# Supplementary material for: Observation of the photonic Hall effect and photonic magnetoresistance in random lasers
Source: Nat Commun. 2024 May 30;15:4589. doi: 10.1038/s41467-024-48942-6 (PMC11139889; doi:10.1038/s41467-024-48942-6)
Supplement: Supplementary file 3 — Source Data [file 41467_2024_48942_MOESM3_ESM.zip]

Archive with 36 entries (27 files):
- Zhijia Hu-Data/
- Zhijia Hu-Data/Figure 2/
- Zhijia Hu-Data/Figure 2/Figure 2 data (a).xls
- Zhijia Hu-Data/Figure 2/Figure 2 data (b).xls
- Zhijia Hu-Data/Figure 2/Figure 2 data (c).xls
- Zhijia Hu-Data/Figure 2/Figure 2 data (d).xls
- Zhijia Hu-Data/Figure 2/Figure 2 data (e).xls
- Zhijia Hu-Data/Figure 3/
- Zhijia Hu-Data/Figure 3/Figure 3 data (b).xls
- Zhijia Hu-Data/Figure 4&S5/
- Zhijia Hu-Data/Figure 4&S5/Figure 4 data.xls
- Zhijia Hu-Data/Figure 4&S5/Figure S5 data.xls
- Zhijia Hu-Data/Figure 5/
- Zhijia Hu-Data/Figure 5/Figure 5 data.xls
- Zhijia Hu-Data/Figure S1/
- Zhijia Hu-Data/Figure S1/Figure S1 data (b).xls
- Zhijia Hu-Data/Figure S4/
- Zhijia Hu-Data/Figure S4/Figure S4 data (a).xls
- Zhijia Hu-Data/Figure S4/Figure S4 data (b).xls
- Zhijia Hu-Data/Figure S4/Figure S4 data (c).xls
- Zhijia Hu-Data/Figure S4/Figure S4 data (d).xls
- Zhijia Hu-Data/Figure S4/Figure S4 data (e).xls
- Zhijia Hu-Data/Figure S4/Figure S4 data (f).xls
- Zhijia Hu-Data/Figure S4/Figure S4 data (g).xls
- Zhijia Hu-Data/Figure S6/
- Zhijia Hu-Data/Figure S6/100uj.xls
- Zhijia Hu-Data/Figure S6/10uj.xls
- Zhijia Hu-Data/Figure S6/15uj.xls
- Zhijia Hu-Data/Figure S6/20uj.xls
- Zhijia Hu-Data/Figure S6/25uj.xls
- Zhijia Hu-Data/Figure S6/30uj.xls
- Zhijia Hu-Data/Figure S6/50uj.xls
- Zhijia Hu-Data/Figure S7/
- Zhijia Hu-Data/Figure S7/Figure S7 data (a,b).xls
- Zhijia Hu-Data/Figure S7/Figure S7 data (c,d).xls
- Zhijia Hu-Data/Figure S7/Figure S7 data (e,f).xls
