# Supplementary material for: Observation of the photonic Hall effect and photonic magnetoresistance in random lasers
Source: Nat Commun. 2024 May 30;15:4589. doi: 10.1038/s41467-024-48942-6 (PMC11139889; doi:10.1038/s41467-024-48942-6)
Supplement: Supplementary file 3 — Source Data [file 41467_2024_48942_MOESM3_ESM.zip › Zhijia Hu-Data/Figure 2/Figure 2 data (a).xls]

## Sheet: Sheet1
wavelength	intensity-0 mT	intensity-50 mT	intensity-100 mT	intensity-200 mT	intensity-300 mT		25 μJ
554.141	8.40426	8.12547	8.13689	7.80031	7.6713
554.316	8.47049	8.25473	8.25495	7.90491	7.70733
554.491	8.35208	8.22417	8.22493	7.91693	7.75688
554.666	8.50361	8.22016	8.28346	7.994	7.70783
554.84	8.73793	8.47216	8.49707	8.14365	7.93256
555.015	8.76201	8.39701	8.49857	8.11012	7.93906
555.19	8.77155	8.45713	8.54209	8.1922	7.90453
555.364	8.8162	8.48419	8.66415	8.15617	7.9726
555.539	8.8147	8.47166	8.58961	8.17118	8.00913
555.713	9.05353	8.76725	8.89177	8.37338	8.18031
555.888	9.1308	8.82487	8.99682	8.54455	8.25788
556.063	9.19703	8.92357	9.05385	8.60211	8.28491
556.237	9.15137	8.77477	8.94829	8.44596	8.16929
556.412	9.32649	9.00022	9.11488	8.5941	8.39802
556.586	9.5006	9.04581	9.19692	8.73675	8.38001
556.76	9.57134	9.20162	9.33099	8.7873	8.5712
556.935	9.63507	9.28529	9.53659	8.83685	8.61824
557.109	9.8448	9.59641	9.78221	9.06708	8.88351
557.283	10.032	9.63599	9.7657	9.15466	8.91804
557.458	10.0199	9.63649	9.71968	9.09761	8.88051
557.632	10.343	9.9391	10.1199	9.50552	9.1758
557.806	10.2392	9.78329	9.98831	9.30131	8.98411
557.98	10.478	9.99822	10.2094	9.53104	9.24787
558.155	10.5192	10.0729	10.3925	9.60662	9.29942
558.329	10.626	10.1345	10.4385	9.62363	9.34597
558.503	10.612	10.2116	10.421	9.67418	9.3755
558.677	10.7966	10.412	10.6241	9.81683	9.53866
558.851	10.8267	10.3875	10.5371	9.73575	9.4796
559.025	10.9191	10.4251	10.6712	9.84586	9.50613
559.199	11.18	10.6836	10.8217	10.1166	9.72535
559.373	11.4068	10.9276	11.0603	10.3433	9.9736
559.547	11.5964	11.0383	11.1939	10.4369	10.1273
559.721	11.7133	11.148	11.3745	10.6001	10.2559
559.895	11.6747	11.0859	11.4225	10.4585	10.0947
560.068	12.0977	11.6505	11.8452	10.8599	10.4841
560.242	12.0355	11.5578	11.7347	10.7062	10.396
560.416	12.3451	11.7106	11.9028	10.9955	10.5697
560.59	12.2442	11.5378	11.7742	10.8233	10.397
560.764	12.6065	11.8549	12.1254	11.1236	10.7173
560.937	12.9286	12.1721	12.5561	11.4705	10.9676
561.111	12.7831	12.0503	12.444	11.3093	10.846
561.285	12.888	12.1119	12.5666	11.3979	10.9055
561.458	13.0952	12.3419	12.7747	11.5115	11.1142
561.632	13.2648	12.5162	12.9913	11.6457	11.2554
561.805	13.3952	12.5238	13.0488	11.7037	11.2724
561.979	13.5282	12.653	13.1109	11.7438	11.2794
562.152	13.9196	12.8895	13.3055	12.0566	11.5567
562.326	14.1188	12.9972	13.374	12.2047	11.5867
562.499	14.5729	13.41	13.7402	12.3824	11.8575
562.673	14.9783	13.8364	14.0954	12.6877	12.1313
562.846	15.3927	14.0759	14.4355	12.9044	12.335
563.019	15.5613	14.3369	14.5476	13.03	12.4711
563.193	15.9662	14.4987	14.8002	13.1667	12.6688
563.366	16.4369	14.8048	15.2614	13.4725	12.874
563.539	16.77	15.1205	15.4195	13.6291	12.9801
563.713	17.2723	15.4601	15.6837	13.9229	13.2809
563.886	17.467	15.5358	15.6992	13.9895	13.2329
564.059	18.0656	16.0864	16.271	14.5145	13.7514
564.232	18.5292	16.3254	16.6246	14.5445	13.8855
564.405	19.3235	16.8159	17.2084	14.8253	14.2374
564.578	19.5322	16.7597	17.1089	14.6792	14.1508
564.751	20.626	17.414	17.7787	15.3774	14.6798
564.924	21.4263	17.8194	18.2389	15.5671	14.9666
565.097	22.181	18.3043	18.8993	15.945	15.2188
565.27	23.5864	19.3324	19.8883	16.6837	15.908
565.443	24.3501	19.7116	20.1424	17.0796	16.2784
565.616	25.5367	20.3234	20.6266	17.6392	16.7809
565.789	26.8227	21.2322	21.8412	18.3233	17.4105
565.962	27.2507	21.7302	22.4996	18.4985	17.4736
566.135	28.5513	22.5674	23.5441	19.0816	18.0657
566.308	29.9768	23.386	24.5826	19.8223	18.7208
566.48	31.6491	24.4155	25.5476	20.2948	19.1988
566.653	33.3681	25.904	27.0093	20.8524	19.8815
566.826	35.2628	27.4496	28.332	21.7047	20.5502
566.999	37.7811	29.2362	30.0584	23.1457	21.5807
567.171	40.754	30.5533	31.4405	24.3423	22.5066
567.344	42.4469	32.2763	33.5336	25.5881	23.7689
567.516	44.892	34.1696	35.3995	26.6477	24.9826
567.689	48.322	35.5889	37.2574	28.1231	26.1438
567.862	51.3616	37.4065	38.7502	30.1932	27.1803
568.034	54.186	40.1069	41.1214	31.9199	28.9871
568.207	56.6451	41.4792	44.5996	33.0425	30.2113
568.379	60.1042	43.912	47.378	35.034	31.8765
568.551	63.6692	46.5263	49.0283	36.8043	33.5322
568.724	66.2046	48.7597	51.9408	38.6196	34.9781
568.896	69.8428	51.5433	55.9763	40.3083	36.7374
569.068	75.4499	54.64	58.9823	41.8719	38.5377
569.241	79.9582	57.3108	61.6081	43.7623	40.3985
569.413	84.3782	60.0343	65.3515	46.0075	42.7564
569.585	90.0279	63.5909	69.9023	48.7973	45.6748
569.757	93.6572	67.4606	74.8317	50.507	47.9616
569.93	96.9502	69.2778	79.0398	52.5806	50.6393
570.102	101.204	71.886	82.9688	55.3554	52.6393
570.274	105.062	74.8144	85.0333	57.6101	53.9526
570.446	105.413	76.7502	84.46	58.7803	55.1693
570.618	108.536	79.1891	85.9213	60.7548	56.5697
570.79	114.376	83.3259	88.1094	64.3499	58.9381
570.962	118.396	86.4206	91.8983	67.7853	60.7118
571.134	120.347	89.8113	96.8067	70.7222	62.6673
571.306	122.508	92.3579	100.149	72.6251	65.3915
571.478	127.841	95.8103	105.028	74.3649	68.2989
571.65	133.811	99.9782	110.467	78.8544	71.3144
571.822	141.326	103.948	115.282	82.5976	73.917
571.994	145.241	105.17	118.369	82.8624	73.9941
572.165	150.576	109.061	121.643	84.2287	74.5557
572.337	160.374	116.541	126.074	89.0831	78.7484
572.509	170.297	121.19	130.747	94.7277	83.917
572.681	178.214	126.671	136.146	99.5185	87.7724
572.852	188.425	132.442	141.182	104.162	92.3735
573.024	197.888	137.554	148.751	108.717	97.4451
573.196	203.638	142.567	153.746	110.497	99.7974
573.367	210.971	145.216	160.245	113.418	104.161
573.539	218.799	149.733	163.47	120.423	109.497
573.71	239.883	162.572	171.635	127.822	116.478
573.882	269.774	172.298	180.625	131.636	123.288
574.053	272.024	176.897	180.892	134.125	126.114
574.225	265.245	181.745	182.586	134.846	127.515
574.396	267.261	187.069	191.465	138.288	129.752
574.568	268.941	190.157	195.656	144.435	138.387
574.739	274.831	201.782	202.982	156.613	149.393
574.91	270.911	215.018	205.421	166.449	157.231
575.082	266.556	211.598	197.815	167.176	153.953
575.253	269.342	208.676	196.92	168.946	158.041
575.424	283.461	218.108	204.565	173.746	168.243
575.595	294.11	230.718	218.115	177.109	178.124
575.766	324.856	253.616	247.327	189.351	195.536
575.938	374.005	286.012	273.263	205.191	219.577
576.109	367.658	279.403	260.201	205.111	226.277
576.28	371.582	287.911	255.877	209.206	229.375
576.451	408.21	314.561	263.764	220.327	234.961
576.622	439.785	341.122	267.789	239.107	245.628
576.793	462.606	370.471	272.021	262.785	249.545
576.964	511.119	403.31	283.986	283.306	258.394
577.135	548.88	407.731	288.769	293.96	267.556
577.306	553.48	395.038	290.278	297.736	265.674
577.477	564.743	407.427	292.176	294.186	271.149
577.648	574.68	426.709	291.126	301.843	273.977
577.818	529.021	406.572	274.681	309.263	267.945
577.989	498.483	386.236	275.954	302.207	262.169
578.16	510.482	386	285.5	304.53	267.783
578.331	531.838	385.565	286.169	312.095	277.87
578.501	521.228	378.209	287.934	315.329	285.921
578.672	503.534	375.194	292.558	320.4	284.213
578.843	502.97	379.115	299.17	323.301	282.88
579.013	507.221	374.216	308.236	343.067	293.894
579.184	501.216	370.532	332.815	357.58	298.276
579.354	497.801	387.765	360.282	368.684	300.604
579.525	542.331	414.144	382.957	396.343	311.584
579.696	593.724	434.712	426.002	430.488	325.407
579.866	656.783	480.717	504.047	471.002	344.702
580.036	707.055	562.625	546.822	474.504	369.056
580.207	697.119	629.184	552.091	455.273	381.449
580.377	709.179	630.119	570.299	457.979	397.576
580.548	699.279	635.261	563.758	484.183	402.964
580.718	707.093	676.931	532.985	494.274	401.833
580.888	735.244	699.756	527.866	518.037	416.237
581.058	739.824	668.484	535.945	538.345	423.145
581.229	768.91	660.492	542.548	531.592	418.889
581.399	849.688	744.511	578.04	534.553	428.281
581.569	916.456	865.55	632.977	568.851	501.018
581.739	945.664	945.501	722.821	633.911	571.7
581.909	1060.79	1044.07	825.334	632.757	529.909
582.079	968.606	972.503	743.29	613.114	517.456
582.25	892.653	904.735	621.609	677.188	546.17
582.42	904.653	882.82	584.414	693.932	558.673
582.59	844.493	839.195	535.209	739.884	581.656
582.76	762.068	781.178	500.047	812.82	583.29
582.929	744.728	750.356	482.321	808.505	559.629
583.099	778.47	699.402	572.858	801.915	567.504
583.269	803.738	664.911	658.144	802.038	596.749
583.439	752.635	633.322	524.559	773.657	663.906
583.609	764.213	650.485	445.063	774.489	748.975
583.779	843.782	696.927	432.101	744.658	754.987
583.949	873.23	709.341	421.515	684.24	699.129
584.118	898.192	692.517	404.631	580.659	603.194
584.288	1032.02	674.519	408.624	527.972	541.138
584.458	1162.79	650.056	416.203	477.093	513.271
584.627	1090.09	619.78	407.958	416.786	507.469
584.797	1049.52	610.824	410.184	378.452	504.026
584.966	1079.14	604.752	413.564	352.765	484.965
585.136	1029.51	568.048	394.889	334.843	462.52
585.306	831.648	498.802	361.098	324.545	426.072
585.475	677.278	426.245	324.605	307.828	382.907
585.645	573.441	393.45	285.032	284.659	332.546
585.814	517.511	372.488	259.702	272.034	302.713
585.983	517.391	369.678	256.449	257.142	278.866
586.153	540.174	379.522	262.24	245.7	260.052
586.322	563.52	378.095	254.971	238.829	248.807
586.491	559.487	369.887	240.172	226.411	235.871
586.661	540.539	362.726	239.001	204.689	218.449
586.83	530.506	334.656	229.88	189.155	210.858
586.999	539.146	328.823	226.545	186.668	209.059
587.168	525.608	314.89	219.646	188.306	208.29
587.338	461.242	290.464	204.3	182.903	199.228
587.507	397.286	265.159	195.548	174.713	190.536
587.676	390.3	260.271	191.366	175.657	190.284
587.845	399.945	264.804	195.592	172.923	190.223
588.014	403.74	268.455	209.855	171.98	195.012
588.183	393.088	271.206	224.814	183.669	195.021
588.352	422.218	271.591	224.404	194.988	194.332
588.521	450.351	264.789	223.345	191.372	190.044
588.69	402.418	244.026	207.61	183.564	181.475
588.859	382.222	229.007	193.619	172.165	171.114
589.028	350.052	207.061	178.83	151.996	156.438
589.196	342.392	193.6	173.174	135.234	146.981
589.365	327.951	187.954	162.004	121.096	137.634
589.534	299.208	172.682	147.211	110.667	127.91
589.703	271.053	156.066	134.76	104.737	117.57
589.872	245.034	146.309	123.776	101.838	115.651
590.04	225.667	136.159	112.824	97.024	111.743
590.209	191.267	120.096	102.251	89.9134	104.78
590.378	163.497	109.717	92.7187	82.2973	98.0111
590.546	143.761	101.357	86.1199	76.6862	88.0041
590.715	124.488	95.4181	78.6607	73.5165	81.348
590.883	110.142	88.3519	70.3305	69.9765	76.3149
591.052	98.5071	79.9331	64.5256	65.3874	69.1323
591.22	87.7384	73.364	59.9968	59.2162	63.5997
591.389	81.8895	69.0132	55.2194	55.2913	59.5226
591.557	77.5046	64.0804	51.7637	52.1397	56.4911
591.726	72.4504	58.7798	49.415	49.7473	54.5126
591.894	69.0019	56.913	46.6181	47.9149	51.2549
592.062	65.4083	54.9571	44.2464	45.6937	48.7143
592.231	62.1629	51.8374	42.3165	42.7428	45.5296
592.399	58.2332	49.145	41.0704	40.3674	43.0016
592.567	55.3837	46.7803	39.2414	39.469	41.9271
592.735	51.609	44.6831	36.7512	38.1261	40.5827
592.904	47.9778	42.7347	34.9908	36.9775	39.2684
593.072	46.0345	40.6771	34.1629	35.7958	38.0542
593.24	45.3094	39.7893	33.404	34.8759	37.321
593.408	43.901	38.4301	32.6566	33.7708	35.862
593.576	42.4369	37.1605	32.3545	33.0596	34.8545
593.744	41.5407	36.2447	32.2164	32.9935	34.4275
593.912	39.7409	35.5658	31.4801	32.3318	33.5872
594.08	37.9542	34.5618	30.5256	31.017	31.9276
594.248	36.8558	34.0648	30.0453	30.488	31.5477
594.416	35.8383	33.0573	29.3385	29.444	30.7944
594.584	34.5769	31.9396	28.3805	28.6852	29.6483
594.752	33.5849	31.1004	27.9088	28.3474	29.2253
594.919	32.0229	30.0383	26.9533	28.2087	29.1152
595.087	31.2216	29.371	26.6942	28.1667	28.7829
595.255	30.8338	28.9646	26.5516	28.3679	28.7504
595.423	29.6762	27.7688	25.7762	27.3884	27.8855
595.59	29.462	27.3259	25.3915	26.6166	27.0737
595.758	29.0736	27.0388	24.8528	26.1186	26.9806
595.926	28.2507	26.627	24.2569	25.5826	26.5457
596.093	27.5407	26.2031	23.7712	25.2873	26.0662
596.261	27.4289	25.8369	23.6887	24.8499	25.7964
596.429	27.4118	25.4857	23.6206	24.6281	25.5982
596.596	26.5789	24.9186	23.0393	24.3313	24.8595
596.764	26.3967	24.5984	23.0093	24.0345	24.4506
596.931	25.7219	23.7056	22.423	23.3664	23.5457
597.098	25.1097	23.5032	21.8888	23.1196	23.1578
597.266	24.5814	23.1435	21.4801	22.6627	22.6493
597.433	23.7896	22.4887	21.0704	21.9219	22.0286
597.601	23.7876	22.4125	20.9618	21.989	22.1698
597.768	23.1935	22.1585	20.4726	21.532	21.9921
597.935	22.7535	21.9531	20.1499	21.0816	21.5392
598.102	22.3461	21.8815	20.1384	20.8323	21.4806
598.27	22.2417	21.8765	20.0914	20.964	21.1097
598.437	22.2046	21.4817	19.9288	20.5826	20.8044
598.604	21.7003	21.0368	19.5741	19.9775	20.4316
598.771	21.1007	20.6034	19.1184	19.3764	19.888
598.938	20.6019	20.1711	18.7972	19.1507	19.5957
599.105	20.3912	19.7843	18.7507	19.1151	19.3905
599.272	20.0636	19.6555	18.4726	18.8534	18.9766
599.439	19.7731	19.6124	18.345	18.6647	18.6698
599.606	19.5588	19.6079	18.0919	18.3959	18.3134
599.773	19.5759	19.4616	18.1624	18.1657	18.2564
599.94	19.4765	19.383	18.0859	18.0616	17.9836
600.107	19.3185	19.2447	17.9513	18.1021	17.9426
600.274	18.8558	18.8825	17.7067	17.7553	17.5787
600.441	18.7419	18.7848	17.5771	17.7447	17.5151
600.608	18.4419	18.4326	17.2755	17.5576	17.4551
600.775	18.1318	18.0714	17.1994	17.2488	17.2549
600.941	18.0465	17.9937	17.3245	17.2973	17.2784
601.108	17.7761	17.6495	17.0668	16.8514	16.7244
601.275	17.7445	17.6535	16.8347	16.7413	16.6022
601.441	17.482	17.41	16.5586	16.3689	16.3134
601.608	17.6867	17.4561	16.6176	16.5245	16.4
601.775	17.4007	17.1325	16.425	16.2978	16.2309
601.941	17.0375	16.7287	16.0038	15.9905	15.907
602.108	16.7761	16.4366	15.8187	15.7162	15.5917
602.274	16.4625	16.2076	15.5806	15.6006	15.2819
602.441	16.6627	16.4586	15.8092	15.9975	15.6623
602.607	16.5964	16.4942	15.5701	15.6436	15.352
602.774	16.4584	16.2968	15.5206	15.479	14.9501
602.94	16.2246	15.891	15.3275	15.1366	14.6448
603.106	16.1353	15.6335	15.2329	15.2272	14.7228
603.273	16.199	15.7858	15.2775	15.3303	14.7679
603.439	15.9477	15.5689	15.0939	15.1527	14.4221
603.605	15.9778	15.5839	15.0714	15.1877	14.4636
603.771	15.7309	15.2868	15.0133	14.9354	14.2709
603.938	15.6953	15.2297	14.9828	14.8899	14.2734
604.104	15.5442	14.9571	14.6742	14.6642	14.1152
604.27	15.3225	14.7938	14.5486	14.526	14.0332
604.436	15.0811	14.4717	14.4761	14.0951	13.6628
604.602	15.1514	14.5633	14.429	14.0486	13.7028
604.768	14.7219	14.2006	13.9508	13.6827	13.1363
604.934	14.892	14.3474	14.1589	13.8864	13.2719
605.1	14.8819	14.2592	14.296	13.99	13.1568
605.266	14.5352	13.9005	13.9698	13.6426	12.9586
605.432	14.474	13.7873	13.8537	13.5125	12.872
605.598	14.4911	13.7728	13.9463	13.4525	12.8955
605.764	14.608	13.8725	14.0468	13.7417	13.0312
605.93	14.6536	14.0729	14.1544	13.8689	13.0952
606.096	14.5197	13.9927	14.0208	13.5356	12.895
606.261	14.5131	14.0789	14.1119	13.522	12.867
606.427	14.0821	13.5979	13.7152	13.0931	12.4836
606.593	14.0525	13.4561	13.6116	13.0195	12.3775
606.759	14.1443	13.406	13.5876	13.0966	12.4005
606.924	14.0335	13.3384	13.5816	12.9805	12.3605
607.09	13.9406	13.2597	13.3835	12.8133	12.2394
607.256	13.7971	13.1931	13.271	12.6426	12.1693
607.421	13.6265	13.0658	13.1459	12.4755	12.0647
607.587	13.5412	12.9496	13.1559	12.3699	11.8625
607.752	13.4444	12.9441	13.0268	12.2618	11.8009
607.918	13.7846	13.2557	13.316	12.7322	12.2233
608.083	13.6255	12.9987	13.1579	12.5756	11.9996
608.249	13.5733	12.9186	12.9783	12.466	11.8695
608.414	13.2076	12.6325	12.6937	12.2427	11.6998
608.579	13.3145	12.8219	12.8307	12.2292	11.7198
608.745	13.1945	12.7838	12.8652	12.0841	11.6403
608.91	13.2271	12.8409	12.9728	12.1607	11.7474
609.075	13.2999	12.8479	12.9783	12.2658	11.7934
609.24	13.2407	12.623	12.7682	12.1752	11.6548
609.406	13.2226	12.6926	12.7972	12.2883	11.7459
609.571	13.1032	12.5408	12.6381	11.9865	11.5272
609.736	12.9291	12.4481	12.4856	11.9139	11.3029
609.901	12.5463	12.0568	12.2024	11.4985	11.0297
610.066	12.894	12.4927	12.5906	11.7693	11.3029
