# Supplementary material for: Observation of the photonic Hall effect and photonic magnetoresistance in random lasers
Source: Nat Commun. 2024 May 30;15:4589. doi: 10.1038/s41467-024-48942-6 (PMC11139889; doi:10.1038/s41467-024-48942-6)
Supplement: Supplementary file 3 — Source Data [file 41467_2024_48942_MOESM3_ESM.zip › Zhijia Hu-Data/Figure 2/Figure 2 data (b).xls]

## Sheet: Sheet1
magnetic field strength	intensity-10 μJ	intensity-15 μJ	intensity-20 μJ	intensity-25 μJ	intensity-30 μJ	intensity-50 μJ	intensity-100 μJ
0	18.5356	106.162	552.987	1162.79	2393.26	8606.73	20656
50	16.1517	87.208	365.102	1044.07	1697.37	7070.96	15259.3
100	12.3656	64.1709	333.274	825.334	1683.59	7031.15	14236.9
200	12.3476	61.3915	277.001	812.82	1631	4955.75	7457.71
300	11.5982	31.1547	192.326	754.987	1399.79	4450.34	6708.72
