# Supplementary material for: Observation of the photonic Hall effect and photonic magnetoresistance in random lasers
Source: Nat Commun. 2024 May 30;15:4589. doi: 10.1038/s41467-024-48942-6 (PMC11139889; doi:10.1038/s41467-024-48942-6)
Supplement: Supplementary file 3 — Source Data [file 41467_2024_48942_MOESM3_ESM.zip › Zhijia Hu-Data/Figure 2/Figure 2 data (c).xls]

## Sheet: Sheet1
magnetic field strength	threshold
0	16.1067
50	16.1491
100	16.3565
200	16.4837
300	16.5638
