# Supplementary material for: Observation of the photonic Hall effect and photonic magnetoresistance in random lasers
Source: Nat Commun. 2024 May 30;15:4589. doi: 10.1038/s41467-024-48942-6 (PMC11139889; doi:10.1038/s41467-024-48942-6)
Supplement: Supplementary file 3 — Source Data [file 41467_2024_48942_MOESM3_ESM.zip › Zhijia Hu-Data/Figure 2/Figure 2 data (d).xls]

## Sheet: Sheet1
wavelength	intensity-0mT-1	intensity-0mT-2	intensity-0mT-3	intensity-0mT-4	intensity-0mT-5	intensity-50mT-1	intensity-50mT-2	intensity-50mT-3	intensity-50mT-4	intensity-50mT-5	intensity-100mT-1	intensity-100mT-2	intensity-100mT-3	intensity-100mT-4	intensity-100mT-5	intensity-200mT-1	intensity-200mT-2	intensity-200mT-3	intensity-200mT-4	intensity-200mT-5	intensity-300mT-1	intensity-300mT-2	intensity-300mT-3	intensity-300mT-4	intensity-300mT-5
531.885	1.75	0.25	-0.12	2	0.5	0.38	1.5	0	0.25	-0.62	-0.12	-0.5	2.38	0.75	-1	1.12	3.12	2.12	-0.25	2.38	-0.12	1.62	2.12	1	0.88
532.063	1.75	0.25	-1.12	0	1.5	-2.62	-0.5	2	-1.75	-1.62	0.88	-1.5	0.38	1.75	1	0.12	0.12	1.12	-0.25	2.38	-0.12	1.62	1.12	0	0.88
532.241	-0.25	2.25	0.88	1	0.5	-1.62	-0.5	1	-1.75	0.38	1.88	-0.5	1.38	0.75	0	0.12	4.12	-1.88	1.75	2.38	0.88	1.62	1.12	4	-0.12
532.42	-1.25	3.25	-0.12	-1	1.5	1.38	-1.5	4	0.25	0.38	-0.12	0.5	-0.62	-0.25	2	0.12	1.12	3.12	-0.25	2.38	1.88	1.62	-1.88	1	2.88
532.598	1.75	2.25	-0.12	0	3.5	0.38	-0.5	2	1.25	-0.62	-0.12	1.5	-0.62	-0.25	1	1.12	1.12	-1.88	0.75	1.38	1.88	0.62	1.12	3	0.88
532.776	1.75	0.25	-0.12	0	0.5	0.38	0.5	3	1.25	0.38	-1.12	2.5	-0.62	-1.25	3	0.12	-0.88	2.12	-0.25	3.38	0.88	-1.38	2.12	2	0.88
532.955	2.75	1.25	-1.12	2	1.5	1.38	2.5	3	3.25	1.38	-0.12	0.5	0.38	-1.25	2	-0.88	-1.88	0.12	4.75	3.38	1.88	1.62	-0.88	3	1.88
533.133	0.75	3.25	-1.12	1	1.5	0.38	0.5	1	1.25	0.38	1.88	1.5	0.38	-1.25	1	-0.88	-0.88	1.12	-0.25	3.38	1.88	-2.38	0.12	2	-1.12
533.311	-0.25	0.25	-0.12	3	-3.5	1.38	2.5	0	3.25	1.38	2.88	1.5	3.38	-2.25	3	2.12	1.12	-1.88	1.75	1.38	-0.12	-0.38	4.12	2	-1.12
533.489	1.75	-1.75	-1.12	3	-0.5	1.38	1.5	2	3.25	-1.62	1.88	0.5	-0.62	-2.25	-1	1.12	0.12	0.12	2.75	4.38	1.88	-0.38	2.12	3	0.88
533.668	1.75	2.25	-1.12	0	-0.5	-0.62	2.5	0	3.25	-0.62	0.88	-1.5	0.38	-1.25	-1	1.12	0.12	2.12	2.75	3.38	-0.12	1.62	1.12	4	-0.12
533.846	1.75	2.25	1.88	1	2.5	0.38	0.5	1	0.25	-1.62	3.88	-1.5	1.38	0.75	0	3.12	0.12	1.12	0.75	4.38	-0.12	1.62	2.12	2	2.88
534.024	0.75	3.25	2.88	1	2.5	2.38	0.5	2	0.25	-2.62	2.88	0.5	3.38	2.75	2	1.12	2.12	2.12	1.75	0.38	2.88	3.62	3.12	2	0.88
534.202	1.75	1.25	2.88	1	2.5	2.38	-1.5	2	1.25	0.38	1.88	-1.5	1.38	-0.25	-1	0.12	1.12	2.12	0.75	1.38	1.88	1.62	1.12	0	2.88
534.38	-0.25	3.25	2.88	0	2.5	1.38	1.5	3	1.25	1.38	1.88	0.5	-0.62	0.75	1	1.12	0.12	2.12	2.75	-0.62	1.88	0.62	0.12	4	3.88
534.558	1.75	2.25	1.88	1	1.5	2.38	0.5	2	3.25	2.38	1.88	0.5	-0.62	0.75	3	2.12	2.12	2.12	-0.25	2.38	3.88	1.62	0.12	3	0.88
534.736	-0.25	4.25	0.88	1	1.5	1.38	1.5	0	1.25	0.38	0.88	0.5	1.38	0.75	3	0.12	1.12	1.12	0.75	2.38	2.88	3.62	-0.88	4	3.88
534.914	2.75	0.25	0.88	0	1.5	0.38	2.5	2	2.25	0.38	1.88	0.5	1.38	0.75	1	1.12	4.12	1.12	0.75	2.38	0.88	1.62	1.12	5	-0.12
535.092	2.75	0.25	-0.12	2	1.5	2.38	2.5	-2	3.25	-1.62	1.88	2.5	-0.62	-0.25	1	1.12	1.12	0.12	1.75	3.38	-0.12	4.62	1.12	3	1.88
535.27	1.75	1.25	0.88	1	1.5	2.38	1.5	2	1.25	0.38	1.88	1.5	3.38	0.75	1	1.12	-0.88	-0.88	-0.25	4.38	-0.12	0.62	2.12	3	-0.12
535.448	3.75	1.25	-0.12	2	1.5	1.38	2.5	2	5.25	0.38	2.88	-0.5	0.38	0.75	1	0.12	2.12	-1.88	2.75	3.38	-0.12	3.62	0.12	2	1.88
535.626	4.75	1.25	0.88	2	0.5	2.38	2.5	0	2.25	1.38	1.88	-2.5	3.38	-0.25	3	1.12	2.12	0.12	0.75	2.38	-0.12	0.62	3.12	2	-0.12
535.803	3.75	3.25	1.88	3	2.5	0.38	-0.5	0	5.25	-1.62	0.88	-1.5	2.38	0.75	-1	2.12	3.12	2.12	1.75	2.38	-2.12	2.62	2.12	2	-1.12
535.981	1.75	3.25	2.88	3	3.5	1.38	-1.5	2	-0.75	-1.62	3.88	0.5	2.38	0.75	0	2.12	4.12	3.12	1.75	2.38	0.88	4.62	3.12	3	2.88
536.159	1.75	4.25	0.88	0	2.5	-0.62	0.5	0	1.25	0.38	-0.12	-0.5	1.38	1.75	2	3.12	3.12	2.12	4.75	1.38	2.88	2.62	1.12	3	2.88
536.337	2.75	3.25	2.88	0	2.5	2.38	0.5	3	0.25	1.38	0.88	-1.5	0.38	-1.25	2	0.12	1.12	2.12	3.75	4.38	3.88	3.62	2.12	2	2.88
536.515	1.75	3.25	1.88	0	2.5	1.38	1.5	4	3.25	2.38	0.88	2.5	0.38	2.75	0	1.12	3.12	2.12	1.75	1.38	1.88	3.62	2.12	4	1.88
536.692	1.75	2.25	-0.12	1	4.5	3.38	-0.5	2	2.25	0.38	0.88	0.5	0.38	1.75	3	0.12	-1.88	2.12	2.75	2.38	0.88	2.62	2.12	1	0.88
536.87	3.75	3.25	1.88	0	2.5	2.38	4.5	3	4.25	1.38	-0.12	2.5	1.38	-0.25	2	1.12	1.12	3.12	1.75	4.38	1.88	2.62	3.12	3	2.88
537.047	3.75	2.25	0.88	2	0.5	1.38	1.5	1	1.25	2.38	1.88	1.5	2.38	1.75	3	1.12	0.12	1.12	3.75	4.38	2.88	-0.38	4.12	4	1.88
537.225	1.75	0.25	1.88	2	1.5	2.38	2.5	2	3.25	-1.62	3.88	2.5	3.38	0.75	1	1.12	1.12	1.12	3.75	3.38	0.88	3.62	3.12	5	1.88
537.403	2.75	1.25	2.88	2	1.5	3.38	3.5	0	4.25	2.38	3.88	-0.5	2.38	1.75	0	1.12	1.12	2.12	3.75	5.38	-0.12	2.62	5.12	4	1.88
537.58	2.75	2.25	0.88	3	2.5	2.38	3.5	2	3.25	-0.62	2.88	3.5	3.38	0.75	-1	2.12	2.12	1.12	4.75	4.38	-0.12	3.62	1.12	5	-0.12
537.758	1.75	1.25	0.88	3	2.5	3.38	4.5	2	2.25	1.38	2.88	0.5	2.38	0.75	2	3.12	2.12	1.12	1.75	4.38	0.88	2.62	2.12	2	2.88
537.935	5.75	1.25	2.88	1	3.5	1.38	2.5	3	2.25	0.38	2.88	0.5	1.38	0.75	3	1.12	2.12	1.12	2.75	2.38	-0.12	5.62	2.12	2	0.88
538.113	3.75	4.25	4.88	2	2.5	1.38	2.5	2	0.25	1.38	4.88	0.5	1.38	4.75	3	3.12	2.12	3.12	2.75	5.38	-0.12	5.62	4.12	1	2.88
538.29	3.75	3.25	0.88	0	4.5	2.38	2.5	4	2.25	1.38	2.88	1.5	3.38	2.75	3	3.12	3.12	4.12	3.75	2.38	1.88	3.62	1.12	3	2.88
538.468	3.75	4.25	3.88	0	4.5	3.38	-0.5	3	2.25	4.38	1.88	3.5	3.38	2.75	3	4.12	3.12	3.12	1.75	1.38	0.88	3.62	2.12	2	2.88
538.645	2.75	1.25	-0.12	2	3.5	4.38	0.5	3	4.25	2.38	2.88	2.5	0.38	1.75	1	1.12	2.12	3.12	5.75	3.38	1.88	3.62	2.12	3	2.88
538.822	3.75	0.25	1.88	0	1.5	3.38	2.5	3	2.25	2.38	1.88	1.5	3.38	0.75	5	0.12	1.12	4.12	0.75	4.38	3.88	3.62	2.12	4	2.88
539	3.75	4.25	1.88	3	2.5	4.38	4.5	2	5.25	1.38	1.88	0.5	3.38	1.75	3	0.12	1.12	3.12	0.75	4.38	1.88	3.62	2.12	5	2.88
539.177	2.75	2.25	1.88	3	-0.5	4.38	3.5	3	5.25	2.38	2.88	0.5	4.38	2.75	3	2.12	1.12	2.12	-0.25	4.38	3.88	3.62	3.12	5	0.88
539.354	1.75	3.25	1.88	1	0.5	2.38	3.5	5	5.25	3.38	4.88	2.5	4.38	2.75	1	1.12	3.12	2.12	2.75	2.38	1.88	1.62	2.12	5	-0.12
539.531	2.75	1.25	2.88	3	2.5	2.38	2.5	0	4.25	0.38	4.88	3.5	3.38	0.75	2	4.12	4.12	2.12	2.75	5.38	2.88	0.62	2.12	4	2.88
539.709	3.75	2.25	0.88	6	1.5	3.38	2.5	4	4.25	0.38	3.88	5.5	4.38	1.75	1	2.12	3.12	3.12	4.75	3.38	1.88	3.62	2.12	4	0.88
539.886	2.75	3.25	2.88	2	4.5	1.38	3.5	5	1.25	2.38	4.88	-1.5	4.38	0.75	5	5.12	3.12	5.12	3.75	3.38	2.88	2.62	4.12	6	2.88
540.063	1.75	3.25	4.88	4	3.5	-0.62	1.5	4	5.25	1.38	0.88	2.5	5.38	3.75	4	2.12	4.12	4.12	4.75	2.38	1.88	3.62	1.12	5	4.88
540.24	1.75	3.25	3.88	1	4.5	1.38	3.5	4	2.25	0.38	3.88	2.5	3.38	1.75	2	3.12	3.12	3.12	3.75	2.38	6.88	4.62	1.12	5	3.88
540.417	-0.25	5.25	4.88	1	4.5	2.38	1.5	5	2.25	3.38	4.88	3.5	5.38	5.75	1	4.12	4.12	4.12	3.75	3.38	2.88	4.62	3.12	4	4.88
540.594	3.75	5.25	3.88	4	3.5	2.38	1.5	6	4.25	4.38	3.88	2.5	3.38	3.75	3	4.12	2.12	4.12	1.75	4.38	3.88	2.62	2.12	3	5.88
540.771	2.75	4.25	1.88	0	3.5	3.38	3.5	4	5.25	2.38	2.88	3.5	1.38	1.75	1	3.12	6.12	2.12	3.75	5.38	2.88	3.62	2.12	6	3.88
540.948	3.75	1.25	0.88	4	4.5	4.38	3.5	4	3.25	4.38	2.88	1.5	2.38	1.75	1	3.12	2.12	4.12	2.75	3.38	2.88	2.62	2.12	5	5.88
541.125	3.75	2.25	-0.12	4	3.5	5.38	4.5	2	5.25	3.38	0.88	4.5	2.38	4.75	1	1.12	4.12	4.12	3.75	4.38	2.88	2.62	3.12	7	3.88
541.302	3.75	2.25	2.88	2	2.5	4.38	4.5	3	5.25	2.38	2.88	2.5	3.38	0.75	3	5.12	3.12	0.12	1.75	3.38	2.88	1.62	4.12	4	2.88
541.479	1.75	1.25	0.88	4	1.5	3.38	3.5	4	5.25	2.38	5.88	2.5	2.38	1.75	3	5.12	4.12	1.12	3.75	6.38	0.88	3.62	4.12	6	1.88
541.656	5.75	4.25	1.88	3	3.5	2.38	4.5	5	4.25	1.38	2.88	4.5	4.38	2.75	2	2.12	3.12	3.12	2.75	3.38	2.88	4.62	4.12	5	3.88
541.833	3.75	2.25	3.88	6	3.5	2.38	4.5	4	4.25	1.38	3.88	1.5	3.38	2.75	2	6.12	5.12	3.12	4.75	4.38	2.88	5.62	7.12	5	3.88
542.01	1.75	3.25	3.88	3	4.5	4.38	4.5	3	5.25	2.38	3.88	3.5	4.38	2.75	5	5.12	5.12	4.12	4.75	5.38	1.88	4.62	5.12	2	3.88
542.186	3.75	2.25	3.88	2	4.5	1.38	4.5	2	3.25	1.38	2.88	0.5	3.38	3.75	3	4.12	5.12	3.12	2.75	4.38	1.88	6.62	4.12	4	4.88
542.363	1.75	3.25	2.88	3	3.5	3.38	4.5	8	4.25	2.38	5.88	3.5	5.38	3.75	3	4.12	4.12	4.12	2.75	5.38	4.88	5.62	4.12	4	2.88
542.54	2.75	4.25	3.88	5	5.5	3.38	2.5	6	2.25	4.38	3.88	3.5	3.38	4.75	2	5.12	3.12	2.12	3.75	2.38	5.88	3.62	3.12	4	2.88
542.717	3.75	5.25	3.88	3	5.5	3.38	3.5	5	5.25	4.38	2.88	4.5	2.38	2.75	4	5.12	4.12	5.12	3.75	3.38	1.88	1.62	3.12	3	7.88
542.893	6.75	3.25	2.88	4	2.5	2.38	4.5	6	6.25	0.38	1.88	4.5	2.38	3.75	3	4.12	3.12	4.12	3.75	4.38	1.88	5.62	2.12	5	1.88
543.07	7.75	4.25	4.88	3	4.5	5.38	5.5	8	4.25	2.38	4.88	2.5	3.38	3.75	4	4.12	3.12	3.12	2.75	5.38	3.88	4.62	3.12	5	4.88
543.247	6.75	3.25	1.88	4	2.5	4.38	4.5	3	6.25	3.38	3.88	4.5	2.38	2.75	2	4.12	2.12	4.12	5.75	5.38	3.88	4.62	4.12	7	4.88
543.423	4.75	1.25	4.88	3	2.5	5.38	5.5	2	5.25	4.38	5.88	2.5	4.38	1.75	4	3.12	5.12	3.12	5.75	5.38	2.88	3.62	5.12	6	0.88
543.6	5.75	2.25	4.88	6	3.5	5.38	5.5	3	5.25	2.38	5.88	2.5	3.38	3.75	2	3.12	5.12	2.12	7.75	3.38	3.88	4.62	6.12	8	1.88
543.776	5.75	3.25	3.88	3	5.5	3.38	1.5	4	5.25	2.38	5.88	1.5	6.38	1.75	2	3.12	5.12	2.12	5.75	8.38	5.88	7.62	5.12	3	3.88
543.953	3.75	3.25	2.88	3	4.5	4.38	5.5	3	4.25	1.38	4.88	0.5	2.38	1.75	3	3.12	4.12	4.12	4.75	4.38	3.88	6.62	5.12	4	2.88
544.129	4.75	4.25	5.88	4	5.5	4.38	2.5	4	5.25	3.38	6.88	1.5	3.38	1.75	3	4.12	4.12	3.12	2.75	4.38	3.88	5.62	5.12	6	4.88
544.306	4.75	5.25	5.88	6	3.5	2.38	1.5	4	4.25	4.38	2.88	5.5	3.38	0.75	6	5.12	4.12	6.12	4.75	2.38	2.88	4.62	3.12	5	3.88
544.482	3.75	6.25	4.88	1	5.5	4.38	0.5	5	4.25	3.38	3.88	3.5	3.38	2.75	3	6.12	5.12	6.12	3.75	4.38	5.88	5.62	4.12	6	3.88
544.659	4.75	6.25	3.88	2	4.5	4.38	1.5	5	4.25	3.38	3.88	4.5	2.38	5.75	5	3.12	5.12	6.12	3.75	4.38	4.88	4.62	3.12	3	3.88
544.835	5.75	5.25	4.88	4	4.5	4.38	5.5	4	4.25	5.38	4.88	3.5	3.38	2.75	6	4.12	4.12	3.12	2.75	6.38	3.88	5.62	3.12	5	3.88
545.011	6.75	3.25	2.88	4	2.5	8.38	6.5	5	6.25	2.38	2.88	4.5	2.38	6.75	6	4.12	4.12	6.12	5.75	4.38	2.88	5.62	2.12	6	3.88
545.188	6.75	3.25	3.88	5	5.5	2.38	4.5	3	3.25	3.38	3.88	5.5	5.38	3.75	3	3.12	3.12	3.12	5.75	7.38	2.88	3.62	3.12	6	3.88
545.364	3.75	4.25	2.88	5	3.5	5.38	3.5	4	7.25	2.38	4.88	4.5	5.38	4.75	5	0.12	4.12	3.12	7.75	4.38	3.88	3.62	6.12	6	3.88
545.54	6.75	5.25	2.88	3	3.5	6.38	4.5	3	4.25	4.38	6.88	4.5	4.38	2.75	6	4.12	2.12	4.12	4.75	3.38	2.88	3.62	3.12	4	2.88
545.716	5.75	4.25	3.88	4	3.5	4.38	1.5	3	5.25	2.38	5.88	3.5	4.38	3.75	4	3.12	6.12	4.12	5.75	3.38	1.88	6.62	6.12	6	1.88
545.893	4.75	5.25	4.88	3	3.5	7.38	4.5	6	4.25	1.38	7.88	3.5	4.38	1.75	4	5.12	5.12	4.12	5.75	4.38	2.88	5.62	5.12	4	2.88
546.069	3.75	4.25	4.88	3	3.5	4.38	5.5	6	5.25	2.38	4.88	3.5	3.38	4.75	5	3.12	4.12	5.12	5.75	2.38	4.88	8.62	5.12	3	2.88
546.245	3.75	4.25	4.88	2	6.5	3.38	2.5	4	5.25	5.38	5.88	3.5	4.38	2.75	6	6.12	4.12	5.12	4.75	5.38	4.88	5.62	5.12	5	3.88
546.421	3.75	6.25	4.88	4	4.5	2.38	5.5	4	3.25	4.38	4.88	3.5	3.38	4.75	4	3.12	3.12	5.12	4.75	4.38	5.88	6.62	4.12	3	3.88
546.597	3.75	4.25	5.88	3	2.5	3.38	3.5	2	4.25	5.38	3.88	3.5	5.38	3.75	4	4.12	3.12	4.12	4.75	4.38	4.88	6.62	4.12	6	5.88
546.773	4.75	5.25	4.88	2	4.5	3.38	5.5	7	3.25	3.38	3.88	8.5	4.38	3.75	4	2.12	3.12	5.12	3.75	3.38	3.88	5.62	1.12	7	3.88
546.949	5.75	5.25	4.88	4	4.5	6.38	3.5	4	4.25	4.38	3.88	2.5	5.38	1.75	4	3.12	1.12	5.12	3.75	5.38	3.88	4.62	3.12	4	5.88
547.125	5.75	6.25	2.88	4	1.5	7.38	5.5	5	5.25	4.38	2.88	4.5	3.38	2.75	2	3.12	2.12	2.12	2.75	2.38	2.88	3.62	4.12	7	1.88
547.301	6.75	3.25	1.88	4	2.5	4.38	4.5	4	7.25	4.38	3.88	3.5	3.38	3.75	2	3.12	2.12	1.12	3.75	4.38	3.88	5.62	4.12	5	5.88
547.477	3.75	6.25	2.88	5	3.5	3.38	4.5	4	6.25	4.38	4.88	2.5	3.38	2.75	1	3.12	3.12	2.12	5.75	5.38	3.88	4.62	5.12	7	3.88
547.653	4.75	3.25	3.88	6	3.5	4.38	5.5	5	4.25	0.38	5.88	3.5	4.38	2.75	3	4.12	1.12	3.12	3.75	5.38	5.88	2.62	5.12	5	2.88
547.829	3.75	5.25	3.88	3	3.5	3.38	6.5	5	4.25	2.38	6.88	4.5	3.38	4.75	4	4.12	5.12	0.12	5.75	5.38	2.88	5.62	4.12	7	5.88
548.005	1.75	2.25	3.88	4	3.5	2.38	1.5	5	5.25	2.38	4.88	2.5	6.38	3.75	3	4.12	4.12	2.12	3.75	3.38	5.88	3.62	4.12	3	4.88
548.18	3.75	4.25	2.88	3	3.5	3.38	3.5	3	4.25	2.38	6.88	3.5	4.38	2.75	4	5.12	4.12	3.12	2.75	4.38	2.88	3.62	6.12	5	4.88
548.356	3.75	5.25	3.88	3	5.5	3.38	2.5	6	4.25	5.38	5.88	4.5	5.38	3.75	7	4.12	4.12	3.12	4.75	6.38	2.88	6.62	3.12	6	5.88
548.532	2.75	4.25	3.88	2	4.5	4.38	5.5	5	4.25	3.38	1.88	4.5	2.38	4.75	3	4.12	4.12	4.12	5.75	5.38	6.88	5.62	6.12	5	2.88
548.708	4.75	4.25	4.88	2	5.5	3.38	2.5	6	3.25	3.38	7.88	2.5	4.38	1.75	5	4.12	4.12	5.12	1.75	5.38	6.88	7.62	5.12	4	5.88
548.883	5.75	3.25	3.88	7	3.5	4.38	3.5	5	5.25	4.38	2.88	4.5	4.38	4.75	2	3.12	4.12	5.12	3.75	4.38	5.88	6.62	4.12	6	4.88
549.059	5.75	4.25	1.88	6	4.5	5.38	4.5	5	5.25	5.38	1.88	2.5	4.38	0.75	4	7.12	3.12	5.12	3.75	6.38	4.88	3.62	3.12	4	4.88
549.235	3.75	3.25	1.88	5	3.5	2.38	6.5	6	6.25	0.38	2.88	4.5	3.38	3.75	2	2.12	5.12	2.12	7.75	5.38	1.88	3.62	6.12	6	4.88
549.41	5.75	1.25	1.88	5	3.5	6.38	5.5	4	4.25	2.38	5.88	4.5	4.38	2.75	6	3.12	3.12	4.12	3.75	7.38	3.88	4.62	5.12	5	4.88
549.586	3.75	5.25	2.88	3	3.5	1.38	3.5	3	4.25	5.38	6.88	1.5	3.38	2.75	3	5.12	3.12	3.12	3.75	6.38	3.88	4.62	3.12	6	2.88
549.762	7.75	4.25	3.88	4	3.5	5.38	4.5	2	7.25	2.38	5.88	2.5	3.38	2.75	2	3.12	2.12	2.12	4.75	6.38	2.88	3.62	5.12	7	2.88
549.937	2.75	3.25	2.88	6	2.5	1.38	5.5	3	3.25	3.38	5.88	5.5	3.38	3.75	3	5.12	7.12	3.12	4.75	6.38	3.88	5.62	4.12	7	4.88
550.113	2.75	6.25	4.88	6	6.5	4.38	2.5	6	5.25	2.38	5.88	2.5	5.38	2.75	2	3.12	5.12	5.12	4.75	3.38	6.88	3.62	5.12	5	1.88
550.288	3.75	5.25	5.88	4	4.5	2.38	2.5	5	6.25	2.38	3.88	1.5	3.38	3.75	2	0.12	4.12	2.12	6.75	5.38	4.88	4.62	5.12	3	4.88
550.464	2.75	3.25	3.88	2	4.5	4.38	1.5	6	5.25	2.38	4.88	3.5	3.38	1.75	3	3.12	1.12	3.12	3.75	4.38	3.88	4.62	5.12	1	5.88
550.639	2.75	3.25	1.88	1	5.5	2.38	3.5	6	4.25	2.38	1.88	4.5	2.38	3.75	3	3.12	5.12	4.12	4.75	3.38	5.88	4.62	5.12	5	2.88
550.814	3.75	2.25	2.88	3	5.5	2.38	3.5	5	3.25	0.38	3.88	3.5	2.38	3.75	5	2.12	4.12	2.12	2.75	3.38	3.88	4.62	4.12	5	3.88
550.99	3.75	5.25	2.88	5	4.5	4.38	4.5	4	3.25	4.38	2.88	4.5	2.38	2.75	3	6.12	4.12	4.12	6.75	7.38	1.88	3.62	1.12	8	3.88
551.165	5.75	2.25	1.88	5	4.5	5.38	4.5	4	5.25	4.38	3.88	2.5	3.38	2.75	2	3.12	3.12	3.12	4.75	6.38	3.88	5.62	4.12	6	4.88
551.34	4.75	3.25	2.88	5	4.5	3.38	5.5	4	3.25	2.38	4.88	4.5	3.38	2.75	3	3.12	1.12	3.12	4.75	5.38	2.88	5.62	6.12	8	3.88
551.516	4.75	2.25	4.88	6	5.5	3.38	3.5	4	3.25	3.38	5.88	2.5	4.38	1.75	2	4.12	4.12	3.12	3.75	6.38	6.88	3.62	5.12	6	2.88
551.691	6.75	5.25	3.88	4	3.5	3.38	6.5	3	5.25	0.38	4.88	3.5	5.38	-0.25	5	3.12	3.12	3.12	4.75	6.38	1.88	4.62	4.12	5	1.88
551.866	4.75	4.25	5.88	4	3.5	6.38	5.5	3	4.25	0.38	5.88	4.5	3.38	2.75	5	4.12	5.12	4.12	5.75	5.38	3.88	2.62	4.12	2	2.88
552.041	2.75	6.25	5.88	4	6.5	5.38	2.5	4	4.25	0.38	5.88	2.5	5.38	1.75	2	4.12	3.12	1.12	5.75	7.38	2.88	5.62	6.12	6	2.88
552.216	1.75	3.25	3.88	5	4.5	3.38	2.5	7	4.25	0.38	6.88	1.5	4.38	5.75	3	3.12	5.12	3.12	5.75	5.38	3.88	5.62	4.12	3	4.88
552.392	1.75	2.25	4.88	1	5.5	1.38	2.5	5	4.25	2.38	5.88	3.5	2.38	4.75	4	4.12	4.12	2.12	5.75	3.38	4.88	4.62	3.12	4	3.88
552.567	3.75	4.25	2.88	2	4.5	3.38	1.5	4	1.25	5.38	4.88	3.5	4.38	2.75	4	3.12	2.12	6.12	3.75	2.38	3.88	3.62	5.12	4	3.88
552.742	3.75	5.25	4.88	1	4.5	1.38	2.5	2	3.25	3.38	4.88	3.5	3.38	4.75	4	2.12	2.12	2.12	4.75	5.38	4.88	5.62	4.12	4	3.88
552.917	3.75	3.25	2.88	3	5.5	3.38	4.5	4	3.25	4.38	3.88	2.5	1.38	3.75	5	3.12	4.12	5.12	3.75	5.38	5.88	3.62	1.12	5	2.88
553.092	7.75	4.25	4.88	5	4.5	4.38	5.5	6	6.25	3.38	5.88	3.5	3.38	4.75	4	1.12	3.12	5.12	5.75	4.38	3.88	5.62	4.12	5	3.88
553.267	4.75	1.25	2.88	2	2.5	4.38	3.5	4	4.25	3.38	5.88	0.5	5.38	3.75	3	3.12	3.12	3.12	2.75	4.38	2.88	5.62	2.12	6	1.88
553.442	1.75	3.25	2.88	3	3.5	5.38	5.5	4	5.25	3.38	3.88	3.5	2.38	5.75	4	3.12	2.12	3.12	3.75	4.38	0.88	3.62	2.12	5	2.88
553.617	6.75	3.25	4.88	5	4.5	3.38	5.5	2	5.25	2.38	5.88	2.5	4.38	3.75	3	2.12	1.12	3.12	4.75	4.38	3.88	3.62	4.12	3	1.88
553.792	3.75	4.25	1.88	3	4.5	3.38	3.5	2	6.25	0.38	4.88	0.5	4.38	1.75	3	4.12	4.12	3.12	3.75	5.38	1.88	6.62	4.12	6	1.88
553.966	2.75	3.25	4.88	1	3.5	3.38	3.5	4	5.25	4.38	5.88	1.5	3.38	4.75	4	2.12	4.12	4.12	5.75	3.38	3.88	3.62	6.12	5	3.88
554.141	3.75	5.25	4.88	2	5.5	2.38	4.5	3	4.25	2.38	3.88	2.5	4.38	2.75	3	4.12	4.12	3.12	3.75	5.38	1.88	3.62	7.12	4	4.88
554.316	3.75	5.25	5.88	4	4.5	3.38	3.5	5	5.25	4.38	4.88	3.5	6.38	2.75	2	4.12	4.12	5.12	2.75	4.38	4.88	5.62	3.12	2	3.88
554.491	3.75	5.25	0.88	2	3.5	1.38	3.5	4	4.25	3.38	3.88	2.5	5.38	7.75	5	2.12	3.12	2.12	4.75	2.38	2.88	4.62	5.12	4	3.88
554.666	2.75	1.25	3.88	3	4.5	3.38	3.5	5	3.25	3.38	3.88	4.5	3.38	3.75	3	5.12	3.12	5.12	2.75	4.38	3.88	7.62	3.12	1	2.88
554.84	3.75	4.25	4.88	5	5.5	3.38	5.5	4	2.25	2.38	3.88	4.5	4.38	4.75	4	4.12	2.12	4.12	5.75	4.38	5.88	4.62	4.12	1	4.88
555.015	6.75	4.25	2.88	3	5.5	5.38	4.5	5	4.25	3.38	2.88	2.5	2.38	3.75	1	3.12	1.12	3.12	2.75	4.38	4.88	4.62	4.12	5	3.88
555.19	5.75	5.25	3.88	6	2.5	3.38	5.5	4	4.25	3.38	2.88	3.5	2.38	2.75	3	3.12	2.12	3.12	3.75	3.38	2.88	3.62	3.12	5	4.88
555.364	4.75	2.25	1.88	2	3.5	4.38	3.5	5	3.25	2.38	6.88	2.5	2.38	2.75	2	3.12	3.12	3.12	3.75	3.38	3.88	3.62	3.12	3	4.88
555.539	5.75	2.25	2.88	4	2.5	4.38	5.5	5	5.25	0.38	2.88	3.5	3.38	4.75	2	1.12	5.12	2.12	2.75	3.38	2.88	4.62	4.12	5	1.88
555.713	4.75	2.25	2.88	3	3.5	5.38	4.5	3	6.25	1.38	5.88	4.5	5.38	1.75	4	4.12	0.12	4.12	6.75	4.38	2.88	3.62	4.12	5	0.88
555.888	2.75	3.25	1.88	5	5.5	3.38	4.5	4	4.25	-0.62	2.88	4.5	5.38	1.75	2	3.12	3.12	3.12	5.75	6.38	2.88	7.62	3.12	5	2.88
556.063	4.75	3.25	4.88	5	2.5	3.38	5.5	5	4.25	2.38	5.88	0.5	5.38	3.75	5	4.12	3.12	3.12	3.75	4.38	4.88	3.62	3.12	5	3.88
556.237	1.75	5.25	1.88	3	3.5	-0.62	3.5	3	4.25	0.38	2.88	1.5	3.38	2.75	2	5.12	4.12	1.12	4.75	2.38	4.88	3.62	1.12	5	2.88
556.412	4.75	2.25	3.88	3	3.5	2.38	2.5	3	2.25	3.38	5.88	1.5	6.38	4.75	4	4.12	4.12	4.12	4.75	2.38	2.88	4.62	3.12	3	2.88
556.586	0.75	4.25	3.88	3	3.5	1.38	3.5	5	2.25	3.38	2.88	3.5	3.38	3.75	3	3.12	4.12	4.12	2.75	4.38	4.88	4.62	1.12	6	2.88
556.76	4.75	5.25	4.88	1	4.5	2.38	4.5	4	3.25	5.38	4.88	2.5	3.38	4.75	4	5.12	4.12	7.12	3.75	4.38	5.88	4.62	1.12	5	4.88
556.935	4.75	1.25	1.88	2	4.5	1.38	5.5	4	5.25	3.38	1.88	3.5	2.38	3.75	3	3.12	5.12	2.12	1.75	4.38	3.88	6.62	1.12	5	2.88
557.109	4.75	3.25	1.88	4	5.5	3.38	3.5	5	6.25	4.38	3.88	3.5	2.38	2.75	3	2.12	2.12	5.12	3.75	5.38	4.88	4.62	4.12	4	3.88
557.283	3.75	1.25	2.88	5	3.5	5.38	5.5	6	5.25	4.38	3.88	4.5	2.38	2.75	2	2.12	1.12	3.12	4.75	4.38	4.88	3.62	3.12	6	2.88
557.458	5.75	3.25	0.88	5	3.5	3.38	3.5	4	3.25	1.38	4.88	5.5	7.38	2.75	3	3.12	5.12	2.12	4.75	7.38	2.88	2.62	4.12	6	4.88
557.632	1.75	-0.75	0.88	6	2.5	3.38	4.5	2	6.25	1.38	3.88	4.5	3.38	2.75	3	4.12	4.12	1.12	4.75	6.38	1.88	3.62	4.12	6	2.88
557.806	1.75	3.25	5.88	4	2.5	2.38	4.5	4	5.25	2.38	5.88	2.5	3.38	3.75	4	5.12	4.12	2.12	4.75	4.38	4.88	3.62	4.12	3	2.88
557.98	3.75	3.25	2.88	3	3.5	2.38	3.5	4	5.25	2.38	4.88	3.5	5.38	3.75	3	5.12	4.12	3.12	4.75	4.38	2.88	3.62	7.12	6	2.88
558.155	4.75	4.25	4.88	4	4.5	3.38	3.5	5	3.25	2.38	4.88	2.5	2.38	3.75	2	4.12	3.12	2.12	3.75	3.38	3.88	6.62	5.12	5	1.88
558.329	3.75	3.25	3.88	1	4.5	3.38	1.5	6	3.25	4.38	1.88	4.5	3.38	2.75	2	3.12	2.12	2.12	4.75	2.38	2.88	5.62	4.12	2	3.88
558.503	5.75	4.25	1.88	1	5.5	3.38	3.5	5	4.25	3.38	3.88	3.5	4.38	2.75	4	3.12	3.12	2.12	5.75	2.38	2.88	4.62	4.12	4	2.88
558.677	5.75	2.25	1.88	3	2.5	2.38	2.5	5	2.25	2.38	4.88	2.5	4.38	3.75	4	2.12	6.12	6.12	4.75	4.38	3.88	3.62	5.12	5	4.88
558.851	3.75	3.25	1.88	4	4.5	2.38	3.5	5	6.25	1.38	2.88	2.5	3.38	3.75	4	4.12	3.12	4.12	3.75	2.38	5.88	1.62	3.12	1	3.88
559.025	6.75	4.25	1.88	4	3.5	3.38	2.5	5	4.25	3.38	3.88	4.5	2.38	1.75	4	2.12	4.12	4.12	2.75	4.38	4.88	3.62	3.12	6	1.88
559.199	3.75	2.25	1.88	3	3.5	5.38	4.5	4	3.25	3.38	2.88	2.5	3.38	3.75	4	3.12	3.12	4.12	2.75	7.38	4.88	2.62	3.12	5	2.88
559.373	4.75	1.25	0.88	5	3.5	5.38	4.5	6	6.25	1.38	4.88	2.5	2.38	2.75	3	1.12	3.12	5.12	4.75	4.38	2.88	3.62	5.12	7	1.88
559.547	4.75	1.25	3.88	6	4.5	3.38	-0.5	5	4.25	2.38	1.88	0.5	2.38	0.75	2	3.12	4.12	3.12	3.75	6.38	1.88	3.62	4.12	6	0.88
559.721	3.75	2.25	2.88	4	2.5	4.38	4.5	3	6.25	3.38	3.88	2.5	3.38	3.75	3	3.12	2.12	2.12	3.75	6.38	2.88	4.62	5.12	5	0.88
559.895	3.75	3.25	3.88	3	5.5	4.38	1.5	5	6.25	1.38	4.88	0.5	5.38	1.75	4	5.12	4.12	-0.88	4.75	6.38	2.88	4.62	5.12	5	1.88
560.068	2.75	5.25	4.88	4	4.5	3.38	2.5	1	5.25	1.38	6.88	3.5	3.38	1.75	3	2.12	3.12	3.12	4.75	6.38	3.88	6.62	5.12	6	4.88
560.242	3.75	4.25	3.88	7	4.5	4.38	2.5	6	4.25	2.38	5.88	1.5	-0.62	3.75	4	3.12	6.12	3.12	4.75	4.38	1.88	4.62	3.12	4	3.88
560.416	4.75	5.25	2.88	5	2.5	2.38	3.5	4	6.25	2.38	3.88	2.5	4.38	4.75	5	2.12	3.12	4.12	5.75	4.38	3.88	6.62	5.12	4	2.88
560.59	3.75	4.25	2.88	5	5.5	2.38	3.5	6	4.25	5.38	5.88	1.5	5.38	4.75	3	4.12	3.12	3.12	4.75	3.38	3.88	4.62	5.12	4	3.88
560.764	2.75	5.25	2.88	3	3.5	3.38	4.5	5	4.25	3.38	5.88	3.5	1.38	3.75	4	4.12	6.12	5.12	4.75	6.38	3.88	5.62	4.12	4	2.88
560.937	5.75	3.25	2.88	3	5.5	3.38	3.5	7	3.25	4.38	3.88	4.5	5.38	2.75	3	3.12	4.12	4.12	2.75	3.38	4.88	4.62	4.12	3	3.88
561.111	5.75	4.25	3.88	5	3.5	5.38	5.5	3	4.25	4.38	3.88	4.5	0.38	2.75	1	1.12	6.12	5.12	2.75	4.38	2.88	3.62	2.12	4	3.88
561.285	6.75	4.25	3.88	5	6.5	3.38	2.5	3	1.25	3.38	2.88	2.5	0.38	3.75	1	2.12	2.12	5.12	2.75	7.38	1.88	4.62	6.12	6	1.88
561.458	5.75	2.25	2.88	4	5.5	5.38	4.5	4	5.25	3.38	3.88	3.5	1.38	0.75	3	2.12	3.12	3.12	3.75	5.38	2.88	4.62	6.12	5	3.88
561.632	2.75	3.25	1.88	3	4.5	1.38	3.5	2	7.25	3.38	3.88	3.5	5.38	1.75	1	3.12	3.12	6.12	4.75	5.38	2.88	5.62	5.12	4	3.88
561.805	3.75	4.25	3.88	5	3.5	3.38	4.5	2	5.25	2.38	3.88	1.5	5.38	3.75	1	4.12	4.12	3.12	5.75	5.38	2.88	4.62	5.12	4	1.88
561.979	5.75	3.25	1.88	2	4.5	5.38	3.5	3	5.25	3.38	5.88	0.5	4.38	2.75	4	2.12	2.12	3.12	4.75	5.38	2.88	3.62	6.12	5	4.88
562.152	4.75	6.25	3.88	5	5.5	3.38	4.5	5	2.25	0.38	6.88	1.5	4.38	4.75	3	2.12	4.12	2.12	5.75	5.38	2.88	4.62	6.12	4	1.88
562.326	4.75	5.25	3.88	4	6.5	6.38	2.5	6	2.25	4.38	5.88	2.5	3.38	4.75	2	4.12	3.12	4.12	3.75	5.38	4.88	5.62	4.12	3	5.88
562.499	4.75	5.25	4.88	2	6.5	5.38	3.5	5	4.25	4.38	5.88	2.5	1.38	1.75	6	4.12	3.12	5.12	8.75	3.38	2.88	3.62	3.12	5	3.88
562.673	4.75	4.25	4.88	2	5.5	6.38	1.5	7	3.25	4.38	5.88	2.5	3.38	4.75	4	5.12	2.12	7.12	5.75	4.38	4.88	5.62	6.12	5	6.88
562.846	6.75	4.25	3.88	2	5.5	5.38	3.5	4	6.25	3.38	5.88	4.5	3.38	4.75	5	2.12	3.12	5.12	3.75	4.38	3.88	7.62	4.12	7	5.88
563.019	6.75	3.25	4.88	5	4.5	6.38	3.5	6	4.25	3.38	5.88	3.5	3.38	2.75	6	3.12	2.12	5.12	3.75	7.38	5.88	5.62	4.12	6	5.88
563.193	6.75	4.25	0.88	5	3.5	3.38	6.5	5	5.25	2.38	4.88	2.5	3.38	3.75	5	3.12	5.12	4.12	2.75	4.38	5.88	3.62	2.12	6	3.88
563.366	6.75	2.25	2.88	3	5.5	5.38	6.5	4	6.25	2.38	4.88	4.5	3.38	3.75	5	2.12	2.12	5.12	3.75	4.38	2.88	6.62	3.12	7	3.88
563.539	5.75	1.25	3.88	5	5.5	6.38	5.5	3	7.25	3.38	4.88	5.5	6.38	3.75	4	2.12	4.12	3.12	3.75	6.38	3.88	1.62	4.12	4	3.88
563.713	6.75	3.25	3.88	4	1.5	9.38	5.5	4	4.25	2.38	3.88	4.5	6.38	3.75	4	5.12	4.12	2.12	1.75	4.38	2.88	4.62	5.12	5	6.88
563.886	4.75	5.25	4.88	4	4.5	5.38	3.5	5	6.25	2.38	2.88	2.5	3.38	5.75	3	4.12	4.12	3.12	3.75	4.38	3.88	4.62	4.12	5	5.88
564.059	5.75	3.25	4.88	2	6.5	5.38	3.5	7	5.25	4.38	5.88	3.5	7.38	5.75	5	3.12	2.12	2.12	5.75	7.38	5.88	3.62	3.12	5	3.88
564.232	4.75	4.25	4.88	5	3.5	3.38	4.5	3	5.25	4.38	4.88	3.5	4.38	4.75	4	3.12	7.12	6.12	3.75	4.38	2.88	3.62	6.12	5	4.88
564.405	4.75	4.25	4.88	2	7.5	3.38	1.5	7	4.25	2.38	5.88	-0.5	6.38	1.75	4	3.12	5.12	5.12	4.75	6.38	5.88	4.62	4.12	3	5.88
564.578	4.75	3.25	4.88	3	5.5	4.38	3.5	6	6.25	1.38	3.88	5.5	5.38	5.75	6	5.12	6.12	2.12	5.75	3.38	4.88	4.62	3.12	4	4.88
564.751	6.75	3.25	3.88	5	5.5	4.38	4.5	7	4.25	4.38	3.88	4.5	4.38	3.75	5	4.12	6.12	5.12	4.75	4.38	4.88	5.62	3.12	6	6.88
564.924	4.75	3.25	2.88	4	4.5	3.38	5.5	4	5.25	4.38	5.88	6.5	2.38	5.75	5	6.12	3.12	7.12	1.75	5.38	7.88	2.62	3.12	6	6.88
565.097	5.75	6.25	2.88	5	2.5	4.38	3.5	6	1.25	7.38	2.88	6.5	4.38	2.75	7	3.12	4.12	4.12	3.75	3.38	4.88	3.62	4.12	6	6.88
565.27	5.75	3.25	2.88	4	6.5	5.38	5.5	6	6.25	3.38	4.88	6.5	4.38	0.75	5	4.12	6.12	5.12	2.75	5.38	6.88	4.62	6.12	9	6.88
565.443	5.75	3.25	4.88	3	5.5	4.38	5.5	5	4.25	2.38	4.88	1.5	3.38	2.75	7	6.12	2.12	5.12	4.75	8.38	2.88	3.62	4.12	6	4.88
565.616	3.75	7.25	1.88	6	3.5	6.38	8.5	6	6.25	4.38	6.88	6.5	3.38	2.75	3	4.12	5.12	3.12	4.75	7.38	4.88	3.62	5.12	6	3.88
565.789	3.75	4.25	4.88	5	5.5	6.38	5.5	7	8.25	4.38	6.88	2.5	5.38	5.75	4	4.12	3.12	6.12	5.75	6.38	4.88	6.62	6.12	7	5.88
565.962	3.75	4.25	4.88	7	4.5	5.38	5.5	4	7.25	2.38	4.88	4.5	4.38	4.75	4	3.12	6.12	5.12	6.75	5.38	3.88	3.62	6.12	8	4.88
566.135	5.75	6.25	4.88	4	3.5	4.38	3.5	4	7.25	2.38	8.88	3.5	6.38	4.75	6	5.12	7.12	5.12	4.75	5.38	4.88	5.62	4.12	6	3.88
566.308	5.75	7.25	4.88	6	7.5	5.38	5.5	5	6.25	3.38	5.88	2.5	3.38	4.75	5	6.12	6.12	3.12	5.75	6.38	3.88	7.62	7.12	4	6.88
566.48	5.75	4.25	3.88	5	6.5	3.38	4.5	5	6.25	6.38	5.88	2.5	4.38	5.75	5	6.12	6.12	6.12	5.75	5.38	5.88	5.62	6.12	7	4.88
566.653	4.75	5.25	2.88	3	3.5	2.38	6.5	6	4.25	5.38	5.88	6.5	4.38	5.75	7	5.12	6.12	6.12	5.75	5.38	5.88	5.62	5.12	7	5.88
566.826	5.75	4.25	7.88	5	5.5	7.38	4.5	8	6.25	4.38	4.88	5.5	3.38	1.75	5	5.12	6.12	7.12	5.75	6.38	4.88	7.62	5.12	4	4.88
566.999	5.75	6.25	0.88	8	5.5	6.38	5.5	4	6.25	6.38	3.88	4.5	2.38	4.75	6	3.12	7.12	4.12	3.75	6.38	5.88	8.62	3.12	8	3.88
567.171	6.75	3.25	2.88	4	6.5	5.38	6.5	6	5.25	5.38	4.88	4.5	5.38	3.75	3	5.12	3.12	6.12	3.75	5.38	6.88	3.62	6.12	6	6.88
567.344	6.75	5.25	3.88	8	5.5	6.38	5.5	7	6.25	4.38	3.88	6.5	4.38	5.75	5	4.12	5.12	3.12	4.75	8.38	5.88	7.62	5.12	6	6.88
567.516	6.75	5.25	3.88	6	5.5	8.38	4.5	6	5.25	6.38	5.88	3.5	5.38	5.75	5	3.12	4.12	6.12	3.75	7.38	4.88	6.62	6.12	6	4.88
567.689	6.75	6.25	3.88	7	4.5	6.38	5.5	5	7.25	4.38	4.88	6.5	5.38	3.75	3	5.12	4.12	3.12	5.75	6.38	4.88	6.62	5.12	6	3.88
567.862	5.75	3.25	6.88	7	7.5	4.38	7.5	5	7.25	2.38	8.88	5.5	7.38	4.75	5	5.12	6.12	5.12	5.75	6.38	5.88	5.62	10.12	4	5.88
568.034	4.75	7.25	5.88	7	6.5	7.38	6.5	8	7.25	3.38	7.88	3.5	8.38	3.75	5	6.12	5.12	3.12	7.75	6.38	7.88	8.62	8.12	7	3.88
568.207	6.75	4.25	5.88	5	3.5	5.38	5.5	7	8.25	3.38	7.88	5.5	5.38	6.75	5	6.12	7.12	4.12	7.75	8.38	4.88	6.62	9.12	7	5.88
568.379	7.75	5.25	5.88	5	7.5	7.38	5.5	6	7.25	4.38	7.88	5.5	5.38	3.75	5	6.12	5.12	5.12	6.75	6.38	2.88	6.62	8.12	7	6.88
568.551	7.75	5.25	5.88	5	9.5	4.38	3.5	7	6.25	7.38	8.88	2.5	8.38	8.75	5	9.12	6.12	5.12	5.75	8.38	4.88	8.62	6.12	7	4.88
568.724	4.75	5.25	4.88	7	6.5	6.38	5.5	5	6.25	5.38	5.88	5.5	6.38	4.75	8	6.12	3.12	6.12	6.75	6.38	7.88	7.62	4.12	6	7.88
568.896	8.75	5.25	5.88	6	7.5	5.38	6.5	9	6.25	6.38	6.88	4.5	6.38	5.75	7	5.12	7.12	6.12	5.75	7.38	5.88	7.62	6.12	8	7.88
569.068	7.75	6.25	3.88	9	7.5	8.38	5.5	6	8.25	4.38	5.88	6.5	3.38	6.75	5	5.12	7.12	8.12	3.75	6.38	5.88	7.62	5.12	8	7.88
569.241	8.75	5.25	5.88	7	4.5	8.38	8.5	8	6.25	6.38	4.88	7.5	6.38	7.75	7	5.12	4.12	5.12	5.75	9.38	6.88	6.62	6.12	8	5.88
569.413	7.75	5.25	4.88	7	5.5	7.38	6.5	7	9.25	6.38	5.88	5.5	7.38	4.75	6	6.12	5.12	5.12	7.75	6.38	3.88	8.62	6.12	9	4.88
569.585	9.75	5.25	7.88	7	6.5	8.38	7.5	6	9.25	5.38	7.88	7.5	8.38	6.75	4	6.12	5.12	7.12	5.75	9.38	7.88	5.62	8.12	7	5.88
569.757	6.75	5.25	8.88	6	9.5	7.38	8.5	5	7.25	2.38	7.88	4.5	5.38	6.75	5	8.12	7.12	4.12	7.75	8.38	4.88	6.62	7.12	9	5.88
569.93	7.75	6.25	2.88	7	7.5	6.38	7.5	9	7.25	7.38	8.88	5.5	7.38	4.75	7	8.12	6.12	5.12	8.75	8.38	5.88	9.62	7.12	6	4.88
570.102	6.75	6.25	7.88	7	7.5	5.38	6.5	7	6.25	5.38	7.88	5.5	8.38	6.75	6	5.12	7.12	6.12	6.75	6.38	3.88	10.62	7.12	6	3.88
570.274	7.75	8.25	6.88	6	8.5	8.38	5.5	9	7.25	5.38	9.88	1.5	5.38	5.75	7	9.12	5.12	7.12	8.75	5.38	6.88	9.62	9.12	6	4.88
570.446	6.75	8.25	5.88	7	7.5	5.38	3.5	6	7.25	5.38	7.88	5.5	6.38	5.75	7	8.12	8.12	8.12	8.75	5.38	6.88	8.62	7.12	6	7.88
570.618	8.75	11.25	6.88	4	7.5	7.38	3.5	11	6.25	7.38	9.88	4.5	8.38	4.75	9	9.12	5.12	8.12	5.75	7.38	7.88	6.62	6.12	8	5.88
570.79	9.75	7.25	6.88	6	7.5	4.38	8.5	9	9.25	8.38	7.88	7.5	8.38	8.75	7	7.12	7.12	7.12	8.75	5.38	6.88	7.62	6.12	7	7.88
570.962	7.75	7.25	6.88	8	8.5	8.38	6.5	10	9.25	8.38	9.88	4.5	9.38	7.75	7	7.12	6.12	6.12	4.75	6.38	6.88	8.62	7.12	6	7.88
571.134	7.75	7.25	7.88	8	8.5	4.38	8.5	8	9.25	7.38	6.88	7.5	5.38	6.75	8	6.12	7.12	6.12	7.75	7.38	6.88	8.62	4.12	10	6.88
571.306	11.75	7.25	9.88	5	8.5	10.38	9.5	7	8.25	6.38	7.88	8.5	6.38	5.75	7	6.12	6.12	9.12	8.75	9.38	5.88	8.62	9.12	9	8.88
571.478	8.75	8.25	8.88	8	7.5	9.38	9.5	10	9.25	8.38	6.88	7.5	7.38	7.75	7	5.12	6.12	7.12	8.75	11.38	6.88	7.62	9.12	9	7.88
571.65	8.75	6.25	7.88	8	10.5	7.38	9.5	9	8.25	8.38	10.88	7.5	11.38	7.75	8	6.12	9.12	7.12	8.75	10.38	6.88	8.62	9.12	8	5.88
571.822	9.75	10.25	9.88	8	6.5	8.38	8.5	9	10.25	7.38	6.88	8.5	8.38	7.75	8	8.12	6.12	7.12	8.75	8.38	6.88	9.62	9.12	9	6.88
571.994	10.75	8.25	8.88	7	9.5	9.38	8.5	10	10.25	8.38	9.88	5.5	10.38	6.75	7	9.12	8.12	8.12	9.75	9.38	6.88	11.62	10.12	10	8.88
572.165	7.75	11.25	6.88	9	8.5	8.38	6.5	7	8.25	7.38	8.88	7.5	7.38	6.75	7	8.12	8.12	8.12	7.75	8.38	5.88	9.62	9.12	8	6.88
572.337	5.75	8.25	10.88	7	8.5	8.38	6.5	8	8.25	7.38	10.88	6.5	8.38	9.75	9	10.12	9.12	8.12	8.75	7.38	7.88	11.62	9.12	8	9.88
572.509	7.75	12.25	8.88	7	9.5	6.38	8.5	10	9.25	9.38	9.88	8.5	7.38	8.75	11	7.12	9.12	6.12	8.75	9.38	6.88	10.62	10.12	7	8.88
572.681	9.75	10.25	7.88	7	11.5	8.38	7.5	12	8.25	7.38	11.88	6.5	11.38	9.75	9	9.12	8.12	9.12	7.75	7.38	9.88	8.62	10.12	7	7.88
572.852	10.75	8.25	8.88	8	10.5	10.38	6.5	11	11.25	9.38	7.88	9.5	9.38	10.75	9	9.12	9.12	8.12	10.75	12.38	8.88	10.62	7.12	11	10.88
573.024	9.75	11.25	6.88	8	9.5	9.38	9.5	10	10.25	9.38	10.88	10.5	9.38	8.75	9	7.12	7.12	10.12	8.75	11.38	10.88	10.62	9.12	10	11.88
573.196	10.75	7.25	7.88	13	9.5	10.38	10.5	10	14.25	8.38	8.88	9.5	9.38	9.75	10	8.12	8.12	7.12	7.75	10.38	9.88	6.62	7.12	11	8.88
573.367	11.75	10.25	11.88	10	10.5	8.38	10.5	12	13.25	10.38	11.88	8.5	10.38	8.75	9	9.12	11.12	10.12	8.75	11.38	10.88	8.62	10.12	12	9.88
573.539	10.75	10.25	9.88	12	10.5	9.38	13.5	10	13.25	10.38	10.88	10.5	12.38	8.75	10	9.12	10.12	9.12	10.75	13.38	11.88	9.62	10.12	12	12.88
573.71	11.75	9.25	10.88	9	10.5	11.38	9.5	10	10.25	11.38	12.88	10.5	12.38	8.75	7	9.12	7.12	8.12	11.75	14.38	6.88	9.62	14.12	13	10.88
573.882	9.75	11.25	8.88	12	10.5	10.38	11.5	11	10.25	8.38	10.88	7.5	10.38	8.75	10	10.12	12.12	7.12	13.75	12.38	8.88	9.62	9.12	13	10.88
574.053	8.75	11.25	10.88	11	11.5	8.38	10.5	10	10.25	8.38	9.88	8.5	12.38	9.75	9	13.12	10.12	10.12	11.75	11.38	9.88	10.62	12.12	11	10.88
574.225	9.75	12.25	10.88	9	11.5	10.38	11.5	11	11.25	10.38	11.88	9.5	10.38	11.75	12	12.12	10.12	11.12	9.75	11.38	11.88	10.62	11.12	14	9.88
574.396	10.75	12.25	9.88	11	13.5	10.38	9.5	13	10.25	7.38	9.88	9.5	10.38	8.75	12	11.12	9.12	9.12	13.75	11.38	12.88	10.62	10.12	10	9.88
574.568	9.75	13.25	10.88	12	12.5	11.38	11.5	9	13.25	10.38	10.88	9.5	9.38	8.75	11	14.12	11.12	10.12	11.75	13.38	11.88	12.62	10.12	14	9.88
574.739	13.75	10.25	12.88	10	10.5	10.38	9.5	14	10.25	14.38	10.88	10.5	9.38	8.75	11	12.12	10.12	12.12	11.75	10.38	14.88	12.62	12.12	13	12.88
574.91	11.75	11.25	8.88	12	11.5	12.38	12.5	12	13.25	11.38	9.88	11.5	12.38	11.75	11	10.12	11.12	11.12	10.75	13.38	10.88	10.62	12.12	13	9.88
575.082	15.75	14.25	11.88	12	13.5	12.38	10.5	13	14.25	11.38	12.88	10.5	12.38	9.75	12	11.12	11.12	12.12	11.75	14.38	12.88	11.62	10.12	12	12.88
575.253	11.75	11.25	8.88	12	13.5	12.38	13.5	14	14.25	10.38	11.88	12.5	13.38	11.75	12	12.12	11.12	11.12	11.75	13.38	10.88	12.62	12.12	15	11.88
575.424	12.75	11.25	13.88	14	14.5	10.38	14.5	13	13.25	12.38	12.88	10.5	14.38	8.75	12	11.12	9.12	12.12	13.75	13.38	11.88	10.62	11.12	15	12.88
575.595	14.75	14.25	12.88	13	12.5	14.38	14.5	11	14.25	14.38	12.88	12.5	12.38	9.75	11	13.12	11.12	9.12	11.75	13.38	10.88	10.62	12.12	14	11.88
575.766	15.75	13.25	14.88	15	9.5	12.38	12.5	13	12.25	12.38	14.88	10.5	14.38	10.75	11	11.12	14.12	12.12	15.75	13.38	10.88	13.62	14.12	17	10.88
575.938	13.75	16.25	13.88	14	13.5	10.38	11.5	11	13.25	8.38	13.88	10.5	13.38	11.75	12	14.12	14.12	12.12	15.75	14.38	7.88	13.62	12.12	13	11.88
576.109	13.75	13.25	15.88	13	13.5	15.38	12.5	13	15.25	11.38	15.88	10.5	14.38	11.75	12	14.12	13.12	13.12	12.75	13.38	11.88	12.62	12.12	13	10.88
576.28	11.75	13.25	11.88	14	14.5	10.38	13.5	13	14.25	11.38	12.88	13.5	12.38	12.75	12	13.12	13.12	14.12	12.75	12.38	10.88	12.62	12.12	13	13.88
576.451	14.75	13.25	11.88	14	14.5	12.38	12.5	16	9.25	12.38	13.88	13.5	12.38	14.75	16	13.12	13.12	16.12	16.75	15.38	15.88	13.62	15.12	13	16.88
576.622	13.75	17.25	13.88	17	14.5	15.38	17.5	13	14.25	14.38	15.88	12.5	14.38	16.75	15	15.12	15.12	12.12	14.75	15.38	13.88	17.62	13.12	13	14.88
576.793	15.75	14.25	12.88	14	17.5	16.38	15.5	13	16.25	14.38	15.88	14.5	15.38	15.75	12	14.12	14.12	14.12	11.75	15.38	13.88	13.62	17.12	13	16.88
576.964	15.75	17.25	14.88	16	15.5	16.38	18.5	13	18.25	15.38	13.88	14.5	13.38	16.75	16	13.12	13.12	17.12	14.75	15.38	15.88	14.62	13.12	18	14.88
577.135	16.75	16.25	13.88	15	16.5	15.38	16.5	17	15.25	18.38	14.88	14.5	15.38	12.75	14	16.12	14.12	17.12	14.75	17.38	17.88	15.62	16.12	18	15.88
577.306	15.75	15.25	14.88	18	15.5	17.38	15.5	17	18.25	14.38	14.88	15.5	16.38	14.75	15	15.12	17.12	13.12	13.75	16.38	18.88	13.62	14.12	18	12.88
577.477	16.75	15.25	16.88	16	17.5	17.38	16.5	14	17.25	17.38	15.88	14.5	15.38	14.75	15	17.12	16.12	16.12	16.75	19.38	14.88	15.62	15.12	16	15.88
577.648	14.75	17.25	15.88	19	16.5	20.38	15.5	15	18.25	17.38	18.88	15.5	17.38	15.75	17	17.12	15.12	17.12	17.75	18.38	14.88	14.62	18.12	18	16.88
577.818	18.75	17.25	19.88	18	19.5	17.38	16.5	19	16.25	14.38	18.88	13.5	16.38	16.75	17	17.12	18.12	15.12	18.75	21.38	13.88	16.62	17.12	15	14.88
577.989	16.75	19.25	20.88	18	21.5	17.38	17.5	18	16.25	16.38	15.88	16.5	17.38	16.75	19	17.12	18.12	17.12	20.75	19.38	15.88	19.62	17.12	16	16.88
578.16	17.75	18.25	20.88	17	20.5	17.38	15.5	19	17.25	17.38	18.88	16.5	16.38	18.75	17	18.12	16.12	17.12	17.75	18.38	17.88	18.62	16.12	16	15.88
578.331	19.75	20.25	20.88	16	19.5	18.38	15.5	19	18.25	17.38	17.88	18.5	16.38	17.75	18	18.12	19.12	19.12	18.75	19.38	16.88	18.62	20.12	19	15.88
578.501	18.75	19.25	17.88	19	18.5	15.38	17.5	18	19.25	17.38	18.88	18.5	19.38	16.75	21	19.12	16.12	18.12	17.75	18.38	19.88	20.62	17.12	16	17.88
578.672	19.75	20.25	17.88	17	20.5	17.38	18.5	21	19.25	17.38	18.88	20.5	15.38	16.75	19	19.12	20.12	18.12	19.75	19.38	17.88	19.62	19.12	20	17.88
578.843	20.75	17.25	20.88	18	20.5	16.38	17.5	19	21.25	21.38	16.88	20.5	15.38	19.75	19	18.12	17.12	21.12	17.75	19.38	18.88	17.62	19.12	17	16.88
579.013	22.75	19.25	16.88	18	20.5	17.38	19.5	18	20.25	19.38	17.88	21.5	19.38	19.75	18	18.12	18.12	18.12	19.75	20.38	16.88	19.62	15.12	24	19.88
579.184	21.75	20.25	20.88	21	19.5	20.38	18.5	19	20.25	17.38	17.88	16.5	19.38	17.75	19	19.12	17.12	21.12	15.75	22.38	17.88	19.62	17.12	21	19.88
579.354	22.75	20.25	20.88	18	18.5	19.38	23.5	18	21.25	18.38	17.88	19.5	19.38	20.75	17	19.12	17.12	20.12	18.75	18.38	22.88	19.62	21.12	21	19.88
579.525	22.75	21.25	22.88	22	22.5	20.38	19.5	20	22.25	19.38	21.88	20.5	20.38	19.75	19	21.12	21.12	19.12	19.75	22.38	18.88	19.62	20.12	23	20.88
579.696	19.75	20.25	24.88	23	19.5	20.38	23.5	23	24.25	19.38	23.88	20.5	22.38	20.75	19	21.12	22.12	21.12	24.75	23.38	20.88	21.62	21.12	25	18.88
579.866	22.75	23.25	24.88	20	27.5	23.38	19.5	25	20.25	20.38	23.88	19.5	23.38	21.75	21	23.12	22.12	20.12	22.75	23.38	20.88	21.62	23.12	21	19.88
580.036	25.75	25.25	23.88	23	23.5	21.38	21.5	22	21.25	22.38	26.88	22.5	20.38	21.75	21	24.12	25.12	21.12	23.75	24.38	22.88	23.62	23.12	26	18.88
580.207	24.75	24.25	23.88	22	21.5	24.38	21.5	26	23.25	23.38	21.88	19.5	19.38	21.75	21	20.12	22.12	22.12	23.75	23.38	18.88	25.62	23.12	23	24.88
580.377	22.75	27.25	25.88	22	24.5	23.38	22.5	22	21.25	22.38	23.88	21.5	20.38	22.75	23	21.12	22.12	25.12	24.75	18.38	22.88	25.62	23.12	26	23.88
580.548	24.75	26.25	24.88	25	24.5	24.38	23.5	26	21.25	22.38	22.88	20.5	21.38	23.75	21	24.12	26.12	24.12	20.75	26.38	24.88	23.62	26.12	23	24.88
580.718	28.75	26.25	24.88	25	27.5	20.38	25.5	25	24.25	22.38	24.88	22.5	21.38	23.75	25	22.12	20.12	24.12	23.75	26.38	23.88	22.62	21.12	24	23.88
580.888	24.75	25.25	25.88	25	25.5	23.38	23.5	26	25.25	23.38	26.88	26.5	25.38	23.75	22	22.12	22.12	23.12	23.75	25.38	25.88	24.62	23.12	24	23.88
581.058	27.75	25.25	22.88	28	25.5	22.38	28.5	27	29.25	24.38	24.88	27.5	25.38	24.75	24	26.12	24.12	23.12	26.75	26.38	23.88	22.62	22.12	28	25.88
581.229	28.75	26.25	24.88	26	28.5	25.38	27.5	27	24.25	27.38	23.88	23.5	28.38	26.75	24	23.12	24.12	24.12	21.75	30.38	27.88	24.62	25.12	26	27.88
581.399	28.75	30.25	25.88	30	27.5	27.38	27.5	27	28.25	26.38	26.88	25.5	29.38	28.75	24	27.12	25.12	26.12	28.75	25.38	23.88	27.62	25.12	26	23.88
581.569	31.75	28.25	31.88	30	28.5	30.38	25.5	29	27.25	26.38	25.88	24.5	30.38	27.75	26	28.12	24.12	26.12	27.75	26.38	25.88	26.62	28.12	29	25.88
581.739	29.75	28.25	31.88	32	32.5	28.38	29.5	31	30.25	27.38	26.88	29.5	31.38	24.75	28	29.12	31.12	27.12	28.75	31.38	26.88	28.62	29.12	28	27.88
581.909	30.75	33.25	32.88	30	33.5	30.38	29.5	32	33.25	30.38	30.88	28.5	29.38	24.75	28	34.12	30.12	31.12	29.75	30.38	28.88	27.62	30.12	31	31.88
582.079	32.75	35.25	32.88	33	36.5	29.38	30.5	31	32.25	27.38	32.88	30.5	32.38	32.75	31	31.12	30.12	26.12	31.75	30.38	27.88	30.62	29.12	31	28.88
582.25	35.75	33.25	35.88	32	36.5	32.38	29.5	34	30.25	32.38	32.88	31.5	36.38	31.75	33	30.12	32.12	34.12	35.75	33.38	31.88	28.62	30.12	31	31.88
582.42	35.75	35.25	35.88	35	33.5	32.38	32.5	33	34.25	32.38	32.88	31.5	35.38	30.75	31	34.12	35.12	30.12	34.75	32.38	30.88	33.62	31.12	36	32.88
582.59	33.75	36.25	33.88	36	41.5	31.38	32.5	36	34.25	35.38	37.88	35.5	34.38	34.75	35	33.12	32.12	34.12	35.75	32.38	34.88	32.62	32.12	34	33.88
582.76	38.75	39.25	35.88	37	37.5	36.38	35.5	37	36.25	34.38	36.88	37.5	31.38	32.75	35	31.12	35.12	37.12	34.75	36.38	35.88	38.62	37.12	33	31.88
582.929	39.75	37.25	34.88	39	36.5	34.38	34.5	35	38.25	36.38	35.88	35.5	34.38	33.75	34	34.12	34.12	34.12	32.75	40.38	35.88	33.62	37.12	35	38.88
583.099	37.75	37.25	35.88	40	37.5	34.38	37.5	36	40.25	35.38	33.88	37.5	36.38	34.75	34	37.12	35.12	31.12	33.75	39.38	33.88	36.62	35.12	37	35.88
583.269	39.75	37.25	33.88	34	36.5	37.38	36.5	34	37.25	36.38	34.88	36.5	39.38	33.75	34	38.12	35.12	36.12	37.75	39.38	33.88	34.62	36.12	38	37.88
583.439	38.75	38.25	40.88	39	40.5	38.38	37.5	37	38.25	36.38	36.88	37.5	36.38	34.75	37	35.12	35.12	34.12	35.75	39.38	32.88	30.62	35.12	39	35.88
583.609	38.75	38.25	41.88	37	38.5	39.38	37.5	35	39.25	37.38	39.88	35.5	38.38	36.75	39	39.12	36.12	39.12	35.75	39.38	37.88	38.62	38.12	36	36.88
583.779	39.75	41.25	41.88	42	42.5	38.38	40.5	41	40.25	40.38	38.88	36.5	40.38	39.75	40	38.12	39.12	38.12	40.75	39.38	36.88	41.62	39.12	39	36.88
583.949	43.75	44.25	43.88	41	42.5	42.38	39.5	43	42.25	35.38	38.88	39.5	40.38	39.75	44	43.12	41.12	38.12	38.75	44.38	40.88	39.62	38.12	42	38.88
584.118	44.75	47.25	41.88	45	44.5	41.38	38.5	45	43.25	42.38	41.88	43.5	44.38	39.75	43	43.12	43.12	43.12	39.75	41.38	41.88	46.62	42.12	42	41.88
584.288	45.75	47.25	45.88	46	53.5	42.38	41.5	46	46.25	44.38	44.88	41.5	44.38	45.75	45	43.12	45.12	45.12	41.75	41.38	43.88	45.62	44.12	41	41.88
584.458	48.75	46.25	44.88	50	49.5	45.38	45.5	45	50.25	47.38	45.88	44.5	43.38	44.75	43	44.12	45.12	44.12	44.75	44.38	42.88	46.62	45.12	44	45.88
584.627	51.75	48.25	50.88	52	46.5	47.38	47.5	49	49.25	48.38	48.88	47.5	43.38	44.75	46	43.12	49.12	46.12	45.75	47.38	43.88	44.62	49.12	44	44.88
584.797	52.75	53.25	50.88	54	53.5	48.38	55.5	49	47.25	47.38	48.88	49.5	45.38	44.75	46	47.12	49.12	48.12	50.75	48.38	46.88	49.62	47.12	49	46.88
584.966	51.75	51.25	53.88	55	53.5	52.38	50.5	51	50.25	50.38	51.88	48.5	49.38	50.75	51	49.12	52.12	49.12	49.75	51.38	50.88	46.62	49.12	48	48.88
585.136	55.75	54.25	53.88	54	56.5	53.38	51.5	54	53.25	49.38	49.88	52.5	48.38	48.75	49	47.12	49.12	49.12	53.75	52.38	48.88	49.62	50.12	49	48.88
585.306	54.75	53.25	56.88	58	57.5	53.38	53.5	55	54.25	54.38	55.88	50.5	55.38	49.75	52	51.12	49.12	50.12	54.75	54.38	47.88	50.62	49.12	50	49.88
585.475	59.75	61.25	56.88	60	62.5	53.38	52.5	49	55.25	54.38	51.88	52.5	53.38	53.75	55	56.12	55.12	52.12	54.75	54.38	52.88	56.62	56.12	55	51.88
585.645	55.75	59.25	57.88	62	60.5	58.38	53.5	55	56.25	52.38	56.88	52.5	52.38	55.75	55	57.12	56.12	55.12	54.75	58.38	50.88	55.62	58.12	56	53.88
585.814	59.75	62.25	59.88	61	59.5	58.38	59.5	54	53.25	54.38	57.88	56.5	60.38	58.75	58	57.12	56.12	58.12	58.75	59.38	54.88	54.62	56.12	57	54.88
585.983	59.75	62.25	58.88	62	64.5	59.38	57.5	61	60.25	57.38	60.88	57.5	57.38	58.75	56	59.12	55.12	57.12	59.75	60.38	54.88	59.62	55.12	53	57.88
586.153	65.75	61.25	66.88	65	64.5	57.38	58.5	62	64.25	57.38	61.88	63.5	60.38	66.75	59	55.12	59.12	58.12	60.75	57.38	56.88	59.62	55.12	56	53.88
586.322	68.75	66.25	64.88	65	66.5	59.38	59.5	59	61.25	61.38	61.88	56.5	61.38	58.75	63	60.12	60.12	62.12	58.75	58.38	58.88	59.62	59.12	63	57.88
586.491	66.75	66.25	64.88	68	68.5	63.38	61.5	64	60.25	64.38	61.88	61.5	65.38	62.75	62	61.12	63.12	65.12	58.75	61.38	55.88	59.62	56.12	61	61.88
586.661	69.75	69.25	67.88	67	69.5	62.38	62.5	61	61.25	63.38	61.88	61.5	60.38	63.75	63	64.12	60.12	60.12	59.75	60.38	59.88	59.62	59.12	58	61.88
586.83	68.75	67.25	63.88	69	69.5	64.38	61.5	63	66.25	64.38	60.88	62.5	62.38	65.75	59	59.12	65.12	61.12	64.75	62.38	56.88	62.62	61.12	58	60.88
586.999	68.75	67.25	68.88	72	71.5	65.38	65.5	65	67.25	60.38	63.88	66.5	61.38	64.75	68	63.12	63.12	65.12	62.75	66.38	62.88	62.62	58.12	60	61.88
587.168	70.75	71.25	70.88	73	67.5	68.38	66.5	66	68.25	68.38	66.88	67.5	65.38	65.75	67	63.12	61.12	69.12	67.75	68.38	64.88	65.62	65.12	69	62.88
587.338	70.75	68.25	72.88	68	71.5	71.38	64.5	67	67.25	64.38	69.88	67.5	69.38	64.75	69	69.12	68.12	63.12	66.75	66.38	62.88	61.62	67.12	69	64.88
587.507	71.75	73.25	71.88	75	74.5	69.38	69.5	69	74.25	70.38	70.88	68.5	71.38	70.75	65	71.12	69.12	70.12	70.75	68.38	65.88	66.62	66.12	66	63.88
587.676	76.75	78.25	76.88	73	75.5	68.38	71.5	70	73.25	67.38	71.88	67.5	70.38	68.75	69	71.12	70.12	69.12	74.75	73.38	68.88	71.62	71.12	67	69.88
587.845	77.75	80.25	80.88	78	79.5	75.38	76.5	76	77.25	75.38	71.88	69.5	74.38	73.75	69	73.12	74.12	68.12	74.75	73.38	67.88	68.62	70.12	71	71.88
588.014	81.75	85.25	82.88	81	88.5	77.38	80.5	80	80.25	77.38	77.88	78.5	76.38	76.75	79	76.12	76.12	76.12	74.75	76.38	69.88	76.62	72.12	74	72.88
588.183	86.75	89.25	85.88	86	87.5	82.38	81.5	86	84.25	79.38	84.88	81.5	82.38	82.75	82	79.12	83.12	82.12	79.75	83.38	75.88	78.62	77.12	78	79.88
588.352	93.75	94.25	86.88	87	89.5	86.38	83.5	86	86.25	86.38	85.88	84.5	86.38	82.75	89	85.12	84.12	85.12	83.75	84.38	79.88	79.62	80.12	81	78.88
588.521	86.75	90.25	90.88	94	87.5	88.38	91.5	91	92.25	85.38	85.88	85.5	88.38	85.75	91	82.12	87.12	83.12	85.75	87.38	84.88	84.62	84.12	83	78.88
588.69	91.75	92.25	90.88	91	91.5	89.38	91.5	93	92.25	86.38	86.88	86.5	87.38	89.75	87	87.12	84.12	85.12	83.75	87.38	83.88	87.62	82.12	83	83.88
588.859	94.75	95.25	97.88	98	96.5	90.38	91.5	91	95.25	87.38	92.88	91.5	94.38	94.75	83	87.12	88.12	87.12	86.75	94.38	82.88	84.62	85.12	86	84.88
589.028	100.75	94.25	95.88	96	99.5	95.38	95.5	96	94.25	95.38	87.88	89.5	96.38	87.75	90	91.12	92.12	90.12	92.75	92.38	86.88	87.62	88.12	90	84.88
589.196	104.75	101.25	99.88	102	99.5	98.38	95.5	97	96.25	98.38	96.88	95.5	97.38	97.75	96	92.12	94.12	93.12	97.75	95.38	91.88	92.62	90.12	92	96.88
589.365	104.75	106.25	102.88	102	104.5	104.38	97.5	98	100.25	95.38	98.88	98.5	98.38	92.75	99	94.12	96.12	94.12	96.75	96.38	94.88	94.62	96.12	96	96.88
589.534	109.75	107.25	106.88	106	108.5	103.38	107.5	104	100.25	102.38	100.88	104.5	105.38	101.75	105	101.12	102.12	97.12	102.75	104.38	96.88	99.62	100.12	100	93.88
589.703	111.75	109.25	111.88	108	112.5	108.38	108.5	107	107.25	101.38	108.88	102.5	108.38	97.75	108	101.12	102.12	103.12	101.75	108.38	101.88	99.62	102.12	105	103.88
589.872	115.75	116.25	115.88	111	116.5	108.38	108.5	112	111.25	107.38	108.88	106.5	109.38	109.75	107	113.12	108.12	105.12	107.75	108.38	100.88	109.62	104.12	110	101.88
590.04	119.75	117.25	120.88	115	121.5	113.38	110.5	116	112.25	114.38	109.88	108.5	113.38	106.75	110	109.12	113.12	107.12	109.75	109.38	103.88	110.62	107.12	110	107.88
590.209	122.75	124.25	120.88	124	122.5	120.38	119.5	117	115.25	111.38	121.88	111.5	111.38	114.75	118	111.12	114.12	113.12	113.75	113.38	109.88	109.62	112.12	110	111.88
590.378	128.75	123.25	122.88	126	127.5	119.38	123.5	126	117.25	121.38	118.88	114.5	115.38	121.75	121	119.12	122.12	119.12	121.75	118.38	113.88	117.62	113.12	115	111.88
590.546	126.75	129.25	127.88	133	137.5	120.38	120.5	125	123.25	123.38	122.88	122.5	120.38	120.75	119	120.12	124.12	120.12	119.75	118.38	115.88	119.62	116.12	115	115.88
590.715	139.75	133.25	133.88	134	134.5	127.38	123.5	125	123.25	121.38	118.88	126.5	124.38	121.75	126	124.12	124.12	126.12	128.75	122.38	123.88	121.62	120.12	120	119.88
590.883	137.75	135.25	137.88	143	133.5	125.38	130.5	128	127.25	126.38	126.88	122.5	125.38	124.75	126	126.12	126.12	127.12	121.75	126.38	117.88	118.62	118.12	119	122.88
591.052	142.75	141.25	140.88	143	139.5	129.38	129.5	130	134.25	129.38	130.88	131.5	130.38	128.75	132	128.12	125.12	135.12	126.75	131.38	124.88	119.62	123.12	124	121.88
591.22	140.75	139.25	143.88	140	141.5	136.38	135.5	136	135.25	140.38	135.88	136.5	135.38	130.75	131	131.12	135.12	130.12	135.75	135.38	124.88	124.62	129.12	122	123.88
591.389	154.75	147.25	146.88	143	146.5	139.38	140.5	142	146.25	138.38	140.88	138.5	135.38	133.75	139	134.12	131.12	130.12	138.75	142.38	129.88	130.62	125.12	134	127.88
591.557	159.75	159.25	154.88	155	148.5	143.38	140.5	141	146.25	139.38	145.88	139.5	141.38	143.75	139	136.12	139.12	136.12	142.75	138.38	131.88	132.62	136.12	137	132.88
591.726	158.75	160.25	162.88	161	159.5	147.38	148.5	147	151.25	148.38	145.88	145.5	143.38	144.75	149	145.12	144.12	144.12	140.75	147.38	135.88	139.62	134.12	137	137.88
591.894	165.75	171.25	165.88	164	171.5	152.38	156.5	157	155.25	150.38	153.88	150.5	151.38	150.75	152	149.12	151.12	145.12	150.75	153.38	142.88	144.62	140.12	141	138.88
592.062	177.75	169.25	177.88	178	178.5	156.38	161.5	159	159.25	158.38	161.88	157.5	159.38	156.75	161	154.12	156.12	156.12	154.75	151.38	150.88	146.62	146.12	145	143.88
592.231	179.75	182.25	187.88	180	179.5	171.38	165.5	168	169.25	170.38	168.88	163.5	163.38	163.75	159	162.12	162.12	166.12	160.75	160.38	154.88	149.62	150.12	146	147.88
592.399	190.75	187.25	189.88	191	185.5	173.38	173.5	173	174.25	179.38	170.88	172.5	167.38	169.75	170	167.12	169.12	174.12	169.75	168.38	156.88	158.62	155.12	157	157.88
592.567	195.75	195.25	193.88	196	196.5	183.38	184.5	186	180.25	179.38	179.88	183.5	176.38	182.75	181	178.12	175.12	173.12	177.75	178.38	171.88	164.62	165.12	166	164.88
592.735	201.75	196.25	204.88	198	197.5	191.38	188.5	190	191.25	185.38	181.88	180.5	189.38	184.75	189	182.12	190.12	183.12	184.75	184.38	174.88	176.62	169.12	177	171.88
592.904	204.75	199.25	196.88	204	199.5	195.38	188.5	196	193.25	191.38	192.88	189.5	188.38	188.75	187	189.12	185.12	195.12	186.75	193.38	176.88	183.62	178.12	181	175.88
593.072	203.75	199.25	210.88	206	211.5	196.38	195.5	194	194.25	196.38	194.88	192.5	200.38	191.75	193	195.12	185.12	199.12	201.75	195.38	191.88	182.62	188.12	191	187.88
593.24	214.75	209.25	211.88	214	211.5	200.38	201.5	206	206.25	200.38	199.88	202.5	204.38	209.75	199	199.12	197.12	194.12	204.75	202.38	194.88	196.62	194.12	192	194.88
593.408	222.75	221.25	223.88	226	224.5	217.38	204.5	208	210.25	211.38	210.88	204.5	207.38	206.75	206	212.12	205.12	205.12	208.75	206.38	196.88	198.62	199.12	198	202.88
593.576	222.75	224.25	225.88	224	223.5	212.38	211.5	211	214.25	204.38	212.88	217.5	214.38	215.75	208	208.12	214.12	213.12	212.75	212.38	204.88	209.62	203.12	210	203.88
593.744	230.75	228.25	228.88	229	236.5	211.38	209.5	213	214.25	222.38	215.88	208.5	213.38	213.75	215	214.12	214.12	212.12	212.75	204.38	206.88	208.62	206.12	209	204.88
593.912	229.75	234.25	231.88	231	239.5	205.38	210.5	218	218.25	210.38	208.88	211.5	204.38	207.75	208	206.12	214.12	213.12	214.75	209.38	209.88	212.62	206.12	208	209.88
594.08	239.75	238.25	238.88	240	242.5	215.38	213.5	215	221.25	220.38	217.88	213.5	215.38	219.75	216	207.12	211.12	210.12	217.75	208.38	207.88	208.62	211.12	210	207.88
594.248	243.75	238.25	237.88	245	238.5	229.38	223.5	226	218.25	226.38	224.88	222.5	217.38	222.75	222	219.12	221.12	219.12	220.75	219.38	202.88	213.62	208.12	209	211.88
594.416	237.75	243.25	244.88	244	248.5	227.38	228.5	229	233.25	228.38	226.88	225.5	225.38	223.75	224	224.12	224.12	226.12	221.75	229.38	216.88	217.62	216.12	215	216.88
594.584	250.75	245.25	253.88	250	246.5	235.38	238.5	233	237.25	225.38	229.88	236.5	228.38	225.75	236	232.12	232.12	235.12	227.75	228.38	219.88	229.62	230.12	229	228.88
594.752	247.75	245.25	251.88	260	245.5	234.38	235.5	238	237.25	235.38	235.88	232.5	231.38	235.75	235	230.12	232.12	231.12	233.75	237.38	229.88	229.62	226.12	230	231.88
594.919	256.75	257.25	256.88	254	257.5	235.38	239.5	237	237.25	230.38	237.88	230.5	238.38	233.75	241	236.12	238.12	242.12	242.75	242.38	229.88	235.62	231.12	234	225.88
595.087	258.75	247.25	254.88	255	259.5	241.38	238.5	239	240.25	242.38	240.88	236.5	237.38	238.75	237	243.12	237.12	243.12	235.75	239.38	220.88	229.62	230.12	232	227.88
595.255	258.75	258.25	255.88	260	260.5	244.38	240.5	247	243.25	237.38	247.88	238.5	237.38	244.75	236	244.12	242.12	249.12	237.75	240.38	231.88	233.62	233.12	237	232.88
595.423	264.75	270.25	264.88	276	267.5	252.38	249.5	247	253.25	246.38	249.88	242.5	243.38	250.75	244	250.12	246.12	244.12	248.75	244.38	239.88	233.62	236.12	236	243.88
595.59	272.75	277.25	279.88	283	275.5	251.38	255.5	253	263.25	266.38	255.88	261.5	250.38	251.75	253	257.12	253.12	253.12	256.75	257.38	246.88	250.62	244.12	247	249.88
595.758	287.75	286.25	284.88	289	292.5	266.38	268.5	275	264.25	262.38	267.88	260.5	258.38	267.75	268	263.12	261.12	267.12	268.75	264.38	243.88	254.62	254.12	253	247.88
595.926	295.75	295.25	294.88	294	291.5	278.38	275.5	272	279.25	280.38	274.88	272.5	274.38	275.75	282	272.12	268.12	270.12	276.75	272.38	259.88	257.62	259.12	256	253.88
596.093	302.75	308.25	308.88	307	299.5	280.38	280.5	284	286.25	289.38	286.88	280.5	279.38	286.75	282	278.12	281.12	281.12	281.75	277.38	268.88	265.62	261.12	272	268.88
596.261	321.75	321.25	322.88	323	315.5	290.38	291.5	292	296.25	295.38	293.88	285.5	288.38	282.75	290	283.12	284.12	282.12	290.75	282.38	269.88	275.62	273.12	272	270.88
596.429	333.75	329.25	330.88	334	333.5	306.38	305.5	307	307.25	300.38	306.88	296.5	304.38	302.75	298	297.12	291.12	289.12	293.75	299.38	284.88	283.62	280.12	285	284.88
596.596	343.75	344.25	334.88	343	340.5	314.38	324.5	319	320.25	318.38	313.88	311.5	309.38	311.75	321	323.12	310.12	307.12	313.75	316.38	297.88	296.62	294.12	298	297.88
596.764	347.75	346.25	342.88	353	345.5	330.38	337.5	339	329.25	331.38	330.88	331.5	335.38	335.75	334	330.12	337.12	329.12	327.75	337.38	316.88	320.62	310.12	317	314.88
596.931	360.75	356.25	355.88	358	361.5	340.38	350.5	344	353.25	347.38	349.88	347.5	342.38	345.75	351	347.12	348.12	341.12	342.75	350.38	324.88	333.62	333.12	339	337.88
597.098	373.75	368.25	369.88	372	373.5	360.38	358.5	359	352.25	365.38	359.88	353.5	356.38	346.75	359	356.12	353.12	357.12	358.75	352.38	349.88	344.62	355.12	350	345.88
597.266	383.75	384.25	385.88	393	386.5	361.38	368.5	367	370.25	361.38	361.88	367.5	376.38	370.75	364	363.12	365.12	357.12	369.75	363.38	352.88	355.62	358.12	351	361.88
597.433	386.75	395.25	391.88	390	394.5	380.38	373.5	383	382.25	379.38	370.88	374.5	371.38	370.75	377	373.12	373.12	375.12	371.75	372.38	359.88	354.62	355.12	355	362.88
597.601	397.75	400.25	388.88	404	398.5	380.38	385.5	387	391.25	387.38	384.88	376.5	386.38	385.75	384	377.12	380.12	380.12	378.75	382.38	367.88	365.62	365.12	370	358.88
597.768	401.75	404.25	403.88	405	402.5	387.38	385.5	391	388.25	398.38	382.88	386.5	387.38	388.75	387	388.12	388.12	385.12	391.75	390.38	373.88	375.62	374.12	374	372.88
597.935	417.75	422.25	411.88	416	418.5	395.38	406.5	400	395.25	399.38	395.88	397.5	395.38	399.75	396	394.12	389.12	389.12	396.75	388.38	377.88	379.62	382.12	381	374.88
598.102	429.75	427.25	428.88	428	431.5	403.38	408.5	415	412.25	408.38	407.88	408.5	407.38	409.75	405	403.12	405.12	402.12	394.75	401.38	388.88	387.62	383.12	390	385.88
598.27	434.75	433.25	438.88	435	445.5	414.38	416.5	422	412.25	421.38	413.88	410.5	410.38	410.75	417	411.12	410.12	411.12	414.75	409.38	391.88	399.62	404.12	400	393.88
598.437	454.75	464.25	459.88	448	454.5	426.38	426.5	431	430.25	430.38	419.88	420.5	421.38	425.75	427	421.12	414.12	419.12	420.75	419.38	395.88	403.62	404.12	401	401.88
598.604	469.75	466.25	470.88	480	476.5	441.38	445.5	441	439.25	438.38	439.88	443.5	441.38	438.75	441	433.12	433.12	429.12	439.75	444.38	407.88	410.62	408.12	417	410.88
598.771	492.75	492.25	488.88	489	482.5	458.38	457.5	459	457.25	450.38	450.88	459.5	450.38	452.75	450	453.12	444.12	449.12	452.75	446.38	426.88	434.62	424.12	425	423.88
598.938	489.75	492.25	488.88	492	492.5	461.38	465.5	471	473.25	462.38	466.88	459.5	463.38	454.75	457	455.12	459.12	463.12	456.75	459.38	438.88	440.62	440.12	439	433.88
599.105	492.75	499.25	492.88	499	494.5	468.38	473.5	471	477.25	462.38	467.88	474.5	470.38	466.75	471	466.12	455.12	461.12	459.75	464.38	445.88	449.62	449.12	449	447.88
599.272	510.75	499.25	505.88	495	501.5	474.38	479.5	474	473.25	470.38	471.88	467.5	475.38	482.75	470	469.12	463.12	467.12	463.75	460.38	457.88	451.62	446.12	457	449.88
599.439	517.75	515.25	518.88	524	515.5	482.38	488.5	482	489.25	479.38	486.88	478.5	476.38	487.75	483	481.12	483.12	476.12	476.75	479.38	464.88	463.62	459.12	463	468.88
599.606	530.75	525.25	528.88	536	528.5	501.38	506.5	497	507.25	492.38	497.88	496.5	492.38	496.75	496	494.12	492.12	490.12	502.75	483.38	470.88	484.62	469.12	477	475.88
599.773	539.75	540.25	540.88	542	537.5	515.38	512.5	513	520.25	510.38	514.88	518.5	515.38	511.75	508	514.12	507.12	511.12	505.75	518.38	482.88	505.62	495.12	497	490.88
599.94	562.75	559.25	560.88	554	554.5	533.38	519.5	528	527.25	524.38	530.88	514.5	522.38	524.75	523	517.12	513.12	517.12	519.75	516.38	508.88	502.62	503.12	502	500.88
600.107	577.75	573.25	574.88	575	572.5	539.38	540.5	545	543.25	538.38	534.88	530.5	539.38	536.75	530	533.12	527.12	532.12	537.75	537.38	511.88	508.62	521.12	521	515.88
600.274	595.75	594.25	584.88	591	602.5	555.38	563.5	559	561.25	559.38	551.88	558.5	559.38	544.75	551	545.12	544.12	555.12	552.75	556.38	536.88	531.62	524.12	532	536.88
600.441	608.75	608.25	611.88	609	605.5	581.38	589.5	580	575.25	577.38	577.88	572.5	571.38	570.75	573	567.12	570.12	583.12	575.75	573.38	554.88	555.62	552.12	552	549.88
600.608	632.75	622.25	629.88	629	623.5	612.38	602.5	614	602.25	598.38	592.88	598.5	604.38	591.75	593	594.12	600.12	588.12	592.75	599.38	573.88	568.62	571.12	571	566.88
600.775	654.75	633.25	638.88	650	643.5	624.38	636.5	634	626.25	618.38	630.88	620.5	627.38	621.75	634	619.12	610.12	621.12	622.75	627.38	592.88	602.62	603.12	595	611.88
600.941	672.75	662.25	678.88	665	666.5	655.38	645.5	648	650.25	641.38	648.88	652.5	645.38	652.75	652	637.12	645.12	643.12	639.75	644.38	632.88	622.62	624.12	624	620.88
601.108	689.75	692.25	694.88	693	691.5	675.38	664.5	664	680.25	672.38	668.88	660.5	673.38	662.75	673	661.12	656.12	660.12	663.75	660.38	639.88	641.62	651.12	642	645.88
601.275	710.75	719.25	724.88	724	712.5	678.38	685.5	695	694.25	687.38	691.88	678.5	684.38	689.75	680	672.12	681.12	677.12	670.75	687.38	647.88	649.62	648.12	660	656.88
601.441	748.75	752.25	735.88	738	743.5	708.38	720.5	712	717.25	712.38	709.88	714.5	718.38	715.75	708	699.12	690.12	688.12	698.75	700.38	667.88	671.62	679.12	666	679.88
601.608	766.75	772.25	759.88	771	770.5	730.38	742.5	740	734.25	733.38	732.88	733.5	730.38	728.75	728	717.12	721.12	727.12	719.75	725.38	695.88	701.62	695.12	691	696.88
601.775	777.75	786.25	797.88	791	797.5	755.38	760.5	760	768.25	753.38	758.88	758.5	749.38	748.75	749	744.12	738.12	736.12	746.75	730.38	716.88	726.62	722.12	711	720.88
601.941	802.75	806.25	816.88	802	809.5	766.38	775.5	765	768.25	764.38	754.88	760.5	762.38	761.75	766	739.12	761.12	742.12	746.75	742.38	729.88	724.62	727.12	721	720.88
602.108	814.75	816.25	816.88	814	814.5	772.38	769.5	765	775.25	780.38	772.88	771.5	763.38	761.75	762	763.12	760.12	750.12	745.75	741.38	724.88	725.62	724.12	733	730.88
602.274	815.75	820.25	819.88	824	811.5	767.38	774.5	780	772.25	766.38	771.88	768.5	762.38	768.75	768	749.12	747.12	746.12	752.75	755.38	733.88	729.62	721.12	729	724.88
602.441	833.75	816.25	812.88	831	813.5	768.38	779.5	774	763.25	763.38	762.88	753.5	768.38	760.75	770	753.12	754.12	759.12	750.75	753.38	726.88	733.62	731.12	730	729.88
602.607	833.75	828.25	810.88	825	825.5	758.38	768.5	763	760.25	758.38	764.88	755.5	757.38	752.75	748	748.12	755.12	748.12	741.75	747.38	718.88	723.62	724.12	731	729.88
602.774	856.75	847.25	840.88	838	854.5	762.38	762.5	761	769.25	776.38	762.88	748.5	756.38	755.75	764	742.12	746.12	756.12	759.75	760.38	727.88	736.62	732.12	741	730.88
602.94	859.75	864.25	861.88	866	854.5	789.38	768.5	783	783.25	777.38	777.88	773.5	778.38	775.75	769	763.12	772.12	769.12	765.75	776.38	735.88	744.62	736.12	726	739.88
603.106	887.75	871.25	870.88	880	875.5	810.38	806.5	802	815.25	806.38	801.88	813.5	812.38	804.75	807	790.12	791.12	797.12	795.75	797.38	753.88	751.62	745.12	753	755.88
603.273	886.75	891.25	894.88	891	890.5	844.38	842.5	848	840.25	842.38	832.88	820.5	828.38	837.75	829	835.12	828.12	826.12	840.75	823.38	769.88	783.62	782.12	779	787.88
603.439	919.75	922.25	912.88	914	917.5	862.38	849.5	865	860.25	857.38	859.88	867.5	858.38	850.75	855	863.12	861.12	850.12	848.75	860.38	826.88	836.62	824.12	828	832.88
603.605	962.75	966.25	964.88	959	957.5	877.38	882.5	888	876.25	882.38	886.88	862.5	880.38	885.75	889	885.12	886.12	888.12	883.75	875.38	854.88	859.62	858.12	864	850.88
603.771	1004.75	1001.25	1011.88	999	1007.5	928.38	919.5	917	919.25	927.38	918.88	923.5	916.38	930.75	925	909.12	919.12	911.12	909.75	907.38	887.88	878.62	879.12	893	881.88
603.938	1043.75	1042.25	1033.88	1036	1039.5	976.38	969.5	964	964.25	961.38	958.88	967.5	953.38	955.75	967	944.12	951.12	946.12	952.75	942.38	906.88	907.62	910.12	903	914.88
604.104	1079.75	1071.25	1076.88	1072	1078.5	995.38	998.5	988	996.25	1002.38	1003.88	992.5	983.38	985.75	988	982.12	977.12	978.12	973.75	988.38	940.88	939.62	937.12	938	936.88
604.27	1091.75	1096.25	1094.88	1104	1094.5	1022.38	1014.5	1018	1019.25	1020.38	1005.88	1003.5	1004.38	1020.75	1021	997.12	1011.12	998.12	1004.75	1009.38	954.88	966.62	960.12	971	960.88
604.436	1128.75	1127.25	1127.88	1135	1125.5	1031.38	1029.5	1032	1031.25	1031.38	1019.88	1039.5	1022.38	1019.75	1024	1011.12	1006.12	1025.12	1013.75	1012.38	982.88	977.62	968.12	982	983.88
604.602	1146.75	1154.25	1135.88	1146	1158.5	1058.38	1057.5	1054	1060.25	1056.38	1060.88	1037.5	1058.38	1049.75	1037	1038.12	1037.12	1021.12	1041.75	1037.38	980.88	981.62	987.12	983	990.88
604.768	1161.75	1165.25	1156.88	1172	1164.5	1071.38	1094.5	1072	1050.25	1071.38	1059.88	1066.5	1065.38	1071.75	1070	1061.12	1051.12	1057.12	1054.75	1065.38	1012.88	1006.62	993.12	1003	1000.88
604.934	1176.75	1189.25	1202.88	1187	1176.5	1090.38	1102.5	1095	1089.25	1098.38	1088.88	1089.5	1089.38	1087.75	1079	1087.12	1080.12	1086.12	1086.75	1084.38	1022.88	1046.62	1023.12	1041	1049.88
605.1	1210.75	1218.25	1233.88	1220	1212.5	1127.38	1113.5	1125	1126.25	1118.38	1116.88	1106.5	1109.38	1114.75	1109	1115.12	1090.12	1105.12	1107.75	1117.38	1052.88	1068.62	1058.12	1060	1058.88
605.266	1260.75	1272.25	1247.88	1257	1260.5	1147.38	1171.5	1161	1147.25	1155.38	1139.88	1131.5	1145.38	1150.75	1150	1123.12	1138.12	1136.12	1136.75	1129.38	1089.88	1092.62	1085.12	1096	1092.88
605.432	1287.75	1282.25	1273.88	1270	1280.5	1189.38	1191.5	1198	1197.25	1184.38	1169.88	1192.5	1190.38	1186.75	1193	1166.12	1169.12	1171.12	1164.75	1170.38	1117.88	1121.62	1096.12	1115	1122.88
605.598	1297.75	1303.25	1293.88	1311	1304.5	1223.38	1213.5	1237	1228.25	1224.38	1218.88	1206.5	1207.38	1214.75	1222	1197.12	1191.12	1182.12	1193.75	1209.38	1153.88	1142.62	1139.12	1151	1160.88
605.764	1310.75	1300.25	1309.88	1296	1311.5	1231.38	1230.5	1242	1240.25	1230.38	1219.88	1231.5	1235.38	1230.75	1244	1223.12	1224.12	1223.12	1219.75	1204.38	1178.88	1178.62	1173.12	1181	1179.88
605.93	1319.75	1325.25	1312.88	1306	1320.5	1246.38	1265.5	1245	1239.25	1242.38	1248.88	1239.5	1251.38	1231.75	1242	1220.12	1239.12	1235.12	1228.75	1232.38	1214.88	1217.62	1196.12	1199	1207.88
606.096	1349.75	1341.25	1335.88	1340	1336.5	1272.38	1263.5	1262	1258.25	1256.38	1268.88	1271.5	1272.38	1263.75	1257	1260.12	1258.12	1265.12	1250.75	1259.38	1234.88	1218.62	1235.12	1232	1226.88
606.261	1390.75	1383.25	1397.88	1386	1383.5	1289.38	1295.5	1302	1288.25	1300.38	1306.88	1279.5	1310.38	1289.75	1288	1297.12	1276.12	1276.12	1285.75	1295.38	1245.88	1264.62	1255.12	1257	1256.88
606.427	1438.75	1431.25	1433.88	1441	1426.5	1357.38	1344.5	1334	1344.25	1328.38	1335.88	1334.5	1324.38	1328.75	1341	1318.12	1327.12	1324.12	1321.75	1324.38	1302.88	1293.62	1284.12	1308	1293.88
606.593	1492.75	1497.25	1499.88	1491	1501.5	1366.38	1379.5	1373	1377.25	1384.38	1387.88	1371.5	1375.38	1365.75	1374	1360.12	1370.12	1356.12	1378.75	1362.38	1323.88	1328.62	1317.12	1313	1325.88
606.759	1549.75	1565.25	1553.88	1550	1544.5	1426.38	1432.5	1422	1421.25	1431.38	1411.88	1414.5	1414.38	1407.75	1408	1393.12	1387.12	1398.12	1391.75	1391.38	1349.88	1335.62	1349.12	1352	1351.88
606.924	1591.75	1584.25	1574.88	1588	1578.5	1463.38	1476.5	1456	1472.25	1476.38	1449.88	1456.5	1464.38	1434.75	1460	1434.12	1423.12	1440.12	1433.75	1442.38	1350.88	1375.62	1366.12	1363	1363.88
607.09	1612.75	1624.25	1613.88	1622	1622.5	1512.38	1511.5	1493	1516.25	1498.38	1487.88	1497.5	1506.38	1508.75	1506	1467.12	1465.12	1467.12	1474.75	1449.38	1391.88	1395.62	1388.12	1398	1390.88
607.256	1642.75	1628.25	1646.88	1631	1631.5	1542.38	1554.5	1549	1534.25	1541.38	1529.88	1547.5	1521.38	1541.75	1535	1510.12	1517.12	1501.12	1503.75	1520.38	1441.88	1441.62	1440.12	1438	1435.88
607.421	1653.75	1670.25	1659.88	1665	1649.5	1572.38	1574.5	1578	1569.25	1580.38	1564.88	1567.5	1553.38	1557.75	1577	1558.12	1553.12	1542.12	1545.75	1554.38	1482.88	1475.62	1497.12	1489	1473.88
607.587	1720.75	1707.25	1707.88	1703	1720.5	1588.38	1599.5	1611	1597.25	1618.38	1577.88	1596.5	1585.38	1581.75	1595	1579.12	1574.12	1584.12	1582.75	1580.38	1520.88	1541.62	1529.12	1516	1523.88
607.752	1810.75	1772.25	1781.88	1788	1786.5	1654.38	1649.5	1643	1643.25	1653.38	1629.88	1639.5	1633.38	1632.75	1640	1614.12	1622.12	1618.12	1632.75	1620.38	1560.88	1569.62	1563.12	1578	1550.88
607.918	1869.75	1855.25	1889.88	1875	1873.5	1722.38	1737.5	1721	1736.25	1723.38	1712.88	1707.5	1702.38	1703.75	1708	1668.12	1693.12	1684.12	1669.75	1693.38	1601.88	1605.62	1625.12	1602	1610.88
608.083	1953.75	1948.25	1940.88	1950	1922.5	1803.38	1812.5	1801	1805.25	1808.38	1778.88	1781.5	1769.38	1796.75	1785	1761.12	1765.12	1763.12	1757.75	1753.38	1663.88	1674.62	1654.12	1659	1665.88
608.249	1991.75	1993.25	1988.88	1994	1983.5	1880.38	1878.5	1883	1871.25	1867.38	1858.88	1848.5	1849.38	1860.75	1848	1826.12	1822.12	1842.12	1829.75	1828.38	1712.88	1719.62	1721.12	1705	1702.88
608.414	2017.75	2021.25	2051.88	2042	2019.5	1907.38	1930.5	1913	1919.25	1932.38	1900.88	1886.5	1906.38	1911.75	1915	1874.12	1883.12	1877.12	1895.75	1890.38	1773.88	1773.62	1765.12	1782	1763.88
608.579	2055.75	2072.25	2064.88	2058	2075.5	1968.38	1947.5	1951	1933.25	1951.38	1929.88	1935.5	1928.38	1934.75	1929	1928.12	1910.12	1909.12	1905.75	1916.38	1808.88	1820.62	1822.12	1838	1806.88
608.745	2127.75	2137.25	2118.88	2108	2144.5	2004.38	1987.5	1986	1974.25	1976.38	1956.88	1952.5	1970.38	1966.75	1950	1939.12	1942.12	1954.12	1945.75	1934.38	1854.88	1848.62	1864.12	1852	1861.88
608.91	2199.75	2186.25	2210.88	2193	2209.5	2027.38	2027.5	2018	2043.25	2024.38	1984.88	2018.5	1979.38	2012.75	2008	1958.12	1976.12	1993.12	1987.75	1993.38	1886.88	1883.62	1884.12	1879	1887.88
609.075	2251.75	2261.25	2268.88	2254	2274.5	2099.38	2088.5	2093	2092.25	2072.38	2065.88	2066.5	2078.38	2087.75	2072	2038.12	2034.12	2057.12	2031.75	2044.38	1914.88	1912.62	1911.12	1923	1914.88
609.24	2321.75	2322.25	2310.88	2335	2304.5	2160.38	2155.5	2176	2171.25	2164.38	2142.88	2127.5	2154.38	2132.75	2134	2096.12	2120.12	2098.12	2096.75	2109.38	1974.88	1968.62	1979.12	1985	1974.88
609.406	2357.75	2369.25	2371.88	2361	2369.5	2227.38	2225.5	2230	2233.25	2239.38	2203.88	2210.5	2220.38	2207.75	2201	2156.12	2158.12	2158.12	2165.75	2192.38	2028.88	2047.62	2048.12	2041	2045.88
609.571	2404.75	2403.25	2428.88	2421	2399.5	2265.38	2276.5	2284	2281.25	2282.38	2268.88	2265.5	2270.38	2254.75	2277	2231.12	2247.12	2231.12	2223.75	2238.38	2112.88	2131.62	2101.12	2114	2106.88
609.736	2471.75	2452.25	2456.88	2460	2445.5	2331.38	2336.5	2329	2327.25	2316.38	2283.88	2291.5	2303.38	2294.75	2318	2282.12	2268.12	2283.12	2265.75	2262.38	2159.88	2186.62	2171.12	2159	2166.88
609.901	2459.75	2466.25	2476.88	2471	2463.5	2361.38	2348.5	2358	2359.25	2375.38	2329.88	2337.5	2343.38	2342.75	2333	2296.12	2307.12	2304.12	2308.75	2319.38	2244.88	2230.62	2218.12	2219	2225.88
610.066	2477.75	2464.25	2469.88	2463	2482.5	2389.38	2369.5	2414	2404.25	2384.38	2376.88	2369.5	2395.38	2381.75	2376	2342.12	2350.12	2358.12	2340.75	2368.38	2279.88	2285.62	2274.12	2270	2276.88
610.231	2484.75	2486.25	2483.88	2470	2451.5	2426.38	2409.5	2412	2404.25	2392.38	2422.88	2410.5	2423.38	2400.75	2391	2382.12	2388.12	2383.12	2381.75	2388.38	2344.88	2328.62	2316.12	2322	2323.88
610.396	2502.75	2517.25	2477.88	2497	2507.5	2438.38	2413.5	2436	2413.25	2422.38	2413.88	2396.5	2403.38	2410.75	2414	2400.12	2385.12	2389.12	2394.75	2405.38	2350.88	2353.62	2344.12	2346	2345.88
610.561	2493.75	2501.25	2498.88	2487	2499.5	2419.38	2421.5	2427	2427.25	2431.38	2392.88	2413.5	2393.38	2391.75	2398	2357.12	2379.12	2412.12	2383.75	2355.38	2332.88	2349.62	2328.12	2342	2330.88
610.726	2495.75	2496.25	2507.88	2527	2510.5	2442.38	2444.5	2423	2429.25	2424.38	2411.88	2414.5	2415.38	2401.75	2409	2399.12	2376.12	2377.12	2378.75	2383.38	2323.88	2334.62	2335.12	2348	2337.88
610.891	2509.75	2515.25	2514.88	2514	2535.5	2452.38	2491.5	2461	2463.25	2469.38	2436.88	2455.5	2445.38	2445.75	2441	2427.12	2407.12	2404.12	2426.75	2417.38	2363.88	2347.62	2342.12	2357	2355.88
611.056	2575.75	2552.25	2553.88	2549	2571.5	2514.38	2499.5	2499	2512.25	2510.38	2504.88	2514.5	2498.38	2491.75	2507	2481.12	2471.12	2473.12	2469.75	2473.38	2427.88	2431.62	2428.12	2443	2424.88
611.221	2634.75	2635.25	2637.88	2640	2609.5	2558.38	2591.5	2558	2584.25	2558.38	2542.88	2560.5	2563.38	2564.75	2543	2532.12	2534.12	2531.12	2554.75	2546.38	2512.88	2514.62	2516.12	2504	2497.88
611.386	2728.75	2731.25	2724.88	2727	2737.5	2632.38	2640.5	2652	2650.25	2652.38	2626.88	2650.5	2642.38	2659.75	2616	2610.12	2634.12	2609.12	2633.75	2628.38	2602.88	2606.62	2590.12	2582	2592.88
611.551	2800.75	2797.25	2818.88	2795	2805.5	2737.38	2713.5	2707	2710.25	2714.38	2699.88	2719.5	2717.38	2715.75	2703	2727.12	2706.12	2712.12	2705.75	2713.38	2680.88	2668.62	2671.12	2684	2701.88
611.715	2853.75	2858.25	2878.88	2882	2856.5	2758.38	2777.5	2768	2775.25	2772.38	2763.88	2777.5	2770.38	2754.75	2761	2765.12	2779.12	2766.12	2760.75	2783.38	2725.88	2726.62	2723.12	2741	2719.88
611.88	2950.75	2947.25	2962.88	2951	2938.5	2837.38	2819.5	2836	2841.25	2814.38	2838.88	2799.5	2827.38	2812.75	2818	2814.12	2832.12	2830.12	2845.75	2819.38	2797.88	2757.62	2788.12	2782	2793.88
612.045	3058.75	3041.25	3064.88	3051	3054.5	2884.38	2883.5	2893	2895.25	2892.38	2883.88	2868.5	2897.38	2870.75	2872	2882.12	2866.12	2882.12	2891.75	2867.38	2812.88	2831.62	2830.12	2839	2822.88
612.21	3130.75	3120.25	3111.88	3129	3137.5	2944.38	2956.5	2925	2960.25	2967.38	2927.88	2942.5	2947.38	2937.75	2925	2937.12	2928.12	2936.12	2918.75	2924.38	2877.88	2885.62	2884.12	2877	2868.88
612.374	3221.75	3183.25	3177.88	3184	3186.5	3011.38	3008.5	3011	3031.25	3026.38	3011.88	3015.5	3008.38	3044.75	3013	3004.12	3011.12	2997.12	3002.75	3014.38	2942.88	2926.62	2952.12	2943	2950.88
612.539	3262.75	3267.25	3276.88	3254	3275.5	3118.38	3116.5	3093	3103.25	3092.38	3088.88	3104.5	3101.38	3114.75	3117	3077.12	3102.12	3091.12	3101.75	3090.38	3047.88	3027.62	3030.12	3034	3029.88
612.704	3370.75	3366.25	3376.88	3356	3359.5	3167.38	3187.5	3199	3201.25	3197.38	3157.88	3180.5	3175.38	3191.75	3174	3164.12	3147.12	3139.12	3159.75	3161.38	3103.88	3075.62	3103.12	3102	3097.88
612.868	3478.75	3509.25	3501.88	3507	3498.5	3312.38	3304.5	3297	3301.25	3294.38	3281.88	3305.5	3292.38	3284.75	3283	3232.12	3232.12	3260.12	3248.75	3240.38	3188.88	3172.62	3172.12	3209	3190.88
613.033	3640.75	3647.25	3646.88	3645	3644.5	3427.38	3435.5	3453	3442.25	3428.38	3411.88	3405.5	3416.38	3423.75	3401	3361.12	3360.12	3359.12	3356.75	3376.38	3306.88	3298.62	3294.12	3304	3277.88
613.197	3762.75	3768.25	3778.88	3779	3768.5	3543.38	3543.5	3552	3551.25	3539.38	3525.88	3505.5	3523.38	3521.75	3515	3474.12	3483.12	3493.12	3481.75	3493.38	3399.88	3390.62	3386.12	3399	3391.88
613.362	3907.75	3895.25	3902.88	3877	3855.5	3658.38	3650.5	3663	3660.25	3631.38	3625.88	3604.5	3623.38	3628.75	3633	3592.12	3575.12	3590.12	3567.75	3574.38	3484.88	3498.62	3466.12	3476	3481.88
613.526	3962.75	3967.25	3983.88	3970	3979.5	3762.38	3710.5	3743	3753.25	3769.38	3695.88	3706.5	3729.38	3724.75	3728	3674.12	3681.12	3671.12	3658.75	3681.38	3569.88	3574.62	3543.12	3554	3536.88
613.691	4035.75	4053.25	4052.88	4068	4055.5	3857.38	3883.5	3842	3862.25	3839.38	3842.88	3808.5	3840.38	3829.75	3825	3806.12	3769.12	3790.12	3807.75	3778.38	3621.88	3663.62	3619.12	3658	3639.88
613.855	4110.75	4105.25	4127.88	4124	4153.5	4005.38	3973.5	3990	4004.25	3968.38	3932.88	3960.5	3956.38	3953.75	3963	3895.12	3917.12	3909.12	3890.75	3904.38	3775.88	3768.62	3759.12	3767	3763.88
614.019	4192.75	4184.25	4198.88	4162	4173.5	4069.38	4053.5	4063	4046.25	4074.38	4062.88	4052.5	4047.38	4022.75	4027	4015.12	4020.12	4028.12	4031.75	4025.38	3893.88	3910.62	3921.12	3920	3901.88
614.184	4230.75	4222.25	4209.88	4209	4210.5	4117.38	4124.5	4142	4098.25	4136.38	4109.88	4135.5	4106.38	4107.75	4082	4111.12	4104.12	4115.12	4118.75	4087.38	4029.88	4032.62	4042.12	4025	4008.88
614.348	4214.75	4241.25	4227.88	4234	4249.5	4151.38	4158.5	4169	4143.25	4151.38	4131.88	4139.5	4127.38	4135.75	4149	4122.12	4151.12	4155.12	4144.75	4127.38	4096.88	4109.62	4102.12	4136	4101.88
614.512	4273.75	4263.25	4265.88	4273	4269.5	4141.38	4164.5	4139	4133.25	4151.38	4137.88	4131.5	4137.38	4134.75	4129	4166.12	4165.12	4158.12	4132.75	4173.38	4146.88	4140.62	4150.12	4147	4158.88
614.676	4291.75	4329.25	4322.88	4325	4339.5	4152.38	4135.5	4152	4148.25	4159.38	4153.88	4181.5	4150.38	4161.75	4168	4202.12	4167.12	4167.12	4166.75	4176.38	4155.88	4156.62	4140.12	4145	4168.88
614.841	4381.75	4399.25	4418.88	4379	4412.5	4204.38	4222.5	4220	4215.25	4226.38	4195.88	4200.5	4235.38	4201.75	4214	4206.12	4214.12	4222.12	4210.75	4211.38	4205.88	4166.62	4183.12	4199	4175.88
615.005	4477.75	4438.25	4452.88	4486	4472.5	4313.38	4351.5	4302	4318.25	4327.38	4328.88	4304.5	4318.38	4325.75	4332	4312.12	4323.12	4328.12	4332.75	4309.38	4279.88	4244.62	4250.12	4276	4255.88
615.169	4487.75	4482.25	4464.88	4454	4485.5	4433.38	4430.5	4414	4431.25	4451.38	4425.88	4408.5	4452.38	4431.75	4430	4430.12	4417.12	4434.12	4397.75	4432.38	4347.88	4319.62	4326.12	4340	4343.88
615.333	4473.75	4469.25	4452.88	4467	4474.5	4497.38	4473.5	4507	4476.25	4469.38	4518.88	4497.5	4512.38	4479.75	4498	4490.12	4486.12	4498.12	4488.75	4490.38	4420.88	4427.62	4412.12	4446	4441.88
615.497	4532.75	4571.25	4546.88	4518	4535.5	4505.38	4515.5	4514	4512.25	4515.38	4533.88	4524.5	4547.38	4499.75	4534	4551.12	4513.12	4526.12	4541.75	4530.38	4510.88	4475.62	4492.12	4475	4481.88
615.661	4693.75	4646.25	4645.88	4678	4637.5	4510.38	4542.5	4518	4527.25	4536.38	4531.88	4534.5	4544.38	4530.75	4550	4510.12	4527.12	4522.12	4483.75	4515.38	4490.88	4511.62	4505.12	4475	4488.88
615.825	4819.75	4828.25	4812.88	4788	4807.5	4553.38	4568.5	4532	4558.25	4556.38	4549.88	4537.5	4534.38	4530.75	4509	4493.12	4488.12	4506.12	4474.75	4504.38	4442.88	4476.62	4460.12	4461	4458.88
615.989	4901.75	4897.25	4894.88	4892	4906.5	4602.38	4587.5	4605	4580.25	4588.38	4574.88	4532.5	4586.38	4585.75	4577	4519.12	4502.12	4523.12	4506.75	4515.38	4434.88	4424.62	4440.12	4410	4406.88
616.153	4944.75	4952.25	4940.88	4957	4982.5	4672.38	4700.5	4694	4688.25	4685.38	4657.88	4628.5	4640.38	4642.75	4658	4573.12	4581.12	4573.12	4568.75	4559.38	4402.88	4412.62	4429.12	4404	4409.88
616.317	4954.75	4977.25	4960.88	4970	4961.5	4736.38	4739.5	4733	4748.25	4721.38	4698.88	4706.5	4700.38	4710.75	4693	4658.12	4667.12	4639.12	4622.75	4642.38	4471.88	4453.62	4472.12	4491	4476.88
616.481	5027.75	5028.25	5025.88	5014	5003.5	4761.38	4786.5	4773	4766.25	4767.38	4764.88	4749.5	4714.38	4743.75	4748	4710.12	4722.12	4683.12	4685.75	4705.38	4536.88	4544.62	4529.12	4556	4552.88
616.645	5106.75	5111.25	5114.88	5113	5118.5	4812.38	4809.5	4817	4814.25	4814.38	4801.88	4776.5	4772.38	4799.75	4782	4714.12	4761.12	4743.12	4757.75	4750.38	4591.88	4638.62	4574.12	4642	4603.88
616.809	5222.75	5236.25	5257.88	5223	5243.5	4909.38	4876.5	4902	4895.25	4855.38	4836.88	4865.5	4843.38	4850.75	4854	4777.12	4802.12	4817.12	4803.75	4802.38	4670.88	4682.62	4671.12	4679	4674.88
616.973	5349.75	5359.25	5347.88	5350	5367.5	4946.38	4943.5	4964	4984.25	4951.38	4927.88	4907.5	4925.38	4911.75	4925	4877.12	4864.12	4850.12	4845.75	4851.38	4714.88	4689.62	4682.12	4719	4703.88
617.136	5476.75	5458.25	5508.88	5474	5484.5	5056.38	5048.5	5038	5061.25	5068.38	4973.88	4994.5	4995.38	5038.75	5021	4902.12	4929.12	4936.12	4921.75	4914.38	4732.88	4707.62	4735.12	4756	4723.88
617.3	5633.75	5597.25	5603.88	5614	5643.5	5124.38	5128.5	5112	5147.25	5140.38	5060.88	5074.5	5067.38	5052.75	5079	4987.12	4986.12	4982.12	4964.75	4973.38	4766.88	4763.62	4705.12	4725	4759.88
617.464	5722.75	5714.25	5734.88	5723	5720.5	5195.38	5198.5	5217	5180.25	5185.38	5134.88	5140.5	5132.38	5149.75	5142	5024.12	5032.12	5037.12	5022.75	5024.38	4776.88	4790.62	4807.12	4769	4778.88
617.628	5811.75	5795.25	5795.88	5821	5827.5	5291.38	5286.5	5296	5286.25	5274.38	5210.88	5218.5	5186.38	5241.75	5185	5105.12	5113.12	5078.12	5097.75	5116.38	4830.88	4813.62	4837.12	4820	4799.88
617.791	5840.75	5858.25	5845.88	5827	5841.5	5358.38	5399.5	5362	5388.25	5376.38	5287.88	5302.5	5269.38	5301.75	5307	5213.12	5183.12	5221.12	5242.75	5212.38	4869.88	4890.62	4876.12	4915	4910.88
617.955	5856.75	5871.25	5876.88	5872	5890.5	5452.38	5447.5	5459	5475.25	5460.38	5391.88	5412.5	5397.38	5418.75	5396	5336.12	5296.12	5313.12	5281.75	5331.38	5005.88	5018.62	5008.12	5016	5015.88
618.119	5939.75	5944.25	5917.88	5933	5928.5	5548.38	5544.5	5534	5550.25	5533.38	5507.88	5507.5	5532.38	5478.75	5507	5416.12	5463.12	5446.12	5438.75	5436.38	5182.88	5167.62	5172.12	5162	5182.88
618.282	6016.75	6025.25	6001.88	6039	6029.5	5614.38	5609.5	5600	5649.25	5620.38	5588.88	5567.5	5561.38	5587.75	5567	5544.12	5534.12	5511.12	5496.75	5529.38	5340.88	5336.62	5322.12	5323	5321.88
618.446	6111.75	6110.25	6088.88	6138	6120.5	5682.38	5715.5	5698	5707.25	5696.38	5636.88	5689.5	5649.38	5643.75	5674	5601.12	5618.12	5595.12	5598.75	5612.38	5451.88	5459.62	5434.12	5446	5431.88
618.609	6178.75	6163.25	6183.88	6195	6217.5	5773.38	5781.5	5780	5806.25	5777.38	5769.88	5780.5	5772.38	5779.75	5727	5695.12	5677.12	5696.12	5700.75	5680.38	5543.88	5577.62	5560.12	5552	5552.88
618.773	6327.75	6300.25	6322.88	6283	6325.5	5924.38	5931.5	5907	5905.25	5881.38	5824.88	5875.5	5847.38	5893.75	5872	5775.12	5789.12	5784.12	5797.75	5785.38	5680.88	5671.62	5671.12	5630	5659.88
618.936	6503.75	6503.25	6499.88	6509	6492.5	6034.38	6002.5	6038	6065.25	6070.38	6004.88	6014.5	6005.38	6009.75	6011	5950.12	5916.12	5941.12	5912.75	5935.38	5800.88	5804.62	5775.12	5805	5807.88
619.099	6694.75	6728.25	6704.88	6730	6729.5	6238.38	6241.5	6232	6227.25	6232.38	6143.88	6178.5	6144.38	6128.75	6166	6081.12	6067.12	6072.12	6078.75	6103.38	5950.88	5961.62	5942.12	5940	5947.88
619.263	6879.75	6897.25	6886.88	6870	6883.5	6422.38	6390.5	6429	6417.25	6430.38	6325.88	6351.5	6321.38	6344.75	6315	6272.12	6242.12	6247.12	6268.75	6260.38	6062.88	6095.62	6096.12	6078	6076.88
619.426	6929.75	6920.25	6947.88	6946	6924.5	6564.38	6546.5	6542	6555.25	6566.38	6511.88	6486.5	6486.38	6524.75	6506	6410.12	6401.12	6398.12	6393.75	6374.38	6203.88	6201.62	6234.12	6220	6218.88
619.59	6962.75	6945.25	6970.88	6962	6951.5	6683.38	6672.5	6644	6640.25	6674.38	6574.88	6565.5	6603.38	6617.75	6591	6551.12	6514.12	6490.12	6462.75	6496.38	6318.88	6298.62	6342.12	6299	6301.88
619.753	7044.75	7047.25	7029.88	7060	7040.5	6734.38	6720.5	6740	6740.25	6733.38	6677.88	6662.5	6669.38	6677.75	6670	6603.12	6629.12	6613.12	6577.75	6587.38	6426.88	6439.62	6442.12	6420	6406.88
619.916	7209.75	7217.25	7199.88	7208	7232.5	6826.38	6824.5	6822	6851.25	6840.38	6800.88	6792.5	6776.38	6778.75	6775	6700.12	6702.12	6714.12	6698.75	6701.38	6556.88	6536.62	6543.12	6567	6519.88
620.079	7359.75	7356.25	7349.88	7354	7351.5	6934.38	6948.5	6937	6957.25	6957.38	6851.88	6860.5	6880.38	6840.75	6877	6800.12	6768.12	6803.12	6833.75	6810.38	6616.88	6583.62	6620.12	6600	6608.88
620.243	7469.75	7470.25	7481.88	7518	7454.5	7060.38	7061.5	7042	7051.25	7024.38	6964.88	6953.5	6945.38	6957.75	6988	6877.12	6880.12	6892.12	6883.75	6900.38	6672.88	6638.62	6646.12	6653	6652.88
620.406	7600.75	7618.25	7592.88	7604	7590.5	7168.38	7150.5	7151	7133.25	7178.38	7078.88	7072.5	7058.38	7088.75	7081	6935.12	6924.12	6948.12	6938.75	6973.38	6678.88	6680.62	6663.12	6657	6646.88
620.569	7730.75	7704.25	7724.88	7719	7747.5	7277.38	7265.5	7278	7238.25	7263.38	7159.88	7167.5	7168.38	7161.75	7160	7041.12	7029.12	7006.12	7014.75	6991.38	6701.88	6708.62	6701.12	6702	6689.88
620.732	7871.75	7852.25	7882.88	7863	7888.5	7351.38	7366.5	7371	7354.25	7356.38	7233.88	7261.5	7206.38	7270.75	7249	7107.12	7089.12	7093.12	7101.75	7097.38	6718.88	6747.62	6755.12	6737	6747.88
620.895	8059.75	8024.25	8039.88	8020	8041.5	7510.38	7486.5	7482	7494.25	7458.38	7391.88	7357.5	7408.38	7374.75	7385	7163.12	7209.12	7188.12	7172.75	7178.38	6808.88	6832.62	6799.12	6797	6779.88
621.058	8166.75	8170.25	8142.88	8138	8182.5	7625.38	7651.5	7622	7652.25	7629.38	7490.88	7516.5	7514.38	7497.75	7500	7355.12	7343.12	7349.12	7334.75	7313.38	6886.88	6887.62	6909.12	6914	6909.88
621.221	8157.75	8142.25	8162.88	8164	8164.5	7721.38	7712.5	7719	7739.25	7695.38	7648.88	7603.5	7609.38	7666.75	7645	7452.12	7444.12	7460.12	7463.75	7461.38	7034.88	7034.62	6986.12	7022	7040.88
621.384	8130.75	8147.25	8125.88	8164	8128.5	7721.38	7754.5	7724	7744.25	7731.38	7660.88	7680.5	7652.38	7665.75	7652	7499.12	7526.12	7532.12	7506.75	7510.38	7137.88	7151.62	7152.12	7140	7150.88
621.547	8126.75	8096.25	8109.88	8080	8089.5	7673.38	7669.5	7665	7676.25	7701.38	7576.88	7613.5	7607.38	7606.75	7603	7518.12	7505.12	7512.12	7504.75	7479.38	7171.88	7205.62	7227.12	7225	7229.88
621.71	8225.75	8169.25	8158.88	8191	8170.5	7660.38	7662.5	7630	7628.25	7643.38	7540.88	7599.5	7577.38	7582.75	7572	7467.12	7461.12	7455.12	7433.75	7419.38	7199.88	7217.62	7203.12	7226	7198.88
621.873	8312.75	8304.25	8336.88	8332	8300.5	7683.38	7708.5	7703	7729.25	7678.38	7622.88	7638.5	7623.38	7620.75	7628	7514.12	7492.12	7482.12	7493.75	7460.38	7231.88	7227.62	7238.12	7245	7228.88
622.036	8500.75	8467.25	8523.88	8475	8515.5	7878.38	7894.5	7905	7842.25	7863.38	7771.88	7773.5	7774.38	7801.75	7780	7644.12	7589.12	7610.12	7577.75	7614.38	7300.88	7315.62	7276.12	7279	7282.88
622.199	8605.75	8591.25	8575.88	8572	8595.5	8073.38	8101.5	8086	8063.25	8035.38	7992.88	7963.5	7983.38	7958.75	7972	7825.12	7816.12	7807.12	7772.75	7808.38	7469.88	7437.62	7442.12	7462	7459.88
622.362	8689.75	8701.25	8698.88	8688	8725.5	8154.38	8170.5	8190	8192.25	8178.38	8135.88	8083.5	8102.38	8092.75	8112	8008.12	7980.12	7970.12	7982.75	7999.38	7641.88	7656.62	7633.12	7615	7596.88
622.524	8888.75	8828.25	8856.88	8882	8883.5	8256.38	8251.5	8277	8270.25	8293.38	8164.88	8192.5	8222.38	8192.75	8198	8074.12	8098.12	8098.12	8074.75	8057.38	7749.88	7811.62	7773.12	7752	7777.88
622.687	9093.75	9105.25	9127.88	9106	9049.5	8437.38	8413.5	8412	8382.25	8390.38	8337.88	8349.5	8317.38	8333.75	8347	8204.12	8207.12	8220.12	8191.75	8193.38	7920.88	7880.62	7921.12	7890	7905.88
622.85	9391.75	9435.25	9436.88	9426	9467.5	8665.38	8681.5	8679	8650.25	8653.38	8564.88	8547.5	8584.38	8526.75	8571	8465.12	8446.12	8411.12	8414.75	8440.38	8051.88	8096.62	8061.12	8108	8078.88
623.012	9779.75	9775.25	9786.88	9768	9761.5	8943.38	8929.5	8979	8978.25	8929.38	8864.88	8867.5	8852.38	8863.75	8850	8744.12	8704.12	8691.12	8722.75	8719.38	8347.88	8352.62	8346.12	8363	8315.88
623.175	9961.75	9956.25	10000.9	9929	9948.5	9239.38	9248.5	9240	9226.25	9266.38	9101.88	9097.5	9111.38	9090.75	9123	8975.12	9005.12	8986.12	8999.75	9011.38	8586.88	8616.62	8629.12	8610	8602.88
623.338	10002.8	9992.25	9961.88	9983	9986.5	9347.38	9378.5	9362	9357.25	9358.38	9258.88	9299.5	9297.38	9295.75	9293	9193.12	9181.12	9189.12	9167.75	9225.38	8842.88	8850.62	8804.12	8814	8823.88
623.5	9840.75	9861.25	9812.88	9843	9833.5	9344.38	9352.5	9342	9364.25	9365.38	9225.88	9258.5	9274.38	9273.75	9304	9200.12	9219.12	9184.12	9232.75	9229.38	8909.88	8929.62	8937.12	8910	8897.88
623.663	9659.75	9674.25	9656.88	9656	9609.5	9197.38	9187.5	9205	9193.25	9210.38	9152.88	9159.5	9113.38	9142.75	9129	9059.12	9068.12	9091.12	9073.75	9088.38	8857.88	8861.62	8857.12	8842	8850.88
623.825	9475.75	9524.25	9481.88	9473	9463.5	9010.38	9007.5	8982	8980.25	9007.38	8942.88	8945.5	8927.38	8950.75	8981	8925.12	8858.12	8903.12	8906.75	8883.38	8763.88	8730.62	8707.12	8727	8736.88
623.988	9391.75	9439.25	9404.88	9407	9435.5	8886.38	8873.5	8872	8881.25	8866.38	8815.88	8814.5	8848.38	8806.75	8818	8800.12	8766.12	8775.12	8779.75	8751.38	8575.88	8559.62	8558.12	8579	8609.88
624.15	9395.75	9450.25	9492.88	9439	9458.5	8823.38	8843.5	8814	8866.25	8815.38	8745.88	8788.5	8767.38	8772.75	8758	8740.12	8713.12	8713.12	8700.75	8727.38	8465.88	8489.62	8507.12	8489	8514.88
624.313	9623.75	9587.25	9585.88	9587	9585.5	8958.38	8944.5	8932	8949.25	8939.38	8825.88	8871.5	8884.38	8892.75	8873	8801.12	8812.12	8809.12	8758.75	8820.38	8487.88	8486.62	8534.12	8467	8494.88
624.475	9799.75	9780.25	9811.88	9774	9774.5	9107.38	9113.5	9157	9104.25	9108.38	9023.88	9038.5	9062.38	9025.75	9028	8967.12	8930.12	8904.12	8943.75	8911.38	8602.88	8589.62	8601.12	8553	8573.88
624.638	9912.75	9919.25	9940.88	9937	9894.5	9238.38	9247.5	9255	9304.25	9255.38	9192.88	9184.5	9230.38	9172.75	9227	9121.12	9113.12	9142.12	9098.75	9117.38	8764.88	8739.62	8713.12	8739	8739.88
624.8	10016.8	10033.2	10024.9	10007	10008.5	9383.38	9363.5	9363	9400.25	9402.38	9368.88	9315.5	9316.38	9366.75	9329	9269.12	9210.12	9277.12	9242.75	9259.38	8935.88	8907.62	8920.12	8943	8913.88
624.962	10057.8	10066.2	10061.9	10086	10092.5	9434.38	9464.5	9452	9433.25	9449.38	9396.88	9386.5	9409.38	9401.75	9365	9335.12	9351.12	9317.12	9357.75	9335.38	9078.88	9039.62	9037.12	9022	9041.88
625.125	10220.8	10182.2	10247.9	10243	10220.5	9495.38	9450.5	9483	9516.25	9517.38	9443.88	9413.5	9411.38	9427.75	9451	9340.12	9377.12	9363.12	9384.75	9346.38	9117.88	9106.62	9121.12	9119	9096.88
625.287	10444.8	10453.2	10452.9	10470	10450.5	9599.38	9602.5	9636	9611.25	9644.38	9558.88	9542.5	9545.38	9512.75	9540	9427.12	9409.12	9453.12	9395.75	9425.38	9158.88	9194.62	9153.12	9132	9191.88
625.449	10732.8	10730.2	10683.9	10698	10716.5	9788.38	9812.5	9811	9796.25	9768.38	9709.88	9720.5	9694.38	9734.75	9719	9583.12	9587.12	9581.12	9555.75	9569.38	9217.88	9288.62	9237.12	9228	9241.88
625.611	10867.8	10884.2	10879.9	10886	10839.5	10002.4	9989.5	10010	9992.25	9974.38	9910.88	9926.5	9906.38	9889.75	9910	9786.12	9726.12	9746.12	9732.75	9761.38	9407.88	9436.62	9445.12	9417	9406.88
625.774	10914.8	10882.2	10907.9	10890	10911.5	10063.4	10110.5	10075	10073.2	10082.4	10015.9	10006.5	10000.4	9976.75	9984	9865.12	9870.12	9865.12	9844.75	9903.38	9554.88	9578.62	9581.12	9589	9573.88
625.936	10890.8	10833.2	10845.9	10868	10854.5	10089.4	10029.5	10071	10080.2	10057.4	9996.88	10020.5	9982.38	9986.75	9986	9954.12	9934.12	9915.12	9897.75	9926.38	9627.88	9636.62	9639.12	9664	9640.88
626.098	10850.8	10841.2	10930.9	10822	10860.5	10024.4	10053.5	10071	10093.2	10081.4	9991.88	10007.5	10008.4	9988.75	10019	9914.12	9921.12	9945.12	9922.75	9918.38	9700.88	9658.62	9697.12	9652	9651.88
626.26	10906.8	10890.2	10870.9	10908	10849.5	10091.4	10119.5	10130	10157.2	10128.4	10075.9	10090.5	10098.4	10039.8	10016	9961.12	9949.12	9972.12	9966.75	9988.38	9682.88	9702.62	9711.12	9697	9684.88
626.422	10965.8	10950.2	10974.9	10962	10977.5	10226.4	10225.5	10197	10208.2	10173.4	10156.9	10140.5	10163.4	10177.8	10178	10056.1	10035.1	10053.1	10012.8	10066.4	9751.88	9725.62	9779.12	9725	9739.88
626.584	11131.8	11120.2	11168.9	11109	11153.5	10321.4	10332.5	10310	10343.2	10322.4	10250.9	10233.5	10266.4	10290.8	10241	10110.1	10117.1	10163.1	10136.8	10110.4	9792.88	9826.62	9829.12	9799	9789.88
626.746	11381.8	11414.2	11360.9	11356	11388.5	10498.4	10467.5	10480	10491.2	10485.4	10362.9	10378.5	10379.4	10381.8	10373	10222.1	10248.1	10214.1	10221.8	10198.4	9840.88	9911.62	9892.12	9896	9883.88
626.908	11669.8	11679.2	11682.9	11645	11639.5	10686.4	10716.5	10656	10724.2	10673.4	10552.9	10578.5	10562.4	10570.8	10582	10353.1	10360.1	10330.1	10349.8	10343.4	9903.88	9915.62	9888.12	9883	9892.88
627.07	11825.8	11899.2	11853.9	11809	11852.5	10883.4	10886.5	10896	10874.2	10911.4	10775.9	10776.5	10749.4	10763.8	10745	10526.1	10513.1	10499.1	10489.8	10497.4	9982.88	9958.62	9935.12	9951	9982.88
627.232	11763.8	11721.2	11771.9	11760	11758.5	10974.4	11039.5	10969	10954.2	10984.4	10876.9	10873.5	10862.4	10876.8	10862	10615.1	10605.1	10621.1	10617.8	10593.4	10032.9	10065.6	10059.1	10022	10074.9
627.394	11532.8	11490.2	11491.9	11535	11545.5	10897.4	10865.5	10930	10865.2	10866.4	10825.9	10818.5	10809.4	10749.8	10806	10642.1	10599.1	10633.1	10650.8	10627.4	10098.9	10080.6	10077.1	10120	10134.9
627.555	11421.8	11430.2	11433.9	11421	11445.5	10800.4	10738.5	10760	10755.2	10716.4	10697.9	10736.5	10703.4	10679.8	10687	10513.1	10528.1	10530.1	10488.8	10541.4	10122.9	10112.6	10103.1	10118	10093.9
627.717	11510.8	11579.2	11591.9	11575	11559.5	10733.4	10724.5	10731	10705.2	10728.4	10661.9	10659.5	10640.4	10693.8	10656	10529.1	10483.1	10497.1	10493.8	10475.4	10125.9	10121.6	10143.1	10146	10125.9
627.879	11721.8	11699.2	11710.9	11767	11721.5	10799.4	10818.5	10822	10791.2	10819.4	10737.9	10737.5	10716.4	10753.8	10706	10533.1	10548.1	10531.1	10570.8	10582.4	10204.9	10186.6	10163.1	10191	10150.9
628.041	11789.8	11809.2	11815.9	11779	11811.5	10943.4	10940.5	10976	10952.2	10978.4	10864.9	10869.5	10873.4	10880.8	10911	10667.1	10677.1	10697.1	10673.8	10666.4	10249.9	10245.6	10219.1	10231	10280.9
628.202	11782.8	11761.2	11784.9	11759	11769.5	11026.4	11003.5	11028	10985.2	11046.4	10942.9	10925.5	10946.4	10928.8	10905	10746.1	10726.1	10768.1	10732.8	10772.4	10350.9	10341.6	10346.1	10400	10356.9
628.364	11804.8	11819.2	11848.9	11836	11830.5	11001.4	10958.5	10964	10947.2	10918.4	10857.9	10844.5	10871.4	10901.8	10857	10718.1	10754.1	10750.1	10733.8	10747.4	10431.9	10408.6	10448.1	10421	10408.9
628.526	12056.8	11989.2	11978.9	12008	12016.5	10954.4	10935.5	10951	10950.2	10951.4	10865.9	10825.5	10833.4	10842.8	10852	10647.1	10686.1	10662.1	10657.8	10647.4	10364.9	10408.6	10363.1	10392	10370.9
628.687	12212.8	12165.2	12225.9	12249	12163.5	11021.4	11038.5	11032	10991.2	10983.4	10847.9	10865.5	10898.4	10891.8	10832	10627.1	10652.1	10640.1	10629.8	10660.4	10258.9	10286.6	10276.1	10278	10268.9
628.849	12392.8	12394.2	12377.9	12365	12355.5	11171.4	11105.5	11170	11134.2	11146.4	10986.9	10989.5	10998.4	10952.8	11007	10705.1	10720.1	10698.1	10731.8	10653.4	10178.9	10164.6	10191.1	10165	10194.9
629.01	12424.8	12427.2	12422.9	12412	12433.5	11354.4	11337.5	11355	11345.2	11292.4	11154.9	11168.5	11169.4	11182.8	11111	10853.1	10855.1	10849.1	10894.8	10836.4	10237.9	10202.6	10198.1	10189	10222.9
629.172	12362.8	12322.2	12360.9	12368	12310.5	11369.4	11353.5	11362	11344.2	11360.4	11212.9	11220.5	11217.4	11219.8	11243	10968.1	10944.1	10965.1	10923.8	10964.4	10307.9	10338.6	10344.1	10323	10317.9
629.333	12182.8	12161.2	12137.9	12157	12131.5	11216.4	11247.5	11286	11237.2	11208.4	11161.9	11154.5	11110.4	11111.8	11132	10926.1	10964.1	10902.1	10944.8	10916.4	10470.9	10482.6	10461.1	10465	10448.9
629.495	11947.8	11941.2	11902.9	11921	11970.5	11013.4	11032.5	11017	11087.2	11035.4	10947.9	10948.5	10961.4	10944.8	10933	10824.1	10816.1	10790.1	10760.8	10785.4	10429.9	10434.6	10431.1	10410	10466.9
629.656	11819.8	11841.2	11810.9	11817	11816.5	10825.4	10822.5	10771	10805.2	10747.4	10711.9	10679.5	10696.4	10701.8	10686	10582.1	10569.1	10614.1	10581.8	10536.4	10320.9	10295.6	10304.1	10310	10305.9
629.818	11769.8	11746.2	11718.9	11804	11780.5	10598.4	10587.5	10601	10576.2	10575.4	10419.9	10439.5	10460.4	10431.8	10433	10341.1	10322.1	10288.1	10337.8	10309.4	10054.9	10078.6	10105.1	10111	10082.9
629.979	11816.8	11770.2	11745.9	11779	11755.5	10441.4	10437.5	10450	10404.2	10461.4	10269.9	10273.5	10280.4	10280.8	10328	10108.1	10150.1	10127.1	10110.8	10141.4	9828.88	9839.62	9866.12	9851	9834.88
630.14	11731.8	11706.2	11679.9	11709	11698.5	10354.4	10342.5	10352	10348.2	10346.4	10197.9	10205.5	10171.4	10174.8	10176	9987.12	10027.1	10016.1	9958.75	10027.4	9631.88	9652.62	9656.12	9630	9598.88
630.302	11597.8	11649.2	11630.9	11621	11661.5	10298.4	10253.5	10268	10239.2	10276.4	10112.9	10128.5	10135.4	10129.8	10122	9957.12	9942.12	9946.12	9971.75	9984.38	9492.88	9497.62	9490.12	9479	9493.88
630.463	11587.8	11622.2	11573.9	11599	11534.5	10220.4	10216.5	10258	10212.2	10227.4	10145.9	10115.5	10082.4	10111.8	10085	9960.12	9935.12	9906.12	9963.75	9969.38	9437.88	9431.62	9439.12	9431	9418.88
630.624	11614.8	11603.2	11609.9	11610	11604.5	10259.4	10293.5	10265	10289.2	10282.4	10170.9	10086.5	10122.4	10147.8	10137	9989.12	9991.12	9986.12	9969.75	9961.38	9424.88	9459.62	9479.12	9449	9414.88
630.786	11661.8	11685.2	11625.9	11666	11641.5	10296.4	10343.5	10294	10303.2	10307.4	10162.9	10177.5	10214.4	10185.8	10158	10079.1	10106.1	10098.1	10069.8	10061.4	9564.88	9539.62	9544.12	9513	9579.88
630.947	11578.8	11613.2	11604.9	11617	11585.5	10339.4	10344.5	10333	10296.2	10324.4	10179.9	10236.5	10185.4	10159.8	10200	10063.1	10072.1	10030.1	10036.8	10073.4	9595.88	9631.62	9595.12	9596	9610.88
631.108	11460.8	11397.2	11388.9	11376	11421.5	10206.4	10226.5	10208	10220.2	10221.4	10063.9	10073.5	10124.4	10059.8	10101	9975.12	9921.12	9940.12	9904.75	9944.38	9513.88	9521.62	9516.12	9526	9490.88
631.269	11207.8	11201.2	11224.9	11183	11246.5	10023.4	9999.5	10057	10104.2	10050.4	9907.88	9948.5	9936.38	9882.75	9929	9782.12	9768.12	9751.12	9763.75	9771.38	9389.88	9398.62	9364.12	9330	9422.88
631.43	11038.8	11026.2	11032.9	11042	11009.5	9917.38	9884.5	9900	9849.25	9859.38	9774.88	9740.5	9752.38	9727.75	9758	9624.12	9587.12	9626.12	9602.75	9607.38	9198.88	9209.62	9234.12	9219	9220.88
631.591	10895.8	10890.2	10882.9	10894	10900.5	9745.38	9699.5	9772	9728.25	9745.38	9595.88	9629.5	9581.38	9614.75	9647	9462.12	9533.12	9475.12	9473.75	9502.38	9115.88	9171.62	9165.12	9090	9098.88
631.752	10836.8	10850.2	10826.9	10864	10864.5	9643.38	9652.5	9685	9635.25	9603.38	9539.88	9508.5	9531.38	9507.75	9529	9416.12	9411.12	9416.12	9416.75	9427.38	9072.88	9064.62	9100.12	9097	9074.88
631.913	10803.8	10791.2	10836.9	10820	10847.5	9608.38	9619.5	9598	9627.25	9614.38	9543.88	9478.5	9462.38	9526.75	9499	9395.12	9404.12	9405.12	9370.75	9365.38	9099.88	9080.62	9103.12	9062	9092.88
632.074	10783.8	10828.2	10812.9	10806	10814.5	9648.38	9672.5	9650	9688.25	9608.38	9511.88	9546.5	9541.38	9576.75	9542	9397.12	9413.12	9388.12	9417.75	9396.38	9122.88	9146.62	9088.12	9112	9137.88
632.235	10801.8	10737.2	10736.9	10737	10764.5	9687.38	9676.5	9706	9736.25	9686.38	9576.88	9594.5	9589.38	9583.75	9597	9506.12	9448.12	9447.12	9476.75	9466.38	9206.88	9243.62	9200.12	9192	9198.88
632.396	10711.8	10717.2	10741.9	10727	10770.5	9756.38	9708.5	9722	9737.25	9756.38	9667.88	9631.5	9627.38	9625.75	9633	9531.12	9515.12	9486.12	9519.75	9517.38	9270.88	9274.62	9277.12	9281	9276.88
632.557	10740.8	10757.2	10695.9	10751	10712.5	9767.38	9755.5	9755	9750.25	9743.38	9666.88	9648.5	9655.38	9611.75	9687	9542.12	9537.12	9522.12	9552.75	9555.38	9329.88	9330.62	9305.12	9351	9330.88
632.718	10676.8	10730.2	10743.9	10742	10712.5	9789.38	9729.5	9715	9742.25	9749.38	9644.88	9632.5	9637.38	9654.75	9642	9490.12	9511.12	9530.12	9517.75	9531.38	9301.88	9277.62	9324.12	9337	9287.88
632.879	10668.8	10686.2	10730.9	10695	10723.5	9718.38	9708.5	9723	9681.25	9707.38	9575.88	9599.5	9619.38	9630.75	9632	9434.12	9486.12	9454.12	9396.75	9451.38	9268.88	9241.62	9233.12	9239	9216.88
633.039	10655.8	10597.2	10626.9	10639	10620.5	9686.38	9670.5	9677	9672.25	9674.38	9588.88	9557.5	9562.38	9566.75	9566	9338.12	9300.12	9363.12	9344.75	9311.38	9128.88	9107.62	9101.12	9086	9072.88
633.2	10513.8	10496.2	10513.9	10492	10515.5	9579.38	9599.5	9614	9613.25	9614.38	9478.88	9483.5	9496.38	9484.75	9483	9218.12	9229.12	9241.12	9204.75	9236.38	8940.88	8927.62	8977.12	8920	8935.88
633.361	10342.8	10375.2	10375.9	10358	10365.5	9496.38	9516.5	9542	9530.25	9554.38	9406.88	9403.5	9338.38	9447.75	9378	9118.12	9133.12	9146.12	9128.75	9154.38	8811.88	8805.62	8783.12	8814	8799.88
633.522	10201.8	10215.2	10200.9	10220	10225.5	9424.38	9400.5	9374	9362.25	9375.38	9209.88	9275.5	9277.38	9253.75	9278	9054.12	9007.12	8984.12	9024.75	9030.38	8659.88	8653.62	8669.12	8686	8654.88
633.682	9976.75	10026.2	10019.9	10019	9992.5	9275.38	9196.5	9259	9232.25	9292.38	9147.88	9106.5	9133.38	9097.75	9127	8879.12	8859.12	8858.12	8892.75	8874.38	8561.88	8572.62	8554.12	8529	8545.88
633.843	9830.75	9786.25	9813.88	9814	9803.5	9061.38	9047.5	9081	9059.25	9074.38	8951.88	8927.5	8976.38	8969.75	8973	8722.12	8757.12	8735.12	8697.75	8739.38	8425.88	8407.62	8440.12	8460	8421.88
634.003	9595.75	9572.25	9616.88	9602	9599.5	8863.38	8883.5	8851	8876.25	8907.38	8747.88	8732.5	8786.38	8745.75	8817	8578.12	8594.12	8585.12	8553.75	8541.38	8308.88	8324.62	8319.12	8350	8335.88
634.164	9389.75	9393.25	9378.88	9397	9368.5	8658.38	8632.5	8703	8630.25	8671.38	8571.88	8589.5	8573.38	8585.75	8570	8445.12	8422.12	8397.12	8428.75	8430.38	8229.88	8206.62	8200.12	8194	8203.88
634.325	9313.75	9310.25	9292.88	9263	9270.5	8531.38	8504.5	8516	8503.25	8503.38	8440.88	8425.5	8382.38	8407.75	8405	8248.12	8263.12	8275.12	8234.75	8292.38	8056.88	8049.62	8001.12	8034	8061.88
634.485	9204.75	9155.25	9204.88	9180	9134.5	8384.38	8367.5	8379	8371.25	8392.38	8260.88	8268.5	8264.38	8274.75	8270	8126.12	8135.12	8146.12	8102.75	8113.38	7830.88	7860.62	7883.12	7837	7872.88
634.646	9050.75	9062.25	9022.88	9045	9073.5	8232.38	8272.5	8255	8289.25	8276.38	8178.88	8135.5	8181.38	8150.75	8135	7976.12	7986.12	7984.12	7999.75	8007.38	7707.88	7695.62	7695.12	7707	7697.88
634.806	8876.75	8867.25	8879.88	8913	8868.5	8146.38	8118.5	8131	8134.25	8146.38	8005.88	7992.5	8008.38	8038.75	8008	7859.12	7829.12	7822.12	7818.75	7827.38	7540.88	7566.62	7577.12	7580	7544.88
634.966	8648.75	8639.25	8591.88	8617	8650.5	7895.38	7936.5	7915	7947.25	7927.38	7818.88	7822.5	7824.38	7850.75	7783	7664.12	7634.12	7635.12	7654.75	7679.38	7445.88	7435.62	7411.12	7429	7400.88
635.127	8356.75	8346.25	8356.88	8339	8364.5	7669.38	7709.5	7667	7696.25	7708.38	7586.88	7607.5	7605.38	7599.75	7599	7421.12	7431.12	7424.12	7454.75	7458.38	7234.88	7245.62	7233.12	7236	7198.88
635.287	8012.75	8059.25	8024.88	8029	8012.5	7463.38	7474.5	7448	7426.25	7465.38	7347.88	7362.5	7349.38	7379.75	7371	7211.12	7223.12	7175.12	7204.75	7235.38	7040.88	7036.62	7026.12	7044	7063.88
635.447	7774.75	7800.25	7807.88	7795	7821.5	7194.38	7219.5	7257	7260.25	7214.38	7106.88	7138.5	7118.38	7129.75	7132	6965.12	6952.12	6991.12	6953.75	7001.38	6823.88	6854.62	6866.12	6844	6844.88
635.608	7754.75	7726.25	7728.88	7735	7745.5	7104.38	7062.5	7086	7092.25	7089.38	6970.88	6998.5	6955.38	6979.75	6980	6825.12	6847.12	6828.12	6787.75	6808.38	6682.88	6627.62	6663.12	6670	6612.88
635.768	7770.75	7722.25	7744.88	7733	7711.5	7070.38	7066.5	7054	7052.25	7032.38	6910.88	6938.5	6920.38	6907.75	6960	6704.12	6693.12	6767.12	6742.75	6736.38	6564.88	6485.62	6536.12	6518	6508.88
635.928	7809.75	7814.25	7808.88	7768	7820.5	7058.38	7062.5	7092	7062.25	7061.38	6940.88	6968.5	6976.38	6939.75	6931	6723.12	6732.12	6702.12	6723.75	6725.38	6429.88	6453.62	6384.12	6446	6389.88
636.088	7828.75	7863.25	7852.88	7843	7809.5	7106.38	7122.5	7104	7074.25	7076.38	6964.88	6978.5	6966.38	6958.75	6951	6745.12	6716.12	6706.12	6759.75	6732.38	6398.88	6345.62	6369.12	6377	6374.88
636.249	7865.75	7858.25	7884.88	7848	7833.5	7137.38	7098.5	7142	7166.25	7113.38	6949.88	7002.5	6981.38	7016.75	6981	6769.12	6777.12	6782.12	6781.75	6762.38	6396.88	6350.62	6354.12	6388	6405.88
636.409	7884.75	7835.25	7845.88	7865	7866.5	7114.38	7132.5	7132	7121.25	7144.38	6970.88	6975.5	6993.38	7000.75	6987	6786.12	6815.12	6779.12	6761.75	6790.38	6396.88	6381.62	6384.12	6413	6387.88
636.569	7838.75	7863.25	7799.88	7793	7804.5	7118.38	7104.5	7121	7128.25	7098.38	6973.88	7002.5	6967.38	6966.75	6966	6774.12	6766.12	6754.12	6772.75	6754.38	6458.88	6391.62	6399.12	6417	6427.88
636.729	7784.75	7786.25	7781.88	7730	7745.5	7111.38	7047.5	7051	7075.25	7042.38	6949.88	6934.5	6943.38	6932.75	6926	6798.12	6756.12	6779.12	6747.75	6784.38	6430.88	6408.62	6429.12	6420	6393.88
636.889	7672.75	7670.25	7659.88	7690	7645.5	7029.38	7002.5	7025	7004.25	7022.38	6905.88	6885.5	6870.38	6883.75	6886	6730.12	6706.12	6730.12	6748.75	6734.38	6401.88	6413.62	6398.12	6375	6369.88
637.049	7573.75	7584.25	7583.88	7605	7612.5	6938.38	6913.5	6937	6954.25	6928.38	6867.88	6832.5	6827.38	6830.75	6816	6701.12	6631.12	6668.12	6665.75	6683.38	6353.88	6346.62	6340.12	6358	6356.88
637.209	7453.75	7482.25	7457.88	7450	7464.5	6865.38	6864.5	6875	6841.25	6854.38	6773.88	6771.5	6763.38	6778.75	6790	6608.12	6596.12	6595.12	6606.75	6593.38	6325.88	6313.62	6316.12	6302	6319.88
637.369	7311.75	7251.25	7304.88	7297	7290.5	6728.38	6718.5	6713	6751.25	6715.38	6655.88	6629.5	6654.38	6658.75	6676	6533.12	6533.12	6511.12	6489.75	6508.38	6323.88	6278.62	6317.12	6323	6286.88
637.529	7118.75	7092.25	7127.88	7121	7119.5	6568.38	6572.5	6571	6536.25	6526.38	6467.88	6508.5	6485.38	6458.75	6462	6368.12	6377.12	6369.12	6383.75	6368.38	6198.88	6213.62	6225.12	6232	6217.88
637.689	6930.75	6940.25	6907.88	6937	6922.5	6345.38	6364.5	6368	6407.25	6340.38	6270.88	6258.5	6301.38	6265.75	6321	6188.12	6145.12	6162.12	6161.75	6154.38	6032.88	6070.62	6037.12	6022	6031.88
637.849	6689.75	6690.25	6674.88	6719	6726.5	6202.38	6190.5	6183	6164.25	6200.38	6092.88	6110.5	6126.38	6108.75	6090	5959.12	5997.12	5971.12	5975.75	5992.38	5822.88	5834.62	5827.12	5792	5816.88
638.008	6505.75	6469.25	6490.88	6481	6458.5	5985.38	5988.5	6005	5982.25	6005.38	5977.88	5929.5	5926.38	5935.75	5928	5814.12	5815.12	5818.12	5827.75	5791.38	5611.88	5610.62	5621.12	5614	5607.88
638.168	6273.75	6290.25	6279.88	6238	6260.5	5825.38	5806.5	5814	5846.25	5785.38	5785.88	5756.5	5733.38	5737.75	5751	5640.12	5637.12	5639.12	5635.75	5653.38	5476.88	5479.62	5468.12	5465	5461.88
638.328	6110.75	6153.25	6116.88	6121	6127.5	5616.38	5603.5	5656	5594.25	5637.38	5557.88	5547.5	5530.38	5555.75	5547	5445.12	5443.12	5431.12	5423.75	5440.38	5275.88	5291.62	5288.12	5283	5270.88
638.488	6077.75	6081.25	6071.88	6078	6068.5	5472.38	5477.5	5451	5478.25	5482.38	5398.88	5367.5	5386.38	5413.75	5408	5258.12	5267.12	5278.12	5291.75	5226.38	5085.88	5103.62	5071.12	5082	5103.88
638.647	6047.75	6061.25	6083.88	6057	6070.5	5449.38	5417.5	5434	5419.25	5435.38	5318.88	5324.5	5306.38	5331.75	5289	5169.12	5151.12	5148.12	5168.75	5185.38	4921.88	4942.62	4952.12	4918	4906.88
638.807	5988.75	5979.25	5981.88	5990	5974.5	5367.38	5402.5	5373	5393.25	5353.38	5238.88	5288.5	5257.38	5248.75	5252	5067.12	5074.12	5071.12	5110.75	5062.38	4820.88	4815.62	4836.12	4812	4806.88
638.967	5859.75	5874.25	5857.88	5865	5853.5	5267.38	5263.5	5290	5258.25	5253.38	5169.88	5157.5	5172.38	5140.75	5185	4984.12	4983.12	4974.12	4996.75	4985.38	4708.88	4722.62	4722.12	4715	4700.88
639.126	5733.75	5720.25	5717.88	5745	5742.5	5115.38	5161.5	5165	5148.25	5152.38	5049.88	5085.5	5066.38	5034.75	5034	4912.12	4882.12	4883.12	4887.75	4909.38	4655.88	4655.62	4644.12	4645	4655.88
639.286	5648.75	5665.25	5658.88	5662	5641.5	4996.38	4996.5	5006	4982.25	5022.38	4915.88	4922.5	4911.38	4908.75	4897	4773.12	4732.12	4758.12	4765.75	4762.38	4521.88	4525.62	4527.12	4512	4534.88
639.446	5575.75	5564.25	5615.88	5596	5620.5	4923.38	4925.5	4905	4910.25	4909.38	4806.88	4828.5	4843.38	4829.75	4802	4685.12	4670.12	4633.12	4664.75	4643.38	4415.88	4385.62	4439.12	4394	4410.88
639.605	5556.75	5549.25	5545.88	5553	5560.5	4879.38	4890.5	4856	4867.25	4847.38	4751.88	4761.5	4771.38	4755.75	4769	4622.12	4621.12	4607.12	4594.75	4609.38	4360.88	4343.62	4345.12	4357	4336.88
639.765	5488.75	5479.25	5443.88	5478	5464.5	4813.38	4813.5	4844	4820.25	4808.38	4741.88	4726.5	4755.38	4752.75	4698	4591.12	4587.12	4575.12	4581.75	4609.38	4355.88	4318.62	4308.12	4347	4341.88
639.924	5356.75	5339.25	5375.88	5341	5347.5	4732.38	4731.5	4718	4744.25	4713.38	4664.88	4626.5	4637.38	4635.75	4635	4519.12	4533.12	4517.12	4522.75	4535.38	4290.88	4294.62	4292.12	4285	4279.88
640.083	5187.75	5195.25	5216.88	5188	5195.5	4583.38	4618.5	4589	4626.25	4594.38	4519.88	4510.5	4515.38	4504.75	4502	4433.12	4399.12	4422.12	4409.75	4424.38	4216.88	4198.62	4187.12	4219	4214.88
640.243	5050.75	5047.25	5021.88	5009	5040.5	4448.38	4445.5	4447	4436.25	4428.38	4358.88	4353.5	4361.38	4358.75	4350	4268.12	4274.12	4248.12	4260.75	4279.38	4127.88	4130.62	4111.12	4089	4123.88
640.402	4896.75	4879.25	4869.88	4904	4899.5	4292.38	4281.5	4295	4288.25	4292.38	4215.88	4210.5	4215.38	4211.75	4220	4126.12	4117.12	4107.12	4123.75	4119.38	3939.88	3955.62	3945.12	3950	3966.88
640.562	4716.75	4702.25	4700.88	4740	4709.5	4166.38	4155.5	4148	4149.25	4141.38	4073.88	4071.5	4072.38	4066.75	4060	3974.12	3953.12	3982.12	3980.75	3982.38	3791.88	3829.62	3813.12	3789	3803.88
640.721	4542.75	4553.25	4566.88	4555	4557.5	4013.38	4006.5	3998	4021.25	4017.38	3952.88	3979.5	3951.38	3941.75	3922	3864.12	3880.12	3878.12	3864.75	3872.38	3708.88	3692.62	3693.12	3699	3708.88
640.88	4470.75	4445.25	4463.88	4465	4461.5	3896.38	3942.5	3937	3920.25	3912.38	3830.88	3847.5	3844.38	3841.75	3852	3782.12	3778.12	3762.12	3782.75	3775.38	3624.88	3622.62	3634.12	3611	3601.88
641.039	4371.75	4357.25	4364.88	4367	4346.5	3849.38	3829.5	3834	3845.25	3815.38	3781.88	3761.5	3776.38	3751.75	3763	3691.12	3704.12	3694.12	3689.75	3697.38	3586.88	3557.62	3557.12	3556	3573.88
641.199	4293.75	4278.25	4296.88	4278	4292.5	3787.38	3776.5	3777	3797.25	3779.38	3716.88	3708.5	3736.38	3712.75	3725	3657.12	3631.12	3648.12	3628.75	3650.38	3487.88	3516.62	3502.12	3518	3509.88
641.358	4160.75	4150.25	4200.88	4123	4160.5	3724.38	3730.5	3714	3722.25	3711.38	3637.88	3672.5	3661.38	3669.75	3667	3585.12	3605.12	3582.12	3604.75	3587.38	3456.88	3465.62	3456.12	3473	3476.88
641.517	4039.75	4025.25	4025.88	4021	4045.5	3635.38	3627.5	3628	3639.25	3613.38	3571.88	3583.5	3567.38	3576.75	3576	3521.12	3519.12	3522.12	3526.75	3513.38	3391.88	3392.62	3387.12	3380	3406.88
641.676	3870.75	3850.25	3865.88	3883	3901.5	3507.38	3523.5	3503	3510.25	3508.38	3448.88	3484.5	3467.38	3462.75	3461	3411.12	3416.12	3412.12	3411.75	3414.38	3313.88	3323.62	3313.12	3294	3311.88
641.835	3759.75	3760.25	3742.88	3761	3747.5	3429.38	3414.5	3404	3404.25	3434.38	3359.88	3370.5	3365.38	3373.75	3385	3298.12	3306.12	3350.12	3319.75	3337.38	3236.88	3256.62	3213.12	3244	3242.88
641.994	3592.75	3615.25	3636.88	3619	3626.5	3304.38	3307.5	3288	3294.25	3279.38	3237.88	3257.5	3234.38	3270.75	3231	3219.12	3197.12	3199.12	3222.75	3184.38	3122.88	3125.62	3104.12	3114	3111.88
642.153	3482.75	3481.25	3487.88	3500	3481.5	3156.38	3164.5	3138	3147.25	3169.38	3100.88	3119.5	3123.38	3122.75	3117	3078.12	3054.12	3060.12	3059.75	3068.38	2988.88	2987.62	2989.12	2978	3015.88
642.312	3347.75	3344.25	3351.88	3333	3355.5	3059.38	3046.5	3058	3048.25	3067.38	3007.88	3006.5	3002.38	2986.75	3003	2935.12	2931.12	2949.12	2941.75	2946.38	2856.88	2864.62	2847.12	2835	2846.88
642.471	3231.75	3251.25	3240.88	3254	3245.5	2979.38	2974.5	2956	2958.25	2982.38	2935.88	2917.5	2917.38	2926.75	2924	2867.12	2857.12	2863.12	2872.75	2846.38	2777.88	2752.62	2756.12	2779	2763.88
642.63	3169.75	3121.25	3141.88	3143	3148.5	2873.38	2853.5	2865	2893.25	2874.38	2844.88	2841.5	2838.38	2811.75	2828	2754.12	2774.12	2784.12	2778.75	2781.38	2669.88	2681.62	2685.12	2697	2680.88
642.789	3087.75	3082.25	3093.88	3091	3100.5	2793.38	2808.5	2806	2788.25	2792.38	2738.88	2736.5	2758.38	2748.75	2751	2702.12	2707.12	2689.12	2688.75	2708.38	2598.88	2615.62	2633.12	2611	2604.88
642.948	3084.75	3057.25	3068.88	3066	3073.5	2753.38	2752.5	2744	2755.25	2742.38	2706.88	2699.5	2686.38	2689.75	2688	2643.12	2641.12	2647.12	2623.75	2646.38	2575.88	2567.62	2560.12	2573	2564.88
643.107	3047.75	3066.25	3059.88	3042	3042.5	2690.38	2704.5	2712	2703.25	2692.38	2645.88	2659.5	2659.38	2667.75	2634	2602.12	2603.12	2594.12	2595.75	2612.38	2504.88	2496.62	2509.12	2489	2499.88
643.266	2999.75	3020.25	3015.88	3022	2996.5	2663.38	2666.5	2687	2679.25	2694.38	2632.88	2616.5	2638.38	2622.75	2627	2549.12	2547.12	2548.12	2552.75	2548.38	2450.88	2447.62	2445.12	2442	2469.88
643.424	2971.75	2968.25	2969.88	3005	2970.5	2650.38	2635.5	2656	2649.25	2645.38	2598.88	2589.5	2604.38	2574.75	2584	2523.12	2512.12	2509.12	2520.75	2513.38	2383.88	2389.62	2390.12	2362	2385.88
643.583	2968.75	2957.25	2968.88	2956	2951.5	2628.38	2649.5	2638	2634.25	2626.38	2557.88	2582.5	2549.38	2567.75	2562	2473.12	2471.12	2488.12	2481.75	2487.38	2335.88	2357.62	2357.12	2330	2335.88
643.742	2941.75	2947.25	2907.88	2930	2927.5	2645.38	2632.5	2615	2629.25	2625.38	2569.88	2557.5	2560.38	2572.75	2550	2487.12	2485.12	2477.12	2486.75	2473.38	2332.88	2349.62	2342.12	2319	2339.88
643.9	2880.75	2863.25	2887.88	2909	2895.5	2592.38	2583.5	2631	2606.25	2612.38	2524.88	2544.5	2531.38	2555.75	2543	2483.12	2468.12	2464.12	2465.75	2471.38	2344.88	2343.62	2336.12	2329	2351.88
644.059	2826.75	2808.25	2815.88	2824	2821.5	2528.38	2538.5	2529	2541.25	2538.38	2491.88	2501.5	2494.38	2492.75	2498	2444.12	2440.12	2449.12	2439.75	2438.38	2312.88	2305.62	2304.12	2331	2310.88
644.218	2712.75	2719.25	2695.88	2713	2700.5	2437.38	2452.5	2436	2450.25	2464.38	2396.88	2389.5	2406.38	2405.75	2405	2371.12	2363.12	2343.12	2336.75	2346.38	2256.88	2241.62	2277.12	2269	2266.88
644.376	2609.75	2632.25	2619.88	2574	2620.5	2339.38	2345.5	2364	2340.25	2339.38	2302.88	2312.5	2307.38	2319.75	2320	2270.12	2263.12	2270.12	2272.75	2263.38	2191.88	2184.62	2195.12	2200	2194.88
644.535	2529.75	2512.25	2509.88	2530	2547.5	2277.38	2289.5	2281	2271.25	2270.38	2224.88	2239.5	2238.38	2242.75	2245	2175.12	2202.12	2189.12	2189.75	2210.38	2116.88	2126.62	2129.12	2126	2129.88
644.693	2472.75	2471.25	2450.88	2474	2477.5	2226.38	2229.5	2224	2204.25	2211.38	2183.88	2188.5	2191.38	2176.75	2189	2122.12	2139.12	2106.12	2153.75	2132.38	2066.88	2066.62	2061.12	2082	2065.88
644.852	2407.75	2412.25	2414.88	2424	2405.5	2189.38	2176.5	2164	2172.25	2156.38	2141.88	2152.5	2142.38	2129.75	2129	2081.12	2096.12	2078.12	2108.75	2096.38	2000.88	2014.62	2019.12	2022	2002.88
645.01	2330.75	2350.25	2351.88	2347	2355.5	2131.38	2128.5	2124	2127.25	2129.38	2103.88	2102.5	2098.38	2093.75	2093	2044.12	2035.12	2055.12	2047.75	2035.38	1965.88	1967.62	1975.12	1980	1981.88
645.169	2276.75	2285.25	2279.88	2276	2273.5	2055.38	2044.5	2050	2039.25	2039.38	2022.88	2016.5	2007.38	2032.75	2016	1976.12	1965.12	1966.12	1975.75	1981.38	1895.88	1919.62	1900.12	1896	1912.88
645.327	2173.75	2181.25	2180.88	2189	2198.5	1947.38	1964.5	1946	1943.25	1945.38	1923.88	1901.5	1921.38	1932.75	1920	1880.12	1877.12	1872.12	1863.75	1859.38	1822.88	1812.62	1822.12	1821	1824.88
645.486	2101.75	2093.25	2108.88	2106	2090.5	1872.38	1868.5	1862	1867.25	1867.38	1827.88	1820.5	1823.38	1812.75	1831	1784.12	1801.12	1796.12	1782.75	1789.38	1736.88	1734.62	1740.12	1737	1748.88
645.644	2031.75	2028.25	2010.88	2028	2024.5	1805.38	1813.5	1789	1807.25	1789.38	1759.88	1764.5	1768.38	1774.75	1774	1735.12	1740.12	1728.12	1718.75	1745.38	1679.88	1679.62	1699.12	1674	1669.88
645.802	1972.75	1963.25	1967.88	1968	1973.5	1753.38	1757.5	1744	1749.25	1749.38	1701.88	1710.5	1710.38	1722.75	1723	1685.12	1677.12	1667.12	1681.75	1680.38	1618.88	1606.62	1629.12	1629	1608.88
645.961	1914.75	1926.25	1905.88	1914	1917.5	1719.38	1708.5	1734	1714.25	1710.38	1683.88	1677.5	1697.38	1668.75	1683	1651.12	1640.12	1632.12	1638.75	1643.38	1586.88	1572.62	1571.12	1585	1579.88
646.119	1870.75	1871.25	1867.88	1847	1862.5	1678.38	1673.5	1697	1695.25	1686.38	1663.88	1658.5	1660.38	1645.75	1667	1602.12	1609.12	1628.12	1625.75	1612.38	1543.88	1548.62	1544.12	1539	1544.88
646.277	1796.75	1798.25	1800.88	1796	1799.5	1660.38	1646.5	1662	1643.25	1641.38	1618.88	1631.5	1613.38	1628.75	1626	1579.12	1587.12	1571.12	1575.75	1575.38	1500.88	1485.62	1498.12	1508	1512.88
646.435	1735.75	1729.25	1727.88	1745	1723.5	1588.38	1581.5	1591	1577.25	1590.38	1554.88	1556.5	1570.38	1569.75	1564	1540.12	1534.12	1529.12	1534.75	1534.38	1449.88	1435.62	1452.12	1462	1462.88
646.593	1641.75	1646.25	1649.88	1657	1647.5	1511.38	1491.5	1499	1515.25	1511.38	1478.88	1497.5	1479.38	1492.75	1503	1462.12	1468.12	1456.12	1473.75	1480.38	1416.88	1410.62	1417.12	1410	1414.88
646.751	1587.75	1563.25	1576.88	1594	1589.5	1430.38	1444.5	1433	1429.25	1429.38	1411.88	1406.5	1409.38	1407.75	1399	1386.12	1383.12	1384.12	1372.75	1385.38	1341.88	1339.62	1354.12	1339	1346.88
646.91	1551.75	1547.25	1551.88	1553	1547.5	1371.38	1383.5	1367	1365.25	1368.38	1369.88	1334.5	1358.38	1337.75	1342	1312.12	1321.12	1302.12	1320.75	1317.38	1282.88	1286.62	1270.12	1282	1271.88
647.068	1535.75	1525.25	1539.88	1548	1532.5	1357.38	1343.5	1356	1360.25	1352.38	1302.88	1309.5	1315.38	1323.75	1318	1269.12	1284.12	1267.12	1278.75	1273.38	1227.88	1239.62	1243.12	1234	1237.88
647.226	1517.75	1516.25	1533.88	1517	1528.5	1347.38	1332.5	1339	1332.25	1338.38	1303.88	1288.5	1299.38	1292.75	1300	1274.12	1275.12	1281.12	1278.75	1270.38	1217.88	1212.62	1214.12	1199	1221.88
647.384	1487.75	1479.25	1481.88	1489	1501.5	1311.38	1330.5	1314	1317.25	1332.38	1299.88	1293.5	1296.38	1298.75	1294	1265.12	1253.12	1275.12	1276.75	1257.38	1207.88	1211.62	1216.12	1216	1206.88
647.542	1454.75	1457.25	1453.88	1450	1449.5	1292.38	1294.5	1290	1299.25	1300.38	1269.88	1259.5	1259.38	1262.75	1287	1238.12	1232.12	1255.12	1242.75	1239.38	1188.88	1193.62	1190.12	1183	1197.88
647.7	1416.75	1415.25	1418.88	1408	1419.5	1255.38	1257.5	1252	1252.25	1254.38	1221.88	1234.5	1247.38	1245.75	1232	1215.12	1208.12	1194.12	1209.75	1198.38	1161.88	1151.62	1159.12	1154	1174.88
647.857	1404.75	1401.25	1392.88	1400	1402.5	1226.38	1225.5	1221	1227.25	1225.38	1199.88	1198.5	1200.38	1207.75	1196	1169.12	1165.12	1167.12	1183.75	1160.38	1110.88	1123.62	1127.12	1116	1125.88
648.015	1390.75	1403.25	1397.88	1397	1374.5	1219.38	1201.5	1198	1198.25	1205.38	1187.88	1170.5	1184.38	1174.75	1167	1141.12	1133.12	1141.12	1133.75	1134.38	1078.88	1096.62	1093.12	1099	1080.88
648.173	1360.75	1379.25	1364.88	1385	1377.5	1198.38	1203.5	1202	1181.25	1185.38	1172.88	1170.5	1152.38	1179.75	1151	1127.12	1128.12	1125.12	1120.75	1123.38	1074.88	1064.62	1056.12	1073	1075.88
648.331	1338.75	1352.25	1355.88	1350	1352.5	1181.38	1167.5	1179	1193.25	1186.38	1149.88	1146.5	1168.38	1166.75	1157	1105.12	1127.12	1112.12	1123.75	1129.38	1052.88	1059.62	1055.12	1068	1055.88
648.489	1322.75	1327.25	1314.88	1323	1318.5	1174.38	1164.5	1169	1170.25	1162.38	1140.88	1131.5	1142.38	1151.75	1132	1111.12	1107.12	1105.12	1108.75	1114.38	1039.88	1057.62	1059.12	1052	1056.88
648.647	1292.75	1289.25	1292.88	1287	1308.5	1154.38	1141.5	1146	1153.25	1143.38	1118.88	1128.5	1125.38	1107.75	1125	1102.12	1099.12	1090.12	1084.75	1102.38	1044.88	1045.62	1049.12	1042	1037.88
648.804	1260.75	1257.25	1259.88	1260	1265.5	1107.38	1118.5	1118	1132.25	1108.38	1095.88	1095.5	1101.38	1099.75	1098	1067.12	1072.12	1071.12	1073.75	1068.38	1026.88	1018.62	1024.12	1030	1029.88
648.962	1203.75	1203.25	1204.88	1223	1208.5	1075.38	1066.5	1073	1076.25	1061.38	1071.88	1049.5	1056.38	1058.75	1056	1023.12	1042.12	1032.12	1037.75	1027.38	985.88	1007.62	999.12	1000	993.88
649.12	1181.75	1159.25	1178.88	1166	1149.5	1024.38	1039.5	1028	1029.25	1029.38	1029.88	1021.5	1017.38	1000.75	1014	996.12	995.12	981.12	988.75	990.38	970.88	968.62	957.12	962	959.88
649.277	1130.75	1121.25	1121.88	1138	1129.5	998.38	1002.5	986	993.25	983.38	969.88	965.5	962.38	983.75	977	955.12	951.12	949.12	958.75	951.38	924.88	911.62	915.12	918	913.88
649.435	1094.75	1087.25	1087.88	1103	1091.5	974.38	964.5	968	956.25	960.38	934.88	950.5	942.38	922.75	949	914.12	924.12	918.12	910.75	927.38	881.88	878.62	888.12	894	893.88
649.592	1077.75	1068.25	1059.88	1062	1074.5	951.38	936.5	948	936.25	926.38	911.88	920.5	919.38	913.75	920	909.12	902.12	901.12	904.75	899.38	877.88	876.62	864.12	862	863.88
649.75	1042.75	1051.25	1039.88	1040	1050.5	924.38	937.5	913	919.25	916.38	908.88	898.5	897.38	888.75	892	877.12	881.12	877.12	887.75	890.38	846.88	857.62	849.12	845	844.88
649.907	1016.75	1043.25	1041.88	1047	1027.5	881.38	895.5	905	906.25	900.38	885.88	880.5	898.38	876.75	881	874.12	855.12	866.12	872.75	881.38	832.88	832.62	840.12	833	846.88
650.065	1030.75	1024.25	1028.88	1014	1032.5	890.38	891.5	884	889.25	884.38	879.88	873.5	880.38	888.75	873	863.12	854.12	855.12	865.75	870.38	844.88	830.62	840.12	852	836.88
650.222	1009.75	1004.25	1010.88	1015	1016.5	875.38	881.5	878	890.25	878.38	873.88	864.5	865.38	868.75	876	857.12	848.12	851.12	846.75	854.38	830.88	826.62	825.12	831	824.88
650.38	1005.75	1015.25	992.88	995	998.5	892.38	876.5	882	881.25	880.38	865.88	845.5	864.38	867.75	857	833.12	840.12	831.12	843.75	851.38	810.88	813.62	813.12	817	802.88
650.537	980.75	974.25	966.88	983	982.5	867.38	853.5	872	861.25	853.38	859.88	839.5	857.38	840.75	845	827.12	825.12	830.12	823.75	827.38	792.88	795.62	814.12	802	798.88
650.694	949.75	944.25	953.88	940	959.5	838.38	844.5	844	846.25	841.38	828.88	828.5	821.38	814.75	842	801.12	801.12	809.12	802.75	835.38	783.88	784.62	779.12	787	781.88
650.852	916.75	936.25	921.88	926	927.5	823.38	828.5	824	820.25	805.38	804.88	806.5	810.38	805.75	793	797.12	790.12	792.12	776.75	789.38	771.88	772.62	775.12	770	762.88
651.009	893.75	892.25	880.88	904	891.5	801.38	810.5	809	801.25	800.38	784.88	782.5	786.38	787.75	794	758.12	766.12	770.12	778.75	763.38	750.88	751.62	744.12	742	750.88
651.166	873.75	865.25	859.88	872	860.5	787.38	778.5	778	785.25	770.38	770.88	757.5	768.38	775.75	760	746.12	759.12	754.12	761.75	754.38	741.88	735.62	742.12	725	739.88
651.324	851.75	838.25	846.88	849	842.5	758.38	760.5	766	760.25	764.38	744.88	747.5	748.38	745.75	758	738.12	740.12	733.12	737.75	731.38	713.88	721.62	726.12	716	723.88
651.481	833.75	831.25	834.88	835	825.5	742.38	739.5	740	748.25	753.38	721.88	734.5	737.38	733.75	736	715.12	712.12	723.12	711.75	711.38	706.88	709.62	701.12	699	699.88
651.638	818.75	818.25	817.88	809	818.5	715.38	729.5	726	723.25	730.38	719.88	709.5	716.38	722.75	716	710.12	703.12	696.12	699.75	710.38	689.88	684.62	683.12	681	692.88
651.795	794.75	789.25	807.88	811	799.5	710.38	721.5	712	720.25	712.38	690.88	708.5	704.38	696.75	712	678.12	686.12	683.12	681.75	684.38	670.88	672.62	675.12	667	668.88
651.952	781.75	772.25	784.88	773	784.5	692.38	692.5	693	690.25	693.38	674.88	675.5	681.38	683.75	674	663.12	663.12	666.12	678.75	672.38	652.88	655.62	654.12	650	655.88
652.109	739.75	756.25	759.88	750	748.5	676.38	673.5	686	686.25	672.38	662.88	664.5	670.38	670.75	664	649.12	650.12	651.12	650.75	652.38	642.88	640.62	637.12	641	638.88
652.266	728.75	719.25	721.88	725	723.5	650.38	647.5	646	665.25	661.38	653.88	641.5	645.38	651.75	648	645.12	634.12	639.12	627.75	644.38	624.88	620.62	633.12	619	619.88
652.423	690.75	691.25	699.88	694	705.5	626.38	632.5	623	626.25	630.38	625.88	632.5	622.38	620.75	630	614.12	603.12	604.12	614.75	613.38	599.88	605.62	605.12	618	605.88
652.58	673.75	667.25	669.88	670	660.5	607.38	608.5	608	607.25	608.38	598.88	592.5	609.38	598.75	603	593.12	589.12	593.12	594.75	592.38	580.88	594.62	586.12	588	591.88
652.737	647.75	645.25	645.88	643	640.5	572.38	587.5	579	594.25	581.38	579.88	579.5	571.38	586.75	578	576.12	572.12	569.12	564.75	569.38	563.88	571.62	572.12	566	573.88
652.894	607.75	609.25	617.88	606	625.5	556.38	562.5	565	566.25	567.38	554.88	560.5	565.38	562.75	556	559.12	557.12	553.12	550.75	551.38	553.88	548.62	549.12	549	539.88
653.051	590.75	602.25	590.88	587	589.5	542.38	545.5	533	547.25	549.38	537.88	537.5	536.38	531.75	538	525.12	529.12	526.12	534.75	537.38	521.88	522.62	524.12	521	525.88
653.208	571.75	569.25	571.88	580	564.5	527.38	521.5	520	522.25	520.38	524.88	512.5	517.38	527.75	526	515.12	513.12	516.12	510.75	509.38	493.88	503.62	502.12	502	500.88
653.365	561.75	559.25	560.88	562	556.5	519.38	513.5	512	513.25	511.38	506.88	500.5	503.38	500.75	503	497.12	505.12	493.12	489.75	494.38	481.88	483.62	489.12	486	493.88
653.521	558.75	544.25	550.88	550	552.5	506.38	512.5	502	510.25	511.38	498.88	495.5	493.38	502.75	499	489.12	489.12	493.12	486.75	491.38	484.88	470.62	474.12	475	475.88
653.678	539.75	534.25	528.88	526	540.5	494.38	505.5	500	499.25	491.38	491.88	492.5	486.38	486.75	491	487.12	483.12	484.12	483.75	480.38	464.88	471.62	469.12	466	476.88
653.835	515.75	526.25	521.88	519	526.5	488.38	478.5	478	489.25	476.38	473.88	474.5	479.38	470.75	476	472.12	467.12	471.12	474.75	473.38	464.88	455.62	460.12	463	455.88
653.991	507.75	498.25	494.88	500	502.5	464.38	461.5	462	465.25	453.38	460.88	457.5	461.38	464.75	456	459.12	455.12	450.12	458.75	458.38	452.88	455.62	445.12	449	443.88
654.148	495.75	488.25	493.88	497	492.5	441.38	450.5	455	450.25	436.38	449.88	437.5	441.38	452.75	443	445.12	439.12	434.12	438.75	445.38	440.88	447.62	439.12	436	436.88
654.305	485.75	502.25	485.88	487	485.5	435.38	434.5	428	440.25	434.38	446.88	433.5	433.38	440.75	434	433.12	424.12	429.12	433.75	427.38	420.88	417.62	426.12	425	428.88
654.461	487.75	488.25	482.88	479	486.5	434.38	436.5	426	432.25	428.38	426.88	421.5	423.38	427.75	420	423.12	423.12	434.12	419.75	420.38	409.88	422.62	407.12	420	422.88
654.618	484.75	489.25	484.88	486	479.5	425.38	428.5	432	432.25	432.38	423.88	422.5	422.38	421.75	422	417.12	417.12	420.12	411.75	422.38	415.88	416.62	407.12	416	411.88
654.774	480.75	486.25	485.88	486	493.5	426.38	425.5	429	428.25	428.38	421.88	419.5	424.38	420.75	419	415.12	418.12	416.12	413.75	414.38	410.88	402.62	410.12	410	401.88
654.931	484.75	491.25	478.88	481	478.5	419.38	427.5	413	429.25	410.38	409.88	416.5	417.38	407.75	415	403.12	406.12	401.12	409.75	403.38	395.88	400.62	398.12	399	402.88
655.087	474.75	465.25	473.88	482	472.5	410.38	418.5	415	427.25	411.38	409.88	407.5	404.38	400.75	409	395.12	395.12	392.12	398.75	399.38	379.88	392.62	387.12	387	391.88
655.244	460.75	461.25	454.88	452	461.5	407.38	404.5	411	409.25	405.38	401.88	394.5	403.38	401.75	396	376.12	392.12	385.12	383.75	388.38	376.88	380.62	381.12	375	377.88
655.4	438.75	442.25	446.88	443	444.5	394.38	392.5	389	397.25	397.38	388.88	391.5	381.38	390.75	395	375.12	375.12	375.12	380.75	373.38	366.88	363.62	366.12	367	369.88
655.557	424.75	433.25	433.88	428	436.5	389.38	391.5	383	383.25	390.38	382.88	377.5	383.38	383.75	383	371.12	370.12	366.12	361.75	373.38	354.88	364.62	357.12	362	356.88
655.713	409.75	418.25	411.88	415	413.5	376.38	372.5	377	383.25	376.38	365.88	362.5	362.38	374.75	370	357.12	353.12	356.12	354.75	357.38	350.88	352.62	342.12	353	343.88
655.869	395.75	403.25	399.88	402	402.5	353.38	363.5	350	358.25	361.38	360.88	360.5	360.38	360.75	353	346.12	343.12	350.12	347.75	349.38	340.88	345.62	343.12	347	337.88
656.026	388.75	391.25	386.88	395	389.5	347.38	352.5	356	348.25	347.38	339.88	335.5	348.38	339.75	346	332.12	333.12	339.12	340.75	332.38	325.88	320.62	328.12	327	324.88
656.182	385.75	374.25	383.88	390	380.5	337.38	335.5	350	335.25	341.38	335.88	333.5	330.38	332.75	340	323.12	323.12	326.12	328.75	327.38	314.88	319.62	309.12	322	311.88
656.338	384.75	380.25	374.88	381	381.5	327.38	326.5	330	340.25	329.38	326.88	325.5	331.38	325.75	329	315.12	320.12	318.12	319.75	312.38	312.88	313.62	306.12	306	311.88
656.494	375.75	361.25	371.88	364	369.5	327.38	328.5	329	329.25	328.38	325.88	318.5	317.38	322.75	320	307.12	316.12	310.12	303.75	307.38	299.88	299.62	296.12	301	302.88
656.65	357.75	362.25	365.88	365	360.5	323.38	317.5	323	320.25	321.38	319.88	317.5	318.38	312.75	314	301.12	302.12	309.12	303.75	299.38	289.88	294.62	294.12	294	290.88
656.807	357.75	348.25	341.88	353	352.5	323.38	314.5	318	312.25	311.38	310.88	314.5	304.38	311.75	311	300.12	303.12	301.12	299.75	303.38	282.88	285.62	288.12	287	283.88
656.963	344.75	346.25	338.88	350	346.5	312.38	308.5	310	311.25	305.38	303.88	296.5	301.38	303.75	306	289.12	286.12	284.12	289.75	292.38	285.88	284.62	281.12	280	282.88
657.119	337.75	337.25	336.88	333	340.5	300.38	302.5	305	299.25	293.38	294.88	287.5	293.38	300.75	295	284.12	285.12	287.12	289.75	292.38	268.88	281.62	273.12	271	283.88
657.275	324.75	318.25	320.88	329	333.5	291.38	297.5	291	294.25	288.38	291.88	284.5	291.38	282.75	296	284.12	278.12	279.12	279.75	279.38	272.88	272.62	271.12	273	276.88
657.431	319.75	319.25	315.88	325	321.5	285.38	286.5	284	288.25	280.38	286.88	280.5	288.38	278.75	284	275.12	271.12	270.12	275.75	270.38	262.88	263.62	266.12	265	266.88
657.587	316.75	301.25	309.88	313	318.5	276.38	272.5	280	274.25	275.38	275.88	274.5	275.38	276.75	271	266.12	266.12	264.12	264.75	264.38	257.88	258.62	261.12	262	262.88
657.743	301.75	302.25	301.88	302	297.5	263.38	266.5	267	273.25	265.38	261.88	267.5	262.38	270.75	262	256.12	257.12	254.12	259.75	254.38	248.88	251.62	252.12	253	247.88
657.899	293.75	298.25	298.88	293	291.5	259.38	252.5	268	256.25	258.38	254.88	252.5	257.38	253.75	254	247.12	259.12	254.12	252.75	251.38	241.88	242.62	247.12	244	240.88
658.054	286.75	286.25	289.88	290	284.5	245.38	252.5	258	255.25	247.38	249.88	248.5	251.38	245.75	251	243.12	250.12	240.12	242.75	240.38	237.88	236.62	236.12	239	239.88
658.21	282.75	277.25	278.88	286	277.5	245.38	243.5	256	251.25	251.38	238.88	240.5	240.38	242.75	242	234.12	239.12	237.12	236.75	238.38	223.88	227.62	233.12	237	230.88
658.366	273.75	280.25	264.88	269	269.5	239.38	239.5	248	233.25	234.38	226.88	231.5	230.38	236.75	232	235.12	232.12	229.12	224.75	229.38	219.88	224.62	224.12	226	222.88
658.522	263.75	259.25	263.88	261	261.5	233.38	229.5	226	229.25	228.38	225.88	229.5	227.38	231.75	236	225.12	223.12	229.12	219.75	225.38	219.88	220.62	221.12	213	219.88
658.678	251.75	253.25	247.88	248	255.5	222.38	233.5	224	226.25	230.38	221.88	228.5	225.38	218.75	224	211.12	223.12	215.12	211.75	221.38	211.88	216.62	215.12	213	213.88
658.833	239.75	241.25	238.88	240	248.5	217.38	225.5	220	219.25	217.38	211.88	213.5	213.38	211.75	205	203.12	207.12	211.12	206.75	215.38	209.88	206.62	205.12	204	203.88
658.989	237.75	228.25	232.88	231	231.5	211.38	212.5	210	210.25	219.38	205.88	198.5	208.38	207.75	208	203.12	196.12	202.12	204.75	196.38	197.88	199.62	201.12	200	195.88
659.145	220.75	221.25	222.88	219	223.5	198.38	202.5	208	203.25	199.38	202.88	200.5	196.38	196.75	197	191.12	195.12	193.12	198.75	195.38	191.88	189.62	185.12	191	194.88
659.3	217.75	220.25	213.88	219	214.5	209.38	196.5	197	191.25	193.38	195.88	188.5	197.38	194.75	200	191.12	190.12	186.12	190.75	189.38	182.88	184.62	188.12	189	180.88
659.456	214.75	209.25	207.88	207	210.5	193.38	184.5	195	189.25	189.38	193.88	183.5	189.38	186.75	189	187.12	185.12	185.12	184.75	182.38	181.88	175.62	180.12	178	172.88
659.611	204.75	205.25	206.88	202	204.5	178.38	182.5	185	179.25	181.38	181.88	180.5	183.38	180.75	184	181.12	177.12	171.12	179.75	181.38	165.88	168.62	177.12	173	171.88
659.767	198.75	195.25	190.88	197	199.5	177.38	174.5	177	176.25	174.38	170.88	172.5	175.38	174.75	180	169.12	171.12	167.12	171.75	174.38	166.88	162.62	168.12	163	165.88
659.922	192.75	196.25	191.88	194	188.5	170.38	170.5	176	178.25	173.38	165.88	168.5	171.38	165.75	167	165.12	160.12	161.12	163.75	162.38	160.88	157.62	160.12	163	157.88
660.078	188.75	187.25	187.88	188	189.5	170.38	168.5	174	170.25	166.38	166.88	165.5	161.38	166.75	167	163.12	155.12	159.12	160.75	162.38	159.88	157.62	156.12	160	157.88
660.233	190.75	188.25	183.88	191	189.5	163.38	170.5	172	164.25	163.38	161.88	160.5	160.38	166.75	161	162.12	159.12	152.12	159.75	162.38	158.88	155.62	154.12	150	152.88
660.389	188.75	183.25	185.88	192	187.5	166.38	165.5	167	164.25	169.38	165.88	166.5	168.38	165.75	162	164.12	161.12	160.12	158.75	157.38	157.88	155.62	157.12	157	159.88
660.544	186.75	191.25	181.88	191	189.5	167.38	171.5	170	171.25	164.38	162.88	168.5	165.38	168.75	159	155.12	160.12	160.12	161.75	165.38	157.88	162.62	152.12	158	159.88
660.699	183.75	187.25	186.88	185	191.5	162.38	165.5	168	167.25	162.38	165.88	169.5	165.38	165.75	165	164.12	156.12	163.12	160.75	163.38	153.88	156.62	155.12	162	156.88
660.855	184.75	185.25	180.88	183	187.5	170.38	170.5	167	167.25	162.38	164.88	169.5	167.38	161.75	159	156.12	157.12	158.12	162.75	161.38	155.88	162.62	156.12	156	158.88
661.01	184.75	181.25	184.88	181	189.5	168.38	161.5	164	166.25	161.38	162.88	154.5	165.38	164.75	158	157.12	158.12	160.12	153.75	155.38	156.88	149.62	156.12	157	153.88
661.165	177.75	178.25	176.88	178	180.5	156.38	159.5	160	157.25	160.38	158.88	158.5	153.38	156.75	158	153.12	150.12	152.12	150.75	161.38	149.88	152.62	149.12	157	148.88
661.321	172.75	176.25	168.88	172	171.5	155.38	150.5	155	150.25	153.38	152.88	148.5	152.38	148.75	152	149.12	154.12	142.12	150.75	150.38	144.88	149.62	145.12	144	142.88
661.476	168.75	168.25	162.88	172	161.5	150.38	149.5	151	155.25	152.38	155.88	149.5	149.38	147.75	149	142.12	147.12	145.12	141.75	146.38	141.88	143.62	144.12	142	137.88
661.631	161.75	159.25	161.88	164	166.5	146.38	148.5	146	146.25	146.38	145.88	143.5	143.38	146.75	147	139.12	140.12	143.12	143.75	142.38	133.88	136.62	135.12	138	136.88
661.786	164.75	161.25	160.88	167	164.5	148.38	145.5	148	154.25	147.38	149.88	142.5	146.38	138.75	145	140.12	138.12	138.12	143.75	135.38	133.88	136.62	130.12	130	133.88
661.941	162.75	167.25	159.88	161	158.5	145.38	147.5	147	148.25	143.38	147.88	140.5	143.38	145.75	139	137.12	140.12	138.12	136.75	143.38	130.88	136.62	135.12	132	136.88
662.096	163.75	156.25	164.88	156	153.5	146.38	140.5	145	144.25	146.38	141.88	141.5	137.38	147.75	147	141.12	136.12	141.12	135.75	135.38	132.88	136.62	137.12	138	130.88
662.251	149.75	151.25	151.88	157	159.5	137.38	144.5	140	146.25	135.38	138.88	138.5	136.38	136.75	138	135.12	134.12	138.12	136.75	137.38	136.88	141.62	137.12	131	134.88
662.406	148.75	151.25	153.88	149	144.5	134.38	135.5	139	141.25	135.38	138.88	132.5	138.38	134.75	129	132.12	130.12	133.12	135.75	134.38	130.88	133.62	132.12	131	132.88
662.561	144.75	141.25	151.88	142	149.5	127.38	131.5	126	128.25	129.38	130.88	124.5	128.38	128.75	132	127.12	124.12	126.12	129.75	126.38	129.88	123.62	123.12	123	126.88
662.716	141.75	143.25	144.88	146	142.5	123.38	125.5	127	126.25	124.38	124.88	126.5	126.38	122.75	126	122.12	117.12	118.12	124.75	121.38	119.88	118.62	119.12	122	118.88
662.871	136.75	138.25	142.88	137	141.5	128.38	118.5	121	123.25	120.38	123.88	120.5	122.38	118.75	121	118.12	115.12	119.12	119.75	118.38	114.88	116.62	115.12	116	114.88
663.026	137.75	142.25	138.88	136	136.5	114.38	118.5	123	122.25	114.38	115.88	116.5	115.38	117.75	116	118.12	115.12	117.12	115.75	114.38	110.88	113.62	110.12	110	109.88
663.181	137.75	133.25	131.88	138	133.5	119.38	120.5	116	116.25	113.38	120.88	118.5	117.38	112.75	118	114.12	113.12	115.12	116.75	113.38	108.88	113.62	110.12	109	108.88
663.335	134.75	134.25	128.88	135	129.5	114.38	118.5	117	113.25	110.38	115.88	117.5	111.38	114.75	116	110.12	115.12	110.12	114.75	112.38	106.88	111.62	108.12	114	108.88
663.49	128.75	131.25	133.88	132	133.5	113.38	117.5	114	113.25	111.38	116.88	110.5	114.38	111.75	115	110.12	111.12	114.12	109.75	109.38	104.88	107.62	110.12	108	106.88
663.645	127.75	125.25	126.88	128	126.5	114.38	112.5	107	119.25	111.38	110.88	107.5	113.38	112.75	106	110.12	113.12	109.12	107.75	105.38	108.88	108.62	104.12	106	105.88
663.8	127.75	127.25	125.88	127	126.5	114.38	111.5	111	108.25	112.38	109.88	110.5	109.38	108.75	105	109.12	109.12	105.12	108.75	110.38	107.88	107.62	105.12	104	101.88
663.954	126.75	120.25	119.88	122	121.5	111.38	111.5	111	110.25	110.38	108.88	106.5	107.38	106.75	108	103.12	104.12	106.12	103.75	106.38	103.88	102.62	101.12	100	107.88
664.109	118.75	116.25	114.88	119	118.5	107.38	101.5	109	105.25	104.38	105.88	100.5	99.38	102.75	109	100.12	103.12	101.12	99.75	102.38	98.88	96.62	97.12	103	94.88
664.264	108.75	112.25	111.88	112	105.5	101.38	99.5	98	100.25	102.38	100.88	101.5	99.38	100.75	97	94.12	100.12	94.12	96.75	98.38	95.88	97.62	96.12	99	97.88
664.418	105.75	99.25	109.88	103	107.5	93.38	95.5	96	97.25	97.38	98.88	93.5	97.38	95.75	100	95.12	91.12	93.12	93.75	93.38	93.88	96.62	93.12	95	93.88
664.573	106.75	105.25	102.88	104	101.5	93.38	92.5	92	95.25	91.38	92.88	91.5	92.38	90.75	91	93.12	87.12	88.12	95.75	98.38	87.88	88.62	91.12	94	87.88
664.727	100.75	99.25	101.88	97	105.5	89.38	92.5	93	91.25	92.38	92.88	91.5	95.38	91.75	95	83.12	90.12	91.12	88.75	90.38	88.88	88.62	90.12	89	89.88
664.882	102.75	101.25	101.88	98	102.5	87.38	87.5	88	94.25	88.38	88.88	81.5	87.38	85.75	89	87.12	85.12	89.12	89.75	87.38	84.88	86.62	87.12	87	84.88
665.036	101.75	97.25	95.88	98	95.5	85.38	83.5	89	86.25	88.38	84.88	81.5	87.38	86.75	86	87.12	85.12	83.12	87.75	85.38	80.88	84.62	87.12	88	81.88
665.191	97.75	96.25	94.88	98	97.5	84.38	88.5	82	85.25	85.38	82.88	83.5	88.38	83.75	85	81.12	79.12	85.12	82.75	82.38	83.88	86.62	78.12	80	79.88
665.345	95.75	88.25	85.88	89	90.5	86.38	81.5	80	82.25	79.38	84.88	80.5	80.38	81.75	82	82.12	81.12	81.12	81.75	79.38	81.88	78.62	82.12	83	80.88
665.499	91.75	89.25	85.88	89	90.5	82.38	76.5	79	81.25	80.38	80.88	77.5	79.38	75.75	79	81.12	79.12	79.12	79.75	76.38	79.88	81.62	78.12	79	77.88
665.654	86.75	85.25	84.88	89	88.5	77.38	79.5	81	82.25	78.38	77.88	77.5	77.38	79.75	75	72.12	74.12	77.12	75.75	77.38	75.88	74.62	73.12	75	75.88
665.808	87.75	86.25	81.88	86	87.5	73.38	79.5	77	79.25	78.38	73.88	77.5	78.38	75.75	75	73.12	78.12	74.12	73.75	71.38	71.88	74.62	69.12	72	73.88
665.962	84.75	82.25	81.88	85	86.5	75.38	73.5	75	81.25	73.38	67.88	73.5	74.38	71.75	69	74.12	72.12	72.12	71.75	76.38	70.88	66.62	73.12	71	67.88
666.117	84.75	88.25	81.88	84	86.5	76.38	74.5	69	75.25	72.38	71.88	76.5	72.38	71.75	71	71.12	72.12	70.12	69.75	74.38	68.88	67.62	71.12	69	68.88
666.271	83.75	80.25	84.88	79	83.5	74.38	73.5	74	75.25	72.38	69.88	76.5	72.38	70.75	73	70.12	70.12	69.12	73.75	74.38	64.88	65.62	65.12	71	66.88
666.425	81.75	81.25	81.88	80	81.5	67.38	73.5	75	75.25	71.38	71.88	67.5	70.38	69.75	71	70.12	70.12	67.12	68.75	72.38	63.88	65.62	67.12	64	65.88
666.579	81.75	83.25	78.88	79	77.5	70.38	70.5	70	71.25	73.38	73.88	69.5	75.38	69.75	69	69.12	66.12	75.12	69.75	69.38	61.88	68.62	68.12	69	65.88
666.733	82.75	81.25	78.88	80	79.5	70.38	72.5	74	72.25	73.38	71.88	68.5	73.38	68.75	72	66.12	67.12	67.12	70.75	67.38	65.88	63.62	65.12	66	64.88
666.887	80.75	79.25	77.88	80	81.5	70.38	66.5	69	73.25	67.38	67.88	71.5	69.38	68.75	70	66.12	68.12	66.12	67.75	65.38	61.88	62.62	65.12	66	66.88
667.041	79.75	78.25	75.88	79	81.5	70.38	70.5	71	69.25	69.38	68.88	61.5	65.38	63.75	69	65.12	67.12	68.12	69.75	67.38	61.88	62.62	66.12	66	61.88
667.195	79.75	76.25	73.88	70	72.5	65.38	69.5	68	69.25	67.38	66.88	65.5	67.38	65.75	66	66.12	65.12	65.12	65.75	68.38	65.88	64.62	62.12	63	59.88
667.349	71.75	73.25	68.88	72	66.5	65.38	64.5	63	63.25	61.38	65.88	66.5	64.38	65.75	66	65.12	65.12	61.12	63.75	65.38	65.88	63.62	64.12	62	61.88
667.503	69.75	70.25	66.88	68	67.5	64.38	63.5	63	63.25	60.38	60.88	58.5	64.38	60.75	62	59.12	61.12	57.12	60.75	60.38	60.88	61.62	60.12	58	59.88
667.657	64.75	64.25	69.88	67	68.5	60.38	59.5	58	64.25	60.38	62.88	59.5	60.38	59.75	60	61.12	57.12	59.12	59.75	60.38	57.88	59.62	55.12	59	58.88
667.811	65.75	67.25	66.88	66	69.5	58.38	60.5	60	61.25	58.38	59.88	57.5	56.38	53.75	60	56.12	55.12	56.12	54.75	63.38	56.88	55.62	55.12	55	54.88
667.965	63.75	63.25	63.88	60	64.5	56.38	57.5	58	59.25	54.38	57.88	53.5	55.38	53.75	55	57.12	55.12	54.12	56.75	59.38	53.88	56.62	56.12	58	56.88
668.119	62.75	61.25	61.88	62	64.5	55.38	54.5	55	56.25	53.38	54.88	54.5	54.38	52.75	55	51.12	52.12	55.12	57.75	57.38	52.88	57.62	51.12	55	49.88
668.272	58.75	57.25	59.88	58	59.5	54.38	54.5	54	56.25	53.38	56.88	52.5	56.38	49.75	51	53.12	53.12	51.12	56.75	55.38	49.88	50.62	55.12	54	51.88
668.426	57.75	58.25	54.88	57	58.5	51.38	52.5	54	53.25	52.38	51.88	50.5	51.38	48.75	51	54.12	52.12	52.12	49.75	53.38	48.88	52.62	53.12	53	48.88
668.58	58.75	59.25	52.88	53	59.5	48.38	51.5	52	56.25	51.38	50.88	48.5	50.38	47.75	50	52.12	54.12	51.12	52.75	51.38	49.88	52.62	48.12	53	50.88
668.734	58.75	59.25	59.88	59	55.5	52.38	50.5	54	54.25	51.38	51.88	47.5	51.38	49.75	53	50.12	51.12	51.12	50.75	51.38	48.88	52.62	47.12	46	49.88
668.887	57.75	57.25	57.88	59	56.5	50.38	55.5	51	51.25	50.38	51.88	49.5	50.38	53.75	54	52.12	51.12	49.12	49.75	52.38	49.88	51.62	47.12	47	46.88
669.041	60.75	59.25	57.88	62	57.5	49.38	49.5	53	53.25	54.38	52.88	49.5	54.38	51.75	51	48.12	49.12	51.12	48.75	52.38	47.88	49.62	50.12	48	49.88
669.195	56.75	56.25	58.88	60	57.5	49.38	51.5	49	52.25	49.38	48.88	49.5	49.38	49.75	50	47.12	47.12	47.12	47.75	47.38	46.88	47.62	48.12	46	45.88
669.348	58.75	61.25	58.88	58	58.5	50.38	53.5	52	51.25	48.38	50.88	47.5	53.38	49.75	45	51.12	44.12	49.12	50.75	53.38	46.88	42.62	43.12	46	47.88
669.502	56.75	56.25	59.88	59	60.5	53.38	50.5	51	53.25	48.38	48.88	49.5	50.38	49.75	49	45.12	50.12	48.12	50.75	49.38	44.88	47.62	45.12	46	44.88
669.655	55.75	59.25	57.88	58	60.5	50.38	51.5	52	50.25	48.38	51.88	49.5	51.38	49.75	48	45.12	45.12	47.12	50.75	50.38	43.88	45.62	45.12	44	42.88
669.809	57.75	59.25	57.88	57	59.5	50.38	47.5	48	54.25	50.38	48.88	46.5	49.38	52.75	48	47.12	49.12	52.12	46.75	50.38	45.88	41.62	45.12	44	44.88
669.962	56.75	56.25	59.88	54	59.5	51.38	48.5	53	50.25	45.38	52.88	51.5	56.38	48.75	47	47.12	45.12	43.12	47.75	51.38	44.88	43.62	48.12	44	44.88
670.116	55.75	58.25	54.88	58	55.5	49.38	49.5	51	52.25	45.38	51.88	47.5	46.38	45.75	47	49.12	44.12	46.12	46.75	48.38	42.88	46.62	43.12	48	41.88
