# Supplementary material for: Observation of the photonic Hall effect and photonic magnetoresistance in random lasers
Source: Nat Commun. 2024 May 30;15:4589. doi: 10.1038/s41467-024-48942-6 (PMC11139889; doi:10.1038/s41467-024-48942-6)
Supplement: Supplementary file 3 — Source Data [file 41467_2024_48942_MOESM3_ESM.zip › Zhijia Hu-Data/Figure 2/Figure 2 data (e).xls]

## Sheet: Sheet1
wavelength	intensity1	intensity401	intensity801	intensity1201	intensity1601
560.068	10.12	10	10.25	10.38	10.88
560.242	11.12	12	11.25	9.38	12.88
560.416	10.12	12	9.25	10.38	10.88
560.59	11.12	10	10.25	13.38	9.88
560.764	10.12	12	12.25	13.38	10.88
560.937	12.12	10	11.25	12.38	11.88
561.111	12.12	11	12.25	12.38	10.88
561.285	10.12	10	12.25	10.38	10.88
561.458	10.12	9	10.25	9.38	11.88
561.632	10.12	10	10.25	11.38	9.88
561.805	13.12	14	11.25	12.38	12.88
561.979	13.12	14	10.25	13.38	12.88
562.152	10.12	13	13.25	14.38	12.88
562.326	13.12	13	11.25	11.38	11.88
562.499	9.12	11	14.25	14.38	9.88
562.673	14.12	12	11.25	14.38	11.88
562.846	10.12	13	12.25	12.38	10.88
563.019	16.12	12	13.25	14.38	14.88
563.193	14.12	10	11.25	13.38	13.88
563.366	18.12	13	11.25	14.38	12.88
563.539	12.12	14	14.25	13.38	10.88
563.713	14.12	11	15.25	17.38	11.88
563.886	13.12	11	13.25	13.38	12.88
564.059	13.12	13	16.25	15.38	13.88
564.232	11.12	13	12.25	14.38	12.88
564.405	14.12	14	16.25	15.38	15.88
564.578	12.12	14	13.25	12.38	14.88
564.751	16.12	16	14.25	16.38	15.88
564.924	13.12	13	14.25	15.38	16.88
565.097	14.12	12	16.25	15.38	12.88
565.27	12.12	9	16.25	14.38	14.88
565.443	17.12	12	18.25	15.38	14.88
565.616	14.12	13	18.25	16.38	16.88
565.789	17.12	15	17.25	15.38	19.88
565.962	19.12	16	17.25	16.38	17.88
566.135	17.12	14	19.25	17.38	19.88
566.308	15.12	14	18.25	19.38	19.88
566.48	16.12	16	23.25	21.38	19.88
566.653	15.12	17	23.25	19.38	16.88
566.826	17.12	15	22.25	19.38	20.88
566.999	19.12	16	23.25	21.38	22.88
567.171	22.12	17	24.25	21.38	22.88
567.344	19.12	16	23.25	18.38	21.88
567.516	20.12	16	28.25	22.38	24.88
567.689	21.12	19	25.25	23.38	26.88
567.862	21.12	19	33.25	25.38	27.88
568.034	22.12	15	32.25	24.38	30.88
568.207	24.12	16	33.25	23.38	30.88
568.379	25.12	19	37.25	27.38	30.88
568.551	25.12	21	34.25	24.38	32.88
568.724	28.12	22	38.25	25.38	34.88
568.896	29.12	20	40.25	31.38	38.88
569.068	29.12	21	45.25	33.38	40.88
569.241	28.12	24	47.25	35.38	40.88
569.413	31.12	21	49.25	34.38	44.88
569.585	34.12	25	51.25	37.38	43.88
569.757	35.12	21	54.25	36.38	48.88
569.93	35.12	25	63.25	40.38	50.88
570.102	40.12	26	64.25	44.38	56.88
570.274	43.12	29	63.25	44.38	55.88
570.446	40.12	26	69.25	44.38	56.88
570.618	44.12	28	75.25	46.38	60.88
570.79	40.12	32	67.25	39.38	59.88
570.962	41.12	28	69.25	47.38	60.88
571.134	49.12	32	72.25	47.38	63.88
571.306	49.12	30	76.25	48.38	64.88
571.478	46.12	30	75.25	54.38	72.88
571.65	51.12	37	83.25	54.38	74.88
571.822	49.12	36	85.25	56.38	80.88
571.994	58.12	38	89.25	60.38	81.88
572.165	56.12	36	92.25	59.38	86.88
572.337	62.12	38	97.25	67.38	89.88
572.509	66.12	42	101.25	66.38	87.88
572.681	64.12	42	101.25	71.38	92.88
572.852	65.12	45	104.25	72.38	96.88
573.024	67.12	44	114.25	77.38	105.88
573.196	72.12	47	117.25	77.38	106.88
573.367	70.12	45	118.25	81.38	106.88
573.539	73.12	44	123.25	86.38	108.88
573.71	80.12	51	124.25	89.38	105.88
573.882	82.12	50	130.25	87.38	112.88
574.053	92.12	54	127.25	91.38	120.88
574.225	93.12	56	123.25	86.38	123.88
574.396	106.12	61	128.25	85.38	135.88
574.568	93.12	56	128.25	88.38	128.88
574.739	82.12	58	132.25	93.38	127.88
574.91	87.12	58	138.25	96.38	126.88
575.082	86.12	60	142.25	96.38	130.88
575.253	81.12	59	145.25	98.38	129.88
575.424	97.12	67	140.25	106.38	134.88
575.595	105.12	66	141.25	111.38	144.88
575.766	135.12	78	160.25	117.38	169.88
575.938	158.12	88	168.25	121.38	215.88
576.109	145.12	80	172.25	126.38	190.88
576.28	128.12	75	191.25	127.38	171.88
576.451	124.12	77	193.25	130.38	174.88
576.622	125.12	77	195.25	140.38	181.88
576.793	133.12	85	205.25	146.38	190.88
576.964	130.12	84	205.25	145.38	203.88
577.135	136.12	96	210.25	148.38	193.88
577.306	138.12	89	206.25	148.38	196.88
577.477	147.12	95	201.25	145.38	209.88
577.648	143.12	97	197.25	146.38	189.88
577.818	125.12	89	193.25	136.38	172.88
577.989	128.12	83	195.25	140.38	187.88
578.16	139.12	88	198.25	145.38	199.88
578.331	140.12	88	214.25	140.38	188.88
578.501	145.12	82	201.25	149.38	194.88
578.672	145.12	84	195.25	152.38	200.88
578.843	149.12	91	205.25	160.38	200.88
579.013	146.12	90	206.25	153.38	212.88
579.184	146.12	96	221.25	169.38	229.88
579.354	154.12	92	224.25	173.38	264.88
579.525	165.12	95	254.25	187.38	286.88
579.696	168.12	96	279.25	194.38	295.88
579.866	177.12	106	318.25	222.38	316.88
580.036	191.12	112	349.25	246.38	322.88
580.207	201.12	111	370.25	247.38	361.88
580.377	216.12	118	378.25	262.38	401.88
580.548	218.12	116	379.25	257.38	378.88
580.718	210.12	122	367.25	265.38	359.88
580.888	209.12	121	355.25	265.38	362.88
581.058	206.12	120	324.25	254.38	365.88
581.229	212.12	118	325.25	254.38	356.88
581.399	208.12	116	337.25	260.38	369.88
581.569	221.12	122	368.25	273.38	412.88
581.739	264.12	131	402.25	304.38	566.88
581.909	274.12	134	393.25	323.38	760.88
582.079	255.12	136	339.25	308.38	560.88
582.25	239.12	133	299.25	281.38	447.88
582.42	226.12	125	313.25	260.38	457.88
582.59	209.12	109	347.25	234.38	423.88
582.76	201.12	105	344.25	218.38	365.88
582.929	194.12	101	294.25	211.38	335.88
583.099	200.12	105	293.25	235.38	420.88
583.269	211.12	103	290.25	236.38	532.88
583.439	178.12	95	242.25	207.38	390.88
583.609	165.12	89	224.25	198.38	278.88
583.779	163.12	89	231.25	193.38	269.88
583.949	160.12	90	234.25	190.38	263.88
584.118	150.12	92	255.25	172.38	252.88
584.288	144.12	91	257.25	181.38	256.88
584.458	155.12	87	232.25	172.38	243.88
584.627	153.12	90	227.25	172.38	234.88
584.797	150.12	88	226.25	169.38	220.88
584.966	142.12	84	217.25	171.38	234.88
585.136	137.12	79	189.25	163.38	218.88
585.306	129.12	76	179.25	153.38	199.88
585.475	124.12	77	167.25	141.38	192.88
585.645	115.12	75	149.25	130.38	171.88
585.814	113.12	66	150.25	126.38	162.88
585.983	114.12	66	150.25	122.38	159.88
586.153	106.12	67	140.25	118.38	150.88
586.322	106.12	61	145.25	120.38	147.88
586.491	101.12	61	127.25	114.38	144.88
586.661	93.12	58	118.25	120.38	144.88
586.83	94.12	59	117.25	114.38	137.88
586.999	91.12	56	117.25	114.38	139.88
587.168	94.12	59	116.25	110.38	134.88
587.338	100.12	58	110.25	112.38	133.88
587.507	93.12	54	114.25	109.38	125.88
587.676	95.12	55	121.25	108.38	127.88
587.845	97.12	56	127.25	110.38	115.88
588.014	96.12	57	115.25	109.38	131.88
588.183	102.12	61	111.25	109.38	136.88
588.352	111.12	62	120.25	116.38	136.88
588.521	104.12	59	115.25	111.38	136.88
588.69	90.12	54	113.25	115.38	127.88
588.859	87.12	49	101.25	99.38	111.88
589.028	79.12	45	98.25	96.38	113.88
589.196	72.12	46	85.25	90.38	101.88
589.365	69.12	47	75.25	82.38	101.88
589.534	67.12	44	68.25	77.38	87.88
589.703	67.12	38	65.25	73.38	82.88
589.872	63.12	41	63.25	69.38	76.88
590.04	54.12	42	63.25	68.38	68.88
590.209	53.12	37	60.25	59.38	62.88
590.378	49.12	34	56.25	55.38	57.88
590.546	43.12	30	49.25	54.38	55.88
590.715	47.12	33	44.25	50.38	52.88
590.883	42.12	29	41.25	42.38	49.88
591.052	40.12	30	40.25	42.38	41.88
591.22	36.12	26	37.25	38.38	43.88
591.389	32.12	25	38.25	40.38	39.88
591.557	31.12	25	33.25	37.38	37.88
591.726	35.12	25	31.25	35.38	37.88
591.894	30.12	22	30.25	31.38	33.88
592.062	29.12	24	29.25	32.38	29.88
592.231	29.12	22	27.25	29.38	31.88
592.399	29.12	22	26.25	31.38	31.88
592.567	27.12	22	24.25	27.38	32.88
592.735	25.12	23	25.25	28.38	28.88
592.904	24.12	20	26.25	27.38	23.88
593.072	26.12	21	26.25	23.38	24.88
593.24	24.12	19	26.25	27.38	24.88
593.408	22.12	22	22.25	25.38	25.88
593.576	25.12	18	23.25	25.38	25.88
593.744	26.12	21	22.25	24.38	25.88
593.912	25.12	18	18.25	25.38	24.88
594.08	22.12	20	23.25	21.38	27.88
594.248	22.12	18	24.25	24.38	25.88
594.416	23.12	22	25.25	21.38	23.88
594.584	22.12	18	21.25	20.38	21.88
594.752	22.12	16	19.25	23.38	20.88
594.919	22.12	17	21.25	21.38	18.88
595.087	23.12	19	21.25	18.38	20.88
595.255	20.12	19	19.25	19.38	22.88
595.423	21.12	19	19.25	22.38	19.88
595.59	19.12	16	21.25	20.38	20.88
595.758	19.12	18	20.25	25.38	21.88
595.926	18.12	13	18.25	20.38	19.88
596.093	23.12	16	19.25	22.38	20.88
596.261	19.12	17	18.25	20.38	18.88
596.429	20.12	18	21.25	19.38	19.88
596.596	16.12	17	18.25	18.38	21.88
596.764	20.12	16	20.25	18.38	19.88
596.931	18.12	16	19.25	21.38	19.88
597.098	16.12	15	18.25	22.38	20.88
597.266	14.12	14	17.25	18.38	18.88
597.433	19.12	13	15.25	19.38	17.88
597.601	18.12	18	15.25	14.38	18.88
597.768	20.12	19	17.25	18.38	18.88
597.935	14.12	16	14.25	13.38	16.88
598.102	19.12	18	18.25	14.38	18.88
598.27	16.12	16	18.25	17.38	20.88
598.437	16.12	14	18.25	17.38	20.88
598.604	14.12	13	17.25	18.38	15.88
598.771	17.12	14	17.25	16.38	15.88
598.938	19.12	14	15.25	16.38	14.88
599.105	16.12	13	17.25	18.38	17.88
599.272	14.12	16	13.25	13.38	16.88
599.439	14.12	18	14.25	14.38	17.88
599.606	16.12	15	16.25	14.38	15.88
599.773	16.12	16	16.25	17.38	15.88
599.94	16.12	14	15.25	17.38	13.88
600.107	17.12	13	14.25	17.38	16.88
