# Supplementary material for: Observation of the photonic Hall effect and photonic magnetoresistance in random lasers
Source: Nat Commun. 2024 May 30;15:4589. doi: 10.1038/s41467-024-48942-6 (PMC11139889; doi:10.1038/s41467-024-48942-6)
Supplement: Supplementary file 3 — Source Data [file 41467_2024_48942_MOESM3_ESM.zip › Zhijia Hu-Data/Figure 3/Figure 3 data (b).xls]

## Sheet: Sheet1
magnetic field strength	Magnetic transverse photocurrent	error bar		fitting	0	9.54803e-06
0	9.53722e-06	1.02153e-07			88.8889	9.64655e-06
50	9.5857e-06	8.57014e-08			177.778	9.74508e-06
100	9.63936e-06	1.07493e-07			266.667	9.8436e-06
200	9.77866e-06	1.07935e-07			355.556	9.94213e-06
300	9.95379e-06	1.79638e-07			444.444	1.00407e-05
400	1.00623e-05	9.2478e-08			533.333	1.01392e-05
600	1.01574e-05	1.04252e-07			622.222	1.02377e-05
700	1.03168e-05	1.05703e-07			711.111	1.03362e-05
800	1.0429e-05	1.1585e-07			800	1.04348e-05
