# Supplementary material for: Observation of the photonic Hall effect and photonic magnetoresistance in random lasers
Source: Nat Commun. 2024 May 30;15:4589. doi: 10.1038/s41467-024-48942-6 (PMC11139889; doi:10.1038/s41467-024-48942-6)
Supplement: Supplementary file 3 — Source Data [file 41467_2024_48942_MOESM3_ESM.zip › Zhijia Hu-Data/Figure 4&S5/Figure 4 data.xls]

## Sheet: F4
	P(q)
q	a	b	c	d	e	f	g	h	i	j	k	l	m	n	o	p	q	r	s	t
-1	0	0	0	0	0	7358	64842	122548	136037	109723	1	89	178	310	563	0	0	0	0	0
-0.96	5	11	0	0	0	159392	240135	280465	271001	283325	5465	16067	16241	24733	23802	10	55	24	69	6
-0.92	2207	776	0	0	0	136600	125449	125774	116902	132642	23771	34693	38862	54728	50965	532	1341	692	777	166
-0.88	11040	5500	0	0	0	93004	92936	79838	67976	74541	36946	47017	50730	58638	61195	3218	5083	2943	2792	883
-0.84	20646	12889	0	0	0	66231	68124	52645	49875	55224	43626	53000	53234	57304	61910	8583	10145	6736	6470	2528
-0.8	28826	19259	2	1	0	52418	54593	35990	39503	40785	47295	53658	53251	55512	59709	14997	16387	11870	11291	5107
-0.76	34539	24111	16	8	3	43444	38446	32462	28553	30978	48669	52063	52989	53549	56255	22200	22247	17102	16059	8404
-0.72	37445	28882	106	23	24	33734	30101	26703	22529	27189	49699	49688	50833	51091	52791	28837	27730	22706	21208	12650
-0.68	40079	33658	348	141	93	33291	28554	20012	26676	23578	49066	47955	48134	48320	47900	34390	32270	28287	26160	16991
-0.64	41664	37163	911	466	272	33954	24912	18456	19290	23192	47550	46143	45865	46480	45218	39381	36389	33596	31312	22310
-0.6	43242	39427	1927	1238	771	30842	21460	19706	19452	18526	46725	45030	43939	43109	43154	43560	40127	38245	36072	27214
-0.56	43715	41659	3590	2671	1655	26746	20052	15574	15346	19580	45320	43117	42483	40930	41383	47304	43341	42941	40452	32930
-0.52	43092	43191	6389	5163	3346	23503	18983	12559	14668	16552	44220	41808	40995	39011	39722	50018	46501	46113	44369	38446
-0.48	42530	44904	10632	9239	6180	20808	18576	12626	12042	12896	42910	41194	39505	37621	38131	52165	49022	49616	48278	43967
-0.44	42510	46034	17091	14997	11437	17611	14777	12474	13168	13600	42357	39809	38888	36017	36304	54381	51365	52211	51311	49559
-0.4	42725	47782	25714	23670	19355	16933	15034	11465	10299	13640	42100	38858	38885	35692	35492	55525	53603	54764	55022	54685
-0.36	43519	49200	37428	35535	30463	16763	13749	12587	9197	10317	41956	37457	37571	35722	34388	56313	55421	57171	57370	59608
-0.32	43421	52082	51454	50236	45635	16481	11944	12006	8526	8765	41600	37148	37141	34611	33673	56721	56579	59122	60142	64414
-0.28	45108	55041	67450	67496	63455	18095	10632	9109	9748	10481	41325	36656	36647	34144	32159	57147	57857	60979	62450	68044
-0.24	46980	56931	84214	85005	83048	18268	10249	10587	12792	7991	40659	36874	36431	33869	31889	57013	59052	62238	63484	71803
-0.2	49438	59153	100534	102319	102496	15968	10197	11829	12223	8631	40361	36469	36497	33779	31845	57548	60060	63594	65730	74312
-0.16	51063	60982	115379	117824	120529	15461	10176	14259	10014	7941	39605	36726	36118	33182	31438	57076	60574	64827	66584	76631
-0.12	53267	63302	127005	130346	135260	16687	11559	10346	10296	9355	38812	36244	35442	32474	31146	57496	61039	64967	67380	77788
-0.08	54967	64436	136439	139121	147040	19080	14518	8296	10072	9026	38199	36172	35548	32013	30683	57750	61454	65344	67737	78656
-0.04	55774	65097	141018	144120	153877	21574	15731	11125	8746	7217	37944	36088	35178	31939	30688	57236	61290	65459	68381	79113
0	57213	65702	141715	145940	154710	22523	15540	11696	9877	7854	38421	35658	34984	31973	31347	57609	61063	65986	68083	79328
0.04	57442	65372	140560	143607	153125	21044	14248	10102	10040	8499	38437	35840	35187	31877	31298	57993	61440	65484	67522	78652
0.08	56854	65066	134576	137894	146339	18974	13236	9412	9694	9728	38753	36182	35194	32584	31827	57527	60500	65033	66647	77033
0.12	56475	64451	126272	129386	135004	17421	12799	9900	9910	8300	39594	36719	35413	32471	32069	57593	60297	64387	66195	75560
0.16	55215	63402	114354	116706	119566	15901	11555	12300	9480	7486	39632	36871	35725	33172	32224	57510	59341	63182	64846	73583
0.2	54260	61597	99707	101441	101610	16348	10643	12944	11895	7997	39710	36487	35974	33446	32052	57133	58736	61612	63452	71267
0.24	53820	59193	83958	84124	82263	18146	10555	10977	12651	8819	39983	36160	36192	34074	32037	57190	57600	60519	62013	68394
0.28	52619	56770	67555	67044	62589	17512	11786	11360	10075	8771	40344	36671	36633	34321	32717	56061	56789	58399	60118	64881
0.32	52038	54789	51228	50218	45268	16868	12319	12031	9258	9084	40760	36946	37118	33757	33820	55365	54946	56996	58281	60934
0.36	52146	52516	37192	35377	30210	17658	13085	11572	9579	10139	41136	37413	37441	34104	34307	54531	53177	54792	55504	56659
0.4	51919	50435	25452	23768	19391	18241	13693	10941	11655	11798	41334	37818	37296	34942	34669	53383	51588	52395	53051	52699
0.44	52353	48680	16912	15146	11427	19401	14144	11088	12521	14680	41721	38877	38112	35704	35710	52212	49028	49995	50063	47793
0.48	52612	47697	10618	9106	6317	22703	17049	13893	11276	14140	42209	39918	38791	37085	37541	49858	47739	47573	46779	42686
0.52	52990	46362	6374	5027	3412	24910	18709	14034	14471	15765	43106	41179	39635	38370	39546	47720	44956	44285	42595	37350
0.56	51412	44166	3624	2672	1584	27492	20805	14500	16539	20139	44486	42408	40808	40208	40784	45420	41686	40580	39280	32342
0.6	49425	41087	1899	1262	770	31835	23149	16062	19318	19546	44670	43281	42537	41877	43490	42254	38701	37170	34612	27655
0.64	46844	38014	879	479	334	35144	23023	17282	19711	21613	45192	43886	44219	43601	45356	38612	35500	32740	30731	22043
0.68	43148	33240	369	150	89	33448	27048	22456	27454	23649	45970	44939	45975	45925	47023	34587	31525	27956	26068	18136
0.72	38248	27157	105	28	42	36094	31037	25931	24285	27100	45874	47292	47518	48084	48487	30313	27162	23375	21543	13994
0.76	31256	22087	14	5	9	46818	38812	30571	29380	29933	44310	48691	49532	48956	51372	24943	23193	18678	16915	10308
0.8	22412	16711	0	1	1	54723	51338	34912	42640	42429	42486	48171	50151	50638	53214	19067	18518	14002	12764	7167
0.84	14926	11958	0	0	1	72665	66099	47582	49104	55665	39605	47109	50073	52589	54486	13083	13155	9406	9020	4625
0.88	8821	6536	0	0	0	107051	89302	78272	70502	78661	35846	43098	47036	54284	52801	6828	8560	5654	5726	2502
0.92	5435	2306	0	0	0	155197	122191	122774	116050	132048	30454	38961	41856	51816	49276	2494	4025	2554	3228	1025
0.96	3278	237	0	0	0	163196	218877	242929	272614	280148	21980	33481	33187	44929	44267	313	853	678	1039	173
1	47	0	0	0	0	11442	112229	192059	178181	149314	2834	6931	6831	11436	10880	0	5	25	26	2

## Sheet: F4-fitting
q	P(q)-a		q	P(q)-b		q	P(q)-c		q	P(q)-d		q	P(q)-e		q	P(q)-p		q	P(q)-q		q	P(q)-r		q	P(q)-s		q	P(q)-t
-1	1768.41		-1	-4888.43		-1	-1131.31		-1	-1285.86		-1	-1100.14		-1	-4190.2		-1	-4776.41		-1	-5129.01		-1	-4246.23		-1	-3449.64
-0.96	6030.47		-0.96	-10.3742		-0.998	-1131.06		-0.998	-1285.69		-0.998	-1100.09		-0.96	909.803		-0.96	335.039		-0.998	-4918.58		-0.998	-4070.22		-0.998	-3363.2
-0.92993	9128.3		-0.94394	1912.15		-0.996	-1130.79		-0.996	-1285.5		-0.996	-1100.04		-0.94595	2655.95		-0.94795	1839.66		-0.996	-4708.06		-0.996	-3893.89		-0.996	-3276.14
-0.92793	9331.29		-0.94194	2150.39		-0.99399	-1130.52		-0.99399	-1285.31		-0.99399	-1099.98		-0.94394	2902.74		-0.94595	2087.99		-0.99399	-4497.46		-0.99399	-3717.24		-0.99399	-3188.43
-0.92593	9533.89		-0.93994	2388.31		-0.99199	-1130.24		-0.99199	-1285.11		-0.99199	-1099.93		-0.94194	3149.05		-0.94394	2335.87		-0.99199	-4286.77		-0.99199	-3540.26		-0.99199	-3100.1
-0.92392	9736.07		-0.93794	2625.89		-0.98999	-1129.94		-0.98999	-1284.91		-0.98999	-1099.87		-0.93994	3394.88		-0.94194	2583.28		-0.98999	-4075.99		-0.98999	-3362.97		-0.98999	-3011.12
-0.92192	9937.85		-0.93594	2863.15		-0.98799	-1129.64		-0.98799	-1284.69		-0.98799	-1099.8		-0.93794	3640.21		-0.93994	2830.24		-0.98799	-3865.13		-0.98799	-3185.36		-0.98799	-2921.5
-0.92	10131.2		-0.93393	3100.07		-0.98599	-1129.32		-0.98599	-1284.47		-0.98599	-1099.74		-0.93594	3885.07		-0.93794	3076.74		-0.98599	-3654.19		-0.98599	-3007.43		-0.98599	-2831.24
-0.91992	10139.2		-0.93193	3336.66		-0.98398	-1128.99		-0.98398	-1284.23		-0.98398	-1099.67		-0.93393	4129.43		-0.93594	3322.78		-0.98398	-3443.18		-0.98398	-2829.19		-0.98398	-2740.33
-0.91792	10340.2		-0.92993	3572.91		-0.98198	-1128.65		-0.98198	-1283.99		-0.98198	-1099.59		-0.93193	4373.31		-0.93393	3568.36		-0.98198	-3232.08		-0.98198	-2650.64		-0.98198	-2648.77
-0.91592	10540.7		-0.92793	3808.83		-0.97998	-1128.29		-0.97998	-1283.74		-0.97998	-1099.52		-0.92993	4616.7		-0.93193	3813.48		-0.97998	-3020.91		-0.97998	-2471.78		-0.97998	-2556.56
-0.91391	10740.9		-0.92593	4044.41		-0.97798	-1127.92		-0.97798	-1283.48		-0.97798	-1099.44		-0.92793	4859.61		-0.92993	4058.13		-0.97798	-2809.67		-0.97798	-2292.6		-0.97798	-2463.69
-0.91191	10940.6		-0.92392	4279.66		-0.97598	-1127.54		-0.97598	-1283.2		-0.97598	-1099.35		-0.92593	5102.02		-0.92793	4302.33		-0.97598	-2598.36		-0.97598	-2113.12		-0.97598	-2370.17
-0.90991	11140		-0.92192	4514.57		-0.97397	-1127.14		-0.97397	-1282.92		-0.97397	-1099.27		-0.92392	5343.95		-0.92593	4546.07		-0.97397	-2386.98		-0.97397	-1933.33		-0.97397	-2275.98
-0.90791	11338.9		-0.92	4739.76		-0.97197	-1126.73		-0.97197	-1282.62		-0.97197	-1099.18		-0.92192	5585.4		-0.92392	4789.34		-0.97197	-2175.53		-0.97197	-1753.24		-0.97197	-2181.14
-0.90591	11537.4		-0.91992	4749.13		-0.96997	-1126.3		-0.96997	-1282.32		-0.96997	-1099.08		-0.92	5816.72		-0.92192	5032.15		-0.96997	-1964.01		-0.96997	-1572.84		-0.96997	-2085.63
-0.9039	11735.5		-0.91792	4983.36		-0.96797	-1125.86		-0.96797	-1282		-0.96797	-1098.98		-0.91992	5826.35		-0.92	5264.81		-0.96797	-1752.43		-0.96797	-1392.15		-0.96797	-1989.45
-0.9019	11933.2		-0.91592	5217.25		-0.96597	-1125.39		-0.96597	-1281.67		-0.96597	-1098.88		-0.91792	6066.82		-0.91992	5274.5		-0.96597	-1540.79		-0.96597	-1211.15		-0.96597	-1892.61
-0.8999	12130.5		-0.91391	5450.8		-0.96396	-1124.92		-0.96396	-1281.32		-0.96396	-1098.77		-0.91592	6306.8		-0.91792	5516.38		-0.96396	-1329.1		-0.96396	-1029.86		-0.96396	-1795.09
-0.8979	12327.4		-0.91191	5684		-0.96196	-1124.42		-0.96196	-1280.96		-0.96196	-1098.66		-0.91391	6546.29		-0.91592	5757.8		-0.96196	-1117.34		-0.96196	-848.265		-0.96196	-1696.89
-0.8959	12523.9		-0.90991	5916.86		-0.96	-1123.91		-0.96	-1280.6		-0.96	-1098.54		-0.91191	6785.29		-0.91391	5998.76		-0.96	-909.763		-0.96	-670.02		-0.96	-1600.01
-0.89389	12719.9		-0.90791	6149.37		-0.95996	-1123.9		-0.95996	-1280.59		-0.95996	-1098.54		-0.90991	7023.8		-0.91191	6239.25		-0.95996	-905.526		-0.95996	-666.38		-0.95996	-1598.02
-0.89189	12915.6		-0.90591	6381.54		-0.95796	-1123.37		-0.95796	-1280.2		-0.95796	-1098.41		-0.90791	7261.82		-0.90991	6479.28		-0.95796	-693.659		-0.95796	-484.201		-0.95796	-1498.48
-0.88989	13110.8		-0.9039	6613.36		-0.95596	-1122.81		-0.95596	-1279.8		-0.95596	-1098.28		-0.90591	7499.35		-0.90791	6718.85		-0.95596	-481.741		-0.95596	-301.731		-0.95596	-1398.25
-0.88789	13305.7		-0.9019	6844.83		-0.95395	-1122.24		-0.95395	-1279.38		-0.95395	-1098.15		-0.9039	7736.4		-0.90591	6957.94		-0.95395	-269.773		-0.95395	-118.972		-0.95395	-1297.33
-0.88589	13500.1		-0.8999	7075.96		-0.95195	-1121.64		-0.95195	-1278.95		-0.95195	-1098.01		-0.9019	7972.95		-0.9039	7196.57		-0.95195	-57.7568		-0.95195	64.0747		-0.95195	-1195.73
-0.88388	13694.1		-0.8979	7306.73		-0.94995	-1121.02		-0.94995	-1278.5		-0.94995	-1097.86		-0.8999	8209.02		-0.9019	7434.74		-0.94995	154.305		-0.94995	247.407		-0.94995	-1093.45
-0.88188	13887.8		-0.8959	7537.16		-0.94795	-1120.38		-0.94795	-1278.03		-0.94795	-1097.71		-0.8979	8444.59		-0.8999	7672.44		-0.94795	366.411		-0.94795	431.024		-0.94795	-990.467
-0.88	14069.4		-0.89389	7767.23		-0.94595	-1119.71		-0.94595	-1277.55		-0.94595	-1097.54		-0.8959	8679.67		-0.8979	7909.67		-0.94595	578.559		-0.94595	614.923		-0.94595	-886.796
-0.87988	14081		-0.89189	7996.95		-0.94394	-1119.03		-0.94394	-1277.04		-0.94394	-1097.38		-0.89389	8914.27		-0.8959	8146.43		-0.94394	790.748		-0.94394	799.103		-0.94394	-782.43
-0.87788	14273.7		-0.88989	8226.31		-0.94194	-1118.31		-0.94194	-1276.52		-0.94194	-1097.2		-0.89189	9148.37		-0.89389	8382.73		-0.94194	1002.97		-0.94194	983.561		-0.94194	-677.367
-0.87588	14466.1		-0.88789	8455.33		-0.93994	-1117.57		-0.93994	-1275.97		-0.93994	-1097.02		-0.88989	9381.98		-0.89189	8618.56		-0.93994	1215.24		-0.93994	1168.3		-0.93994	-571.604
-0.87387	14658.1		-0.88589	8683.98		-0.93794	-1116.8		-0.93794	-1275.41		-0.93794	-1096.83		-0.88789	9615.1		-0.88989	8853.92		-0.93794	1427.53		-0.93794	1353.31		-0.93794	-465.139
-0.87187	14849.7		-0.88388	8912.28		-0.93594	-1116		-0.93594	-1274.82		-0.93594	-1096.63		-0.88589	9847.73		-0.88789	9088.81		-0.93594	1639.86		-0.93594	1538.59		-0.93594	-357.971
-0.86987	15040.8		-0.88188	9140.22		-0.93393	-1115.18		-0.93393	-1274.21		-0.93393	-1096.42		-0.88388	10079.9		-0.88589	9323.23		-0.93393	1852.22		-0.93393	1724.14		-0.93393	-250.097
-0.86787	15231.6		-0.88	9354.16		-0.93193	-1114.32		-0.93193	-1273.58		-0.93193	-1096.2		-0.88188	10311.5		-0.88388	9557.18		-0.93193	2064.61		-0.93193	1909.97		-0.93193	-141.514
-0.86587	15421.9		-0.87988	9367.81		-0.92993	-1113.44		-0.92993	-1272.93		-0.92993	-1095.97		-0.88	10528.8		-0.88188	9790.66		-0.92	3330.9		-0.92993	2096.06		-0.92993	-32.2219
-0.86386	15611.8		-0.87788	9595.03		-0.92793	-1112.52		-0.92793	-1272.25		-0.92793	-1095.74		-0.87988	10542.7		-0.88	10009.7		-0.88188	7377.4		-0.92793	2282.41		-0.92793	77.7827
-0.86186	15801.3		-0.87588	9821.9		-0.92593	-1111.57		-0.92593	-1271.54		-0.92593	-1095.49		-0.87788	10773.3		-0.87988	10023.7		-0.88	7577.05		-0.92593	2469.03		-0.92593	188.501
-0.85986	15990.4		-0.87387	10048.4		-0.92392	-1110.58		-0.92392	-1270.81		-0.92392	-1095.23		-0.87588	11003.5		-0.87788	10256.2		-0.87988	7589.79		-0.92392	2655.92		-0.92392	299.937
-0.85786	16179.1		-0.87187	10274.5		-0.92192	-1109.56		-0.92192	-1270.05		-0.92192	-1094.96		-0.87387	11233.2		-0.87588	10488.3		-0.87788	7802.16		-0.92192	2843.06		-0.92192	412.09
-0.85586	16367.4		-0.86987	10500.3		-0.92	-1108.55		-0.92	-1269.29		-0.92	-1094.7		-0.87187	11462.3		-0.87387	10719.9		-0.87588	8014.5		-0.92	3022.95		-0.92	520.435
-0.85385	16555.3		-0.86787	10725.7		-0.91992	-1108.51		-0.91992	-1269.26		-0.91992	-1094.68		-0.86987	11691		-0.87187	10951		-0.87387	8226.8		-0.91992	3030.46		-0.91992	524.964
-0.85185	16742.7		-0.86587	10950.8		-0.91792	-1107.41		-0.91792	-1268.44		-0.91792	-1094.39		-0.86787	11919.2		-0.86987	11181.6		-0.87187	8439.07		-0.91792	3218.11		-0.91792	638.559
-0.84985	16929.8		-0.86386	11175.5		-0.91592	-1106.28		-0.91592	-1267.59		-0.91592	-1094.09		-0.86587	12146.9		-0.86787	11411.8		-0.86987	8651.3		-0.91592	3406.02		-0.91592	752.879
-0.84785	17116.4		-0.86186	11399.8		-0.91391	-1105.1		-0.91391	-1266.71		-0.91391	-1093.77		-0.86386	12374.1		-0.86587	11641.5		-0.86787	8863.49		-0.91391	3594.18		-0.91391	867.925
-0.84585	17302.6		-0.85986	11623.7		-0.91191	-1103.89		-0.91191	-1265.8		-0.91191	-1093.44		-0.86186	12600.8		-0.86386	11870.8		-0.86587	9075.65		-0.91191	3782.59		-0.91191	983.699
-0.84384	17488.4		-0.85786	11847.3		-0.90991	-1102.63		-0.90991	-1264.86		-0.90991	-1093.09		-0.85986	12827.1		-0.86186	12099.5		-0.86386	9287.75		-0.90991	3971.25		-0.90991	1100.2
-0.84184	17673.8		-0.85586	12070.5		-0.90791	-1101.33		-0.90791	-1263.88		-0.90791	-1092.73		-0.85786	13052.8		-0.85986	12327.8		-0.86186	9499.82		-0.90791	4160.15		-0.90791	1217.44
-0.84	17844		-0.85385	12293.4		-0.90591	-1099.98		-0.90591	-1262.86		-0.90591	-1092.36		-0.85586	13278		-0.85786	12555.6		-0.85986	9711.84		-0.90591	4349.29		-0.90591	1335.41
-0.83984	17858.8		-0.85185	12515.8		-0.9039	-1098.59		-0.9039	-1261.81		-0.9039	-1091.97		-0.85385	13502.8		-0.85586	12782.9		-0.85786	9923.8		-0.9039	4538.68		-0.9039	1454.11
-0.83784	18043.4		-0.84985	12737.9		-0.9019	-1097.14		-0.9019	-1260.71		-0.9019	-1091.56		-0.85185	13727		-0.85385	13009.8		-0.85586	10135.7		-0.9019	4728.31		-0.9019	1573.55
-0.83584	18227.5		-0.84785	12959.6		-0.8999	-1095.65		-0.8999	-1259.58		-0.8999	-1091.14		-0.84985	13950.7		-0.85185	13236.2		-0.85385	10347.6		-0.8999	4918.17		-0.8999	1693.73
-0.83383	18411.3		-0.84585	13181		-0.8979	-1094.1		-0.8979	-1258.41		-0.8979	-1090.7		-0.84785	14174		-0.84985	13462.1		-0.85185	10559.4		-0.8979	5108.27		-0.8979	1814.65
-0.83183	18594.6		-0.84384	13402		-0.8959	-1092.5		-0.8959	-1257.19		-0.8959	-1090.24		-0.84585	14396.8		-0.84785	13687.5		-0.84985	10771.1		-0.8959	5298.61		-0.8959	1936.31
-0.82983	18777.5		-0.84184	13622.6		-0.89389	-1090.85		-0.89389	-1255.93		-0.89389	-1089.76		-0.84384	14619		-0.84585	13912.5		-0.84785	10982.8		-0.89389	5489.17		-0.89389	2058.72
-0.82783	18960		-0.84	13825.2		-0.89189	-1089.14		-0.89189	-1254.63		-0.89189	-1089.26		-0.84184	14840.8		-0.84384	14136.9		-0.84585	11194.4		-0.89189	5679.96		-0.89189	2181.87
-0.82583	19142.1		-0.83984	13842.8		-0.88989	-1087.37		-0.88989	-1253.28		-0.88989	-1088.74		-0.84	15044.4		-0.84184	14360.9		-0.84384	11406		-0.88989	5870.98		-0.88989	2305.77
-0.82382	19323.8		-0.83784	14062.6		-0.88789	-1085.54		-0.88789	-1251.88		-0.88789	-1088.2		-0.83984	15062		-0.84	14566.6		-0.84184	11617.5		-0.88789	6062.22		-0.88789	2430.41
-0.82182	19505.1		-0.83584	14282.1		-0.88589	-1083.64		-0.88589	-1250.43		-0.88589	-1087.63		-0.83784	15282.8		-0.83984	14584.5		-0.84	11812		-0.88589	6253.69		-0.88589	2555.81
-0.81982	19685.9		-0.83383	14501.2		-0.88388	-1081.68		-0.88388	-1248.92		-0.88388	-1087.05		-0.83584	15503.1		-0.83784	14807.5		-0.83984	11828.9		-0.88388	6445.38		-0.88388	2681.96
-0.81782	19866.4		-0.83183	14719.9		-0.88188	-1079.66		-0.88188	-1247.37		-0.88188	-1086.44		-0.83383	15722.9		-0.83584	15030.1		-0.83784	12040.3		-0.88188	6637.28		-0.88188	2808.86
-0.81582	20046.4		-0.82983	14938.2		-0.88	-1077.69		-0.88	-1245.86		-0.88	-1085.84		-0.83183	15942.1		-0.83383	15252.1		-0.83584	12251.5		-0.88	6817.86		-0.88	2928.83
-0.81381	20226		-0.82783	15156.1		-0.87988	-1077.57		-0.87988	-1245.76		-0.87988	-1085.8		-0.82983	16160.9		-0.83183	15473.7		-0.83383	12462.7		-0.87988	6829.4		-0.87988	2936.51
-0.81181	20405.2		-0.82583	15373.7		-0.87788	-1075.4		-0.87788	-1244.09		-0.87788	-1085.14		-0.82783	16379.2		-0.82983	15694.9		-0.83183	12673.9		-0.87788	7021.73		-0.87788	3064.92
-0.80981	20584		-0.82382	15590.8		-0.87588	-1073.16		-0.87588	-1242.36		-0.87588	-1084.45		-0.82583	16597		-0.82783	15915.5		-0.82983	12884.9		-0.87588	7214.27		-0.87588	3194.09
-0.80781	20762.4		-0.82182	15807.6		-0.87387	-1070.85		-0.87387	-1240.58		-0.87387	-1083.74		-0.82382	16814.3		-0.82583	16135.7		-0.82783	13095.9		-0.87387	7407.02		-0.87387	3324.02
-0.80581	20940.3		-0.81982	16024		-0.87187	-1068.46		-0.87187	-1238.73		-0.87187	-1082.99		-0.82182	17031.1		-0.82382	16355.4		-0.82583	13306.7		-0.87187	7599.98		-0.87187	3454.71
-0.8038	21117.9		-0.81782	16240		-0.86987	-1065.99		-0.86987	-1236.81		-0.86987	-1082.22		-0.81982	17247.4		-0.82182	16574.6		-0.82382	13517.5		-0.86987	7793.15		-0.86987	3586.15
-0.8018	21295		-0.81582	16455.7		-0.86787	-1063.44		-0.86787	-1234.83		-0.86787	-1081.41		-0.81782	17463.2		-0.81982	16793.3		-0.82182	13728.2		-0.86787	7986.51		-0.86787	3718.36
-0.8	21454		-0.81381	16670.9		-0.86587	-1060.8		-0.86587	-1232.78		-0.86587	-1080.58		-0.81582	17678.5		-0.81782	17011.5		-0.81982	13938.8		-0.86587	8180.07		-0.86587	3851.34
-0.7998	21471.7		-0.81181	16885.7		-0.86386	-1058.07		-0.86386	-1230.65		-0.86386	-1079.7		-0.81381	17893.3		-0.81582	17229.3		-0.81782	14149.3		-0.86386	8373.84		-0.86386	3985.07
-0.7978	21648		-0.80981	17100.2		-0.86186	-1055.26		-0.86186	-1228.46		-0.86186	-1078.8		-0.81181	18107.6		-0.81381	17446.5		-0.81582	14359.8		-0.86186	8567.79		-0.86186	4119.58
-0.7958	21823.9		-0.80781	17314.2		-0.85986	-1052.35		-0.85986	-1226.19		-0.85986	-1077.86		-0.80981	18321.4		-0.81181	17663.3		-0.81381	14570.1		-0.85986	8761.94		-0.85986	4254.85
-0.79379	21999.3		-0.80581	17527.9		-0.85786	-1049.34		-0.85786	-1223.84		-0.85786	-1076.88		-0.80781	18534.7		-0.80981	17879.6		-0.81181	14780.3		-0.85786	8956.28		-0.85786	4390.89
-0.79179	22174.4		-0.8038	17741.2		-0.85586	-1046.24		-0.85586	-1221.41		-0.85586	-1075.86		-0.80581	18747.5		-0.80781	18095.4		-0.80981	14990.4		-0.85586	9150.81		-0.85586	4527.7
-0.78979	22349		-0.8018	17954.1		-0.85385	-1043.04		-0.85385	-1218.89		-0.85385	-1074.8		-0.8038	18959.8		-0.80581	18310.8		-0.80781	15200.4		-0.85385	9345.52		-0.85385	4665.28
-0.78779	22523.3		-0.8	18145.3		-0.85185	-1039.73		-0.85185	-1216.29		-0.85185	-1073.7		-0.8018	19171.6		-0.8038	18525.6		-0.80581	15410.3		-0.85185	9540.42		-0.85185	4803.63
-0.78579	22697.1		-0.7998	18166.5		-0.84985	-1036.31		-0.84985	-1213.6		-0.84985	-1072.56		-0.8	19361.8		-0.8018	18740		-0.8038	15620.1		-0.84985	9735.49		-0.84985	4942.75
-0.78378	22870.4		-0.7978	18378.6		-0.84785	-1032.78		-0.84785	-1210.82		-0.84785	-1071.37		-0.7998	19382.9		-0.8	18932.5		-0.8018	15829.8		-0.84785	9930.75		-0.84785	5082.64
-0.78178	23043.4		-0.7958	18590.3		-0.84585	-1029.14		-0.84585	-1207.95		-0.84585	-1070.14		-0.7978	19593.7		-0.7998	18953.9		-0.8	16018.4		-0.84585	10126.2		-0.84585	5223.31
-0.77978	23216		-0.79379	18801.6		-0.84384	-1025.38		-0.84384	-1204.98		-0.84384	-1068.86		-0.7958	19804		-0.7978	19167.3		-0.7998	16039.3		-0.84384	10321.8		-0.84384	5364.76
-0.77778	23388.1		-0.79179	19012.5		-0.84184	-1021.49		-0.84184	-1201.9		-0.84184	-1067.52		-0.79379	20013.8		-0.7958	19380.2		-0.7978	16248.8		-0.84184	10517.6		-0.84184	5506.97
-0.77578	23559.9		-0.78979	19223		-0.84	-1017.81		-0.84	-1198.99		-0.84	-1066.25		-0.79179	20223.1		-0.79379	19592.6		-0.7958	16458.1		-0.84	10697.8		-0.84	5638.5
-0.77377	23731.2		-0.78779	19433.1		-0.83984	-1017.49		-0.83984	-1198.73		-0.83984	-1066.14		-0.78979	20431.9		-0.79179	19804.5		-0.79379	16667.3		-0.83984	10713.5		-0.83984	5649.97
-0.77177	23902.1		-0.78579	19642.8		-0.83784	-1013.35		-0.83784	-1195.45		-0.83784	-1064.7		-0.78779	20640.2		-0.78979	20016		-0.79179	16876.4		-0.83784	10909.6		-0.83784	5793.74
-0.76977	24072.5		-0.78378	19852		-0.83584	-1009.08		-0.83584	-1192.05		-0.83584	-1063.21		-0.78579	20848		-0.78779	20226.9		-0.78979	17085.4		-0.83584	11105.9		-0.83584	5938.29
-0.76777	24242.6		-0.78178	20060.9		-0.83383	-1004.68		-0.83383	-1188.55		-0.83383	-1061.66		-0.78378	21055.3		-0.78579	20437.4		-0.78779	17294.2		-0.83383	11302.3		-0.83383	6083.62
-0.76577	24412.2		-0.77978	20269.4		-0.83183	-1000.14		-0.83183	-1184.93		-0.83183	-1060.06		-0.78178	21262.1		-0.78378	20647.4		-0.78579	17502.9		-0.83183	11498.9		-0.83183	6229.73
-0.76376	24581.5		-0.77778	20477.5		-0.82983	-995.45		-0.82983	-1181.19		-0.82983	-1058.39		-0.77978	21468.4		-0.78178	20856.9		-0.78378	17711.5		-0.82983	11695.7		-0.82983	6376.61
-0.76176	24750.3		-0.77578	20685.1		-0.82783	-990.615		-0.82783	-1177.32		-0.82783	-1056.65		-0.77778	21674.1		-0.77978	21065.9		-0.78178	17919.9		-0.82783	11892.6		-0.82783	6524.28
-0.76	24898.5		-0.77377	20892.4		-0.82583	-985.627		-0.82583	-1173.33		-0.82583	-1054.86		-0.77578	21879.4		-0.77778	21274.4		-0.77978	18128.2		-0.82583	12089.6		-0.82583	6672.73
-0.75976	24918.7		-0.77177	21099.3		-0.82382	-980.482		-0.82382	-1169.2		-0.82382	-1052.99		-0.77377	22084.2		-0.77578	21482.4		-0.77778	18336.4		-0.82382	12286.8		-0.82382	6821.96
-0.75776	25086.6		-0.76977	21305.7		-0.82182	-975.177		-0.82182	-1164.94		-0.82182	-1051.05		-0.77177	22288.5		-0.77377	21690		-0.77578	18544.4		-0.82182	12484.2		-0.82182	6971.96
-0.75576	25254.2		-0.76777	21511.7		-0.81982	-969.705		-0.81982	-1160.55		-0.81982	-1049.04		-0.76977	22492.3		-0.77177	21897		-0.77377	18752.3		-0.81982	12681.6		-0.81982	7122.76
-0.75375	25421.3		-0.76577	21717.3		-0.81782	-964.063		-0.81782	-1156		-0.81782	-1046.96		-0.76777	22695.5		-0.76977	22103.6		-0.77177	18960		-0.81782	12879.3		-0.81782	7274.33
-0.75175	25588.1		-0.76376	21922.6		-0.81582	-958.246		-0.81582	-1151.31		-0.81582	-1044.79		-0.76577	22898.3		-0.76777	22309.7		-0.76977	19167.6		-0.81582	13077		-0.81582	7426.68
-0.74975	25754.4		-0.76176	22127.4		-0.81381	-952.248		-0.81381	-1146.47		-0.81381	-1042.55		-0.76376	23100.6		-0.76577	22515.2		-0.76777	19375		-0.81381	13274.9		-0.81381	7579.82
-0.74775	25920.3		-0.76	22307.2		-0.81181	-946.066		-0.81181	-1141.47		-0.81181	-1040.22		-0.76176	23302.3		-0.76376	22720.3		-0.76577	19582.3		-0.81181	13473		-0.81181	7733.74
-0.74575	26085.7		-0.75976	22331.7		-0.80981	-939.693		-0.80981	-1136.31		-0.80981	-1037.81		-0.76	23479.5		-0.76176	22924.9		-0.76376	19789.4		-0.80981	13671.1		-0.80981	7888.44
-0.74374	26250.8		-0.75776	22535.7		-0.80781	-933.124		-0.80781	-1130.99		-0.80781	-1035.31		-0.75976	23503.6		-0.76	23104.5		-0.76176	19996.3		-0.80781	13869.4		-0.80781	8043.93
-0.74174	26415.4		-0.75576	22739.3		-0.80581	-926.354		-0.80581	-1125.49		-0.80581	-1032.71		-0.75776	23704.4		-0.75976	23129		-0.76	20178.3		-0.80581	14067.8		-0.80581	8200.2
-0.73974	26579.6		-0.75375	22942.4		-0.8038	-919.377		-0.8038	-1119.82		-0.8038	-1030.02		-0.75576	23904.6		-0.75776	23332.6		-0.75976	20203.1		-0.8038	14266.4		-0.8038	8357.25
-0.73774	26743.4		-0.75175	23145.1		-0.8018	-912.188		-0.8018	-1113.97		-0.8018	-1027.23		-0.75375	24104.4		-0.75576	23535.7		-0.75776	20409.8		-0.8018	14465		-0.8018	8515.09
-0.73574	26906.8		-0.74975	23347.4		-0.8	-905.532		-0.8	-1108.54		-0.8	-1024.63		-0.75175	24303.6		-0.75375	23738.4		-0.75576	20616.2		-0.8	14643.9		-0.8	8657.81
-0.73373	27069.8		-0.74775	23549.3		-0.7998	-904.781		-0.7998	-1107.93		-0.7998	-1024.34		-0.74975	24502.3		-0.75175	23940.5		-0.75375	20822.5		-0.7998	14663.8		-0.7998	8673.71
-0.73173	27232.3		-0.74575	23750.8		-0.7978	-897.15		-0.7978	-1101.7		-0.7978	-1021.34		-0.74775	24700.6		-0.74975	24142.1		-0.75175	21028.7		-0.7978	14862.7		-0.7978	8833.11
-0.72973	27394.4		-0.74374	23951.8		-0.7958	-889.289		-0.7958	-1095.27		-0.7958	-1018.24		-0.74575	24898.3		-0.74775	24343.3		-0.74975	21234.6		-0.7958	15061.7		-0.7958	8993.29
-0.72773	27556.1		-0.74174	24152.4		-0.79379	-881.191		-0.79379	-1088.65		-0.79379	-1015.02		-0.74374	25095.5		-0.74575	24543.9		-0.74775	21440.4		-0.79379	15260.8		-0.79379	9154.26
-0.72573	27717.4		-0.73974	24352.6		-0.79179	-872.85		-0.79179	-1081.81		-0.79179	-1011.69		-0.74174	25292.3		-0.74374	24744.1		-0.74575	21646		-0.79179	15460		-0.79179	9316.01
-0.72372	27878.3		-0.73774	24552.4		-0.78979	-864.26		-0.78979	-1074.76		-0.78979	-1008.23		-0.73974	25488.5		-0.74174	24943.7		-0.74374	21851.5		-0.78979	15659.3		-0.78979	9478.54
-0.72172	28038.7		-0.73574	24751.8		-0.78779	-855.414		-0.78779	-1067.49		-0.78779	-1004.65		-0.73774	25684.2		-0.73974	25142.9		-0.74174	22056.7		-0.78779	15858.7		-0.78779	9641.85
-0.72	28176.4		-0.73373	24950.7		-0.78579	-846.305		-0.78579	-1059.99		-0.78579	-1000.95		-0.73574	25879.4		-0.73774	25341.5		-0.73974	22261.8		-0.78579	16058.3		-0.78579	9805.94
-0.71972	28198.8		-0.73173	25149.2		-0.78378	-836.926		-0.78378	-1052.26		-0.78378	-997.107		-0.73373	26074.1		-0.73574	25539.7		-0.73774	22466.7		-0.78378	16257.9		-0.78378	9970.82
-0.71772	28358.4		-0.72973	25347.3		-0.78178	-827.27		-0.78178	-1044.29		-0.78178	-993.131		-0.73173	26268.3		-0.73373	25737.4		-0.73574	22671.4		-0.78178	16457.6		-0.78178	10136.5
-0.71572	28517.6		-0.72773	25544.9		-0.77978	-817.33		-0.77978	-1036.08		-0.77978	-989.014		-0.72973	26461.9		-0.73173	25934.5		-0.73373	22875.9		-0.77978	16657.4		-0.77978	10302.9
-0.71371	28676.3		-0.72573	25742.2		-0.77778	-807.098		-0.77778	-1027.61		-0.77778	-984.752		-0.72773	26655.1		-0.72973	26131.2		-0.73173	23080.2		-0.77778	16857.2		-0.77778	10470.1
-0.71171	28834.7		-0.72372	25938.9		-0.77578	-796.567		-0.77578	-1018.88		-0.77578	-980.339		-0.72573	26847.8		-0.72773	26327.4		-0.72973	23284.3		-0.77578	17057.2		-0.77578	10638.1
-0.70971	28992.6		-0.72172	26135.3		-0.77377	-785.728		-0.77377	-1009.89		-0.77377	-975.771		-0.72372	27039.9		-0.72573	26523.1		-0.72773	23488.2		-0.77377	17257.2		-0.77377	10806.9
-0.70771	29150.1		-0.72	26303.8		-0.77177	-774.574		-0.77177	-1000.62		-0.77177	-971.043		-0.72172	27231.6		-0.72372	26718.3		-0.72573	23691.9		-0.77177	17457.3		-0.77177	10976.4
-0.70571	29307.2		-0.71972	26331.2		-0.76977	-763.096		-0.76977	-991.075		-0.76977	-966.149		-0.72	27396		-0.72172	26912.9		-0.72372	23895.5		-0.76977	17657.5		-0.76977	11146.8
-0.7037	29463.9		-0.71772	26526.7		-0.76777	-751.287		-0.76777	-981.237		-0.76777	-961.085		-0.71972	27422.7		-0.72	27080		-0.72172	24098.8		-0.76777	17857.8		-0.76777	11317.9
-0.7017	29620.1		-0.71572	26721.8		-0.76577	-739.138		-0.76577	-971.103		-0.76577	-955.845		-0.71772	27613.4		-0.71972	27107.1		-0.72	24273.4		-0.76577	18058.1		-0.76577	11489.7
-0.6997	29775.9		-0.71371	26916.4		-0.76376	-726.639		-0.76376	-960.664		-0.76376	-950.423		-0.71572	27803.5		-0.71772	27300.8		-0.71972	24301.9		-0.76376	18258.5		-0.76376	11662.4
-0.6977	29931.3		-0.71171	27110.6		-0.76176	-713.783		-0.76176	-949.912		-0.76176	-944.814		-0.71371	27993.1		-0.71572	27494		-0.71772	24504.8		-0.76176	18459		-0.76176	11835.8
-0.6957	30086.3		-0.70971	27304.4		-0.76	-702.166		-0.76	-940.185		-0.76	-939.718		-0.71171	28182.3		-0.71371	27686.7		-0.71572	24707.4		-0.76	18635.4		-0.76	11989.1
-0.69369	30240.9		-0.70771	27497.7		-0.75976	-700.559		-0.75976	-938.839		-0.75976	-939.012		-0.70971	28370.9		-0.71171	27878.9		-0.71371	24909.9		-0.75976	18659.5		-0.75976	12010
-0.69169	30395		-0.70571	27690.6		-0.75776	-686.96		-0.75776	-927.435		-0.75776	-933.01		-0.70771	28559		-0.70971	28070.6		-0.71171	25112.2		-0.75776	18860.1		-0.75776	12185
-0.68969	30548.8		-0.7037	27883.1		-0.75576	-672.974		-0.75576	-915.693		-0.75576	-926.804		-0.70571	28746.6		-0.70771	28261.7		-0.70971	25314.2		-0.75576	19060.7		-0.75576	12360.7
-0.68769	30702.1		-0.7017	28075.1		-0.75375	-658.594		-0.75375	-903.603		-0.75375	-920.386		-0.7037	28933.6		-0.70571	28452.4		-0.70771	25516		-0.75375	19261.4		-0.75375	12537.2
-0.68569	30855		-0.6997	28266.7		-0.75175	-643.808		-0.75175	-891.156		-0.75175	-913.749		-0.7017	29120.2		-0.7037	28642.6		-0.70571	25717.6		-0.75175	19462.1		-0.75175	12714.5
-0.68368	31007.4		-0.6977	28457.8		-0.74975	-628.606		-0.74975	-878.343		-0.74975	-906.887		-0.6997	29306.3		-0.7017	28832.3		-0.7037	25919		-0.74975	19662.9		-0.74975	12892.5
-0.68168	31159.4		-0.6957	28648.5		-0.74775	-612.979		-0.74775	-865.155		-0.74775	-899.794		-0.6977	29491.8		-0.6997	29021.5		-0.7017	26120.1		-0.74775	19863.7		-0.74775	13071.3
-0.68	31286.8		-0.69369	28838.8		-0.74575	-596.916		-0.74575	-851.58		-0.74575	-892.462		-0.6957	29676.9		-0.6977	29210.1		-0.6997	26321		-0.72	22649.8		-0.74575	13250.9
-0.67968	31311.1		-0.69169	29028.6		-0.74374	-580.406		-0.74374	-837.611		-0.74374	-884.883		-0.69369	29861.4		-0.6957	29398.3		-0.6977	26521.7		-0.6977	24889.1		-0.74374	13431.2
-0.67768	31462.3		-0.68969	29218		-0.74174	-563.438		-0.74174	-823.235		-0.74174	-877.051		-0.69169	30045.4		-0.69369	29586		-0.6957	26722.1		-0.6957	25089.9		-0.74174	13612.3
-0.67568	31613		-0.68769	29406.9		-0.73974	-546.001		-0.73974	-808.443		-0.73974	-868.957		-0.68969	30229		-0.69169	29773.1		-0.69369	26922.3		-0.69369	25290.7		-0.73974	13794.1
-0.67367	31763.4		-0.68569	29595.4		-0.73774	-528.083		-0.73774	-793.225		-0.73774	-860.594		-0.68769	30412		-0.68969	29959.8		-0.69169	27122.3		-0.69169	25491.5		-0.73774	13976.7
-0.67167	31913.3		-0.68368	29783.4		-0.73574	-509.674		-0.73574	-777.568		-0.73574	-851.954		-0.68569	30594.5		-0.68769	30146		-0.68969	27322		-0.68969	25692.2		-0.73574	14160.1
-0.66967	32062.8		-0.68168	29971		-0.73373	-490.761		-0.73373	-761.463		-0.73373	-843.029		-0.68368	30776.4		-0.68569	30331.6		-0.68769	27521.5		-0.68769	25892.9		-0.73373	14344.2
-0.66767	32211.9		-0.68	30128.2		-0.73173	-471.332		-0.73173	-744.898		-0.73173	-833.809		-0.68168	30957.9		-0.68368	30516.8		-0.68569	27720.7		-0.68569	26093.5		-0.73173	14529.1
-0.66567	32360.6		-0.67968	30158.2		-0.72973	-451.375		-0.72973	-727.861		-0.72973	-824.287		-0.68	31110		-0.68168	30701.4		-0.68368	27919.6		-0.68368	26294		-0.72973	14714.7
-0.66366	32508.8		-0.67768	30344.8		-0.72773	-430.877		-0.72773	-710.34		-0.72773	-814.453		-0.67968	31138.9		-0.68	30856.1		-0.68168	28118.4		-0.68168	26494.5		-0.72773	14901
-0.66166	32656.6		-0.67568	30531.1		-0.72573	-409.826		-0.72573	-692.324		-0.72573	-804.298		-0.67768	31319.3		-0.67968	30885.6		-0.68	28285.1		-0.68	26662.9		-0.72573	15088.1
-0.65966	32804		-0.67367	30716.9		-0.72372	-388.208		-0.72372	-673.799		-0.72372	-793.814		-0.67568	31499.3		-0.67768	31069.2		-0.67968	28316.8		-0.67968	26694.9		-0.72372	15276
-0.65766	32951		-0.67167	30902.2		-0.72172	-366.01		-0.72172	-654.754		-0.72172	-782.989		-0.67367	31678.7		-0.67568	31252.3		-0.67768	28515.1		-0.67768	26895.3		-0.72172	15464.6
-0.65566	33097.6		-0.66967	31087.1		-0.72	-346.446		-0.72	-637.95		-0.72	-773.401		-0.67167	31857.6		-0.67367	31434.9		-0.67568	28713		-0.67568	27095.6		-0.72	15627.4
-0.65365	33243.7		-0.66767	31271.6		-0.71972	-343.219		-0.71972	-635.176		-0.71972	-771.815		-0.66967	32036		-0.67167	31617.1		-0.67367	28910.7		-0.67367	27295.8		-0.71972	15653.9
-0.65165	33389.4		-0.66567	31455.6		-0.71772	-319.821		-0.71772	-615.052		-0.71772	-760.281		-0.66767	32213.9		-0.66967	31798.7		-0.67167	29108.1		-0.67167	27495.9		-0.71772	15844
-0.64965	33534.7		-0.66366	31639.1		-0.71572	-295.801		-0.71572	-594.367		-0.71572	-748.377		-0.66567	32391.3		-0.66767	31979.8		-0.66967	29305.3		-0.66967	27696		-0.71572	16034.8
-0.64765	33679.5		-0.66166	31822.2		-0.71371	-271.147		-0.71371	-573.109		-0.71371	-736.093		-0.66366	32568.2		-0.66567	32160.4		-0.66767	29502.2		-0.66767	27896		-0.71371	16226.4
-0.64565	33824		-0.65966	32004.8		-0.71171	-245.842		-0.71171	-551.264		-0.71171	-723.417		-0.66166	32744.6		-0.66366	32340.5		-0.66567	29698.8		-0.66567	28095.9		-0.71171	16418.6
-0.64364	33968		-0.65766	32187		-0.70971	-219.872		-0.70971	-528.818		-0.70971	-710.339		-0.65966	32920.4		-0.66166	32520		-0.66366	29895.2		-0.66366	28295.7		-0.70971	16611.6
-0.64164	34111.6		-0.65566	32368.7		-0.70771	-193.222		-0.70771	-505.755		-0.70771	-696.846		-0.65766	33095.7		-0.65966	32699.1		-0.66166	30091.2		-0.66166	28495.4		-0.70771	16805.4
-0.64	34229		-0.65365	32549.9		-0.70571	-165.877		-0.70571	-482.062		-0.70571	-682.928		-0.65566	33270.6		-0.65766	32877.7		-0.65966	30287		-0.65966	28695		-0.70571	16999.8
-0.63964	34254.7		-0.65165	32730.7		-0.7037	-137.821		-0.7037	-457.724		-0.7037	-668.572		-0.65365	33444.9		-0.65566	33055.7		-0.65766	30482.5		-0.65766	28894.5		-0.7037	17195
-0.63764	34397.5		-0.64965	32911		-0.7017	-109.038		-0.7017	-432.725		-0.7017	-653.767		-0.65165	33618.7		-0.65365	33233.3		-0.65566	30677.8		-0.65566	29093.9		-0.7017	17390.9
-0.63564	34539.8		-0.64765	33090.9		-0.6997	-79.5116		-0.6997	-407.049		-0.6997	-638.499		-0.64965	33792		-0.65165	33410.3		-0.65365	30872.7		-0.65365	29293.2		-0.6997	17587.5
-0.63363	34681.7		-0.64565	33270.3		-0.6977	-49.2258		-0.6977	-380.681		-0.6977	-622.756		-0.64765	33964.7		-0.64965	33586.8		-0.65165	31067.4		-0.65165	29492.4		-0.6977	17784.9
-0.63163	34823.2		-0.64364	33449.3		-0.6957	-18.1637		-0.6957	-353.605		-0.6957	-606.525		-0.64565	34137		-0.64765	33762.8		-0.64965	31261.8		-0.64965	29691.5		-0.6957	17982.9
-0.62963	34964.2		-0.64164	33627.8		-0.69369	13.6919		-0.69369	-325.803		-0.69369	-589.792		-0.64364	34308.7		-0.64565	33938.3		-0.64765	31455.8		-0.64765	29890.4		-0.69369	18181.6
-0.62763	35104.8		-0.64	33773.8		-0.69169	46.3583		-0.69169	-297.261		-0.69169	-572.544		-0.64164	34480		-0.64364	34113.3		-0.64565	31649.6		-0.64565	30089.2		-0.69169	18381.1
-0.62563	35245		-0.63964	33805.8		-0.68969	79.8531		-0.68969	-267.959		-0.68969	-554.767		-0.64	34620		-0.64164	34287.8		-0.64364	31843.1		-0.64364	30288		-0.68969	18581.3
-0.62362	35384.8		-0.63764	33983.4		-0.68769	114.194		-0.68769	-237.882		-0.68769	-536.446		-0.63964	34650.7		-0.64	34430.5		-0.64164	32036.3		-0.64164	30486.5		-0.68769	18782.1
-0.62162	35524.1		-0.63564	34160.5		-0.68569	149.4		-0.68569	-207.01		-0.68569	-517.567		-0.63764	34820.9		-0.63964	34461.8		-0.64	32194.5		-0.64	30649.3		-0.68569	18983.7
-0.61962	35663.1		-0.63363	34337.1		-0.68368	185.489		-0.68368	-175.327		-0.68368	-498.114		-0.63564	34990.6		-0.63764	34635.3		-0.63964	32229.2		-0.63964	30685		-0.68368	19185.9
-0.61762	35801.6		-0.63163	34513.3		-0.68168	222.48		-0.68168	-142.814		-0.68168	-478.073		-0.63363	35159.7		-0.63564	34808.2		-0.63764	32421.8		-0.63764	30883.3		-0.68168	19388.8
-0.61562	35939.6		-0.62963	34688.9		-0.68	254.263		-0.68	-114.848		-0.68	-460.772		-0.63163	35328.4		-0.63363	34980.6		-0.63564	32614		-0.63564	31081.5		-0.68	19559.8
-0.61361	36077.3		-0.62763	34864.2		-0.67968	260.392		-0.67968	-109.452		-0.67968	-457.428		-0.62963	35496.5		-0.63163	35152.6		-0.63363	32806		-0.63363	31279.5		-0.67968	19592.5
-0.61161	36214.5		-0.62563	35038.9		-0.67768	299.245		-0.67768	-75.2229		-0.67768	-436.162		-0.62763	35664.2		-0.62963	35324		-0.63163	32997.7		-0.63163	31477.4		-0.67768	19796.8
-0.60961	36351.3		-0.62362	35213.2		-0.67568	339.058		-0.67568	-40.1064		-0.67568	-414.26		-0.62563	35831.3		-0.62763	35494.9		-0.62963	33189		-0.62963	31675.2		-0.67568	20001.8
-0.60761	36487.7		-0.62162	35387		-0.67367	379.851		-0.67367	-4.0834		-0.67367	-391.705		-0.62362	35997.9		-0.62563	35665.3		-0.62763	33380		-0.62763	31872.8		-0.67367	20207.4
-0.60561	36623.6		-0.61962	35560.4		-0.67167	421.645		-0.67167	32.8662		-0.67167	-368.48		-0.62162	36164		-0.62362	35835.1		-0.62563	33570.8		-0.62563	32070.2		-0.67167	20413.8
-0.6036	36759.2		-0.61762	35733.3		-0.66967	464.461		-0.66967	70.7626		-0.66967	-344.566		-0.61962	36329.5		-0.62162	36004.5		-0.62362	33761.1		-0.62362	32267.5		-0.66967	20620.8
-0.6016	36894.3		-0.61562	35905.7		-0.66767	508.319		-0.66767	109.627		-0.66767	-319.948		-0.61762	36494.6		-0.61962	36173.3		-0.62162	33951.2		-0.62162	32464.6		-0.66767	20828.4
-0.6	37002		-0.61361	36077.6		-0.66567	553.242		-0.66567	149.479		-0.66567	-294.605		-0.61562	36659.1		-0.61762	36341.7		-0.61962	34141		-0.61962	32661.6		-0.66567	21036.8
-0.5996	37028.9		-0.61161	36249.1		-0.66366	599.249		-0.66366	190.341		-0.66366	-268.521		-0.61361	36823.1		-0.61562	36509.5		-0.61762	34330.4		-0.61762	32858.4		-0.66366	21245.8
-0.5976	37163.2		-0.60961	36420		-0.66166	646.365		-0.66166	232.235		-0.66166	-241.675		-0.61161	36986.7		-0.61361	36676.8		-0.61562	34519.5		-0.61562	33055		-0.66166	21455.4
-0.5956	37297		-0.60761	36590.5		-0.65966	694.61		-0.65966	275.182		-0.65966	-214.049		-0.60961	37149.6		-0.61161	36843.6		-0.61361	34708.2		-0.61361	33251.5		-0.65966	21665.7
-0.59359	37430.4		-0.60561	36760.6		-0.65766	744.008		-0.65766	319.205		-0.65766	-185.623		-0.60761	37312.1		-0.60961	37009.8		-0.61161	34896.6		-0.61161	33447.7		-0.65766	21876.7
-0.59159	37563.4		-0.6036	36930.1		-0.65566	794.581		-0.65566	364.326		-0.65566	-156.377		-0.60561	37474.1		-0.60761	37175.6		-0.60961	35084.7		-0.60961	33643.8		-0.65566	22088.2
-0.58959	37695.9		-0.6016	37099.2		-0.65365	846.353		-0.65365	410.569		-0.65365	-126.29		-0.6036	37635.5		-0.60561	37340.8		-0.60761	35272.5		-0.60761	33839.7		-0.65365	22300.5
-0.58759	37828		-0.6	37234.1		-0.65165	899.347		-0.65165	457.957		-0.65165	-95.3421		-0.6016	37796.4		-0.6036	37505.6		-0.60561	35459.9		-0.60561	34035.4		-0.65165	22513.3
-0.58559	37959.7		-0.5996	37267.8		-0.64965	953.588		-0.64965	506.514		-0.64965	-63.5108		-0.6	37924.8		-0.6016	37669.8		-0.6036	35646.9		-0.6036	34231		-0.64965	22726.8
-0.58358	38091		-0.5976	37435.9		-0.64765	1009.1		-0.64765	556.265		-0.64765	-30.775		-0.5996	37956.8		-0.6	37800.8		-0.6016	35833.6		-0.6016	34426.3		-0.64765	22941
-0.58158	38221.8		-0.5956	37603.5		-0.64565	1065.91		-0.64565	607.232		-0.64565	2.88763		-0.5976	38116.7		-0.5996	37833.5		-0.6	35982.8		-0.6	34582.4		-0.64565	23155.7
-0.57958	38352.3		-0.59359	37770.7		-0.64364	1124.03		-0.64364	659.442		-0.64364	37.4996		-0.5956	38276.1		-0.5976	37996.6		-0.5996	36020		-0.5996	34621.4		-0.64364	23371.1
-0.57758	38482.2		-0.59159	37937.4		-0.64164	1183.51		-0.64164	712.92		-0.64164	73.0839		-0.59359	38435		-0.5956	38159.3		-0.5976	36206		-0.5976	34816.3		-0.64164	23587
-0.57558	38611.8		-0.58959	38103.6		-0.64	1233.3		-0.64	757.736		-0.64	103.005		-0.59159	38593.3		-0.59359	38321.4		-0.5956	36391.7		-0.5956	35011.1		-0.64	23764.6
-0.57357	38740.9		-0.58759	38269.3		-0.63964	1244.35		-0.63964	767.691		-0.63964	109.664		-0.58959	38751.1		-0.59159	38483		-0.59359	36577		-0.59359	35205.6		-0.63964	23803.6
-0.57157	38869.7		-0.58559	38434.5		-0.63764	1306.59		-0.63764	823.781		-0.63764	147.264		-0.58759	38908.4		-0.58959	38644.1		-0.59159	36761.9		-0.59159	35399.9		-0.63764	24020.8
-0.56957	38997.9		-0.58358	38599.2		-0.63564	1370.25		-0.63564	881.217		-0.63564	185.908		-0.58559	39065.2		-0.58759	38804.7		-0.58959	36946.5		-0.58959	35593.9		-0.63564	24238.6
-0.56757	39125.8		-0.58158	38763.5		-0.63363	1435.37		-0.63363	940.026		-0.63363	225.621		-0.58358	39221.5		-0.58559	38964.8		-0.58759	37130.7		-0.58759	35787.8		-0.63363	24457
-0.56557	39253.2		-0.57958	38927.2		-0.63163	1501.96		-0.63163	1000.23		-0.63163	266.427		-0.58158	39377.2		-0.58358	39124.3		-0.58559	37314.6		-0.58559	35981.4		-0.63163	24676
-0.56356	39380.2		-0.57758	39090.5		-0.62963	1570.06		-0.62963	1061.87		-0.62963	308.354		-0.57958	39532.4		-0.58158	39283.4		-0.58358	37498.1		-0.58358	36174.8		-0.62963	24895.6
-0.56156	39506.8		-0.57558	39253.3		-0.62763	1639.68		-0.62763	1124.96		-0.62763	351.426		-0.57758	39687.1		-0.57958	39441.9		-0.58158	37681.2		-0.58158	36368		-0.62763	25115.7
-0.56	39605.2		-0.57357	39415.6		-0.62563	1710.87		-0.62563	1189.53		-0.62563	395.671		-0.57558	39841.3		-0.57758	39599.8		-0.57958	37864		-0.57958	36561		-0.62563	25336.4
-0.55956	39632.9		-0.57157	39577.4		-0.62362	1783.65		-0.62362	1255.62		-0.62362	441.116		-0.57357	39995		-0.57558	39757.3		-0.57758	38046.3		-0.57758	36753.7		-0.62362	25557.7
-0.55756	39758.6		-0.56957	39738.8		-0.62162	1858.04		-0.62162	1323.24		-0.62162	487.788		-0.57157	40148.2		-0.57357	39914.3		-0.57558	38228.3		-0.57558	36946.1		-0.62162	25779.6
-0.55556	39883.9		-0.56757	39899.6		-0.61962	1934.08		-0.61962	1392.44		-0.61962	535.715		-0.56957	40300.8		-0.57157	40070.7		-0.57357	38409.9		-0.57357	37138.3		-0.61962	26002
-0.55355	40008.8		-0.56557	40059.9		-0.61762	2011.79		-0.61762	1463.23		-0.61762	584.925		-0.56757	40452.9		-0.56957	40226.6		-0.57157	38591.2		-0.57157	37330.3		-0.61762	26225
-0.55155	40133.2		-0.56356	40219.8		-0.61562	2091.21		-0.61562	1535.66		-0.61562	635.449		-0.56557	40604.5		-0.56757	40382		-0.56957	38772		-0.56957	37522		-0.61562	26448.5
-0.54955	40257.2		-0.56156	40379.1		-0.61361	2172.36		-0.61361	1609.74		-0.61361	687.315		-0.56356	40755.6		-0.56557	40536.8		-0.56757	38952.5		-0.56757	37713.5		-0.61361	26672.6
-0.54755	40380.8		-0.56	40503.1		-0.61161	2255.28		-0.61161	1685.52		-0.61161	740.553		-0.56156	40906.1		-0.56356	40691.2		-0.56557	39132.6		-0.56557	37904.7		-0.61161	26897.2
-0.54555	40504		-0.55956	40538		-0.60961	2340		-0.60961	1763.02		-0.60961	795.193		-0.56	41023.2		-0.56156	40845		-0.56356	39312.3		-0.56356	38095.6		-0.60961	27122.4
-0.54354	40626.7		-0.55756	40696.4		-0.60761	2426.54		-0.60761	1842.27		-0.60761	851.268		-0.55956	41056.2		-0.56	40964.6		-0.56156	39491.6		-0.56156	38286.3		-0.60761	27348.1
-0.54154	40749		-0.55556	40854.3		-0.60561	2514.94		-0.60561	1923.31		-0.60561	908.808		-0.55756	41205.7		-0.55956	40998.3		-0.56	39631.2		-0.56	38434.9		-0.60561	27574.3
-0.53954	40870.9		-0.55355	41011.6		-0.6036	2605.23		-0.6036	2006.17		-0.6036	967.844		-0.55556	41354.7		-0.55756	41151		-0.55956	39670.5		-0.55956	38476.7		-0.6036	27801
-0.53754	40992.3		-0.55155	41168.5		-0.6016	2697.44		-0.6016	2090.88		-0.6016	1028.41		-0.55355	41503.2		-0.55556	41303.3		-0.55756	39849		-0.55756	38666.9		-0.6016	28028.3
-0.53554	41113.3		-0.54955	41324.9		-0.6	2772.61		-0.6	2160		-0.6	1077.99		-0.55155	41651.1		-0.55355	41455		-0.55556	40027.1		-0.55556	38856.7		-0.6	28210.4
-0.53353	41233.9		-0.54755	41480.8		-0.5996	2791.6		-0.5996	2177.47		-0.5996	1090.54		-0.54955	41798.6		-0.55155	41606.2		-0.55355	40204.8		-0.55355	39046.3		-0.5996	28256
-0.53153	41354.1		-0.54555	41636.2		-0.5976	2887.75		-0.5976	2265.98		-0.5976	1154.26		-0.54755	41945.5		-0.54955	41756.9		-0.55155	40382.1		-0.55155	39235.6		-0.5976	28484.3
-0.52953	41473.8		-0.54354	41791.1		-0.5956	2985.92		-0.5956	2356.44		-0.5956	1219.62		-0.54555	42091.9		-0.54755	41907.1		-0.54955	40559		-0.54955	39424.6		-0.5956	28713
-0.52753	41593.1		-0.54154	41945.5		-0.59359	3086.14		-0.59359	2448.89		-0.59359	1286.64		-0.54354	42237.8		-0.54555	42056.7		-0.54755	40735.5		-0.54755	39613.3		-0.59359	28942.3
-0.52553	41711.9		-0.53954	42099.4		-0.59159	3188.45		-0.59159	2543.36		-0.59159	1355.36		-0.54154	42383.1		-0.54354	42205.8		-0.54555	40911.6		-0.54555	39801.7		-0.59159	29172
-0.52352	41830.4		-0.53754	42252.8		-0.58959	3292.87		-0.58959	2639.88		-0.58959	1425.81		-0.53954	42527.9		-0.54154	42354.4		-0.54354	41087.3		-0.54354	39989.9		-0.58959	29402.2
-0.52152	41948.4		-0.53554	42405.7		-0.58759	3399.45		-0.58759	2738.49		-0.58759	1498.04		-0.53754	42672.3		-0.53954	42502.4		-0.54154	41262.5		-0.54154	40177.7		-0.58759	29632.9
-0.52	42037.8		-0.53353	42558		-0.58559	3508.22		-0.58559	2839.23		-0.58559	1572.07		-0.53554	42816		-0.53754	42650		-0.53954	41437.3		-0.53954	40365.2		-0.58559	29864
-0.51952	42066		-0.53153	42709.9		-0.58358	3619.21		-0.58358	2942.13		-0.58358	1647.95		-0.53353	42959.3		-0.53554	42797		-0.53754	41611.8		-0.53754	40552.4		-0.58358	30095.6
-0.51752	42183.1		-0.52953	42861.3		-0.58158	3732.46		-0.58158	3047.23		-0.58158	1725.71		-0.53153	43102.1		-0.53353	42943.5		-0.53554	41785.7		-0.53554	40739.3		-0.58158	30327.7
-0.51552	42299.9		-0.52753	43012.2		-0.57958	3848		-0.57958	3154.57		-0.57958	1805.39		-0.52953	43244.3		-0.53153	43089.4		-0.53353	41959.3		-0.53353	40925.9		-0.57958	30560.2
-0.51351	42416.1		-0.52553	43162.6		-0.57758	3965.87		-0.57758	3264.17		-0.57758	1887.03		-0.52753	43386		-0.52953	43234.9		-0.53153	42132.5		-0.53153	41112.2		-0.57758	30793.1
-0.51151	42532		-0.52352	43312.4		-0.57558	4086.1		-0.57558	3376.09		-0.57558	1970.67		-0.52553	43527.2		-0.52753	43379.8		-0.52953	42305.2		-0.52953	41298.1		-0.57558	31026.5
-0.50951	42647.4		-0.52152	43461.8		-0.57357	4208.73		-0.57357	3490.35		-0.57357	2056.35		-0.52352	43667.8		-0.52553	43524.2		-0.52753	42477.4		-0.52753	41483.7		-0.57357	31260.3
-0.50751	42762.5		-0.52	43575		-0.57157	4333.8		-0.57157	3606.99		-0.57157	2144.1		-0.52152	43808		-0.52352	43668		-0.52553	42649.3		-0.52553	41669		-0.57157	31494.6
-0.50551	42877		-0.51952	43610.6		-0.56957	4461.34		-0.56957	3726.06		-0.56957	2233.97		-0.52	43914.1		-0.52152	43811.3		-0.52352	42820.7		-0.52352	41854		-0.56957	31729.2
-0.5035	42991.2		-0.51752	43759		-0.56757	4591.39		-0.56757	3847.59		-0.56757	2326.01		-0.51952	43947.6		-0.52	43919.9		-0.52152	42991.7		-0.52152	42038.6		-0.56757	31964.3
-0.5015	43104.9		-0.51552	43906.8		-0.56557	4723.99		-0.56557	3971.62		-0.56557	2420.24		-0.51752	44086.7		-0.51952	43954.1		-0.52	43121.3		-0.52	42178.7		-0.56557	32199.7
-0.4995	43218.2		-0.51351	44054.1		-0.56356	4859.17		-0.56356	4098.19		-0.56356	2516.72		-0.51552	44225.2		-0.51752	44096.4		-0.51952	43162.2		-0.51952	42222.9		-0.56356	32435.6
-0.4975	43331		-0.51151	44201		-0.56156	4996.97		-0.56156	4227.34		-0.56156	2615.48		-0.51351	44363.3		-0.51552	44238.1		-0.51752	43332.3		-0.51752	42406.8		-0.56156	32671.9
-0.4955	43443.5		-0.50951	44347.3		-0.56	5106.29		-0.56	4329.89		-0.56	2694.14		-0.51151	44500.8		-0.51351	44379.4		-0.51552	43501.9		-0.51552	42590.4		-0.56	32856.4
-0.49349	43555.5		-0.50751	44493.1		-0.55956	5137.42		-0.55956	4359.11		-0.55956	2716.58		-0.50951	44637.8		-0.51151	44520		-0.51351	43671.1		-0.51351	42773.6		-0.55956	32908.5
-0.49149	43667		-0.50551	44638.4		-0.55756	5280.58		-0.55756	4493.54		-0.55756	2820.05		-0.50751	44774.3		-0.50951	44660.2		-0.51151	43839.9		-0.51151	42956.5		-0.55756	33145.5
-0.48949	43778.2		-0.5035	44783.1		-0.55556	5426.47		-0.55556	4630.66		-0.55556	2925.93		-0.50551	44910.2		-0.50751	44799.8		-0.50951	44008.2		-0.50951	43139.1		-0.55556	33382.9
-0.48749	43888.9		-0.5015	44927.4		-0.55355	5575.13		-0.55355	4770.52		-0.55355	3034.28		-0.5035	45045.7		-0.50551	44938.9		-0.50751	44176		-0.50751	43321.2		-0.55355	33620.6
-0.48549	43999.2		-0.4995	45071.1		-0.55155	5726.6		-0.55155	4913.17		-0.55155	3145.14		-0.5015	45180.6		-0.5035	45077.5		-0.50551	44343.4		-0.50551	43503		-0.55155	33858.7
-0.48348	44109		-0.4975	45214.4		-0.54955	5880.93		-0.54955	5058.63		-0.54955	3258.55		-0.4995	45315		-0.5015	45215.6		-0.5035	44510.4		-0.5035	43684.5		-0.54955	34097.1
-0.48148	44218.4		-0.4955	45357.1		-0.54755	6038.14		-0.54755	5206.96		-0.54755	3374.55		-0.4975	45448.8		-0.4995	45353.1		-0.5015	44676.8		-0.5015	43865.5		-0.54755	34335.9
-0.48	44299.1		-0.49349	45499.3		-0.54555	6198.28		-0.54555	5358.2		-0.54555	3493.21		-0.4955	45582.2		-0.4975	45490		-0.4995	44842.8		-0.4995	44046.2		-0.54555	34575
-0.47948	44327.4		-0.49149	45641		-0.54354	6361.38		-0.54354	5512.38		-0.54354	3614.56		-0.49349	45715		-0.4955	45626.5		-0.4975	45008.4		-0.4975	44226.5		-0.54354	34814.5
-0.47748	44436		-0.48949	45782.1		-0.54154	6527.5		-0.54154	5669.54		-0.54154	3738.64		-0.49149	45847.3		-0.49349	45762.4		-0.4955	45173.5		-0.4955	44406.4		-0.54154	35054.2
-0.47548	44544.1		-0.48749	45922.8		-0.53954	6696.65		-0.53954	5829.74		-0.53954	3865.52		-0.48949	45979		-0.49149	45897.8		-0.49349	45338.1		-0.49349	44586		-0.53954	35294.3
-0.47347	44651.8		-0.48549	46062.9		-0.53754	6868.9		-0.53754	5993.01		-0.53754	3995.23		-0.48749	46110.3		-0.48949	46032.7		-0.49149	45502.2		-0.49149	44765.1		-0.53754	35534.7
-0.47147	44759		-0.48348	46202.5		-0.53554	7044.26		-0.53554	6159.39		-0.53554	4127.83		-0.48549	46241		-0.48749	46167		-0.48949	45665.9		-0.48949	44943.9		-0.53554	35775.3
-0.46947	44865.9		-0.48148	46341.6		-0.53353	7222.79		-0.53353	6328.94		-0.53353	4263.36		-0.48348	46371.2		-0.48549	46300.8		-0.48749	45829.1		-0.48749	45122.3		-0.53353	36016.3
-0.46747	44972.3		-0.48	46444.2		-0.53153	7404.53		-0.53153	6501.68		-0.53153	4401.88		-0.48148	46500.8		-0.48348	46434.1		-0.48549	45991.8		-0.48549	45300.2		-0.53153	36257.5
-0.46547	45078.2		-0.47948	46480.2		-0.52953	7589.51		-0.52953	6677.67		-0.52953	4543.44		-0.48	46596.5		-0.48148	46566.8		-0.48348	46154		-0.48348	45477.8		-0.52953	36499
-0.46346	45183.8		-0.47748	46618.2		-0.52753	7777.77		-0.52753	6856.94		-0.52753	4688.07		-0.47948	46630		-0.48	46664.7		-0.48148	46315.8		-0.48148	45654.9		-0.52753	36740.8
-0.46146	45288.9		-0.47548	46755.8		-0.52553	7969.36		-0.52553	7039.55		-0.52553	4835.85		-0.47748	46758.6		-0.47948	46699		-0.48	46435.2		-0.48	45785.8		-0.52553	36982.8
-0.45946	45393.6		-0.47347	46892.8		-0.52352	8164.31		-0.52352	7225.53		-0.52352	4986.81		-0.47548	46886.7		-0.47748	46830.7		-0.47948	46477		-0.47948	45831.7		-0.52352	37225.1
-0.45746	45497.8		-0.47147	47029.3		-0.52152	8362.66		-0.52152	7414.93		-0.52152	5141.01		-0.47347	47014.3		-0.47548	46961.8		-0.47748	46637.8		-0.47748	46008		-0.52152	37467.6
-0.45546	45601.6		-0.46947	47165.2		-0.52	8515.71		-0.52	7561.18		-0.52	5260.41		-0.47147	47141.3		-0.47347	47092.4		-0.47548	46798.1		-0.47548	46183.9		-0.52	37652.1
-0.45345	45705		-0.46747	47300.7		-0.51952	8564.46		-0.51952	7607.78		-0.51952	5298.51		-0.46947	47267.8		-0.47147	47222.5		-0.47347	46957.9		-0.47347	46359.4		-0.51952	37710.4
-0.45145	45807.9		-0.46547	47435.6		-0.51752	8769.74		-0.51752	7804.15		-0.51752	5459.35		-0.46747	47393.8		-0.46947	47352.1		-0.47147	47117.2		-0.47147	46534.5		-0.51752	37953.4
-0.44945	45910.5		-0.46346	47570		-0.51552	8978.55		-0.51552	8004.06		-0.51552	5623.58		-0.46547	47519.3		-0.46747	47481.1		-0.46947	47276		-0.46947	46709.1		-0.51552	38196.6
-0.44745	46012.6		-0.46146	47703.8		-0.51351	9190.92		-0.51351	8207.56		-0.51351	5791.27		-0.46346	47644.2		-0.46547	47609.6		-0.46747	47434.4		-0.46747	46883.3		-0.51351	38440
-0.44545	46114.2		-0.45946	47837.2		-0.51151	9406.9		-0.51151	8414.7		-0.51151	5962.45		-0.46146	47768.6		-0.46346	47737.5		-0.46547	47592.2		-0.46547	47057.1		-0.51151	38683.6
-0.44344	46215.4		-0.45746	47970		-0.50951	9626.52		-0.50951	8625.53		-0.50951	6137.2		-0.45946	47892.5		-0.46146	47864.9		-0.46346	47749.5		-0.46346	47230.4		-0.50951	38927.4
-0.44144	46316.2		-0.45546	48102.3		-0.50751	9849.83		-0.50751	8840.07		-0.50751	6315.55		-0.45746	48015.9		-0.45946	47991.8		-0.46146	47906.3		-0.46146	47403.3		-0.50751	39171.4
-0.44	46388.5		-0.45345	48234		-0.50551	10076.9		-0.50551	9058.39		-0.50551	6497.57		-0.45546	48138.7		-0.45746	48118.1		-0.45946	48062.6		-0.45946	47575.8		-0.50551	39415.5
-0.43944	46416.6		-0.45145	48365.3		-0.5035	10307.7		-0.5035	9280.51		-0.5035	6683.31		-0.45345	48261		-0.45546	48243.9		-0.45746	48218.4		-0.45746	47747.8		-0.5035	39659.9
-0.43744	46516.5		-0.44945	48496		-0.5015	10542.3		-0.5015	9506.5		-0.5015	6872.83		-0.45145	48382.8		-0.45345	48369.2		-0.45546	48373.7		-0.45546	47919.3		-0.5015	39904.4
-0.43544	46616		-0.44745	48626.1		-0.4995	10780.7		-0.4995	9736.38		-0.4995	7066.18		-0.44945	48504		-0.45145	48493.9		-0.45345	48528.5		-0.45345	48090.4		-0.4995	40149
-0.43343	46715.1		-0.44545	48755.8		-0.4975	11023		-0.4975	9970.21		-0.4975	7263.41		-0.44745	48624.8		-0.44945	48618.1		-0.45145	48682.8		-0.45145	48261		-0.4975	40393.8
-0.43143	46813.7		-0.44344	48884.9		-0.4955	11269.3		-0.4955	10208		-0.4955	7464.58		-0.44545	48745		-0.44745	48741.8		-0.44945	48836.6		-0.44945	48431.2		-0.4955	40638.7
-0.42943	46911.9		-0.44144	49013.4		-0.49349	11519.5		-0.49349	10449.9		-0.49349	7669.75		-0.44344	48864.6		-0.44545	48864.9		-0.44745	48989.8		-0.44745	48600.9		-0.49349	40883.8
-0.42743	47009.7		-0.44	49105.7		-0.49149	11773.7		-0.49149	10695.8		-0.49149	7878.97		-0.44144	48983.8		-0.44344	48987.5		-0.44545	49142.5		-0.44545	48770.1		-0.48	42538.1
-0.42543	47107		-0.43944	49141.5		-0.48949	12032		-0.48949	10945.8		-0.48949	8092.29		-0.44	49069.2		-0.44144	49109.6		-0.44344	49294.7		-0.44344	48938.9		-0.44144	47270.3
-0.42342	47203.9		-0.43744	49269		-0.48749	12294.3		-0.48749	11200		-0.48749	8309.79		-0.43944	49102.4		-0.44	49197.1		-0.44144	49446.4		-0.44144	49107.2		-0.44	47446.7
-0.42142	47300.4		-0.43544	49396		-0.48549	12560.7		-0.48549	11458.5		-0.48549	8531.5		-0.43744	49220.5		-0.43944	49231.1		-0.44	49555.3		-0.44	49228.1		-0.43944	47515.3
-0.41942	47396.4		-0.43343	49522.4		-0.48348	12831.3		-0.48348	11721.1		-0.48348	8757.49		-0.43544	49338.1		-0.43744	49352.1		-0.43944	49597.5		-0.43944	49275		-0.43744	47760.3
-0.41742	47492		-0.43143	49648.3		-0.48148	13106.1		-0.48148	11988.1		-0.48148	8987.81		-0.43343	49455.1		-0.43544	49472.6		-0.43744	49748.2		-0.43744	49442.3		-0.43544	48005
-0.41542	47587.2		-0.42943	49773.7		-0.48	13312.2		-0.48	12188.4		-0.48	9161.08		-0.43143	49571.6		-0.43343	49592.5		-0.43544	49898.2		-0.43544	49609.2		-0.43343	48249.7
-0.41341	47681.9		-0.42743	49898.5		-0.47948	13385.1		-0.47948	12259.3		-0.47948	9222.53		-0.42943	49687.6		-0.43143	49711.8		-0.43343	50047.8		-0.43343	49775.5		-0.43143	48494.1
-0.41141	47776.2		-0.42543	50022.8		-0.47748	13668.4		-0.47748	12535		-0.47748	9461.69		-0.42743	49803.1		-0.42943	49830.7		-0.43143	50196.8		-0.43143	49941.4		-0.42943	48738.5
-0.40941	47870.1		-0.42342	50146.6		-0.47548	13956		-0.47548	12815.1		-0.47548	9705.35		-0.42543	49918		-0.42743	49949		-0.42943	50345.3		-0.42943	50106.7		-0.42743	48982.6
-0.40741	47963.5		-0.42142	50269.8		-0.47347	14248		-0.47347	13099.6		-0.47347	9953.58		-0.42342	50032.4		-0.42543	50066.8		-0.42743	50493.3		-0.42743	50271.6		-0.42543	49226.5
-0.40541	48056.5		-0.41942	50392.5		-0.47147	14544.3		-0.47147	13388.6		-0.47147	10206.4		-0.42142	50146.3		-0.42342	50184		-0.42543	50640.7		-0.42543	50436		-0.42342	49470.2
-0.4034	48149.1		-0.41742	50514.7		-0.46947	14845		-0.46947	13682.2		-0.46947	10463.9		-0.41942	50259.6		-0.42142	50300.7		-0.42342	50787.5		-0.42342	50599.8		-0.42142	49713.8
-0.4014	48241.2		-0.41542	50636.3		-0.46747	15150.2		-0.46747	13980.3		-0.46747	10726.2		-0.41742	50372.4		-0.41942	50416.8		-0.42142	50933.9		-0.42142	50763.2		-0.41942	49957.1
-0.4	48305.5		-0.41341	50757.4		-0.46547	15459.8		-0.46547	14283.1		-0.46547	10993.2		-0.41542	50484.7		-0.41742	50532.4		-0.41942	51079.6		-0.41942	50926		-0.41742	50200.1
-0.3994	48332.9		-0.41141	50877.9		-0.46346	15774		-0.46346	14590.6		-0.46346	11265.1		-0.41341	50596.5		-0.41542	50647.5		-0.41742	51224.9		-0.41742	51088.3		-0.41542	50443
-0.3974	48424.2		-0.40941	50997.9		-0.46146	16092.7		-0.46146	14902.7		-0.46146	11541.8		-0.41141	50707.7		-0.41341	50762		-0.41542	51369.5		-0.41542	51250.1		-0.41341	50685.6
-0.3954	48515		-0.40741	51117.3		-0.45946	16416		-0.45946	15219.6		-0.45946	11823.6		-0.40941	50818.4		-0.41141	50876		-0.41341	51513.7		-0.41341	51411.4		-0.41141	50927.9
-0.39339	48605.5		-0.40541	51236.3		-0.45746	16744		-0.45746	15541.2		-0.45746	12110.3		-0.40741	50928.6		-0.40941	50989.5		-0.41141	51657.2		-0.41141	51572.1		-0.40941	51169.9
-0.39139	48695.4		-0.4034	51354.6		-0.45546	17076.5		-0.45546	15867.7		-0.45546	12402.1		-0.40541	51038.2		-0.40741	51102.4		-0.40941	51800.3		-0.40941	51732.3		-0.40741	51411.7
-0.38939	48785		-0.4014	51472.4		-0.45345	17413.8		-0.45345	16199.1		-0.45345	12699		-0.4034	51147.3		-0.40541	51214.8		-0.40741	51942.7		-0.40741	51892		-0.40541	51653.2
-0.38739	48874.1		-0.4	51554.6		-0.45145	17755.8		-0.45145	16535.3		-0.45145	13001.1		-0.4014	51255.9		-0.4034	51326.6		-0.40541	52084.6		-0.40541	52051.1		-0.4034	51894.4
-0.38539	48962.7		-0.3994	51589.7		-0.44945	18102.5		-0.44945	16876.5		-0.44945	13308.4		-0.4	51331.6		-0.4014	51437.9		-0.4034	52226		-0.4034	52209.7		-0.4014	52135.3
-0.38338	49051		-0.3974	51706.5		-0.44745	18454		-0.44745	17222.6		-0.44745	13621		-0.3994	51364		-0.4	51515.5		-0.4014	52366.7		-0.4014	52367.8		-0.4	52303.7
-0.38138	49138.8		-0.3954	51822.7		-0.44545	18810.3		-0.44545	17573.7		-0.44545	13938.9		-0.3974	51471.5		-0.3994	51548.7		-0.4	52464.9		-0.4	52478.1		-0.3994	52375.8
-0.37938	49226.1		-0.39339	51938.3		-0.44344	19171.5		-0.44344	17929.9		-0.44344	14262.3		-0.3954	51578.5		-0.3974	51658.9		-0.3994	52506.9		-0.3994	52525.3		-0.3974	52616
-0.37738	49313.1		-0.39139	52053.4		-0.44144	19537.5		-0.44144	18291.1		-0.44144	14591.1		-0.39339	51685		-0.3954	51768.6		-0.3974	52646.6		-0.3974	52682.3		-0.3954	52855.9
-0.37538	49399.6		-0.38939	52168		-0.44	19804		-0.44	18554.4		-0.44	14831.2		-0.39139	51790.9		-0.39339	51877.7		-0.3954	52785.7		-0.3954	52838.7		-0.39339	53095.4
-0.37337	49485.6		-0.38739	52282		-0.43944	19908.4		-0.43944	18657.5		-0.43944	14925.3		-0.38939	51896.3		-0.39139	51986.3		-0.39339	52924.2		-0.39339	52994.5		-0.39139	53334.6
-0.37137	49571.3		-0.38539	52395.4		-0.43744	20284.2		-0.43744	19029		-0.43744	15265.2		-0.38739	52001.2		-0.38939	52094.4		-0.39139	53062.1		-0.39139	53149.8		-0.38939	53573.4
-0.36937	49656.5		-0.38338	52508.4		-0.43544	20665		-0.43544	19405.6		-0.43544	15610.6		-0.38539	52105.5		-0.38739	52201.9		-0.38939	53199.4		-0.38939	53304.6		-0.38739	53811.8
-0.36737	49741.2		-0.38138	52620.7		-0.43343	21050.7		-0.43343	19787.5		-0.43343	15961.7		-0.38338	52209.3		-0.38539	52308.9		-0.38739	53336.2		-0.38739	53458.7		-0.38539	54049.8
-0.36537	49825.6		-0.37938	52732.5		-0.43143	21441.4		-0.43143	20174.6		-0.43143	16318.5		-0.38138	52312.6		-0.38338	52415.3		-0.38539	53472.4		-0.38539	53612.3		-0.38338	54287.4
-0.36336	49909.5		-0.37738	52843.8		-0.42943	21837.2		-0.42943	20566.9		-0.42943	16681		-0.37938	52415.4		-0.38138	52521.2		-0.38338	53608		-0.38338	53765.4		-0.38138	54524.6
-0.36136	49992.9		-0.37538	52954.5		-0.42743	22238		-0.42743	20964.6		-0.42743	17049.3		-0.37738	52517.6		-0.37938	52626.6		-0.38138	53743.1		-0.38138	53917.8		-0.37938	54761.4
-0.36	50049.4		-0.37337	53064.7		-0.42543	22643.9		-0.42543	21367.5		-0.42543	17423.5		-0.37538	52619.3		-0.37738	52731.4		-0.37938	53877.5		-0.37938	54069.7		-0.37738	54997.8
-0.35936	50075.9		-0.37137	53174.3		-0.42342	23054.8		-0.42342	21775.9		-0.42342	17803.6		-0.37337	52720.5		-0.37538	52835.6		-0.37738	54011.4		-0.37738	54221		-0.37538	55233.7
-0.35736	50158.5		-0.36937	53283.4		-0.42142	23470.9		-0.42142	22189.6		-0.42142	18189.7		-0.37137	52821.1		-0.37337	52939.3		-0.37538	54144.6		-0.37538	54371.7		-0.37337	55469.1
-0.35536	50240.7		-0.36737	53391.9		-0.41942	23892.1		-0.41942	22608.6		-0.41942	18581.7		-0.36937	52921.2		-0.37137	53042.5		-0.37337	54277.3		-0.37337	54521.8		-0.37137	55704.1
-0.35335	50322.4		-0.36537	53499.9		-0.41742	24318.4		-0.41742	23033.2		-0.41742	18979.8		-0.36737	53020.8		-0.36937	53145.2		-0.37137	54409.4		-0.37137	54671.3		-0.36937	55938.6
-0.35135	50403.7		-0.36336	53607.3		-0.41542	24749.9		-0.41542	23463.1		-0.41542	19383.9		-0.36537	53119.9		-0.36737	53247.3		-0.36937	54540.9		-0.36937	54820.3		-0.36737	56172.6
-0.34935	50484.5		-0.36136	53714.2		-0.41341	25186.6		-0.41341	23898.6		-0.41341	19794.2		-0.36336	53218.4		-0.36537	53348.8		-0.36737	54671.8		-0.36737	54968.6		-0.36537	56406.1
-0.34735	50565		-0.36	53786.5		-0.41141	25628.5		-0.41141	24339.5		-0.41141	20210.7		-0.36136	53316.4		-0.36336	53449.8		-0.36537	54802.1		-0.36537	55116.3		-0.36336	56639.2
-0.34535	50644.9		-0.35936	53820.5		-0.40941	26075.6		-0.40941	24786		-0.40941	20633.3		-0.36	53382.7		-0.36136	53550.3		-0.36336	54931.8		-0.36336	55263.5		-0.36136	56871.7
-0.34334	50724.5		-0.35736	53926.2		-0.40741	26527.9		-0.40741	25238		-0.40741	21062.3		-0.35936	53413.8		-0.36	53618.3		-0.36136	55060.9		-0.36136	55410		-0.36	57029.4
-0.34134	50803.6		-0.35536	54031.4		-0.40541	26985.5		-0.40541	25695.6		-0.40541	21497.5		-0.35736	53510.7		-0.35936	53650.2		-0.36	55148.4		-0.36	55509.3		-0.35936	57103.6
-0.33934	50882.3		-0.35335	54136.1		-0.4034	27448.3		-0.4034	26158.7		-0.4034	21939		-0.35536	53607.1		-0.35736	53749.6		-0.35936	55189.4		-0.35936	55555.9		-0.35736	57335.1
-0.33734	50960.5		-0.35135	54240.1		-0.4014	27916.4		-0.4014	26627.4		-0.4014	22387		-0.35335	53703		-0.35536	53848.4		-0.35736	55317.3		-0.35736	55701.2		-0.35536	57565.9
-0.33534	51038.3		-0.34935	54343.7		-0.4	28247.2		-0.4	26958.9		-0.4	22704.3		-0.35135	53798.3		-0.35335	53946.7		-0.35536	55444.6		-0.35536	55845.9		-0.35335	57796.3
-0.33333	51115.7		-0.34735	54446.6		-0.3994	28389.8		-0.3994	27101.8		-0.3994	22841.3		-0.34935	53893.1		-0.35135	54044.4		-0.35335	55571.3		-0.35335	55989.9		-0.35135	58026
-0.33133	51192.6		-0.34535	54549.1		-0.3974	28868.4		-0.3974	27581.7		-0.3974	23302.1		-0.34735	53987.4		-0.34935	54141.6		-0.35135	55697.4		-0.35135	56133.4		-0.34935	58255.2
-0.32933	51269.1		-0.34334	54650.9		-0.3954	29352.3		-0.3954	28067.3		-0.3954	23769.4		-0.34535	54081.1		-0.34735	54238.3		-0.34935	55822.8		-0.34935	56276.2		-0.34735	58483.8
-0.32733	51345.2		-0.34134	54752.2		-0.39339	29841.6		-0.39339	28558.5		-0.39339	24243.1		-0.34334	54174.3		-0.34535	54334.4		-0.34735	55947.7		-0.34735	56418.4		-0.34535	58711.7
-0.32533	51420.8		-0.33934	54853		-0.39139	30336.1		-0.39139	29055.4		-0.39139	24723.5		-0.34134	54267		-0.34334	54430		-0.34535	56071.9		-0.34535	56559.9		-0.34334	58939.1
-0.32332	51496		-0.33734	54953.2		-0.38939	30835.9		-0.38939	29558		-0.38939	25210.4		-0.33934	54359.1		-0.34134	54525		-0.34334	56195.5		-0.34334	56700.8		-0.34134	59165.8
-0.32132	51570.8		-0.33534	55052.8		-0.38739	31341.1		-0.38739	30066.2		-0.38739	25703.9		-0.33734	54450.7		-0.33934	54619.5		-0.34134	56318.5		-0.34134	56841.1		-0.33934	59392
-0.32	51619.9		-0.33333	55151.9		-0.38539	31851.6		-0.38539	30580.1		-0.38539	26204		-0.33534	54541.8		-0.33734	54713.4		-0.33934	56440.9		-0.33934	56980.8		-0.33734	59617.4
-0.31932	51645.1		-0.33133	55250.4		-0.38338	32367.3		-0.38338	31099.7		-0.38338	26710.8		-0.33333	54632.3		-0.33534	54806.8		-0.33734	56562.7		-0.33734	57119.8		-0.33534	59842.2
-0.31732	51719		-0.32933	55348.3		-0.38138	32888.4		-0.38138	31625		-0.38138	27224.3		-0.33133	54722.3		-0.33333	54899.6		-0.33534	56683.8		-0.33534	57258.1		-0.33333	60066.4
-0.31532	51792.4		-0.32733	55445.7		-0.37938	33414.8		-0.37938	32156		-0.37938	27744.5		-0.32933	54811.8		-0.33133	54991.9		-0.33333	56804.3		-0.33333	57395.8		-0.33133	60289.9
-0.31331	51865.5		-0.32533	55542.5		-0.37738	33946.5		-0.37738	32692.7		-0.37738	28271.5		-0.32733	54900.8		-0.32933	55083.7		-0.33133	56924.2		-0.33133	57532.9		-0.32933	60512.7
-0.31131	51938		-0.32332	55638.8		-0.37538	34483.4		-0.37538	33235.1		-0.37538	28805.2		-0.32533	54989.2		-0.32733	55174.9		-0.32933	57043.4		-0.32933	57669.3		-0.32733	60734.8
-0.30931	52010.2		-0.32132	55734.5		-0.37337	35025.7		-0.37337	33783.2		-0.37337	29345.7		-0.32332	55077.1		-0.32533	55265.5		-0.32733	57162		-0.32733	57805		-0.32533	60956.1
-0.30731	52081.9		-0.32	55797.3		-0.37137	35573.3		-0.37137	34337		-0.37137	29892.9		-0.32132	55164.4		-0.32332	55355.6		-0.32533	57280		-0.32533	57940.1		-0.32332	61176.8
-0.30531	52153.2		-0.31932	55829.6		-0.36937	36126.1		-0.36937	34896.4		-0.36937	30447		-0.32	55221.8		-0.32132	55445.2		-0.32332	57397.4		-0.32332	58074.5		-0.32132	61396.8
-0.3033	52224		-0.31732	55924.2		-0.36737	36684.2		-0.36737	35461.6		-0.36737	31007.9		-0.31932	55251.2		-0.32	55504		-0.32132	57514.1		-0.32132	58208.2		-0.32	61541.5
-0.3013	52294.4		-0.31532	56018.2		-0.36537	37247.5		-0.36537	36032.4		-0.36537	31575.7		-0.31732	55337.5		-0.31932	55534.2		-0.32	57590.8		-0.32	58296.1		-0.31932	61616
-0.2993	52364.4		-0.31331	56111.6		-0.36336	37816.1		-0.36336	36608.9		-0.36336	32150.2		-0.31532	55423.2		-0.31732	55622.7		-0.31932	57630.2		-0.31932	58341.3		-0.31732	61834.4
-0.2973	52433.9		-0.31131	56204.5		-0.36136	38389.9		-0.36136	37191		-0.36136	32731.7		-0.31331	55508.5		-0.31532	55710.6		-0.31732	57745.6		-0.31732	58473.7		-0.31532	62052.1
-0.2953	52503		-0.30931	56296.8		-0.36	38783.1		-0.36	37590.1		-0.36	33131		-0.31131	55593.1		-0.31331	55797.9		-0.31532	57860.4		-0.31532	58605.4		-0.31331	62269.1
-0.29329	52571.6		-0.30731	56388.6		-0.35936	38968.9		-0.35936	37778.8		-0.35936	33320		-0.30931	55677.3		-0.31131	55884.8		-0.31331	57974.6		-0.31331	58736.4		-0.31131	62485.2
-0.29129	52639.8		-0.30531	56479.8		-0.35736	39553.1		-0.35736	38372.2		-0.35736	33915.2		-0.30731	55760.9		-0.30931	55971.1		-0.31131	58088.1		-0.31131	58866.8		-0.30931	62700.6
-0.28929	52707.6		-0.3033	56570.4		-0.35536	40142.5		-0.35536	38971.3		-0.35536	34517.2		-0.30531	55844		-0.30731	56056.8		-0.30931	58201		-0.30931	58996.5		-0.30731	62915.2
-0.28729	52775		-0.3013	56660.5		-0.35335	40737		-0.35335	39575.9		-0.35335	35126.1		-0.3033	55926.5		-0.30531	56142		-0.30731	58313.2		-0.30731	59125.5		-0.30531	63128.9
-0.28529	52841.9		-0.2993	56749.9		-0.35135	41336.6		-0.35135	40186.1		-0.35135	35741.9		-0.3013	56008.6		-0.3033	56226.6		-0.30531	58424.8		-0.30531	59253.7		-0.3033	63341.8
-0.28328	52908.3		-0.2973	56838.9		-0.34935	41941.3		-0.34935	40801.9		-0.34935	36364.6		-0.2993	56090		-0.3013	56310.7		-0.3033	58535.7		-0.3033	59381.4		-0.3013	63554
-0.28128	52974.4		-0.2953	56927.2		-0.34735	42551.1		-0.34735	41423.2		-0.34735	36994.1		-0.2973	56171		-0.2993	56394.2		-0.3013	58646		-0.3013	59508.3		-0.2993	63765.2
-0.28	53016.4		-0.29329	57015		-0.34535	43166		-0.34535	42050		-0.34535	37630.5		-0.2953	56251.4		-0.2973	56477.2		-0.2993	58755.6		-0.2993	59634.5		-0.2973	63975.6
-0.27928	53040		-0.29129	57102.2		-0.34334	43785.8		-0.34334	42682.3		-0.34334	38273.7		-0.29329	56331.3		-0.2953	56559.6		-0.2973	58864.6		-0.2973	59760		-0.2953	64185.2
-0.27728	53105.1		-0.28929	57188.8		-0.34134	44410.7		-0.34134	43320.1		-0.34134	38923.8		-0.29129	56410.6		-0.29329	56641.5		-0.2953	58972.9		-0.2953	59884.8		-0.29329	64393.9
-0.27528	53169.9		-0.28729	57274.9		-0.33934	45040.5		-0.33934	43963.2		-0.33934	39580.7		-0.28929	56489.4		-0.29129	56722.9		-0.29329	59080.5		-0.29329	60008.9		-0.29129	64601.7
-0.27327	53234.2		-0.28529	57360.4		-0.33734	45675.2		-0.33734	44611.8		-0.33734	40244.4		-0.28729	56567.7		-0.28929	56803.7		-0.29129	59187.5		-0.29129	60132.3		-0.28929	64808.6
-0.27127	53298		-0.28328	57445.4		-0.33534	46314.8		-0.33534	45265.8		-0.33534	40915		-0.28529	56645.5		-0.28729	56883.9		-0.28929	59293.8		-0.28929	60254.9		-0.28729	65014.6
-0.26927	53361.4		-0.28128	57529.7		-0.33333	46959.2		-0.33333	45925.1		-0.33333	41592.3		-0.28328	56722.7		-0.28529	56963.6		-0.28729	59399.5		-0.28729	60376.9		-0.28529	65219.7
-0.26727	53424.4		-0.28	57583.4		-0.33133	47608.5		-0.33133	46589.6		-0.33133	42276.3		-0.28128	56799.4		-0.28328	57042.8		-0.28529	59504.5		-0.28529	60498.2		-0.28328	65423.8
-0.26527	53486.9		-0.27928	57613.5		-0.32933	48262.5		-0.32933	47259.5		-0.32933	42967.1		-0.28	56848.2		-0.28128	57121.4		-0.28328	59608.9		-0.28328	60618.7		-0.28128	65627.1
-0.26326	53549		-0.27728	57696.7		-0.32733	48921.2		-0.32733	47934.5		-0.32733	43664.6		-0.27928	56875.5		-0.28	57171.4		-0.28128	59712.5		-0.28128	60738.5		-0.28	65756.7
-0.26126	53610.7		-0.27528	57779.4		-0.32533	49584.6		-0.32533	48614.7		-0.32533	44368.7		-0.27728	56951.1		-0.27928	57199.4		-0.28	59778.5		-0.28	60814.8		-0.27928	65829.4
-0.25926	53671.9		-0.27327	57861.5		-0.32332	50252.7		-0.32332	49300.1		-0.32332	45079.5		-0.27528	57026.2		-0.27728	57276.9		-0.27928	59815.5		-0.27928	60857.6		-0.27728	66030.7
-0.25726	53732.7		-0.27127	57943		-0.32132	50925.3		-0.32132	49990.5		-0.32132	45796.9		-0.27327	57100.7		-0.27528	57353.8		-0.27728	59917.9		-0.27728	60975.9		-0.27528	66231.1
-0.25526	53793.1		-0.26927	58023.9		-0.32	51371.7		-0.32	50448.9		-0.32	46274		-0.27127	57174.7		-0.27327	57430.2		-0.27528	60019.5		-0.27528	61093.5		-0.27327	66430.5
-0.25325	53853		-0.26727	58104.3		-0.31932	51602.4		-0.31932	50686		-0.31932	46520.9		-0.26927	57248.2		-0.27127	57506.1		-0.27327	60120.5		-0.27327	61210.4		-0.27127	66628.9
-0.25125	53912.5		-0.26527	58184.1		-0.31732	52284.1		-0.31732	51386.4		-0.31732	47251.4		-0.26727	57321.1		-0.26927	57581.4		-0.27127	60220.9		-0.27127	61326.6		-0.26927	66826.4
-0.24925	53971.5		-0.26326	58263.3		-0.31532	52970.1		-0.31532	52091.8		-0.31532	47988.5		-0.26527	57393.5		-0.26727	57656.1		-0.26927	60320.5		-0.26927	61442		-0.26727	67022.8
-0.24725	54030.1		-0.26126	58341.9		-0.31331	53660.6		-0.31331	52802		-0.31331	48731.9		-0.26326	57465.4		-0.26527	57730.3		-0.26727	60419.5		-0.26727	61556.6		-0.26527	67218.2
-0.24525	54088.3		-0.25926	58420		-0.31131	54355.3		-0.31131	53517.1		-0.31131	49481.8		-0.26126	57536.7		-0.26326	57804		-0.26527	60517.8		-0.26527	61670.6		-0.26326	67412.6
-0.24324	54146		-0.25726	58497.4		-0.30931	55054.3		-0.30931	54237		-0.30931	50238		-0.25926	57607.5		-0.26126	57877.1		-0.26326	60615.4		-0.26326	61783.7		-0.26126	67606
-0.24124	54203.3		-0.25526	58574.4		-0.30731	55757.6		-0.30731	54961.5		-0.30731	51000.5		-0.25726	57677.8		-0.25926	57949.6		-0.26126	60712.3		-0.26126	61896.2		-0.25926	67798.3
-0.24	54238.6		-0.25325	58650.7		-0.30531	56464.9		-0.30531	55690.7		-0.30531	51769.3		-0.25526	57747.5		-0.25726	58021.6		-0.25926	60808.5		-0.25926	62007.8		-0.25726	67989.6
-0.23924	54260.2		-0.25125	58726.5		-0.3033	57176.3		-0.3033	56424.5		-0.3033	52544.3		-0.25325	57816.7		-0.25526	58093		-0.25726	60904.1		-0.25726	62118.8		-0.25526	68179.8
-0.23724	54316.6		-0.24925	58801.6		-0.3013	57891.8		-0.3013	57162.8		-0.3013	53325.4		-0.25125	57885.4		-0.25325	58163.9		-0.25526	60999		-0.25526	62228.9		-0.25325	68369
-0.23524	54372.6		-0.24725	58876.2		-0.2993	58611.1		-0.2993	57905.5		-0.2993	54112.6		-0.24925	57953.5		-0.25125	58234.3		-0.25325	61093.2		-0.25325	62338.4		-0.25125	68557
-0.23323	54428.1		-0.24525	58950.3		-0.2973	59334.4		-0.2973	58652.6		-0.2973	54905.8		-0.24725	58021.1		-0.24925	58304		-0.25125	61186.7		-0.25125	62447		-0.24925	68744
-0.23123	54483.3		-0.24324	59023.7		-0.2953	60061.4		-0.2953	59404		-0.2953	55704.9		-0.24525	58088.1		-0.24725	58373.3		-0.24925	61279.5		-0.24925	62554.9		-0.24725	68929.9
-0.22923	54537.9		-0.24124	59096.6		-0.29329	60792.2		-0.29329	60159.7		-0.29329	56509.9		-0.24324	58154.6		-0.24525	58442		-0.24725	61371.6		-0.24725	62662		-0.24525	69114.6
-0.22723	54592.2		-0.24	59141.5		-0.29129	61526.6		-0.29129	60919.5		-0.29129	57320.7		-0.24124	58220.6		-0.24324	58510.1		-0.24525	61463		-0.24525	62768.4		-0.24324	69298.3
-0.22523	54645.9		-0.23924	59168.9		-0.28929	62264.6		-0.28929	61683.4		-0.28929	58137.3		-0.24	58261.3		-0.24124	58577.7		-0.24324	61553.8		-0.24324	62873.9		-0.24124	69480.8
-0.22322	54699.3		-0.23724	59240.6		-0.28729	63006.1		-0.28729	62451.3		-0.28729	58959.5		-0.23924	58286.1		-0.24	58619.3		-0.24124	61643.8		-0.24124	62978.8		-0.24	69593.4
-0.22122	54752.2		-0.23524	59311.7		-0.28529	63751		-0.28529	63223		-0.28529	59787.2		-0.23724	58351		-0.23924	58644.7		-0.24	61699.3		-0.24	63043.4		-0.23924	69662.2
-0.21922	54804.7		-0.23323	59382.3		-0.28328	64499.2		-0.28328	63998.7		-0.28328	60620.4		-0.23524	58415.4		-0.23724	58711.2		-0.23924	61733.2		-0.23924	63082.8		-0.23724	69842.4
-0.21722	54856.7		-0.23123	59452.3		-0.28128	65250.7		-0.28128	64778.1		-0.28128	61459.1		-0.23323	58479.2		-0.23524	58777.1		-0.23724	61821.8		-0.23724	63186.1		-0.23524	70021.5
-0.21522	54908.3		-0.22923	59521.7		-0.28	65733.3		-0.28	65278.8		-0.28	61998.6		-0.23123	58542.5		-0.23323	58842.5		-0.23524	61909.8		-0.23524	63288.5		-0.23323	70199.4
-0.21321	54959.5		-0.22723	59590.5		-0.27928	66005.4		-0.27928	65561.1		-0.27928	62303		-0.22923	58605.3		-0.23123	58907.3		-0.23323	61997		-0.23323	63390.2		-0.23123	70376.2
-0.21121	55010.2		-0.22523	59658.7		-0.27728	66763.1		-0.27728	66347.7		-0.27728	63152.2		-0.22723	58667.5		-0.22923	58971.5		-0.23123	62083.6		-0.23123	63491.1		-0.22923	70551.7
-0.20921	55060.5		-0.22322	59726.4		-0.27528	67523.9		-0.27528	67137.8		-0.27528	64006.5		-0.22523	58729.2		-0.22723	59035.3		-0.22923	62169.4		-0.22923	63591.3		-0.22723	70726.1
-0.20721	55110.4		-0.22122	59793.5		-0.27327	68287.5		-0.27327	67931.3		-0.27327	64865.8		-0.22322	58790.3		-0.22523	59098.4		-0.22723	62254.6		-0.22723	63690.6		-0.22523	70899.3
-0.20521	55159.8		-0.21922	59860		-0.27127	69053.9		-0.27127	68728		-0.27127	65730		-0.22122	58851		-0.22322	59161		-0.22523	62339		-0.22523	63789.1		-0.22322	71071.2
-0.2032	55208.8		-0.21722	59925.9		-0.26927	69823.1		-0.26927	69528		-0.26927	66599		-0.21922	58911.1		-0.22122	59223.1		-0.22322	62422.7		-0.22322	63886.9		-0.22122	71242
-0.2012	55257.3		-0.21522	59991.2		-0.26727	70594.9		-0.26727	70331		-0.26727	67472.8		-0.21722	58970.6		-0.21922	59284.6		-0.22122	62505.8		-0.22122	63983.9		-0.21922	71411.5
-0.2	55286.2		-0.21321	60056		-0.26527	71369.2		-0.26527	71137		-0.26527	68351.2		-0.21522	59029.6		-0.21722	59345.5		-0.21922	62588.1		-0.21922	64080		-0.21722	71579.8
-0.1992	55305.4		-0.21121	60120.1		-0.26326	72145.9		-0.26326	71946		-0.26326	69234.1		-0.21321	59088.1		-0.21522	59405.9		-0.21722	62669.7		-0.21722	64175.4		-0.21522	71746.8
-0.1972	55353.1		-0.20921	60183.7		-0.26126	72925		-0.26126	72757.7		-0.26126	70121.4		-0.21121	59146		-0.21321	59465.7		-0.21522	62750.6		-0.21522	64269.9		-0.21321	71912.6
-0.1952	55400.3		-0.20721	60246.7		-0.25926	73706.3		-0.25926	73572.1		-0.25926	71012.9		-0.20921	59203.4		-0.21121	59525		-0.21321	62830.8		-0.21321	64363.7		-0.21121	72077.1
-0.19319	55447.1		-0.20521	60309.1		-0.25726	74489.7		-0.25726	74389		-0.25726	71908.6		-0.20721	59260.3		-0.20921	59583.8		-0.21121	62910.3		-0.21121	64456.6		-0.20921	72240.4
-0.19119	55493.4		-0.2032	60370.9		-0.25526	75275.1		-0.25526	75208.4		-0.25526	72808.3		-0.20521	59316.6		-0.20721	59641.9		-0.20921	62989		-0.20921	64548.8		-0.20721	72402.3
-0.18919	55539.3		-0.2012	60432.2		-0.25325	76062.4		-0.25325	76030.2		-0.25325	73712		-0.2032	59372.4		-0.20521	59699.6		-0.20721	63067.1		-0.20721	64640.1		-0.20521	72563
-0.18719	55584.8		-0.2	60468.7		-0.25125	76851.5		-0.25125	76854.1		-0.25125	74619.4		-0.2012	59427.7		-0.2032	59756.6		-0.20521	63144.4		-0.20521	64730.6		-0.2032	72722.4
-0.18519	55629.8		-0.1992	60492.9		-0.24925	77642.3		-0.24925	77680.2		-0.24925	75530.5		-0.2	59460.6		-0.2012	59813.1		-0.2032	63221		-0.2032	64820.3		-0.2012	72880.4
-0.18318	55674.4		-0.1972	60552.9		-0.24	81314.4		-0.24725	78508.3		-0.24725	76445		-0.1992	59482.4		-0.2	59846.8		-0.2012	63296.9		-0.2012	64909.2		-0.2	72974.7
-0.18118	55718.6		-0.1952	60612.4		-0.2	97292.6		-0.24525	79338.3		-0.24525	77363		-0.1972	59536.6		-0.1992	59869.1		-0.2	63342.1		-0.2	64962.1		-0.1992	73037.2
-0.17918	55762.3		-0.19319	60671.3		-0.1992	97609.7		-0.24	81520.8		-0.24324	78284.2		-0.1952	59590.3		-0.1972	59924.5		-0.1992	63372.1		-0.1992	64997.3		-0.1972	73192.6
-0.17718	55805.6		-0.19119	60729.7		-0.1972	98401.2		-0.2	98311.7		-0.24124	79208.6		-0.19319	59643.4		-0.1952	59979.4		-0.1972	63446.6		-0.1972	65084.5		-0.1952	73346.8
-0.17518	55848.4		-0.18919	60787.4		-0.1952	99190.9		-0.1952	100315		-0.24	79783.1		-0.19119	59695.9		-0.19319	60033.6		-0.1952	63520.3		-0.1952	65170.9		-0.19319	73499.5
-0.17317	55890.8		-0.18719	60844.5		-0.19319	99978.7		-0.19319	101146		-0.23924	80135.8		-0.18919	59748		-0.19119	60087.4		-0.19319	63593.3		-0.19319	65256.5		-0.19119	73650.9
-0.17117	55932.8		-0.18519	60901.1		-0.19119	100764		-0.19119	101976		-0.23724	81065.9		-0.18719	59799.5		-0.18919	60140.6		-0.19119	63665.6		-0.19119	65341.3		-0.18919	73801
-0.16917	55974.3		-0.18318	60957.1		-0.18919	101548		-0.18919	102804		-0.23524	81998.7		-0.18519	59850.4		-0.18719	60193.2		-0.18919	63737.1		-0.18919	65425.3		-0.18719	73949.7
-0.16717	56015.4		-0.18118	61012.5		-0.18719	102329		-0.18719	103629		-0.23323	82934		-0.18318	59900.9		-0.18519	60245.3		-0.18719	63808		-0.18719	65508.4		-0.18519	74097.1
-0.16517	56056		-0.17918	61067.3		-0.18519	103108		-0.18519	104452		-0.23123	83871.7		-0.18118	59950.8		-0.18318	60296.8		-0.18519	63878.1		-0.18519	65590.7		-0.18318	74243
-0.16316	56096.2		-0.17718	61121.5		-0.18318	103884		-0.18318	105273		-0.2	98682.7		-0.17918	60000.1		-0.18118	60347.8		-0.18318	63947.5		-0.18318	65672.1		-0.18118	74387.6
-0.16116	56136		-0.17518	61175.1		-0.18118	104657		-0.18118	106091		-0.18118	107594		-0.17718	60048.9		-0.17918	60398.2		-0.18118	64016.1		-0.18118	65752.7		-0.17918	74530.8
-0.16	56158.9		-0.17317	61228.2		-0.17918	105428		-0.17918	106906		-0.17918	108533		-0.17518	60097.2		-0.17718	60448		-0.17918	64084.1		-0.17918	65832.5		-0.17718	74672.5
-0.15916	56175.3		-0.17117	61280.6		-0.17718	106195		-0.17718	107718		-0.17718	109469		-0.17317	60145		-0.17518	60497.3		-0.17718	64151.2		-0.17718	65911.4		-0.17518	74812.9
-0.15716	56214.2		-0.16917	61332.5		-0.17518	106959		-0.17518	108526		-0.17518	110403		-0.17117	60192.2		-0.17317	60546.1		-0.17518	64217.7		-0.17518	65989.5		-0.17317	74951.9
-0.15516	56252.7		-0.16717	61383.8		-0.17317	107719		-0.17317	109332		-0.17317	111334		-0.16917	60238.8		-0.17117	60594.3		-0.17317	64283.4		-0.17317	66066.8		-0.17117	75089.4
-0.15315	56290.7		-0.16517	61434.5		-0.17117	108477		-0.17117	110134		-0.17117	112261		-0.16717	60285		-0.16917	60641.9		-0.17117	64348.4		-0.17117	66143.2		-0.16917	75225.5
-0.15115	56328.3		-0.16316	61484.5		-0.16917	109230		-0.16917	110932		-0.16917	113186		-0.16517	60330.5		-0.16717	60689		-0.16917	64412.7		-0.16917	66218.8		-0.16717	75360.1
-0.14915	56365.4		-0.16116	61534.1		-0.16717	109980		-0.16717	111727		-0.16717	114107		-0.16316	60375.6		-0.16517	60735.5		-0.16717	64476.2		-0.16717	66293.5		-0.16517	75493.4
-0.14715	56402.1		-0.16	61562.5		-0.16517	110725		-0.16517	112517		-0.16517	115024		-0.16116	60420.1		-0.16316	60781.5		-0.16517	64539		-0.16517	66367.3		-0.16316	75625.1
-0.14515	56438.3		-0.15916	61583		-0.16316	111467		-0.16316	113303		-0.16316	115937		-0.16	60445.7		-0.16116	60826.9		-0.16316	64601		-0.16316	66440.3		-0.16116	75755.4
-0.14314	56474.2		-0.15716	61631.3		-0.16116	112204		-0.16116	114085		-0.16116	116846		-0.15916	60464.1		-0.16	60853		-0.16116	64662.4		-0.16116	66512.5		-0.16	75830.3
-0.14114	56509.5		-0.15516	61679		-0.16	112630		-0.16	114537		-0.16	117371		-0.15716	60507.5		-0.15916	60871.8		-0.16	64697.6		-0.16	66554		-0.15916	75884.2
-0.13914	56544.5		-0.15315	61726.2		-0.15916	112937		-0.15916	114863		-0.15916	117751		-0.15516	60550.4		-0.15716	60916.1		-0.15916	64722.9		-0.15916	66583.8		-0.15716	76011.6
-0.13714	56579		-0.15115	61772.8		-0.15716	113665		-0.15716	115636		-0.15716	118651		-0.15315	60592.8		-0.15516	60959.8		-0.15716	64782.8		-0.15716	66654.3		-0.15516	76137.5
-0.13514	56613		-0.14915	61818.7		-0.15516	114389		-0.15516	116404		-0.15516	119546		-0.15115	60634.6		-0.15315	61003		-0.15516	64841.8		-0.15516	66723.8		-0.15315	76261.9
-0.13313	56646.7		-0.14715	61864.1		-0.15315	115108		-0.15315	117167		-0.15315	120436		-0.14915	60675.9		-0.15115	61045.6		-0.15315	64900.2		-0.15315	66792.6		-0.15115	76384.7
-0.13113	56679.8		-0.14515	61908.9		-0.15115	115822		-0.15115	117925		-0.15115	121322		-0.14715	60716.7		-0.14915	61087.7		-0.15115	64957.8		-0.15115	66860.4		-0.14915	76506.1
-0.12913	56712.6		-0.14314	61953.1		-0.14915	116530		-0.14915	118678		-0.14915	122201		-0.14515	60756.9		-0.14715	61129.2		-0.14915	65014.7		-0.14915	66927.5		-0.14715	76626
-0.12713	56744.9		-0.14114	61996.7		-0.14715	117234		-0.14715	119425		-0.14715	123076		-0.14314	60796.6		-0.14515	61170.2		-0.14715	65070.8		-0.14715	66993.6		-0.14515	76744.4
-0.12513	56776.7		-0.13914	62039.7		-0.14515	117931		-0.14515	120167		-0.14515	123944		-0.14114	60835.7		-0.14314	61210.6		-0.14515	65126.2		-0.14515	67058.9		-0.14314	76861.2
-0.12312	56808.2		-0.13714	62082.1		-0.14314	118624		-0.14314	120903		-0.14314	124807		-0.13914	60874.3		-0.14114	61250.4		-0.14314	65180.8		-0.14314	67123.3		-0.14114	76976.6
-0.12112	56839.2		-0.13514	62123.9		-0.14114	119310		-0.14114	121633		-0.14114	125663		-0.13714	60912.4		-0.13914	61289.7		-0.14114	65234.7		-0.14114	67186.8		-0.13914	77090.3
-0.12	56856.3		-0.13313	62165.2		-0.13914	119991		-0.13914	122357		-0.13914	126513		-0.13514	60949.9		-0.13714	61328.5		-0.13914	65287.8		-0.13914	67249.5		-0.13714	77202.6
-0.11912	56869.7		-0.13113	62205.8		-0.13714	120666		-0.13714	123075		-0.13714	127356		-0.13313	60986.9		-0.13514	61366.6		-0.13714	65340.2		-0.13714	67311.3		-0.13514	77313.3
-0.11712	56899.8		-0.12913	62245.9		-0.13514	121334		-0.13514	123786		-0.13514	128192		-0.13113	61023.4		-0.13313	61404.3		-0.13514	65391.8		-0.13514	67372.2		-0.13313	77422.4
-0.11512	56929.5		-0.12713	62285.3		-0.13313	121997		-0.13313	124491		-0.13313	129021		-0.12913	61059.3		-0.13113	61441.3		-0.13313	65442.7		-0.13313	67432.3		-0.13113	77530
-0.11311	56958.7		-0.12513	62324.2		-0.13113	122652		-0.13113	125189		-0.13113	129843		-0.12713	61094.6		-0.12913	61477.8		-0.13113	65492.8		-0.13113	67491.4		-0.12913	77636.1
-0.11111	56987.5		-0.12312	62362.5		-0.12913	123302		-0.12913	125881		-0.12913	130658		-0.12513	61129.5		-0.12713	61513.8		-0.12913	65542.2		-0.12913	67549.7		-0.12713	77740.5
-0.10911	57015.8		-0.12112	62400.1		-0.12713	123944		-0.12713	126565		-0.12713	131465		-0.12312	61163.8		-0.12513	61549.2		-0.12713	65590.8		-0.12713	67607.2		-0.12513	77843.4
-0.10711	57043.8		-0.12	62421		-0.12513	124580		-0.12513	127242		-0.12513	132264		-0.12112	61197.5		-0.12312	61584		-0.12513	65638.7		-0.12513	67663.7		-0.12312	77944.7
-0.10511	57071.2		-0.11912	62437.2		-0.12312	125208		-0.12312	127912		-0.12312	133055		-0.12	61216.2		-0.12112	61618.3		-0.12312	65685.8		-0.12312	67719.4		-0.12112	78044.4
-0.1031	57098.3		-0.11712	62473.7		-0.12112	125830		-0.12112	128574		-0.12112	133837		-0.11912	61230.8		-0.12	61637.2		-0.12112	65732.2		-0.12112	67774.1		-0.12	78099.6
-0.1011	57124.9		-0.11512	62509.6		-0.12	126175		-0.12	128941		-0.12	134272		-0.11712	61263.4		-0.11912	61652		-0.12	65757.9		-0.12	67804.4		-0.11912	78142.5
-0.0991	57151		-0.11311	62544.9		-0.11912	126444		-0.11912	129229		-0.11912	134612		-0.11512	61295.6		-0.11712	61685.2		-0.11912	65777.8		-0.11912	67828		-0.11712	78239.1
-0.0971	57176.7		-0.11111	62579.6		-0.11712	127051		-0.11712	129875		-0.11712	135377		-0.11311	61327.2		-0.11512	61717.8		-0.11712	65822.7		-0.11712	67881		-0.11512	78334
-0.0951	57202		-0.10911	62613.7		-0.11512	127650		-0.11512	130514		-0.11512	136134		-0.11111	61358.3		-0.11311	61749.8		-0.11512	65866.8		-0.11512	67933.2		-0.11311	78427.3
-0.09309	57226.8		-0.10711	62647.3		-0.11311	128242		-0.11311	131145		-0.11311	136882		-0.10911	61388.8		-0.11111	61781.3		-0.11311	65910.1		-0.11311	67984.4		-0.11111	78519
-0.09109	57251.2		-0.10511	62680.2		-0.11111	128826		-0.11111	131768		-0.11111	137620		-0.10711	61418.8		-0.10911	61812.3		-0.11111	65952.7		-0.11111	68034.7		-0.10911	78609.1
-0.08909	57275.2		-0.1031	62712.5		-0.10911	129401		-0.10911	132382		-0.10911	138349		-0.10511	61448.2		-0.10711	61842.6		-0.10911	65994.6		-0.10911	68084.2		-0.10711	78697.5
-0.08709	57298.7		-0.1011	62744.3		-0.10711	129969		-0.10711	132988		-0.10711	139069		-0.1031	61477.1		-0.10511	61872.5		-0.10711	66035.6		-0.10711	68132.8		-0.10511	78784.4
-0.08509	57321.8		-0.0991	62775.4		-0.10511	130529		-0.10511	133585		-0.10511	139778		-0.1011	61505.5		-0.1031	61901.7		-0.10511	66075.9		-0.10511	68180.4		-0.1031	78869.6
-0.08308	57344.4		-0.0971	62805.9		-0.1031	131080		-0.1031	134174		-0.1031	140478		-0.0991	61533.4		-0.1011	61930.4		-0.1031	66115.5		-0.1031	68227.2		-0.1011	78953.1
-0.08108	57366.6		-0.0951	62835.9		-0.1011	131623		-0.1011	134753		-0.1011	141167		-0.0971	61560.7		-0.0991	61958.6		-0.1011	66154.3		-0.1011	68273.1		-0.0991	79035
-0.08	57378.4		-0.09309	62865.2		-0.0991	132157		-0.0991	135323		-0.0991	141846		-0.0951	61587.4		-0.0971	61986.1		-0.0991	66192.3		-0.0991	68318.1		-0.0971	79115.3
-0.07908	57388.4		-0.09109	62894		-0.0971	132683		-0.0971	135885		-0.0971	142515		-0.09309	61613.6		-0.0951	62013.2		-0.0971	66229.6		-0.0971	68362.2		-0.0951	79193.9
-0.07708	57409.7		-0.08909	62922.2		-0.0951	133200		-0.0951	136436		-0.0951	143172		-0.09109	61639.3		-0.09309	62039.7		-0.0951	66266.1		-0.0951	68405.4		-0.09309	79270.9
-0.07508	57430.5		-0.08709	62949.7		-0.09309	133707		-0.09309	136979		-0.09309	143819		-0.08909	61664.5		-0.09109	62065.6		-0.09309	66301.9		-0.09309	68447.7		-0.09109	79346.2
-0.07307	57451		-0.08509	62976.7		-0.09109	134206		-0.09109	137512		-0.09109	144455		-0.08709	61689.1		-0.08909	62090.9		-0.09109	66336.8		-0.09109	68489.1		-0.08909	79419.8
-0.07107	57471		-0.08308	63003.1		-0.08909	134696		-0.08909	138035		-0.08909	145080		-0.08509	61713.1		-0.08709	62115.7		-0.08909	66371.1		-0.08909	68529.6		-0.08709	79491.8
-0.06907	57490.5		-0.08108	63028.9		-0.08709	135176		-0.08709	138548		-0.08709	145693		-0.08308	61736.7		-0.08509	62140		-0.08709	66404.5		-0.08709	68569.2		-0.08509	79562.1
-0.06707	57509.7		-0.08	63042.5		-0.08509	135647		-0.08509	139052		-0.08509	146294		-0.08108	61759.7		-0.08308	62163.6		-0.08509	66437.2		-0.08509	68607.9		-0.08308	79630.7
-0.06507	57528.3		-0.07908	63054		-0.08308	136109		-0.08308	139545		-0.08308	146884		-0.08	61771.8		-0.08108	62186.8		-0.08308	66469.1		-0.08308	68645.7		-0.08108	79697.7
-0.06306	57546.6		-0.07708	63078.6		-0.08108	136561		-0.08108	140028		-0.08108	147462		-0.07908	61782.1		-0.08	62199		-0.08108	66500.3		-0.08108	68682.6		-0.08	79733.1
-0.06106	57564.4		-0.07508	63102.6		-0.08	136801		-0.08	140285		-0.08	147769		-0.07708	61804		-0.07908	62209.3		-0.08	66516.8		-0.08	68702.1		-0.07908	79762.9
-0.05906	57581.7		-0.07307	63126		-0.07908	137003		-0.07908	140501		-0.07908	148028		-0.07508	61825.4		-0.07708	62231.3		-0.07908	66530.7		-0.07908	68718.5		-0.07708	79826.5
-0.05706	57598.6		-0.07107	63148.8		-0.07708	137436		-0.07708	140963		-0.07708	148582		-0.07307	61846.2		-0.07508	62252.8		-0.07708	66560.3		-0.07708	68753.6		-0.07508	79888.4
-0.05506	57615.1		-0.06907	63171		-0.07508	137858		-0.07508	141415		-0.07508	149123		-0.07107	61866.5		-0.07307	62273.7		-0.07508	66589.2		-0.07508	68787.8		-0.07307	79948.6
-0.05305	57631.2		-0.06707	63192.6		-0.07307	138271		-0.07307	141856		-0.07307	149652		-0.06907	61886.3		-0.07107	62294		-0.07307	66617.3		-0.07307	68821.1		-0.07107	80007.1
-0.05105	57646.8		-0.06507	63213.6		-0.07107	138673		-0.07107	142286		-0.07107	150168		-0.06707	61905.5		-0.06907	62313.8		-0.07107	66644.6		-0.07107	68853.4		-0.06907	80063.9
-0.04905	57661.9		-0.06306	63234		-0.06907	139065		-0.06907	142706		-0.06907	150671		-0.06507	61924.2		-0.06707	62333		-0.06907	66671.1		-0.06907	68884.9		-0.06707	80118.9
-0.04705	57676.6		-0.06106	63253.8		-0.06707	139447		-0.06707	143114		-0.06707	151162		-0.06306	61942.3		-0.06507	62351.6		-0.06707	66696.9		-0.06707	68915.4		-0.06507	80172.3
-0.04505	57690.9		-0.05906	63273		-0.06507	139819		-0.06507	143512		-0.06507	151639		-0.06106	61959.9		-0.06306	62369.7		-0.06507	66721.9		-0.06507	68945.1		-0.06306	80224
-0.04304	57704.8		-0.05706	63291.6		-0.06306	140180		-0.06306	143898		-0.06306	152103		-0.05906	61977		-0.06106	62387.3		-0.06306	66746.2		-0.06306	68973.8		-0.06106	80273.9
-0.04104	57718.2		-0.05506	63309.7		-0.06106	140531		-0.06106	144273		-0.06106	152554		-0.05706	61993.5		-0.05906	62404.2		-0.06106	66769.7		-0.06106	69001.6		-0.05906	80322.2
-0.04	57725		-0.05305	63327.1		-0.05906	140871		-0.05906	144637		-0.05906	152991		-0.05506	62009.5		-0.05706	62420.7		-0.05906	66792.4		-0.05906	69028.5		-0.05706	80368.7
-0.03904	57731.1		-0.05105	63343.9		-0.05706	141200		-0.05706	144989		-0.05706	153415		-0.05305	62024.9		-0.05506	62436.5		-0.05706	66814.3		-0.05706	69054.5		-0.05506	80413.5
-0.03704	57743.6		-0.04905	63360.1		-0.05506	141519		-0.05506	145330		-0.05506	153825		-0.05105	62039.8		-0.05305	62451.8		-0.05506	66835.5		-0.05506	69079.5		-0.05305	80456.6
-0.03504	57755.7		-0.04705	63375.7		-0.05305	141826		-0.05305	145659		-0.05305	154221		-0.04905	62054.2		-0.05105	62466.6		-0.05305	66855.9		-0.05305	69103.7		-0.05105	80497.9
-0.03303	57767.4		-0.04505	63390.8		-0.05105	142123		-0.05105	145977		-0.05105	154603		-0.04705	62068		-0.04905	62480.8		-0.05105	66875.5		-0.05105	69127		-0.04905	80537.6
-0.03103	57778.6		-0.04304	63405.2		-0.04905	142409		-0.04905	146282		-0.04905	154972		-0.04505	62081.3		-0.04705	62494.4		-0.04905	66894.4		-0.04905	69149.3		-0.04705	80575.4
-0.02903	57789.3		-0.04104	63419		-0.04705	142683		-0.04705	146576		-0.04705	155326		-0.04304	62094.1		-0.04505	62507.5		-0.04705	66912.5		-0.04705	69170.7		-0.04505	80611.6
-0.02703	57799.6		-0.04	63426		-0.04505	142947		-0.04505	146858		-0.04505	155666		-0.04104	62106.3		-0.04304	62520		-0.04505	66929.8		-0.04505	69191.2		-0.04304	80646
-0.02503	57809.5		-0.03904	63432.2		-0.04304	143199		-0.04304	147128		-0.04304	155991		-0.04	62112.4		-0.04104	62531.9		-0.04304	66946.3		-0.04304	69210.8		-0.04104	80678.7
-0.02302	57819		-0.03704	63444.9		-0.04104	143440		-0.04104	147386		-0.04104	156302		-0.03904	62117.9		-0.04	62537.9		-0.04104	66962.1		-0.04104	69229.4		-0.04	80695
-0.02102	57828		-0.03504	63456.9		-0.04	143561		-0.04	147515		-0.04	156458		-0.03704	62129.1		-0.03904	62543.3		-0.04	66970		-0.04	69238.8		-0.03904	80709.7
-0.01902	57836.5		-0.03303	63468.4		-0.03904	143670		-0.03904	147632		-0.03904	156599		-0.03504	62139.7		-0.03704	62554.1		-0.03904	66977.1		-0.03904	69247.2		-0.03704	80738.9
-0.01702	57844.6		-0.03103	63479.2		-0.03704	143888		-0.03704	147865		-0.03704	156881		-0.03303	62149.7		-0.03504	62564.4		-0.03704	66991.3		-0.03704	69264		-0.03504	80766.3
-0.01502	57852.3		-0.02903	63489.4		-0.03504	144095		-0.03504	148086		-0.03504	157148		-0.03103	62159.2		-0.03303	62574.1		-0.03504	67004.7		-0.03504	69279.9		-0.03303	80792.1
-0.01301	57859.6		-0.02703	63499.1		-0.03303	144290		-0.03303	148295		-0.03303	157400		-0.02903	62168.2		-0.03103	62583.3		-0.03303	67017.4		-0.03303	69294.9		-0.03103	80816
-0.01101	57866.4		-0.02503	63508.1		-0.03103	144474		-0.03103	148492		-0.03103	157638		-0.02703	62176.7		-0.02903	62591.9		-0.03103	67029.3		-0.03103	69309		-0.02903	80838.3
-0.00901	57872.7		-0.02302	63516.6		-0.02903	144646		-0.02903	148676		-0.02903	157861		-0.02503	62184.6		-0.02703	62599.9		-0.02903	67040.4		-0.02903	69322.2		-0.02703	80858.8
-0.00701	57878.6		-0.02102	63524.4		-0.02703	144807		-0.02703	148848		-0.02703	158069		-0.02302	62191.9		-0.02503	62607.4		-0.02703	67050.8		-0.02703	69334.4		-0.02503	80877.5
-0.00501	57884.1		-0.01902	63531.6		-0.02503	144956		-0.02503	149007		-0.02503	158261		-0.02102	62198.7		-0.02302	62614.3		-0.02503	67060.4		-0.02503	69345.7		-0.02302	80894.5
-0.003	57889.2		-0.01702	63538.3		-0.02302	145093		-0.02302	149154		-0.02302	158439		-0.01902	62205		-0.02102	62620.7		-0.02302	67069.2		-0.02302	69356.1		-0.02102	80909.7
-0.001	57893.8		-0.01502	63544.3		-0.02102	145219		-0.02102	149288		-0.02102	158602		-0.01702	62210.8		-0.01902	62626.5		-0.02102	67077.2		-0.02102	69365.6		-0.01902	80923.2
0	57895.9		-0.01301	63549.8		-0.01902	145333		-0.01902	149410		-0.01902	158749		-0.01502	62216		-0.01702	62631.7		-0.01902	67084.4		-0.01902	69374.1		-0.01702	80934.9
0.001	57897.9		-0.01101	63554.6		-0.01702	145435		-0.01702	149519		-0.01702	158881		-0.01301	62220.6		-0.01502	62636.4		-0.01702	67090.9		-0.01702	69381.8		-0.01502	80944.9
0.003	57901.6		-0.00901	63558.9		-0.01502	145525		-0.01502	149615		-0.01502	158998		-0.01101	62224.7		-0.01301	62640.5		-0.01502	67096.6		-0.01502	69388.5		-0.01301	80953.1
0.00501	57904.9		-0.00701	63562.5		-0.01301	145604		-0.01301	149699		-0.01301	159100		-0.00901	62228.3		-0.01101	62644.1		-0.01301	67101.6		-0.01301	69394.3		-0.01101	80959.6
0.00701	57907.8		-0.00501	63565.6		-0.01101	145670		-0.01101	149769		-0.01101	159186		-0.00701	62231.4		-0.00901	62647.1		-0.01101	67105.7		-0.01101	69399.2		-0.00901	80964.3
0.00901	57910.2		-0.003	63568		-0.00901	145725		-0.00901	149828		-0.00901	159257		-0.00501	62233.9		-0.00701	62649.5		-0.00901	67109.1		-0.00901	69403.1		-0.00701	80967.3
0.01101	57912.1		-0.001	63569.9		-0.00701	145768		-0.00701	149873		-0.00701	159312		-0.003	62235.8		-0.00501	62651.4		-0.00701	67111.7		-0.00701	69406.2		-0.00501	80968.5
0.01301	57913.6		0	63570.6		-0.00501	145799		-0.00501	149906		-0.00501	159353		-0.001	62237.3		-0.003	62652.8		-0.00501	67113.5		-0.00501	69408.3		-0.003	80967.9
0.01502	57914.7		0.001	63571.2		-0.003	145818		-0.003	149926		-0.003	159377		0	62237.8		-0.001	62653.5		-0.003	67114.6		-0.003	69409.5		-0.001	80965.6
0.01702	57915.4		0.003	63571.8		-0.001	145825		-0.001	149933		-0.001	159387		0.001	62238.2		0	62653.7		-0.001	67114.9		-0.001	69409.7		0	80963.8
0.01902	57915.6		0.00501	63571.9		0	145824		0	149932		0	159386		0.003	62238.5		0.001	62653.7		0	67114.7		0	69409.5		0.001	80961.6
0.02102	57915.3		0.00701	63571.3		0.001	145820		0.001	149927		0.001	159381		0.00501	62238.3		0.003	62653.4		0.001	67114.4		0.001	69409.1		0.003	80955.8
0.02302	57914.6		0.00901	63570.2		0.003	145804		0.003	149909		0.003	159359		0.00701	62237.6		0.00501	62652.5		0.003	67113.1		0.003	69407.5		0.00501	80948.2
0.02503	57913.5		0.01101	63568.5		0.00501	145775		0.00501	149878		0.00501	159323		0.00901	62236.3		0.00701	62651		0.00501	67111.1		0.00501	69405		0.00701	80938.9
0.02703	57911.9		0.01301	63566.1		0.00701	145735		0.00701	149834		0.00701	159270		0.01101	62234.5		0.00901	62649		0.00701	67108.2		0.00701	69401.6		0.00901	80927.8
0.02903	57909.9		0.01502	63563.2		0.00901	145683		0.00901	149777		0.00901	159203		0.01301	62232.2		0.01101	62646.4		0.00901	67104.6		0.00901	69397.2		0.01101	80915
0.03103	57907.5		0.01702	63559.6		0.01101	145618		0.01101	149708		0.01101	159120		0.01502	62229.3		0.01301	62643.3		0.01101	67100.3		0.01101	69392		0.01301	80900.4
0.03303	57904.6		0.01902	63555.5		0.01301	145543		0.01301	149626		0.01301	159022		0.01702	62225.9		0.01502	62639.6		0.01301	67095.1		0.01301	69385.8		0.01502	80884.1
0.03504	57901.3		0.02102	63550.8		0.01502	145455		0.01502	149531		0.01502	158908		0.01902	62221.9		0.01702	62635.3		0.01502	67089.2		0.01502	69378.7		0.01702	80866
0.03704	57897.5		0.02302	63545.4		0.01702	145355		0.01702	149423		0.01702	158779		0.02102	62217.4		0.01902	62630.5		0.01702	67082.5		0.01702	69370.7		0.01902	80846.2
0.03904	57893.3		0.02503	63539.5		0.01902	145244		0.01902	149303		0.01902	158635		0.02302	62212.3		0.02102	62625.1		0.01902	67075		0.01902	69361.7		0.02102	80824.6
0.04	57891.2		0.02703	63533		0.02102	145121		0.02102	149171		0.02102	158476		0.02503	62206.8		0.02302	62619.1		0.02102	67066.8		0.02102	69351.9		0.02302	80801.3
0.04104	57888.7		0.02903	63525.9		0.02302	144986		0.02302	149025		0.02302	158302		0.02703	62200.6		0.02503	62612.6		0.02302	67057.8		0.02302	69341.1		0.02503	80776.2
0.04304	57883.6		0.03103	63518.1		0.02503	144839		0.02503	148868		0.02503	158112		0.02903	62194		0.02703	62605.6		0.02503	67048		0.02503	69329.4		0.02703	80749.4
0.04505	57878.1		0.03303	63509.8		0.02703	144681		0.02703	148697		0.02703	157908		0.03103	62186.8		0.02903	62598		0.02703	67037.4		0.02703	69316.8		0.02903	80720.9
0.04705	57872.1		0.03504	63500.9		0.02903	144511		0.02903	148515		0.02903	157688		0.03303	62179		0.03103	62589.8		0.02903	67026.1		0.02903	69303.2		0.03103	80690.6
0.04905	57865.7		0.03704	63491.4		0.03103	144330		0.03103	148319		0.03103	157454		0.03504	62170.8		0.03303	62581.1		0.03103	67014		0.03103	69288.8		0.03303	80658.6
0.05105	57858.9		0.03904	63481.2		0.03303	144137		0.03303	148112		0.03303	157205		0.03704	62161.9		0.03504	62571.8		0.03303	67001.1		0.03303	69273.4		0.03504	80624.8
0.05305	57851.6		0.04	63476.2		0.03504	143932		0.03504	147892		0.03504	156941		0.03904	62152.6		0.03704	62561.9		0.03504	66987.4		0.03504	69257.1		0.03704	80589.3
0.05506	57843.9		0.04104	63470.5		0.03704	143716		0.03704	147660		0.03704	156662		0.04	62147.9		0.03904	62551.5		0.03704	66973		0.03704	69239.9		0.03904	80552.1
0.05706	57835.7		0.04304	63459.2		0.03904	143489		0.03904	147416		0.03904	156369		0.04104	62142.7		0.04	62546.3		0.03904	66957.8		0.03904	69221.7		0.04	80533.6
0.05906	57827.1		0.04505	63447.3		0.04	143376		0.04	147294		0.04	156223		0.04304	62132.3		0.04104	62540.5		0.04	66950.2		0.04	69212.7		0.04104	80513.1
0.06106	57818.1		0.04705	63434.8		0.04104	143250		0.04104	147159		0.04104	156061		0.04505	62121.3		0.04304	62529		0.04104	66941.8		0.04104	69202.7		0.04304	80472.4
0.06306	57808.6		0.04905	63421.6		0.04304	143000		0.04304	146891		0.04304	155739		0.04705	62109.8		0.04505	62516.9		0.04304	66925		0.04304	69182.7		0.04505	80430
0.06507	57798.7		0.05105	63407.9		0.04505	142739		0.04505	146611		0.04505	155402		0.04905	62097.7		0.04705	62504.3		0.04505	66907.5		0.04505	69161.8		0.04705	80385.8
0.06707	57788.3		0.05305	63393.6		0.04705	142467		0.04705	146318		0.04705	155051		0.05105	62085.1		0.04905	62491.1		0.04705	66889.2		0.04705	69140		0.04905	80339.9
0.06907	57777.5		0.05506	63378.7		0.04905	142184		0.04905	146014		0.04905	154686		0.05305	62072		0.05105	62477.3		0.04905	66870.2		0.04905	69117.3		0.05105	80292.4
0.07107	57766.3		0.05706	63363.2		0.05105	141889		0.05105	145698		0.05105	154307		0.05506	62058.3		0.05305	62463		0.05105	66850.3		0.05105	69093.7		0.05305	80243
0.07307	57754.6		0.05906	63347.1		0.05305	141584		0.05305	145370		0.05305	153913		0.05706	62044.1		0.05506	62448.1		0.05305	66829.7		0.05305	69069.2		0.05506	80192
0.07508	57742.5		0.06106	63330.4		0.05506	141268		0.05506	145031		0.05506	153507		0.05906	62029.4		0.05706	62432.7		0.05506	66808.3		0.05506	69043.7		0.05706	80139.3
0.07708	57729.9		0.06306	63313.1		0.05706	140941		0.05706	144680		0.05706	153086		0.06106	62014.1		0.05906	62416.7		0.05706	66786.2		0.05706	69017.3		0.05906	80084.9
0.07908	57716.9		0.06507	63295.2		0.05906	140603		0.05906	144317		0.05906	152651		0.06306	61998.3		0.06106	62400.1		0.05906	66763.3		0.05906	68990		0.06106	80028.7
0.08	57710.8		0.06707	63276.7		0.06106	140254		0.06106	143944		0.06106	152204		0.06507	61981.9		0.06306	62383		0.06106	66739.6		0.06106	68961.9		0.06306	79970.9
0.08108	57703.5		0.06907	63257.6		0.06306	139895		0.06306	143559		0.06306	151742		0.06707	61965		0.06507	62365.3		0.06306	66715.1		0.06306	68932.8		0.06507	79911.3
0.08308	57689.6		0.07107	63237.9		0.06507	139526		0.06507	143163		0.06507	151268		0.06907	61947.6		0.06707	62347.1		0.06507	66689.9		0.06507	68902.7		0.06707	79850.1
0.08509	57675.3		0.07307	63217.6		0.06707	139146		0.06707	142755		0.06707	150781		0.07107	61929.6		0.06907	62328.3		0.06707	66663.9		0.06707	68871.8		0.06907	79787.1
0.08709	57660.5		0.07508	63196.7		0.06907	138756		0.06907	142337		0.06907	150280		0.07307	61911.1		0.07107	62308.9		0.06907	66637.1		0.06907	68840		0.07107	79722.5
0.08909	57645.3		0.07708	63175.3		0.07107	138356		0.07107	141908		0.07107	149767		0.07508	61892		0.07307	62289		0.07107	66609.6		0.07107	68807.2		0.07307	79656.2
0.09109	57629.7		0.07908	63153.2		0.07307	137945		0.07307	141468		0.07307	149241		0.07708	61872.4		0.07508	62268.5		0.07307	66581.3		0.07307	68773.6		0.07508	79588.2
0.09309	57613.6		0.08	63142.8		0.07508	137525		0.07508	141018		0.07508	148702		0.07908	61852.3		0.07708	62247.5		0.07508	66552.2		0.07508	68739		0.07708	79518.5
0.0951	57597.1		0.08108	63130.5		0.07708	137094		0.07708	140557		0.07708	148151		0.08	61842.8		0.07908	62225.9		0.07708	66522.3		0.07708	68703.6		0.07908	79447.2
0.0971	57580.1		0.08308	63107.2		0.07908	136654		0.07908	140085		0.07908	147588		0.08108	61831.6		0.08	62215.8		0.07908	66491.7		0.07908	68667.2		0.08	79413.8
0.0991	57562.7		0.08509	63083.4		0.08	136448		0.08	139865		0.08	147325		0.08308	61810.4		0.08108	62203.8		0.08	66477.4		0.08	68650.2		0.08108	79374.2
0.1011	57544.9		0.08709	63058.9		0.08108	136204		0.08108	139603		0.08108	147013		0.08509	61788.6		0.08308	62181.1		0.08108	66460.4		0.08108	68629.9		0.08308	79299.5
0.1031	57526.6		0.08909	63033.8		0.08308	135745		0.08308	139111		0.08308	146425		0.08709	61766.3		0.08509	62157.8		0.08308	66428.2		0.08308	68591.8		0.08509	79223.2
0.10511	57507.9		0.09109	63008.2		0.08509	135276		0.08509	138609		0.08509	145826		0.08909	61743.5		0.08709	62134		0.08509	66395.3		0.08509	68552.7		0.08709	79145.2
0.10711	57488.7		0.09309	62981.9		0.08709	134797		0.08709	138097		0.08709	145216		0.09109	61720.1		0.08909	62109.6		0.08709	66361.7		0.08709	68512.7		0.08909	79065.5
0.10911	57469.1		0.0951	62955		0.08909	134309		0.08909	137575		0.08909	144594		0.09309	61696.2		0.09109	62084.7		0.08909	66327.2		0.08909	68471.8		0.09109	78984.2
0.11111	57449.1		0.0971	62927.6		0.09109	133813		0.09109	137043		0.09109	143960		0.0951	61671.8		0.09309	62059.2		0.09109	66292		0.09109	68430.1		0.09309	78901.3
0.11311	57428.6		0.0991	62899.5		0.09309	133307		0.09309	136502		0.09309	143316		0.0971	61646.8		0.0951	62033.1		0.09309	66256.1		0.09309	68387.4		0.0951	78816.7
0.11512	57407.7		0.1011	62870.9		0.0951	132792		0.0951	135951		0.0951	142661		0.0991	61621.3		0.0971	62006.5		0.0951	66219.4		0.0951	68343.8		0.0971	78730.5
0.11712	57386.3		0.1031	62841.7		0.0971	132268		0.0971	135391		0.0971	141994		0.1011	61595.2		0.0991	61979.4		0.0971	66181.9		0.0971	68299.3		0.0991	78642.7
0.11912	57364.5		0.10511	62811.8		0.0991	131735		0.0991	134822		0.0991	141318		0.1031	61568.6		0.1011	61951.6		0.0991	66143.6		0.0991	68254		0.1011	78553.2
0.12	57354.8		0.10711	62781.4		0.1011	131194		0.1011	134243		0.1011	140631		0.10511	61541.5		0.1031	61923.4		0.1011	66104.6		0.1011	68207.7		0.1031	78462.1
0.12112	57342.3		0.10911	62750.4		0.1031	130645		0.1031	133656		0.1031	139933		0.10711	61513.8		0.10511	61894.5		0.1031	66064.9		0.1031	68160.6		0.10511	78369.4
0.12312	57319.6		0.11111	62718.8		0.10511	130087		0.10511	133060		0.10511	139226		0.10911	61485.6		0.10711	61865.1		0.10511	66024.3		0.10511	68112.5		0.10711	78275.1
0.12513	57296.5		0.11311	62686.5		0.10711	129521		0.10711	132455		0.10711	138509		0.11111	61456.8		0.10911	61835.2		0.10711	65983.1		0.10711	68063.6		0.10911	78179.2
0.12713	57272.9		0.11512	62653.7		0.10911	128947		0.10911	131842		0.10911	137782		0.11311	61427.5		0.11111	61804.6		0.10911	65941		0.10911	68013.7		0.11111	78081.6
0.12913	57248.9		0.11712	62620.3		0.11111	128364		0.11111	131220		0.11111	137045		0.11512	61397.7		0.11311	61773.6		0.11111	65898.2		0.11111	67963		0.11311	77982.5
0.13113	57224.5		0.11912	62586.3		0.11311	127775		0.11311	130590		0.11311	136300		0.11712	61367.3		0.11512	61741.9		0.11311	65854.7		0.11311	67911.4		0.11512	77881.8
0.13313	57199.6		0.12	62571.2		0.11512	127177		0.11512	129952		0.11512	135545		0.11912	61336.4		0.11712	61709.8		0.11512	65810.4		0.11512	67858.9		0.11712	77779.5
0.13514	57174.3		0.12112	62551.7		0.11712	126572		0.11712	129306		0.11712	134781		0.12	61322.6		0.11912	61677		0.11712	65765.3		0.11712	67805.6		0.11912	77675.7
0.13714	57148.5		0.12312	62516.6		0.11912	125959		0.11912	128653		0.11912	134009		0.12112	61305		0.12	61662.4		0.11912	65719.5		0.11912	67751.3		0.12	77629.5
0.13914	57122.3		0.12513	62480.8		0.12	125687		0.12	128362		0.12	133666		0.12312	61273		0.12112	61643.7		0.12	65699.1		0.12	67727.1		0.12112	77570.2
0.14114	57095.7		0.12713	62444.4		0.12112	125339		0.12112	127991		0.12112	133228		0.12513	61240.5		0.12312	61609.9		0.12112	65672.9		0.12112	67696.1		0.12312	77463.2
0.14314	57068.6		0.12913	62407.4		0.12312	124712		0.12312	127322		0.12312	132439		0.12713	61207.4		0.12513	61575.4		0.12312	65625.5		0.12312	67640.1		0.12513	77354.7
0.14515	57041.1		0.13113	62369.9		0.12513	124078		0.12513	126646		0.12513	131641		0.12913	61173.8		0.12713	61540.5		0.12513	65577.5		0.12513	67583.2		0.12713	77244.6
0.14715	57013.2		0.13313	62331.7		0.12713	123437		0.12713	125963		0.12713	130836		0.13113	61139.7		0.12913	61504.9		0.12713	65528.6		0.12713	67525.4		0.12913	77132.9
0.14915	56984.8		0.13514	62293		0.12913	122789		0.12913	125272		0.12913	130023		0.13313	61105		0.13113	61468.8		0.12913	65479		0.12913	67466.8		0.13113	77019.7
0.15115	56955.9		0.13714	62253.6		0.13113	122134		0.13113	124575		0.13113	129203		0.13514	61069.8		0.13313	61432.2		0.13113	65428.7		0.13113	67407.2		0.13313	76904.9
0.15315	56926.7		0.13914	62213.7		0.13313	121473		0.13313	123871		0.13313	128375		0.13714	61034		0.13514	61395		0.13313	65377.6		0.13313	67346.8		0.13514	76788.7
0.15516	56897		0.14114	62173.2		0.13514	120806		0.13514	123160		0.13514	127541		0.13914	60997.7		0.13714	61357.2		0.13514	65325.8		0.13514	67285.5		0.13714	76670.9
0.15716	56866.8		0.14314	62132		0.13714	120133		0.13714	122443		0.13714	126699		0.14114	60960.9		0.13914	61318.9		0.13714	65273.2		0.13714	67223.3		0.13914	76551.6
0.15916	56836.2		0.14515	62090.3		0.13914	119453		0.13914	121720		0.13914	125851		0.14314	60923.5		0.14114	61280		0.13914	65219.8		0.13914	67160.3		0.14114	76430.7
0.16	56823.2		0.14715	62048		0.14114	118768		0.14114	120991		0.14114	124996		0.14515	60885.6		0.14314	61240.6		0.14114	65165.7		0.14114	67096.4		0.14314	76308.4
0.16116	56805.2		0.14915	62005.1		0.14314	118077		0.14314	120255		0.14314	124135		0.14715	60847.2		0.14515	61200.6		0.14314	65110.9		0.14314	67031.6		0.14515	76184.6
0.16316	56773.7		0.15115	61961.6		0.14515	117380		0.14515	119514		0.14515	123268		0.14915	60808.2		0.14715	61160.1		0.14515	65055.3		0.14515	66966		0.14715	76059.3
0.16517	56741.8		0.15315	61917.6		0.14715	116678		0.14715	118768		0.14715	122395		0.15115	60768.7		0.14915	61119		0.14715	64999		0.14715	66899.5		0.14915	75932.5
0.16717	56709.5		0.15516	61872.9		0.14915	115970		0.14915	118016		0.14915	121516		0.15315	60728.6		0.15115	61077.3		0.14915	64941.9		0.14915	66832.1		0.15115	75804.2
0.16917	56676.7		0.15716	61827.6		0.15115	115258		0.15115	117258		0.15115	120632		0.15516	60688		0.15315	61035.1		0.15115	64884.1		0.15115	66763.9		0.15315	75674.5
0.17117	56643.5		0.15916	61781.8		0.15315	114540		0.15315	116496		0.15315	119743		0.15716	60646.9		0.15516	60992.3		0.15315	64825.6		0.15315	66694.8		0.15516	75543.2
0.17317	56609.8		0.16	61762.3		0.15516	113817		0.15516	115728		0.15516	118848		0.15916	60605.2		0.15716	60949		0.15516	64766.3		0.15516	66624.8		0.15716	75410.6
0.17518	56575.7		0.16116	61735.3		0.15716	113090		0.15716	114956		0.15716	117949		0.16	60587.6		0.15916	60905.1		0.15716	64706.2		0.15716	66554		0.15916	75276.5
0.17718	56541.2		0.16316	61688.3		0.15916	112358		0.15916	114179		0.15916	117046		0.16116	60563		0.16	60886.5		0.15916	64645.5		0.15916	66482.4		0.16	75219.7
0.17918	56506.2		0.16517	61640.7		0.16	112049		0.16	113851		0.16	116665		0.16316	60520.3		0.16116	60860.7		0.16	64619.7		0.16	66452		0.16116	75140.9
0.18118	56470.8		0.16717	61592.5		0.16116	111621		0.16116	113397		0.16116	116138		0.16517	60477		0.16316	60815.7		0.16116	64583.9		0.16116	66409.9		0.16316	75003.9
0.18318	56434.9		0.16917	61543.7		0.16316	110881		0.16316	112611		0.16316	115225		0.16717	60433.2		0.16517	60770.2		0.16316	64521.7		0.16316	66336.5		0.16517	74865.5
0.18519	56398.6		0.17117	61494.3		0.16517	110136		0.16517	111821		0.16517	114309		0.16917	60388.8		0.16717	60724.1		0.16517	64458.7		0.16517	66262.3		0.16717	74725.7
0.18719	56361.9		0.17317	61444.3		0.16717	109387		0.16717	111027		0.16717	113389		0.17117	60343.9		0.16917	60677.4		0.16717	64395		0.16717	66187.2		0.16917	74584.4
0.18919	56324.7		0.17518	61393.7		0.16917	108635		0.16917	110229		0.16917	112465		0.17317	60298.5		0.17117	60630.2		0.16917	64330.5		0.16917	66111.3		0.17117	74441.8
0.19119	56287.1		0.17718	61342.5		0.17117	107878		0.17117	109428		0.17117	111538		0.17518	60252.5		0.17317	60582.4		0.17117	64265.3		0.17117	66034.5		0.17317	74297.7
0.19319	56249		0.17918	61290.8		0.17317	107118		0.17317	108623		0.17317	110608		0.17718	60206		0.17518	60534.1		0.17317	64199.4		0.17317	65956.9		0.17518	74152.3
0.1952	56210.5		0.18118	61238.5		0.17518	106355		0.17518	107814		0.17518	109675		0.17918	60158.9		0.17718	60485.2		0.17518	64132.7		0.17518	65878.5		0.17718	74005.5
0.1972	56171.6		0.18318	61185.5		0.17718	105588		0.17718	107003		0.17718	108739		0.18118	60111.4		0.17918	60435.7		0.17718	64065.3		0.17718	65799.2		0.17918	73857.3
0.1992	56132.2		0.18519	61132		0.17918	104819		0.17918	106188		0.17918	107801		0.18318	60063.2		0.18118	60385.8		0.17918	63997.2		0.17918	65719		0.18118	73707.7
0.2	56116.4		0.18719	61077.9		0.18118	104046		0.18118	105371		0.2	97939.6		0.18519	60014.6		0.18318	60335.2		0.18118	63928.3		0.18118	65638.1		0.18318	73556.8
0.2012	56092.4		0.18919	61023.2		0.18318	103270		0.18318	104550		0.23123	83140.5		0.18719	59965.4		0.18519	60284.1		0.18318	63858.8		0.18318	65556.3		0.18519	73404.6
0.2032	56052.2		0.19119	60967.9		0.18519	102492		0.18519	103728		0.23323	82204.7		0.18919	59915.7		0.18719	60232.4		0.18519	63788.5		0.18519	65473.7		0.18719	73251
0.20521	56011.5		0.19319	60912.1		0.18719	101712		0.18719	102902		0.23524	81271.3		0.19119	59865.4		0.18919	60180.2		0.18719	63717.4		0.18719	65390.2		0.18919	73096
0.20721	55970.4		0.1952	60855.6		0.18919	100929		0.18919	102075		0.23724	80340.6		0.19319	59814.6		0.19119	60127.5		0.18919	63645.7		0.18919	65305.9		0.19119	72939.8
0.20921	55928.8		0.1972	60798.6		0.19119	100143		0.19119	101246		0.23924	79412.7		0.1952	59763.2		0.19319	60074.1		0.19119	63573.2		0.19119	65220.8		0.19319	72782.2
0.21121	55886.8		0.1992	60741		0.19319	99355.8		0.19319	100414		0.24	79060.8		0.1972	59711.4		0.1952	60020.2		0.19319	63500		0.19319	65134.8		0.1952	72623.3
0.21321	55844.4		0.2	60717.8		0.1952	98566.5		0.2	97574.8		0.24124	78487.7		0.1992	59658.9		0.1972	59965.8		0.1952	63426		0.1952	65048.1		0.1972	72463.1
0.21522	55801.5		0.2012	60682.8		0.1972	97775.3		0.24	80786.2		0.24324	77565.8		0.2	59637.8		0.1992	59910.8		0.1972	63351.4		0.1972	64960.5		0.1992	72301.6
0.21722	55758.2		0.2032	60624		0.2	96664.9		0.24525	78607.5		0.24525	76647.1		0.2012	59606		0.2	59888.7		0.1992	63276		0.1992	64872.1		0.2	72236.7
0.21922	55714.4		0.20521	60564.6		0.24	80683.9		0.24725	77779.1		0.24725	75731.7		0.2032	59552.5		0.2012	59855.3		0.2	63245.6		0.2	64836.5		0.2012	72138.9
0.22122	55670.2		0.20721	60504.6		0.24925	77016.7		0.24925	76952.8		0.24925	74819.9		0.20521	59498.5		0.2032	59799.2		0.2012	63199.9		0.2012	64782.8		0.2032	71974.8
0.22322	55625.6		0.20921	60444.1		0.25125	76227.3		0.25125	76128.6		0.25125	73911.7		0.20721	59443.9		0.20521	59742.5		0.2032	63123.1		0.2032	64692.8		0.20521	71809.5
0.22523	55580.5		0.21121	60382.9		0.25325	75439.6		0.25325	75306.5		0.25325	73007.2		0.20921	59388.8		0.20721	59685.3		0.20521	63045.6		0.20521	64601.9		0.20721	71643
0.22723	55535		0.21321	60321.2		0.25526	74653.8		0.25526	74486.9		0.25526	72106.6		0.21121	59333.2		0.20921	59627.6		0.20721	62967.3		0.20721	64510.3		0.20921	71475.2
0.22923	55489		0.21522	60258.9		0.25726	73869.9		0.25726	73669.6		0.25726	71210		0.21321	59277		0.21121	59569.3		0.20921	62888.3		0.20921	64417.8		0.21121	71306.1
0.23123	55442.6		0.21722	60196		0.25926	73088.2		0.25926	72854.9		0.25926	70317.5		0.21522	59220.3		0.21321	59510.4		0.21121	62808.7		0.21121	64324.5		0.21321	71135.8
0.23323	55395.8		0.21922	60132.6		0.26126	72308.7		0.26126	72042.9		0.26126	69429.3		0.21722	59163		0.21522	59451		0.21321	62728.3		0.21321	64230.4		0.21522	70964.3
0.23524	55348.6		0.22122	60068.5		0.26326	71531.4		0.26326	71233.6		0.26326	68545.4		0.21922	59105.3		0.21722	59391		0.21522	62647.2		0.21522	64135.5		0.21722	70791.6
0.23724	55300.8		0.22322	60003.9		0.26527	70756.6		0.26527	70427.2		0.26527	67666		0.22122	59046.9		0.21922	59330.5		0.21722	62565.4		0.21722	64039.8		0.21922	70617.7
0.23924	55252.7		0.22523	59938.7		0.26727	69984.3		0.26727	69623.8		0.26727	66791.2		0.22322	58988.1		0.22122	59269.4		0.21922	62482.9		0.21922	63943.3		0.22122	70442.6
0.24	55234.3		0.22723	59872.9		0.26927	69214.6		0.26927	68823.5		0.26927	65921.1		0.22523	58928.7		0.22322	59207.7		0.22122	62399.6		0.22122	63846		0.22322	70266.3
0.24124	55204.1		0.22923	59806.5		0.27127	68447.6		0.27127	68026.3		0.27127	65055.8		0.22723	58868.8		0.22523	59145.6		0.22322	62315.7		0.22322	63748		0.22523	70088.8
0.24324	55155.1		0.23123	59739.5		0.27327	67683.3		0.27327	67232.5		0.27327	64195.4		0.22923	58808.3		0.22723	59082.8		0.22523	62231.1		0.22523	63649.1		0.22723	69910.2
0.24525	55105.7		0.23323	59672		0.27528	66922		0.27528	66442		0.27528	63340		0.23123	58747.3		0.22923	59019.5		0.22723	62145.7		0.22723	63549.4		0.22923	69730.3
0.24725	55055.8		0.23524	59603.9		0.27728	66163.6		0.27728	65655		0.27728	62489.7		0.23323	58685.8		0.23123	58955.7		0.22923	62059.7		0.22923	63449		0.23123	69549.4
0.24925	55005.4		0.23724	59535.2		0.27928	65408.3		0.27928	64871.5		0.27928	61644.6		0.23524	58623.7		0.23323	58891.3		0.23123	61972.9		0.23123	63347.7		0.23323	69367.3
0.25125	54954.7		0.23924	59465.9		0.28	65137.1		0.28	64590.3		0.28	61341.7		0.23724	58561.1		0.23524	58826.3		0.23323	61885.5		0.23323	63245.7		0.23524	69184.1
0.25325	54903.5		0.24	59439.4		0.28128	64656.1		0.28128	64091.7		0.28128	60804.8		0.23924	58497.9		0.23724	58760.8		0.23524	61797.3		0.23524	63142.9		0.23724	68999.7
0.25526	54851.8		0.24124	59396		0.28328	63907.2		0.28328	63315.6		0.28328	59970.4		0.24	58473.8		0.23924	58694.8		0.23724	61708.5		0.23724	63039.3		0.23924	68814.3
0.25726	54799.7		0.24324	59325.6		0.28529	63161.6		0.28529	62543.3		0.28529	59141.4		0.24124	58434.3		0.24	58669.5		0.23924	61619		0.23924	62934.9		0.24	68743.5
0.25926	54747.2		0.24525	59254.5		0.28729	62419.4		0.28729	61775		0.28729	58318		0.24324	58370		0.24124	58628.1		0.24	61584.8		0.24	62895.1		0.24124	68627.7
0.26126	54694.2		0.24725	59182.9		0.28929	61680.6		0.28929	61010.6		0.28929	57500.2		0.24525	58305.3		0.24324	58561		0.24124	61528.7		0.24124	62829.8		0.24324	68440.1
0.26326	54640.8		0.24925	59110.7		0.29129	60945.5		0.29129	60250.3		0.29129	56688.1		0.24725	58240		0.24525	58493.3		0.24324	61437.8		0.24324	62723.9		0.24525	68251.3
0.26527	54587		0.25125	59038		0.29329	60213.9		0.29329	59494.2		0.29329	55881.9		0.24925	58174.2		0.24725	58425		0.24525	61346.2		0.24525	62617.2		0.24725	68061.5
0.26727	54532.7		0.25325	58964.7		0.2953	59486.1		0.2953	58742.2		0.2953	55081.4		0.25125	58107.8		0.24925	58356.2		0.24725	61253.9		0.24725	62509.8		0.24925	67870.6
0.26927	54478		0.25526	58890.7		0.2973	58762.1		0.2973	57994.6		0.2973	54286.9		0.25325	58040.9		0.25125	58286.8		0.24925	61160.9		0.24925	62401.6		0.25125	67678.7
0.27127	54422.9		0.25726	58816.2		0.2993	58041.9		0.2993	57251.3		0.2993	53498.4		0.25526	57973.5		0.25325	58216.9		0.25125	61067.2		0.25125	62292.6		0.25325	67485.7
0.27327	54367.3		0.25926	58741.2		0.3013	57325.6		0.3013	56512.5		0.3013	52715.9		0.25726	57905.5		0.25526	58146.4		0.25325	60972.8		0.25325	62182.9		0.25526	67291.7
0.27528	54311.3		0.26126	58665.5		0.3033	56613.4		0.3033	55778.2		0.3033	51939.6		0.25926	57837		0.25726	58075.4		0.25526	60877.7		0.25526	62072.4		0.25726	67096.7
0.27728	54254.8		0.26326	58589.3		0.30531	55905.2		0.30531	55048.5		0.30531	51169.5		0.26126	57768		0.25926	58003.8		0.25726	60782		0.25726	61961.1		0.25926	66900.6
0.27928	54197.9		0.26527	58512.5		0.30731	55201.1		0.30731	54323.3		0.30731	50405.5		0.26326	57698.4		0.26126	57931.7		0.25926	60685.5		0.25926	61849.2		0.26126	66703.6
0.28	54177.3		0.26727	58435.1		0.30931	54501.2		0.30931	53602.9		0.30931	49647.9		0.26527	57628.3		0.26326	57859		0.26126	60588.4		0.26126	61736.4		0.26326	66505.5
0.28128	54140.6		0.26927	58357.2		0.31131	53805.5		0.31131	52887.3		0.31131	48896.6		0.26727	57557.7		0.26527	57785.8		0.26326	60490.6		0.26326	61622.9		0.26527	66306.5
0.28328	54082.8		0.27127	58278.7		0.31331	53114.2		0.31331	52176.4		0.31331	48151.8		0.26927	57486.5		0.26727	57712		0.26527	60392.1		0.26527	61508.7		0.26727	66106.5
0.28529	54024.6		0.27327	58199.6		0.31532	52427.2		0.31532	51470.5		0.31532	47413.3		0.27127	57414.8		0.26927	57637.7		0.26727	60293		0.26727	61393.7		0.26927	65905.5
0.28729	53965.9		0.27528	58119.9		0.31732	51744.6		0.31732	50769.4		0.31732	46681.4		0.27327	57342.6		0.27127	57562.8		0.26927	60193.2		0.26927	61278		0.27127	65703.5
0.28929	53906.8		0.27728	58039.6		0.31932	51066.5		0.31932	50073.4		0.31932	45955.9		0.27528	57269.8		0.27327	57487.3		0.27127	60092.7		0.27127	61161.5		0.27327	65500.7
0.29129	53847.3		0.27928	57958.8		0.32	50837		0.32	49837.9		0.32	45710.8		0.27728	57196.5		0.27528	57411.4		0.27327	59991.5		0.27327	61044.3		0.27528	65296.8
0.29329	53787.4		0.28	57929.6		0.32132	50393		0.32132	49382.3		0.32132	45237.1		0.27928	57122.6		0.27728	57334.8		0.27528	59889.6		0.27528	60926.4		0.27728	65092.1
0.2953	53727		0.28128	57877.4		0.32332	49724		0.32332	48696.4		0.32332	44524.8		0.28	57095.9		0.27928	57257.8		0.27728	59787.1		0.27728	60807.8		0.27928	64886.4
0.2973	53666.1		0.28328	57795.5		0.32533	49059.6		0.32533	48015.6		0.32533	43819.2		0.28128	57048.2		0.28	57229.9		0.27928	59683.9		0.27928	60688.4		0.28	64812.2
0.2993	53604.9		0.28529	57712.9		0.32733	48399.9		0.32733	47339.9		0.32733	43120.2		0.28328	56973.3		0.28128	57180.1		0.28	59646.6		0.28	60645.2		0.28128	64679.9
0.3013	53543.2		0.28729	57629.8		0.32933	47744.9		0.32933	46669.4		0.32933	42428		0.28529	56897.9		0.28328	57101.9		0.28128	59580.1		0.28128	60568.3		0.28328	64472.4
0.3033	53481		0.28929	57546.1		0.33133	47094.6		0.33133	46004.2		0.33133	41742.4		0.28729	56821.9		0.28529	57023.2		0.28328	59475.5		0.28328	60447.4		0.28529	64264
0.30531	53418.4		0.29129	57461.9		0.33333	46449.2		0.33333	45344.3		0.33333	41063.7		0.28929	56745.4		0.28729	56943.9		0.28529	59370.3		0.28529	60325.9		0.28729	64054.8
0.30731	53355.4		0.29329	57377.1		0.33534	45808.6		0.33534	44689.7		0.33534	40391.6		0.29129	56668.3		0.28929	56864.1		0.28729	59264.5		0.28729	60203.6		0.28929	63844.7
0.30931	53291.9		0.2953	57291.7		0.33734	45172.8		0.33734	44040.5		0.33734	39726.4		0.29329	56590.7		0.29129	56783.7		0.28929	59158		0.28929	60080.7		0.29129	63633.8
0.31131	53228.1		0.2973	57205.7		0.33934	44542		0.33934	43396.7		0.33934	39068		0.2953	56512.6		0.29329	56702.8		0.29129	59050.8		0.29129	59957		0.29329	63422
0.31331	53163.7		0.2993	57119.2		0.34134	43916.1		0.34134	42758.3		0.34134	38416.4		0.2973	56433.9		0.2953	56621.3		0.29329	58943		0.29329	59832.6		0.2953	63209.4
0.31532	53099		0.3013	57032.1		0.34334	43295.2		0.34334	42125.3		0.34334	37771.7		0.2993	56354.8		0.2973	56539.3		0.2953	58834.5		0.2953	59707.5		0.2973	62995.9
0.31732	53033.8		0.3033	56944.4		0.34535	42679.3		0.34535	41497.8		0.34535	37133.8		0.3013	56275		0.2993	56456.7		0.2973	58725.3		0.2973	59581.7		0.2993	62781.7
0.31932	52968.1		0.30531	56856.1		0.34735	42068.5		0.34735	40875.9		0.34735	36502.7		0.3033	56194.8		0.3013	56373.6		0.2993	58615.5		0.2993	59455.2		0.3013	62566.6
0.32	52945.7		0.30731	56767.3		0.34935	41462.7		0.34935	40259.4		0.34935	35878.6		0.30531	56114		0.3033	56289.9		0.3013	58505.1		0.3013	59328		0.3033	62350.7
0.32132	52902		0.30931	56678		0.35135	40862		0.35135	39648.6		0.35135	35261.3		0.30731	56032.7		0.30531	56205.7		0.3033	58394		0.3033	59200.1		0.30531	62134.1
0.32332	52835.5		0.31131	56588		0.35335	40266.4		0.35335	39043.3		0.35335	34650.8		0.30931	55950.8		0.30731	56120.9		0.30531	58282.2		0.30531	59071.5		0.30731	61916.7
0.32533	52768.6		0.31331	56497.5		0.35536	39676		0.35536	38443.6		0.35536	34047.3		0.31131	55868.4		0.30931	56035.6		0.30731	58169.8		0.30731	58942.2		0.30931	61698.5
0.32733	52701.2		0.31532	56406.4		0.35736	39090.7		0.35736	37849.5		0.35736	33450.6		0.31331	55785.5		0.31131	55949.7		0.30931	58056.8		0.30931	58812.3		0.31131	61479.6
0.32933	52633.4		0.31732	56314.8		0.35936	38510.6		0.35936	37261		0.35936	32860.8		0.31532	55702		0.31331	55863.3		0.31131	57943.1		0.31131	58681.6		0.31331	61259.9
0.33133	52565.1		0.31932	56222.6		0.36	38326.1		0.36	37073.9		0.36	32673.5		0.31732	55618		0.31532	55776.4		0.31331	57828.7		0.31331	58550.3		0.31532	61039.5
0.33333	52496.4		0.32	56191.1		0.36136	37935.7		0.36136	36678.2		0.36136	32277.8		0.31932	55533.5		0.31732	55688.8		0.31532	57713.7		0.31532	58418.3		0.31732	60818.4
0.33534	52427.3		0.32132	56129.8		0.36336	37366		0.36336	36101		0.36336	31701.7		0.32	55504.6		0.31932	55600.8		0.31732	57598.1		0.31732	58285.6		0.31932	60596.6
0.33734	52357.7		0.32332	56036.5		0.36537	36801.6		0.36537	35529.5		0.36537	31132.5		0.32132	55448.4		0.32	55570.7		0.31932	57481.9		0.31932	58152.3		0.32	60521
0.33934	52287.7		0.32533	55942.6		0.36737	36242.4		0.36737	34963.7		0.36737	30570.1		0.32332	55362.9		0.32132	55512.2		0.32	57442.2		0.32	58106.8		0.32132	60374
0.34134	52217.3		0.32733	55848.1		0.36937	35688.5		0.36937	34403.6		0.36937	30014.5		0.32533	55276.7		0.32332	55423		0.32132	57365		0.32132	58018.2		0.32332	60150.8
0.34334	52146.4		0.32933	55753.1		0.37137	35139.8		0.37137	33849.1		0.37137	29465.7		0.32733	55190.1		0.32533	55333.3		0.32332	57247.4		0.32332	57883.5		0.32533	59926.9
0.34535	52075.1		0.33133	55657.5		0.37337	34596.4		0.37337	33300.3		0.37337	28923.7		0.32933	55102.9		0.32733	55243.1		0.32533	57129.3		0.32533	57748.2		0.32733	59702.4
0.34735	52003.3		0.33333	55561.4		0.37538	34058.3		0.37538	32757.3		0.37538	28388.5		0.33133	55015.2		0.32933	55152.3		0.32733	57010.5		0.32733	57612.2		0.32933	59477.1
0.34935	51931.1		0.33534	55464.6		0.37738	33525.5		0.37738	32219.9		0.37738	27860.1		0.33333	54926.9		0.33133	55061		0.32933	56891.1		0.32933	57475.5		0.33133	59251.3
0.35135	51858.5		0.33734	55367.4		0.37938	32998		0.37938	31688.2		0.37938	27338.4		0.33534	54838.1		0.33333	54969.1		0.33133	56771		0.33133	57338.2		0.33333	59024.8
0.35335	51785.5		0.33934	55269.5		0.38138	32475.9		0.38138	31162.2		0.38138	26823.4		0.33734	54748.8		0.33534	54876.7		0.33333	56650.3		0.33333	57200.2		0.33534	58797.6
0.35536	51712		0.34134	55171.1		0.38338	31959		0.38338	30642		0.38338	26315.2		0.33934	54659		0.33734	54783.7		0.33534	56529		0.33534	57061.6		0.33734	58569.9
0.35736	51638		0.34334	55072.2		0.38539	31447.4		0.38539	30127.4		0.38539	25813.5		0.34134	54568.6		0.33934	54690.2		0.33734	56407.1		0.33734	56922.3		0.33934	58341.5
0.35936	51563.7		0.34535	54972.6		0.38739	30941.2		0.38739	29618.4		0.38739	25318.6		0.34334	54477.6		0.34134	54596.1		0.33934	56284.6		0.33934	56782.4		0.34134	58112.6
0.36	51539.8		0.34735	54872.6		0.38939	30440.2		0.38939	29115.2		0.38939	24830.2		0.34535	54386.2		0.34334	54501.5		0.34134	56161.4		0.34134	56641.9		0.34334	57883
0.36136	51488.9		0.34935	54771.9		0.39139	29944.6		0.39139	28617.6		0.39139	24348.4		0.34735	54294.2		0.34535	54406.3		0.34334	56037.6		0.34334	56500.7		0.34535	57652.9
0.36336	51413.6		0.35135	54670.7		0.39339	29454.2		0.39339	28125.7		0.39339	23873.2		0.34935	54201.7		0.34735	54310.6		0.34535	55913.2		0.34535	56358.9		0.34735	57422.3
0.36537	51338		0.35335	54569		0.3954	28969.2		0.3954	27639.5		0.3954	23404.5		0.35135	54108.7		0.34935	54214.4		0.34735	55788.2		0.34735	56216.4		0.34935	57191
0.36737	51261.9		0.35536	54466.7		0.3974	28489.4		0.3974	27158.8		0.3974	22942.3		0.35335	54015.1		0.35135	54117.6		0.34935	55662.6		0.34935	56073.4		0.35135	56959.3
0.36937	51185.3		0.35736	54363.8		0.3994	28015		0.3994	26683.8		0.3994	22486.5		0.35536	53921		0.35335	54020.3		0.35135	55536.3		0.35135	55929.7		0.35335	56727
0.37137	51108.3		0.35936	54260.4		0.4	27873.6		0.4	26542.4		0.4	22351.1		0.35736	53826.3		0.35536	53922.4		0.35335	55409.5		0.35335	55785.3		0.35536	56494.1
0.37337	51030.9		0.36	54227.2		0.4014	27545.8		0.4014	26214.4		0.4014	22037.2		0.35936	53731.2		0.35736	53824		0.35536	55282		0.35536	55640.4		0.35736	56260.8
0.37538	50953.1		0.36136	54156.4		0.4034	27081.8		0.4034	25750.6		0.4034	21594.2		0.36	53700.6		0.35936	53725		0.35736	55153.9		0.35736	55494.8		0.35936	56027
0.37738	50874.8		0.36336	54051.9		0.40541	26623.2		0.40541	25292.4		0.40541	21157.6		0.36136	53635.5		0.36	53693.2		0.35936	55025.3		0.35936	55348.7		0.36	55952.1
0.37938	50796.1		0.36537	53946.8		0.40741	26169.8		0.40741	24839.8		0.40741	20727.3		0.36336	53539.2		0.36136	53625.5		0.36	54984		0.36	55301.8		0.36136	55792.7
0.38138	50716.9		0.36737	53841.1		0.40941	25721.6		0.40941	24392.6		0.40941	20303.3		0.36537	53442.5		0.36336	53525.4		0.36136	54896		0.36136	55201.9		0.36336	55557.9
0.38338	50637.3		0.36937	53734.9		0.41141	25278.6		0.41141	23951		0.41141	19885.5		0.36737	53345.2		0.36537	53424.8		0.36336	54766.1		0.36336	55054.5		0.36537	55322.6
0.38539	50557.3		0.37137	53628.2		0.41341	24840.8		0.41341	23514.9		0.41341	19473.8		0.36937	53247.3		0.36737	53323.7		0.36537	54635.7		0.36537	54906.5		0.36737	55086.9
0.38739	50476.9		0.37337	53520.9		0.41542	24408.2		0.41542	23084.3		0.41542	19068.3		0.37137	53149		0.36937	53222		0.36737	54504.6		0.36737	54757.9		0.36937	54850.7
0.38939	50396		0.37538	53413		0.41742	23980.8		0.41742	22659.1		0.41742	18668.9		0.37337	53050.1		0.37137	53119.8		0.36937	54372.9		0.36937	54608.8		0.37137	54614.1
0.39139	50314.6		0.37738	53304.6		0.41942	23558.5		0.41942	22239.4		0.41942	18275.5		0.37538	52950.7		0.37337	53017		0.37137	54240.7		0.37137	54459		0.37337	54377
0.39339	50232.9		0.37938	53195.7		0.42142	23141.4		0.42142	21825		0.42142	17888.2		0.37738	52850.7		0.37538	52913.7		0.37337	54107.8		0.37337	54308.6		0.37538	54139.6
0.3954	50150.7		0.38138	53086.1		0.42342	22729.4		0.42342	21416.1		0.42342	17506.8		0.37938	52750.2		0.37738	52809.8		0.37538	53974.4		0.37538	54157.7		0.37738	53901.7
0.3974	50068.1		0.38338	52976.1		0.42543	22322.5		0.42543	21012.5		0.42543	17131.3		0.38138	52649.2		0.37938	52705.4		0.37738	53840.4		0.37738	54006.1		0.37938	53663.4
0.3994	49985		0.38539	52865.5		0.42743	21920.6		0.42743	20614.2		0.42743	16761.7		0.38338	52547.7		0.38138	52600.5		0.37938	53705.8		0.37938	53854		0.38138	53424.8
0.4	49960		0.38739	52754.3		0.42943	21523.8		0.42943	20221.2		0.42943	16397.9		0.38539	52445.6		0.38338	52495		0.38138	53570.6		0.38138	53701.3		0.38338	53185.7
0.4014	49901.5		0.38939	52642.6		0.43143	21132		0.43143	19833.5		0.43143	16039.8		0.38739	52343		0.38539	52389		0.38338	53434.8		0.38338	53548.1		0.38539	52946.4
0.4034	49817.5		0.39139	52530.3		0.43343	20745.2		0.43343	19451		0.43343	15687.5		0.38939	52239.9		0.38739	52282.4		0.38539	53298.4		0.38539	53394.2		0.38739	52706.6
0.40541	49733.2		0.39339	52417.5		0.43544	20363.4		0.43544	19073.7		0.43544	15340.8		0.39139	52136.2		0.38939	52175.3		0.38739	53161.5		0.38739	53239.8		0.38939	52466.5
0.40741	49648.4		0.3954	52304.2		0.43744	19986.6		0.43744	18701.6		0.43744	14999.8		0.39339	52032		0.39139	52067.7		0.38939	53024		0.38939	53084.9		0.39139	52226.1
0.40941	49563.1		0.3974	52190.3		0.43944	19614.6		0.43944	18334.7		0.43944	14664.3		0.3954	51927.3		0.39339	51959.5		0.39139	52885.9		0.39139	52929.3		0.39339	51985.3
0.41141	49477.5		0.3994	52075.8		0.44	19511.4		0.44	18232.8		0.44	14571.3		0.3974	51822.1		0.3954	51850.8		0.39339	52747.2		0.39339	52773.2		0.3954	51744.3
0.41341	49391.4		0.4	52041.4		0.44144	19247.6		0.44144	17972.8		0.44144	14334.3		0.3994	51716.3		0.3974	51741.5		0.3954	52608		0.3954	52616.6		0.3974	51502.9
0.41542	49304.8		0.4014	51960.8		0.44344	18885.5		0.44344	17616		0.44344	14009.7		0.4	51684.4		0.3994	51631.7		0.3974	52468.2		0.3974	52459.4		0.3994	51261.2
0.41742	49217.8		0.4034	51845.3		0.44545	18528.1		0.44545	17264.3		0.44545	13690.6		0.4014	51610		0.4	51598.6		0.3994	52327.8		0.3994	52301.6		0.4	51188.7
0.41942	49130.4		0.40541	51729.2		0.44745	18175.6		0.44745	16917.6		0.44745	13376.8		0.4034	51503.1		0.4014	51521.3		0.4	52285.6		0.4	52254.2		0.4014	51019.3
0.42142	49042.6		0.40741	51612.6		0.44945	17827.9		0.44945	16575.8		0.44945	13068.4		0.40541	51395.7		0.4034	51410.4		0.4014	52186.9		0.4014	52143.4		0.4034	50777
0.42342	48954.3		0.40941	51495.4		0.45145	17484.9		0.45145	16239		0.45145	12765.1		0.40741	51287.8		0.40541	51299		0.4034	52045.4		0.4034	51984.5		0.40541	50534.6
0.42543	48865.6		0.41141	51377.7		0.45345	17146.7		0.45345	15907.1		0.45345	12467.1		0.40941	51179.4		0.40741	51187		0.40541	51903.4		0.40541	51825.2		0.40741	50291.8
0.42743	48776.5		0.41341	51259.4		0.45546	16813.1		0.45546	15580		0.45546	12174.2		0.41141	51070.5		0.40941	51074.5		0.40741	51760.7		0.40741	51665.3		0.40941	50048.8
0.42943	48686.9		0.41542	51140.6		0.45746	16484.2		0.45746	15257.8		0.45746	11886.3		0.41341	50961		0.41141	50961.4		0.40941	51617.6		0.40941	51504.8		0.41141	49805.6
0.43143	48596.9		0.41742	51021.2		0.45946	16160		0.45946	14940.3		0.45946	11603.5		0.41542	50851		0.41341	50847.9		0.41141	51473.8		0.41141	51343.9		0.41341	49562.2
0.43343	48506.4		0.41942	50901.4		0.46146	15840.3		0.46146	14627.6		0.46146	11325.6		0.41742	50740.4		0.41542	50733.7		0.41341	51329.6		0.41341	51182.4		0.41542	49318.5
0.43544	48415.5		0.42142	50780.9		0.46346	15525.2		0.46346	14319.6		0.46346	11052.7		0.41942	50629.3		0.41742	50619.1		0.41542	51184.7		0.41542	51020.4		0.41742	49074.7
0.43744	48324.2		0.42342	50660		0.46547	15214.6		0.46547	14016.3		0.46547	10784.6		0.42142	50517.7		0.41942	50503.8		0.41742	51039.4		0.41742	50857.8		0.41942	48830.6
0.43944	48232.5		0.42543	50538.5		0.46747	14908.5		0.46747	13717.6		0.46747	10521.3		0.42342	50405.6		0.42142	50388.1		0.41942	50893.4		0.41942	50694.8		0.42142	48586.4
0.44	48206.7		0.42743	50416.4		0.46947	14606.8		0.46947	13423.5		0.46947	10262.8		0.42543	50292.9		0.42342	50271.8		0.42142	50747		0.42142	50531.2		0.42342	48342
0.44144	48140.3		0.42943	50293.8		0.47147	14309.6		0.47147	13133.9		0.47147	10008.9		0.42743	50179.8		0.42543	50155		0.42342	50599.9		0.42342	50367.2		0.42543	48097.4
0.44344	48047.7		0.43143	50170.7		0.47347	14016.7		0.47347	12848.8		0.47347	9759.67		0.42943	50066		0.42743	50037.6		0.42543	50452.4		0.42543	50202.6		0.42743	47852.7
0.44545	47954.6		0.43343	50047		0.47548	13728.2		0.47548	12568.2		0.47548	9515.01		0.43143	49951.8		0.42943	49919.7		0.42743	50304.3		0.42743	50037.5		0.42943	47607.8
0.44745	47861.2		0.43544	49922.8		0.47748	13444		0.47748	12292.1		0.47748	9274.86		0.43343	49837		0.43143	49801.3		0.42943	50155.6		0.42943	49872		0.43143	47362.8
0.44945	47767.2		0.43744	49798.1		0.47948	13164.1		0.47948	12020.3		0.47948	9039.17		0.43544	49721.7		0.43343	49682.3		0.43143	50006.5		0.43143	49705.9		0.43343	47117.6
0.45145	47672.9		0.43944	49672.8		0.48	13092		0.48	11950.3		0.48	8978.61		0.43744	49605.9		0.43544	49562.8		0.43343	49856.8		0.43343	49539.3		0.44	46312.8
0.45345	47578.1		0.44	49637.7		0.48148	12888.5		0.48148	11752.8		0.48148	8807.88		0.43944	49489.5		0.43744	49442.8		0.43544	49706.5		0.43544	49372.3		0.48	41403
0.45546	47482.9		0.44144	49547		0.48348	12617		0.48348	11489.6		0.48348	8580.94		0.44	49456.9		0.43944	49322.2		0.43744	49555.8		0.43744	49204.8		0.48348	40976.3
0.45746	47387.3		0.44344	49420.7		0.48549	12349.7		0.48549	11230.7		0.48549	8358.29		0.44144	49372.7		0.44	49288.3		0.43944	49404.5		0.43944	49036.7		0.48549	40731.2
0.45946	47291.2		0.44545	49293.8		0.48749	12086.5		0.48749	10976		0.48749	8139.87		0.44344	49255.2		0.44144	49201.1		0.44	49362		0.44	48989.6		0.48749	40486.2
0.46146	47194.7		0.44745	49166.4		0.48949	11827.4		0.48949	10725.5		0.48949	7925.63		0.44545	49137.3		0.44344	49079.4		0.44144	49252.6		0.44144	48868.3		0.48949	40241.4
0.46346	47097.7		0.44945	49038.5		0.49149	11572.3		0.49149	10479.1		0.49149	7715.51		0.44745	49018.8		0.44545	48957.2		0.44344	49100.3		0.44344	48699.3		0.49149	39996.7
0.46547	47000.4		0.45145	48910		0.49349	11321.3		0.49349	10236.7		0.49349	7509.45		0.44945	48899.9		0.44745	48834.5		0.44545	48947.4		0.44545	48529.9		0.49349	39752.1
0.46747	46902.6		0.45345	48781		0.4955	11074.2		0.4955	9998.43		0.4955	7307.41		0.45145	48780.3		0.44945	48711.2		0.44745	48794.1		0.44745	48360		0.4955	39507.7
0.46947	46804.3		0.45546	48651.5		0.4975	10831.1		0.4975	9764.13		0.4975	7109.31		0.45345	48660.3		0.45145	48587.4		0.44945	48640.2		0.44945	48189.6		0.4975	39263.5
0.47147	46705.6		0.45746	48521.4		0.4995	10591.8		0.4995	9533.78		0.4995	6915.11		0.45546	48539.7		0.45345	48463.1		0.45145	48485.7		0.45145	48018.8		0.4995	39019.5
0.47347	46606.5		0.45946	48390.8		0.5015	10356.4		0.5015	9307.33		0.5015	6724.76		0.45746	48418.6		0.45546	48338.2		0.45345	48330.8		0.45345	47847.5		0.5015	38775.6
0.47548	46507		0.46146	48259.7		0.5035	10124.8		0.5035	9084.74		0.5035	6538.19		0.45946	48297		0.45746	48212.8		0.45546	48175.4		0.45546	47675.8		0.5035	38531.9
0.47748	46407		0.46346	48128		0.50551	9897		0.50551	8865.98		0.50551	6355.35		0.46146	48174.8		0.45946	48086.9		0.45746	48019.4		0.45746	47503.6		0.50551	38288.4
0.47948	46306.6		0.46547	47995.8		0.50751	9672.92		0.50751	8650.98		0.50751	6176.2		0.46346	48052.2		0.46146	47960.4		0.45946	47863		0.45946	47330.9		0.50751	38045.1
0.48	46280.5		0.46747	47863.1		0.50951	9452.53		0.50951	8439.72		0.50951	6000.66		0.46547	47929		0.46346	47833.4		0.46146	47706		0.46146	47157.9		0.50951	37802.1
0.48148	46205.8		0.46947	47729.9		0.51151	9235.8		0.51151	8232.14		0.51151	5828.69		0.46747	47805.2		0.46547	47705.9		0.46346	47548.6		0.46346	46984.3		0.51151	37559.2
0.48348	46104.5		0.47147	47596.1		0.51351	9022.67		0.51351	8028.2		0.51351	5660.24		0.46947	47681		0.46747	47577.8		0.46547	47390.6		0.46547	46810.4		0.51351	37316.6
0.48549	46002.8		0.47347	47461.9		0.51552	8813.12		0.51552	7827.86		0.51552	5495.25		0.47147	47556.2		0.46947	47449.2		0.46747	47232.2		0.46747	46636		0.51552	37074.2
0.48749	45900.7		0.47548	47327		0.51752	8607.1		0.51752	7631.08		0.51752	5333.67		0.47347	47430.9		0.47147	47320		0.46947	47073.2		0.46947	46461.2		0.51752	36832.1
0.48949	45798.2		0.47748	47191.7		0.51952	8404.58		0.51952	7437.8		0.51952	5175.44		0.47548	47305		0.47347	47190.4		0.47147	46913.7		0.47147	46285.9		0.51952	36590.2
0.49149	45695.2		0.47948	47055.8		0.52	8356.49		0.52	7391.93		0.52	5137.96		0.47748	47178.7		0.47548	47060.1		0.47347	46753.8		0.47347	46110.3		0.52	36532.2
0.49349	45591.7		0.48	47020.4		0.52152	8205.51		0.52152	7247.99		0.52152	5020.52		0.47948	47051.8		0.47748	46929.4		0.47548	46593.4		0.47548	45934.2		0.52152	36348.6
0.4955	45487.9		0.48148	46919.5		0.52352	8009.85		0.52352	7061.61		0.52352	4868.85		0.48	47018.7		0.47948	46798.1		0.47748	46432.5		0.47748	45757.7		0.52352	36107.3
0.4975	45383.6		0.48348	46782.5		0.52553	7817.56		0.52553	6878.6		0.52553	4720.37		0.48148	46924.4		0.48	46763.9		0.47948	46271.1		0.47948	45580.8		0.52553	35866.2
0.4995	45278.9		0.48549	46645.1		0.52753	7628.61		0.52753	6698.93		0.52753	4575.05		0.48348	46796.5		0.48148	46666.3		0.48	46229		0.48	45534.7		0.52753	35625.5
0.5015	45173.7		0.48749	46507.2		0.52953	7442.95		0.52953	6522.55		0.52953	4432.82		0.48549	46668		0.48348	46534		0.48148	46109.2		0.48148	45403.4		0.52953	35385
0.5035	45068.2		0.48949	46368.7		0.53153	7260.54		0.53153	6349.42		0.53153	4293.64		0.48749	46539		0.48549	46401.1		0.48348	45946.8		0.48348	45225.7		0.53153	35144.8
0.50551	44962.2		0.49149	46229.7		0.53353	7081.34		0.53353	6179.5		0.53353	4157.45		0.48949	46409.5		0.48749	46267.7		0.48549	45784		0.48549	45047.6		0.53353	34904.9
0.50751	44855.7		0.49349	46090.2		0.53554	6905.31		0.53554	6012.74		0.53554	4024.21		0.49149	46279.5		0.48949	46133.8		0.48749	45620.6		0.48749	44869		0.53554	34665.4
0.50951	44748.8		0.4955	45950.2		0.53754	6732.42		0.53754	5849.1		0.53754	3893.86		0.49349	46148.9		0.49149	45999.3		0.48949	45456.8		0.48949	44690.1		0.53754	34426.1
0.51151	44641.5		0.4975	45809.6		0.53954	6562.62		0.53954	5688.54		0.53954	3766.37		0.4955	46017.8		0.49349	45864.3		0.49149	45292.6		0.49149	44510.8		0.53954	34187.2
0.51351	44533.8		0.4995	45668.6		0.54154	6395.88		0.54154	5531.01		0.54154	3641.67		0.4975	45886.2		0.4955	45728.8		0.49349	45127.8		0.49349	44331.1		0.54154	33948.6
0.51552	44425.6		0.5015	45527		0.54354	6232.14		0.54354	5376.47		0.54354	3519.72		0.4995	45754.1		0.4975	45592.7		0.4955	44962.6		0.4955	44151		0.54354	33710.4
0.51752	44317		0.5035	45384.9		0.54555	6071.39		0.54555	5224.89		0.54555	3400.48		0.5015	45621.4		0.4995	45456.2		0.4975	44796.9		0.4975	43970.6		0.54555	33472.6
0.51952	44208		0.50551	45242.3		0.54755	5913.57		0.54755	5076.22		0.54755	3283.89		0.5035	45488.2		0.5015	45319		0.4995	44630.8		0.4995	43789.7		0.54755	33235
0.52	44181.8		0.50751	45099.1		0.54955	5758.64		0.54955	4930.41		0.54955	3169.91		0.50551	45354.5		0.5035	45181.4		0.5015	44464.2		0.5015	43608.5		0.54955	32997.9
0.52152	44098.6		0.50951	44955.5		0.55155	5606.58		0.55155	4787.43		0.55155	3058.5		0.50751	45220.3		0.50551	45043.2		0.5035	44297.1		0.5035	43426.9		0.55155	32761.1
0.52352	43988.7		0.51151	44811.3		0.55355	5457.33		0.55355	4647.24		0.55355	2949.6		0.50951	45085.5		0.50751	44904.5		0.50551	44129.6		0.50551	43244.9		0.55355	32524.7
0.52553	43878.3		0.51351	44666.6		0.55556	5310.86		0.55556	4509.79		0.55556	2843.18		0.51151	44950.3		0.50951	44765.3		0.50751	43961.7		0.50751	43062.6		0.55556	32288.7
0.52753	43767.6		0.51552	44521.5		0.55756	5167.14		0.55756	4375.04		0.55756	2739.18		0.51351	44814.5		0.51151	44625.5		0.50951	43793.2		0.50951	42880		0.55756	32053.1
0.52953	43656.4		0.51752	44375.8		0.55956	5026.12		0.55956	4242.96		0.55956	2637.56		0.51552	44678.1		0.51351	44485.2		0.51151	43624.4		0.51151	42696.9		0.55956	31817.9
0.53153	43544.8		0.51952	44229.6		0.56	4995.46		0.56	4214.25		0.56	2615.53		0.51752	44541.3		0.51552	44344.4		0.51351	43455		0.51351	42513.5		0.56	31766.2
0.53353	43432.8		0.52	44194.4		0.56156	4887.77		0.56156	4113.5		0.56156	2538.29		0.51952	44403.9		0.51752	44203.1		0.51552	43285.3		0.51552	42329.8		0.56156	31583.1
0.53554	43320.3		0.52152	44082.8		0.56356	4752.04		0.56356	3986.62		0.56356	2441.31		0.52	44370.9		0.51952	44061.2		0.51752	43115.1		0.51752	42145.7		0.56356	31348.7
0.53754	43207.4		0.52352	43935.6		0.56557	4618.91		0.56557	3862.29		0.56557	2346.59		0.52152	44266		0.52	44027.1		0.51952	42944.4		0.51952	41961.3		0.56557	31114.7
0.53954	43094.1		0.52553	43787.9		0.56757	4488.33		0.56757	3740.46		0.56757	2254.07		0.52352	44127.6		0.52152	43918.8		0.52	42903.4		0.52	41917		0.56757	30881.2
0.54154	42980.3		0.52753	43639.6		0.56957	4360.27		0.56957	3621.1		0.56957	2163.73		0.52553	43988.7		0.52352	43775.9		0.52152	42773.3		0.52152	41776.5		0.56957	30648
0.54354	42866.1		0.52953	43490.9		0.57157	4234.69		0.57157	3504.17		0.57157	2075.51		0.52753	43849.2		0.52553	43632.4		0.52352	42601.8		0.52352	41591.4		0.57157	30415.4
0.54555	42751.5		0.53153	43341.6		0.57357	4111.55		0.57357	3389.62		0.57357	1989.38		0.52953	43709.2		0.52753	43488.4		0.52553	42429.8		0.52553	41406		0.57357	30183.1
0.54755	42636.5		0.53353	43191.8		0.57558	3990.82		0.57558	3277.43		0.57558	1905.29		0.53153	43568.7		0.52953	43343.9		0.52753	42257.4		0.52753	41220.3		0.57558	29951.4
0.54955	42521		0.53554	43041.6		0.57758	3872.46		0.57758	3167.55		0.57758	1823.22		0.53353	43427.7		0.53153	43198.9		0.52953	42084.6		0.52953	41034.2		0.57758	29720
0.55155	42405.1		0.53754	42890.8		0.57958	3756.43		0.57958	3059.95		0.57958	1743.11		0.53554	43286.2		0.53353	43053.3		0.53153	41911.3		0.53153	40847.8		0.57958	29489.2
0.55355	42288.7		0.53954	42739.5		0.58158	3642.71		0.58158	2954.58		0.58158	1664.93		0.53754	43144.1		0.53554	42907.2		0.53353	41737.6		0.53353	40661.1		0.58158	29258.8
0.55556	42172		0.54154	42587.7		0.58358	3531.25		0.58358	2851.42		0.58358	1588.64		0.53954	43001.5		0.53754	42760.6		0.53554	41563.5		0.53554	40474		0.58358	29028.9
0.55756	42054.8		0.54354	42435.4		0.58559	3422.02		0.58559	2750.43		0.58559	1514.2		0.54154	42858.4		0.53954	42613.5		0.53754	41389		0.53754	40286.7		0.58559	28799.5
0.55956	41937.2		0.54555	42282.6		0.58759	3314.99		0.58759	2651.56		0.58759	1441.58		0.54354	42714.7		0.54154	42465.8		0.53954	41214.1		0.53954	40099		0.58759	28570.5
0.56	41911.2		0.54755	42129.4		0.58959	3210.11		0.58959	2554.79		0.58959	1370.74		0.54555	42570.6		0.54354	42317.6		0.54154	41038.7		0.54154	39911.1		0.58959	28342.1
0.56156	41819.1		0.54955	41975.6		0.59159	3107.36		0.59159	2460.08		0.59159	1301.64		0.54755	42425.9		0.54555	42168.9		0.54354	40862.9		0.54354	39722.8		0.59159	28114.2
0.56356	41700.6		0.55155	41821.3		0.59359	3006.71		0.59359	2367.39		0.59359	1234.25		0.54955	42280.7		0.54755	42019.7		0.54555	40686.7		0.54555	39534.3		0.59359	27886.7
0.56557	41581.7		0.55355	41666.5		0.5956	2908.11		0.5956	2276.69		0.5956	1168.53		0.55155	42135		0.54955	41869.9		0.54755	40510.1		0.54755	39345.4		0.5956	27659.8
0.56757	41462.4		0.55556	41511.2		0.5976	2811.54		0.5976	2187.95		0.5976	1104.45		0.55355	41988.7		0.55155	41719.6		0.54955	40333.1		0.54955	39156.3		0.5976	27433.4
0.56957	41342.6		0.55756	41355.4		0.5996	2716.97		0.5996	2101.13		0.5996	1041.97		0.55556	41842		0.55355	41568.8		0.55155	40155.7		0.55155	38966.9		0.5996	27207.5
0.57157	41222.4		0.55956	41199.1		0.6	2698.29		0.6	2083.99		0.6	1029.66		0.55756	41694.7		0.55556	41417.5		0.55355	39977.9		0.55355	38777.2		0.6	27162.4
0.57357	41101.8		0.56	41164.6		0.6016	2624.35		0.6016	2016.2		0.6016	981.061		0.55956	41546.9		0.55756	41265.6		0.55556	39799.7		0.55556	38587.2		0.6016	26982.1
0.57558	40980.8		0.56156	41042.3		0.6036	2533.66		0.6036	1933.12		0.6036	921.69		0.56	41514.3		0.55956	41113.3		0.55756	39621		0.55756	38397		0.6036	26757.3
0.57758	40859.3		0.56356	40885		0.60561	2444.87		0.60561	1851.87		0.60561	863.823		0.56156	41398.6		0.56	41079.7		0.55956	39442		0.55956	38206.5		0.60561	26533
0.57958	40737.4		0.56557	40727.2		0.60761	2357.94		0.60761	1772.4		0.60761	807.428		0.56356	41249.7		0.56156	40960.3		0.56	39402.6		0.56	38164.5		0.60761	26309.3
0.58158	40615		0.56757	40569		0.60961	2272.85		0.60961	1694.69		0.60961	752.474		0.56557	41100.4		0.56356	40806.9		0.56156	39262.6		0.56156	38015.7		0.60961	26086.1
0.58358	40492.3		0.56957	40410.2		0.61161	2189.56		0.61161	1618.71		0.61161	698.93		0.56757	40950.5		0.56557	40653		0.56356	39082.8		0.56356	37824.6		0.61161	25863.5
0.58559	40369.1		0.57157	40250.9		0.61361	2108.04		0.61361	1544.43		0.61361	646.764		0.56957	40800.1		0.56757	40498.5		0.56557	38902.6		0.56557	37633.3		0.61361	25641.4
0.58759	40245.4		0.57357	40091.2		0.61562	2028.26		0.61562	1471.8		0.61562	595.947		0.57157	40649.1		0.56957	40343.5		0.56757	38722		0.56757	37441.7		0.61562	25419.9
0.58959	40121.4		0.57558	39930.9		0.61762	1950.19		0.61762	1400.82		0.61762	546.45		0.57357	40497.7		0.57157	40188		0.56957	38541.1		0.56957	37249.9		0.61762	25198.9
0.59159	39996.9		0.57758	39770.2		0.61962	1873.81		0.61962	1331.43		0.61962	498.242		0.57558	40345.7		0.57357	40032		0.57157	38359.7		0.57157	37057.8		0.61962	24978.6
0.59359	39872		0.57958	39609		0.62162	1799.07		0.62162	1263.62		0.62162	451.296		0.57758	40193.3		0.57558	39875.4		0.57357	38178		0.57357	36865.5		0.62162	24758.8
0.5956	39746.7		0.58158	39447.2		0.62362	1725.96		0.62362	1197.35		0.62362	405.583		0.57958	40040.3		0.57758	39718.3		0.57558	37995.9		0.57558	36673		0.62362	24539.6
0.5976	39620.9		0.58358	39285		0.62563	1654.44		0.62563	1132.6		0.62563	361.076		0.58158	39886.7		0.57958	39560.8		0.57758	37813.4		0.57758	36480.1		0.62563	24321
0.5996	39494.7		0.58559	39122.3		0.62763	1584.49		0.62763	1069.33		0.62763	317.748		0.58358	39732.7		0.58158	39402.6		0.57958	37630.6		0.57958	36287.1		0.62763	24102.9
0.6	39469.5		0.58759	38959.1		0.62963	1516.08		0.62963	1007.53		0.62963	275.571		0.58559	39578.1		0.58358	39244		0.58158	37447.3		0.58158	36093.8		0.62963	23885.5
0.6016	39368.1		0.58959	38795.5		0.63163	1449.17		0.63163	947.15		0.63163	234.52		0.58759	39423.1		0.58559	39084.9		0.58358	37263.7		0.58358	35900.3		0.63163	23668.7
0.6036	39241.1		0.59159	38631.3		0.63363	1383.75		0.63363	888.176		0.63363	194.568		0.58959	39267.5		0.58759	38925.2		0.58559	37079.8		0.58559	35706.6		0.63363	23452.5
0.60561	39113.6		0.59359	38466.7		0.63564	1319.79		0.63564	830.577		0.63564	155.691		0.59159	39111.4		0.58959	38765		0.58759	36895.5		0.58759	35512.7		0.63564	23236.9
0.60761	38985.7		0.5956	38301.5		0.63764	1257.25		0.63764	774.327		0.63764	117.863		0.59359	38954.7		0.59159	38604.3		0.58959	36710.8		0.58959	35318.5		0.63764	23021.9
0.60961	38857.4		0.5976	38135.9		0.63964	1196.12		0.63964	719.4		0.63964	81.0601		0.5956	38797.6		0.59359	38443		0.59159	36525.7		0.59159	35124.1		0.63964	22807.6
0.61161	38728.7		0.5996	37969.8		0.64	1185.26		0.64	709.651		0.64	74.5426		0.5976	38639.9		0.5956	38281.3		0.59359	36340.3		0.59359	34929.5		0.64	22769.1
0.61361	38599.5		0.6	37936.6		0.64164	1136.36		0.64164	665.769		0.64164	45.2583		0.5996	38481.7		0.5976	38119		0.5956	36154.6		0.5956	34734.7		0.64164	22593.8
0.61562	38469.9		0.6016	37803.3		0.64364	1077.95		0.64364	613.409		0.64364	10.434		0.6	38450		0.5996	37956.3		0.5976	35968.5		0.5976	34539.7		0.64364	22380.7
0.61762	38339.9		0.6036	37636.2		0.64565	1020.87		0.64565	562.294		0.64565	-23.4359		0.6016	38323		0.6	37923.6		0.5996	35782		0.5996	34344.5		0.64565	22168.3
0.61962	38209.4		0.60561	37468.7		0.64765	965.092		0.64765	512.399		0.64765	-56.3742		0.6036	38163.8		0.6016	37793		0.6	35744.7		0.6	34305.4		0.64765	21956.4
0.62162	38078.5		0.60761	37300.6		0.64965	910.588		0.64965	463.701		0.64965	-88.4029		0.60561	38004.1		0.6036	37629.1		0.6016	35595.2		0.6016	34149.1		0.64965	21745.2
0.62362	37947.2		0.60961	37132.1		0.65165	857.335		0.65165	416.174		0.65165	-119.544		0.60761	37843.8		0.60561	37464.8		0.6036	35408		0.6036	33953.5		0.65165	21534.7
0.62563	37815.5		0.61161	36963.2		0.65365	805.309		0.65365	369.796		0.65365	-149.819		0.60961	37683.1		0.60761	37300		0.60561	35220.5		0.60561	33757.7		0.65365	21324.8
0.62763	37683.3		0.61361	36793.7		0.65566	754.487		0.65566	324.541		0.65566	-179.249		0.61161	37521.8		0.60961	37134.6		0.60761	35032.7		0.60761	33561.7		0.65566	21115.6
0.62963	37550.7		0.61562	36623.8		0.65766	704.845		0.65766	280.388		0.65766	-207.854		0.61361	37360		0.61161	36968.7		0.60961	34844.5		0.60961	33365.5		0.65766	20907
0.63163	37417.7		0.61762	36453.4		0.65966	656.361		0.65966	237.314		0.65966	-235.654		0.61562	37197.6		0.61361	36802.3		0.61161	34656		0.61161	33169.2		0.65966	20699.1
0.63363	37284.3		0.61962	36282.5		0.66166	609.011		0.66166	195.295		0.66166	-262.67		0.61762	37034.8		0.61562	36635.4		0.61361	34467.2		0.61361	32972.7		0.66166	20491.8
0.63564	37150.4		0.62162	36111.1		0.66366	562.773		0.66366	154.311		0.66366	-288.921		0.61962	36871.5		0.61762	36468		0.61562	34278		0.61562	32776		0.66366	20285.2
0.63764	37016.1		0.62362	35939.3		0.66567	517.626		0.66567	114.339		0.66567	-314.425		0.62162	36707.6		0.61962	36300		0.61762	34088.5		0.61762	32579.1		0.66567	20079.3
0.63964	36881.4		0.62563	35767		0.66767	473.547		0.66767	75.358		0.66767	-339.202		0.62362	36543.2		0.62162	36131.6		0.61962	33898.7		0.61962	32382.1		0.66767	19874.1
0.64	36857.1		0.62763	35594.2		0.66967	430.515		0.66967	37.347		0.66967	-363.269		0.62563	36378.3		0.62362	35962.6		0.62162	33708.5		0.62162	32184.9		0.66967	19669.5
0.64164	36746.3		0.62963	35420.9		0.67167	388.509		0.67167	0.28524		0.67167	-386.644		0.62763	36212.9		0.62563	35793.1		0.62362	33518		0.62362	31987.5		0.67167	19465.6
0.64364	36610.7		0.63163	35247.2		0.67367	347.507		0.67367	-35.8475		0.67367	-409.346		0.62963	36046.9		0.62763	35623.1		0.62563	33327.2		0.62563	31790		0.67367	19262.4
0.64565	36474.7		0.63363	35073		0.67568	307.491		0.67568	-71.0713		0.67568	-431.39		0.63163	35880.5		0.62963	35452.6		0.62763	33136.1		0.62763	31592.4		0.67568	19059.9
0.64765	36338.3		0.63564	34898.3		0.67768	268.439		0.67768	-105.406		0.67768	-452.795		0.63363	35713.5		0.63163	35281.6		0.62963	32944.7		0.62963	31394.5		0.67768	18858.1
0.64965	36201.5		0.63764	34723.2		0.67968	230.332		0.67968	-138.87		0.67968	-473.575		0.63564	35546.1		0.63363	35110		0.63163	32752.9		0.63163	31196.6		0.67968	18657
0.65165	36064.2		0.63964	34547.6		0.68	224.321		0.68	-144.145		0.68	-476.843		0.63764	35378.1		0.63564	34938		0.63363	32560.9		0.63363	30998.5		0.68	18624.9
0.65365	35926.5		0.64	34515.9		0.68168	193.15		0.68168	-171.484		0.68168	-493.748		0.63964	35209.6		0.63764	34765.4		0.63564	32368.5		0.63564	30800.2		0.68168	18456.6
0.65566	35788.4		0.64164	34371.5		0.68368	156.874		0.68368	-203.265		0.68368	-513.329		0.64	35179.2		0.63964	34592.3		0.63764	32175.8		0.63764	30601.9		0.68368	18256.8
0.65766	35649.9		0.64364	34195		0.68569	121.485		0.68569	-234.233		0.68569	-532.333		0.64164	35040.5		0.64	34561.1		0.63964	31982.9		0.63964	30403.4		0.68569	18057.8
0.65966	35510.9		0.64565	34018		0.68769	86.9648		0.68769	-264.404		0.68769	-550.776		0.64364	34871		0.64164	34418.7		0.64	31948.1		0.64	30367.6		0.68769	17859.5
0.66166	35371.5		0.64765	33840.5		0.68969	53.2944		0.68969	-293.798		0.68969	-568.672		0.64565	34701		0.64364	34244.6		0.64164	31789.6		0.64164	30204.7		0.68969	17661.9
0.66366	35231.7		0.64965	33662.6		0.69169	20.4563		0.69169	-322.43		0.69169	-586.035		0.64765	34530.4		0.64565	34070		0.64364	31596		0.64364	30006		0.69169	17465
0.66567	35091.4		0.65165	33484.2		0.69369	-11.5674		0.69369	-350.319		0.69369	-602.88		0.64965	34359.3		0.64765	33894.9		0.64565	31402.2		0.64565	29807.1		0.69369	17268.9
0.66767	34950.8		0.65365	33305.3		0.6957	-42.7941		0.6957	-377.481		0.6957	-619.221		0.65165	34187.7		0.64965	33719.3		0.64765	31208		0.64765	29608.1		0.6957	17073.4
0.66967	34809.7		0.65566	33126		0.6977	-73.2408		0.6977	-403.933		0.6977	-635.07		0.65365	34015.6		0.65165	33543.1		0.64965	31013.5		0.64965	29408.9		0.6977	16878.7
0.67167	34668.2		0.65766	32946.2		0.6997	-102.924		0.6997	-429.691		0.6997	-650.442		0.65566	33843		0.65365	33366.5		0.65165	30818.8		0.65165	29209.7		0.6997	16684.7
0.67367	34526.3		0.65966	32765.9		0.7017	-131.862		0.7017	-454.77		0.7017	-665.348		0.65766	33669.9		0.65566	33189.3		0.65365	30623.8		0.65365	29010.4		0.7017	16491.4
0.67568	34383.9		0.66166	32585.2		0.7037	-160.068		0.7037	-479.187		0.7037	-679.802		0.65966	33496.2		0.65766	33011.7		0.65566	30428.5		0.65566	28810.9		0.7037	16298.8
0.67768	34241.1		0.66366	32404.1		0.70571	-187.561		0.70571	-502.956		0.70571	-693.815		0.66166	33322.1		0.65966	32833.5		0.65766	30232.9		0.65766	28611.4		0.70571	16107
0.67968	34097.9		0.66567	32222.5		0.70771	-214.355		0.70771	-526.093		0.70771	-707.401		0.66366	33147.4		0.66166	32654.8		0.65966	30037		0.65966	28411.7		0.70771	15915.9
0.68	34075		0.66767	32040.4		0.70971	-240.466		0.70971	-548.612		0.70971	-720.569		0.66567	32972.2		0.66366	32475.6		0.66166	29840.8		0.66166	28212		0.70971	15725.6
0.68168	33954.3		0.66967	31857.8		0.71171	-265.908		0.71171	-570.529		0.71171	-733.333		0.66767	32796.5		0.66567	32295.9		0.66366	29644.4		0.66366	28012.1		0.71171	15536
0.68368	33810.2		0.67167	31674.9		0.71371	-290.698		0.71371	-591.856		0.71371	-745.703		0.66967	32620.3		0.66767	32115.7		0.66567	29447.7		0.66567	27812.2		0.71371	15347.1
0.68569	33665.7		0.67367	31491.4		0.71572	-314.849		0.71572	-612.608		0.71572	-757.69		0.67167	32443.6		0.66967	31935		0.66767	29250.8		0.66767	27612.2		0.71572	15159
0.68769	33520.8		0.67568	31307.5		0.71772	-338.376		0.71772	-632.799		0.71772	-769.304		0.67367	32266.3		0.67167	31753.7		0.66967	29053.5		0.66967	27412.1		0.71772	14971.6
0.68969	33375.5		0.67768	31123.2		0.71972	-361.293		0.71972	-652.442		0.71972	-780.557		0.67568	32088.6		0.67367	31572		0.67167	28856		0.67167	27211.9		0.71972	14784.9
0.69169	33229.8		0.67968	30938.3		0.72	-364.453		0.72	-655.149		0.72	-782.104		0.67768	31910.3		0.67568	31389.8		0.67367	28658.3		0.67367	27011.7		0.72	14758.8
0.69369	33083.6		0.68	30908.7		0.72172	-383.614		0.72172	-671.55		0.72172	-791.457		0.67968	31731.6		0.67768	31207		0.67568	28460.2		0.67568	26811.4		0.72172	14599
0.6957	32937		0.68168	30753.1		0.72372	-405.352		0.72372	-690.136		0.72372	-802.016		0.68	31702.9		0.67968	31023.7		0.67768	28261.9		0.67768	26611		0.72372	14413.9
0.6977	32790		0.68368	30567.4		0.72573	-426.521		0.72573	-708.212		0.72573	-812.243		0.68168	31552.3		0.68	30994.4		0.67968	28063.4		0.67968	26410.5		0.72573	14229.5
0.6997	32642.6		0.68569	30381.2		0.72773	-447.133		0.72773	-725.791		0.72773	-822.147		0.68368	31372.5		0.68168	30840		0.68	28031.6		0.68	26378.4		0.72773	14045.8
0.7017	32494.7		0.68769	30194.6		0.72973	-467.202		0.72973	-742.886		0.72973	-831.737		0.68569	31192.2		0.68368	30655.7		0.68168	27864.6		0.68168	26210		0.72973	13862.9
0.7037	32346.4		0.68969	30007.6		0.73173	-486.741		0.73173	-759.507		0.73173	-841.022		0.68769	31011.4		0.68569	30471		0.68368	27665.6		0.68368	26009.4		0.73173	13680.8
0.70571	32197.7		0.69169	29820.1		0.73373	-505.761		0.73373	-775.666		0.73373	-850.012		0.68969	30830.1		0.68769	30285.7		0.68569	27466.3		0.68569	25808.8		0.73373	13499.4
0.70771	32048.6		0.69369	29632.1		0.73574	-524.274		0.73574	-791.376		0.73574	-858.714		0.69169	30648.2		0.68969	30099.9		0.68769	27266.7		0.68769	25608.1		0.73574	13318.8
0.70971	31899.1		0.6957	29443.7		0.73774	-542.294		0.73774	-806.646		0.73774	-867.137		0.69369	30465.9		0.69169	29913.6		0.68969	27067		0.68969	25407.4		0.73774	13139
0.71171	31749.1		0.6977	29254.9		0.73974	-559.83		0.73974	-821.488		0.73974	-875.289		0.6957	30283		0.69369	29726.8		0.69169	26866.9		0.69169	25206.6		0.73974	12959.9
0.71371	31598.7		0.6997	29065.6		0.74174	-576.895		0.74174	-835.913		0.74174	-883.179		0.6977	30099.7		0.6957	29539.5		0.69369	26666.7		0.69369	25005.8		0.74174	12781.6
0.71572	31447.9		0.7017	28875.9		0.74374	-593.5		0.74374	-849.931		0.74374	-890.813		0.6997	29915.8		0.6977	29351.7		0.6957	26466.2		0.72	22364.4		0.74374	12604
0.71772	31296.6		0.7037	28685.7		0.74575	-609.656		0.74575	-863.552		0.74575	-898.199		0.7017	29731.4		0.6997	29163.4		0.6977	26265.4		0.74575	19779.6		0.74575	12427.2
0.71972	31145		0.70571	28495.1		0.74775	-625.373		0.74775	-876.786		0.74775	-905.344		0.7037	29546.5		0.7017	28974.6		0.6997	26064.5		0.74775	19578.8		0.74775	12251.2
0.72	31123.7		0.70771	28304		0.74975	-640.663		0.74975	-889.644		0.74975	-912.256		0.70571	29361.1		0.7037	28785.3		0.7017	25863.3		0.74975	19378		0.74975	12075.9
0.72172	30992.9		0.70971	28112.5		0.75175	-655.535		0.75175	-902.134		0.75175	-918.942		0.70771	29175.2		0.70571	28595.5		0.7037	25661.8		0.75175	19177.3		0.75175	11901.5
0.72372	30840.4		0.71171	27920.6		0.75375	-670		0.75375	-914.266		0.75375	-925.408		0.70971	28988.8		0.70771	28405.2		0.70571	25460.2		0.75375	18976.6		0.75375	11727.7
0.72573	30687.5		0.71371	27728.2		0.75576	-684.067		0.75576	-926.049		0.75576	-931.66		0.71171	28801.8		0.70971	28214.4		0.70771	25258.3		0.75576	18776		0.75576	11554.8
0.72773	30534.1		0.71572	27535.4		0.75776	-697.747		0.75776	-937.493		0.75776	-937.706		0.71371	28614.4		0.71171	28023.1		0.70971	25056.2		0.75776	18575.5		0.75776	11382.6
0.72973	30380.4		0.71772	27342.2		0.75976	-711.048		0.75976	-948.605		0.75976	-943.552		0.71572	28426.4		0.71371	27831.3		0.71171	24853.9		0.75976	18375		0.75976	11211.2
0.73173	30226.2		0.71972	27148.5		0.76	-712.619		0.76	-949.917		0.76	-944.24		0.71772	28238		0.71572	27639		0.71371	24651.4		0.76	18350.9		0.76	11190.7
0.73373	30071.6		0.72	27121.3		0.76176	-723.98		0.76176	-959.395		0.76176	-949.203		0.71972	28049		0.71772	27446.2		0.71572	24448.6		0.76176	18174.5		0.76176	11040.6
0.73574	29916.6		0.72172	26954.4		0.76376	-736.553		0.76376	-969.871		0.76376	-954.665		0.72	28022.5		0.71972	27252.9		0.71772	24245.7		0.76376	17974.2		0.76376	10870.8
0.73774	29761.1		0.72372	26759.8		0.76577	-748.775		0.76577	-980.042		0.76577	-959.945		0.72172	27859.5		0.72	27225.8		0.71972	24042.5		0.76577	17773.9		0.76577	10701.7
0.73974	29605.2		0.72573	26564.8		0.76777	-760.654		0.76777	-989.914		0.76777	-965.048		0.72372	27669.6		0.72172	27059.1		0.72	24014.1		0.76777	17573.6		0.76777	10533.4
0.74174	29449		0.72773	26369.4		0.76977	-772.2		0.76977	-999.496		0.76977	-969.978		0.72573	27479.1		0.72372	26864.8		0.72172	23839.2		0.76977	17373.5		0.76977	10365.9
0.74374	29292.2		0.72973	26173.6		0.77177	-783.421		0.77177	-1008.8		0.77177	-974.743		0.72773	27288.1		0.72573	26669.9		0.72372	23635.6		0.77177	17173.4		0.77177	10199.2
0.74575	29135.1		0.73173	25977.3		0.77377	-794.325		0.77377	-1017.82		0.77377	-979.346		0.72973	27096.6		0.72773	26474.6		0.72573	23431.8		0.77377	16973.4		0.77377	10033.2
0.74775	28977.6		0.73373	25780.6		0.77578	-804.921		0.77578	-1026.58		0.77578	-983.792		0.73173	26904.5		0.72973	26278.8		0.72773	23227.8		0.77578	16773.5		0.77578	9868.08
0.74975	28819.6		0.73574	25583.5		0.77778	-815.215		0.77778	-1035.08		0.77778	-988.087		0.73373	26712		0.73173	26082.5		0.72973	23023.7		0.77778	16573.6		0.77778	9703.69
0.75175	28661.2		0.73774	25385.9		0.77978	-825.215		0.77978	-1043.32		0.77978	-992.236		0.73574	26519		0.73373	25885.7		0.73173	22819.3		0.77978	16373.9		0.77978	9540.08
0.75375	28502.4		0.73974	25187.9		0.78178	-834.93		0.78178	-1051.32		0.78178	-996.242		0.73774	26325.5		0.73574	25688.4		0.73373	22614.7		0.78178	16174.2		0.78178	9377.26
0.75576	28343.2		0.74174	24989.5		0.78378	-844.366		0.78378	-1059.08		0.78378	-1000.11		0.73974	26131.4		0.73774	25490.6		0.73574	22410		0.78378	15974.7		0.78378	9215.21
0.75776	28183.5		0.74374	24790.6		0.78579	-853.531		0.78579	-1066.6		0.78579	-1003.85		0.74174	25936.9		0.73974	25292.4		0.73774	22205.1		0.78579	15775.2		0.78579	9053.95
0.75976	28023.5		0.74575	24591.4		0.78779	-862.431		0.78779	-1073.9		0.78779	-1007.45		0.74374	25741.8		0.74174	25093.6		0.73974	21999.9		0.78779	15575.8		0.78779	8893.47
0.76	28004.2		0.74775	24391.7		0.78979	-871.074		0.78979	-1080.98		0.78979	-1010.93		0.74575	25546.3		0.74374	24894.3		0.74174	21794.6		0.78979	15376.5		0.78979	8733.78
0.76176	27863		0.74975	24191.5		0.79179	-879.467		0.79179	-1087.84		0.79179	-1014.29		0.74775	25350.2		0.74575	24694.5		0.74374	21589.2		0.79179	15177.4		0.79179	8574.86
0.76376	27702.1		0.75175	23991		0.79379	-887.615		0.79379	-1094.49		0.79379	-1017.54		0.74975	25153.6		0.74775	24494.2		0.74575	21383.5		0.79379	14978.3		0.79379	8416.73
0.76577	27540.7		0.75375	23790		0.7958	-895.525		0.7958	-1100.94		0.7958	-1020.67		0.75175	24956.6		0.74975	24293.5		0.74775	21177.7		0.7958	14779.4		0.7958	8259.38
0.76777	27379		0.75576	23588.7		0.7978	-903.204		0.7978	-1107.2		0.7978	-1023.69		0.75375	24759		0.75175	24092.2		0.74975	20971.7		0.7978	14580.5		0.7978	8102.82
0.76977	27216.8		0.75776	23386.9		0.7998	-910.657		0.7998	-1113.26		0.7998	-1026.6		0.75576	24560.9		0.75375	23890.5		0.75175	20765.5		0.7998	14381.8		0.7998	7947.04
0.77177	27054.3		0.75976	23184.6		0.8	-911.391		0.8	-1113.85		0.8	-1026.89		0.75776	24362.3		0.75576	23688.2		0.75375	20559.1		0.8	14361.9		0.8	7931.5
0.77377	26891.3		0.76	23160.3		0.8018	-917.891		0.8018	-1119.13		0.8018	-1029.41		0.75976	24163.2		0.75776	23485.5		0.75576	20352.6		0.8018	14183.2		0.8018	7792.04
0.77578	26727.8		0.76176	22982		0.8038	-924.912		0.8038	-1124.82		0.8038	-1032.13		0.76	24139.3		0.75976	23282.2		0.75776	20145.9		0.8038	13984.7		0.8038	7637.82
0.77778	26564		0.76376	22778.9		0.80581	-931.725		0.80581	-1130.34		0.80581	-1034.74		0.76176	23963.6		0.76	23257.8		0.75976	19939.1		0.80581	13786.3		0.80581	7484.39
0.77978	26399.7		0.76577	22575.5		0.80781	-938.335		0.80781	-1135.69		0.80781	-1037.26		0.76376	23763.5		0.76176	23078.5		0.76	19914.2		0.80781	13588.1		0.80781	7331.74
0.78178	26235.1		0.76777	22371.6		0.80981	-944.749		0.80981	-1140.87		0.80981	-1039.7		0.76577	23562.9		0.76376	22874.3		0.76176	19732.1		0.80981	13390		0.80981	7179.87
0.78378	26070		0.76977	22167.3		0.81181	-950.971		0.81181	-1145.88		0.81181	-1042.04		0.76777	23361.8		0.76577	22669.6		0.76376	19524.9		0.81181	13192		0.81181	7028.78
0.78579	25904.5		0.77177	21962.6		0.81381	-957.007		0.81381	-1150.74		0.81381	-1044.31		0.76977	23160.2		0.76777	22464.4		0.76577	19317.6		0.81381	12994.2		0.81381	6878.48
0.78779	25738.5		0.77377	21757.4		0.81582	-962.861		0.81582	-1155.45		0.81582	-1046.49		0.77177	22958.1		0.76977	22258.7		0.76777	19110.1		0.81582	12796.5		0.81582	6728.96
0.78979	25572.2		0.77578	21551.9		0.81782	-968.539		0.81782	-1160.01		0.81782	-1048.59		0.77377	22755.4		0.77177	22052.5		0.76977	18902.5		0.81782	12598.9		0.81782	6580.21
0.79179	25405.4		0.77778	21345.9		0.81982	-974.046		0.81982	-1164.43		0.81982	-1050.62		0.77578	22552.3		0.77377	21845.8		0.77177	18694.7		0.81982	12401.5		0.81982	6432.25
0.79379	25238.3		0.77978	21139.6		0.82182	-979.386		0.82182	-1168.7		0.82182	-1052.57		0.77778	22348.7		0.77578	21638.6		0.77377	18486.8		0.82182	12204.2		0.82182	6285.07
0.7958	25070.7		0.78178	20932.8		0.82382	-984.564		0.82382	-1172.84		0.82382	-1054.45		0.77978	22144.5		0.77778	21431		0.77578	18278.8		0.82382	12007		0.82382	6138.67
0.7978	24902.6		0.78378	20725.6		0.82583	-989.584		0.82583	-1176.85		0.82583	-1056.26		0.78178	21939.9		0.77978	21222.8		0.77778	18070.6		0.82583	11810		0.82583	5993.05
0.7998	24734.2		0.78579	20518		0.82783	-994.451		0.82783	-1180.73		0.82783	-1058.01		0.78378	21734.8		0.78178	21014.2		0.77978	17862.3		0.82783	11613.2		0.82783	5848.21
0.8	24717.3		0.78779	20310		0.82983	-999.169		0.82983	-1184.49		0.82983	-1059.69		0.78579	21529.1		0.78378	20805		0.78178	17653.8		0.82983	11416.5		0.82983	5704.14
0.8018	24565.4		0.78979	20101.6		0.83183	-1003.74		0.83183	-1188.12		0.83183	-1061.31		0.78779	21323		0.78579	20595.4		0.78378	17445.2		0.83183	11220		0.83183	5560.85
0.8038	24396.1		0.79179	19892.8		0.83383	-1008.17		0.83383	-1191.64		0.83383	-1062.88		0.78979	21116.3		0.78779	20385.3		0.78579	17236.4		0.83383	11023.6		0.83383	5418.34
0.80581	24226.4		0.79379	19683.6		0.83584	-1012.47		0.83584	-1195.05		0.83584	-1064.38		0.79179	20909.2		0.78979	20174.7		0.78779	17027.6		0.83584	10827.4		0.83584	5276.6
0.80781	24056.3		0.7958	19474		0.83784	-1016.63		0.83784	-1198.34		0.83784	-1065.83		0.79379	20701.6		0.79179	19963.6		0.78979	16818.6		0.83784	10631.4		0.83784	5135.64
0.80981	23885.8		0.7978	19264		0.83984	-1020.67		0.83984	-1201.53		0.83984	-1067.22		0.7958	20493.4		0.79379	19752.1		0.79179	16609.5		0.83984	10435.5		0.83984	4995.46
0.81181	23714.9		0.7998	19053.6		0.84	-1020.98		0.84	-1201.78		0.84	-1067.33		0.7978	20284.8		0.7958	19540		0.79379	16400.2		0.84	10419.9		0.84	4984.27
0.81381	23543.5		0.8	19032.5		0.84184	-1024.57		0.84184	-1204.61		0.84184	-1068.57		0.7998	20075.6		0.7978	19327.5		0.7958	16190.8		0.84184	10239.8		0.84184	4856.04
0.81582	23371.7		0.8018	18842.8		0.84384	-1028.36		0.84384	-1207.6		0.84384	-1069.86		0.8	20054.7		0.7998	19114.4		0.7978	15981.4		0.84384	10044.3		0.84384	4717.4
0.81782	23199.6		0.8038	18631.6		0.84585	-1032.03		0.84585	-1210.48		0.84585	-1071.1		0.8018	19865.9		0.8	19093.1		0.7998	15771.8		0.84585	9848.92		0.84585	4579.53
0.81982	23027		0.80581	18420		0.84785	-1035.58		0.84785	-1213.28		0.84785	-1072.3		0.8038	19655.8		0.8018	18900.9		0.8	15750.8		0.84785	9653.74		0.84785	4442.43
0.82182	22853.9		0.80781	18208		0.84985	-1039.02		0.84985	-1215.97		0.84985	-1073.45		0.80581	19445.1		0.8038	18686.9		0.8018	15562.1		0.84985	9458.74		0.84985	4306.1
0.82382	22680.5		0.80981	17995.6		0.85185	-1042.35		0.85185	-1218.59		0.85185	-1074.56		0.80781	19234		0.80581	18472.4		0.8038	15352.2		0.85185	9263.92		0.85185	4170.54
0.82583	22506.7		0.81181	17782.8		0.85385	-1045.58		0.85385	-1221.11		0.85385	-1075.63		0.80981	19022.3		0.80781	18257.5		0.80581	15142.3		0.85385	9069.29		0.85385	4035.75
0.82783	22332.4		0.81381	17569.6		0.85586	-1048.7		0.85586	-1223.55		0.85586	-1076.66		0.81181	18810.2		0.80981	18042		0.80781	14932.3		0.85586	8874.84		0.85586	3901.72
0.82983	22157.7		0.81582	17356		0.85786	-1051.73		0.85786	-1225.91		0.85786	-1077.64		0.81381	18597.5		0.81181	17826.1		0.80981	14722.1		0.85786	8680.58		0.85786	3768.46
0.83183	21982.6		0.81782	17142		0.85986	-1054.66		0.85986	-1228.19		0.85986	-1078.59		0.81582	18384.4		0.81381	17609.7		0.81181	14511.9		0.85986	8486.51		0.85986	3635.96
0.83383	21807.1		0.81982	16927.6		0.86186	-1057.49		0.86186	-1230.4		0.86186	-1079.51		0.81782	18170.7		0.81582	17392.7		0.81381	14301.5		0.86186	8292.63		0.86186	3504.23
0.83584	21631.2		0.82182	16712.8		0.86386	-1060.24		0.86386	-1232.53		0.86386	-1080.39		0.81982	17956.6		0.81782	17175.4		0.81582	14091.1		0.86386	8098.95		0.86386	3373.25
0.83784	21454.9		0.82382	16497.7		0.86587	-1062.89		0.86587	-1234.59		0.86587	-1081.23		0.82182	17741.9		0.81982	16957.5		0.81782	13880.6		0.86587	7905.47		0.86587	3243.04
0.83984	21278.1		0.82583	16282.1		0.86787	-1065.46		0.86787	-1236.58		0.86787	-1082.04		0.82382	17526.8		0.82182	16739.1		0.81982	13669.9		0.86787	7712.19		0.86787	3113.58
0.84	21264		0.82783	16066.2		0.86987	-1067.95		0.86987	-1238.5		0.86987	-1082.83		0.82583	17311.1		0.82382	16520.3		0.82182	13459.2		0.86987	7519.12		0.86987	2984.89
0.84184	21101		0.82983	15849.9		0.87187	-1070.36		0.87187	-1240.36		0.87187	-1083.58		0.82783	17095		0.82583	16301		0.82382	13248.4		0.87187	7326.24		0.87187	2856.95
0.84384	20923.4		0.83183	15633.2		0.87387	-1072.69		0.87387	-1242.15		0.87387	-1084.3		0.82983	16878.3		0.82783	16081.2		0.82583	13037.5		0.87387	7133.58		0.87387	2729.76
0.84585	20745.4		0.83383	15416.1		0.87588	-1074.94		0.87588	-1243.89		0.87588	-1084.99		0.83183	16661.2		0.82983	15860.9		0.82783	12826.5		0.87588	6941.12		0.87588	2603.33
0.84785	20567		0.83584	15198.6		0.87788	-1077.12		0.87788	-1245.56		0.87788	-1085.66		0.83383	16443.5		0.83183	15640.1		0.82983	12615.4		0.87788	6748.88		0.87788	2477.65
0.84985	20388.1		0.83784	14980.8		0.87988	-1079.23		0.87988	-1247.18		0.87988	-1086.3		0.83584	16225.4		0.83383	15418.9		0.83183	12404.3		0.87988	6556.85		0.87988	2352.72
0.85185	20208.9		0.83984	14762.5		0.88	-1079.35		0.88	-1247.27		0.88	-1086.34		0.83784	16006.8		0.83584	15197.2		0.83383	12193.1		0.88	6545.34		0.88	2345.25
0.85385	20029.3		0.84	14745		0.88188	-1081.27		0.88188	-1248.74		0.88188	-1086.92		0.83984	15787.6		0.83784	14975		0.83584	11981.8		0.88188	6365.04		0.88188	2228.54
0.85586	19849.2		0.84184	14543.9		0.88388	-1083.24		0.88388	-1250.25		0.88388	-1087.51		0.84	15770.1		0.83984	14752.3		0.83784	11770.4		0.88388	6173.45		0.88388	2105.11
0.85786	19668.7		0.84384	14324.9		0.88589	-1085.15		0.88589	-1251.71		0.88589	-1088.07		0.84184	15568		0.84	14734.5		0.83984	11559		0.88589	5982.07		0.88589	1982.42
0.85986	19487.8		0.84585	14105.5		0.88789	-1086.99		0.88789	-1253.11		0.88789	-1088.62		0.84384	15347.9		0.84184	14529.1		0.84	11542.1		0.88789	5790.92		0.88789	1860.48
0.86186	19306.5		0.84785	13885.7		0.88989	-1088.77		0.88989	-1254.47		0.88989	-1089.14		0.84585	15127.2		0.84384	14305.5		0.84184	11347.5		0.88989	5600		0.88989	1739.28
0.86386	19124.8		0.84985	13665.6		0.89189	-1090.5		0.89189	-1255.78		0.89189	-1089.65		0.84785	14906.1		0.84585	14081.4		0.84384	11135.9		0.89189	5409.3		0.89189	1618.82
0.86587	18942.7		0.85185	13445		0.89389	-1092.16		0.89389	-1257.04		0.89389	-1090.13		0.84985	14684.5		0.84785	13856.8		0.84585	10924.2		0.89389	5218.84		0.89389	1499.1
0.86787	18760.1		0.85385	13224.1		0.8959	-1093.77		0.8959	-1258.27		0.8959	-1090.6		0.85185	14462.4		0.84985	13631.7		0.84785	10712.5		0.8959	5028.6		0.8959	1380.12
0.86987	18577.2		0.85586	13002.9		0.8979	-1095.33		0.8979	-1259.44		0.8979	-1091.04		0.85385	14239.8		0.85185	13406.2		0.84985	10500.8		0.8979	4838.6		0.8979	1261.87
0.87187	18393.8		0.85786	12781.2		0.8999	-1096.83		0.8999	-1260.58		0.8999	-1091.47		0.85586	14016.7		0.85385	13180.1		0.85185	10289		0.8999	4648.83		0.8999	1144.36
0.87387	18210		0.85986	12559.2		0.9019	-1098.29		0.9019	-1261.68		0.9019	-1091.88		0.85786	13793.1		0.85586	12953.6		0.85385	10077.1		0.9019	4459.31		0.9019	1027.58
0.87588	18025.8		0.86186	12336.8		0.9039	-1099.69		0.9039	-1262.73		0.9039	-1092.27		0.85986	13569		0.85786	12726.7		0.85586	9865.15		0.9039	4270.02		0.9039	911.534
0.87788	17841.2		0.86386	12114		0.90591	-1101.05		0.90591	-1263.76		0.90591	-1092.65		0.86186	13344.4		0.85986	12499.2		0.85786	9653.17		0.90591	4080.98		0.90591	796.214
0.87988	17656.2		0.86587	11890.9		0.90791	-1102.36		0.90791	-1264.74		0.90791	-1093.02		0.86386	13119.3		0.86186	12271.3		0.85986	9441.14		0.90791	3892.18		0.90791	681.62
0.88	17645.1		0.86787	11667.4		0.90991	-1103.63		0.90991	-1265.69		0.90991	-1093.36		0.86587	12893.7		0.86386	12042.9		0.86186	9229.07		0.90991	3703.62		0.90991	567.751
0.88188	17470.7		0.86987	11443.5		0.91191	-1104.85		0.91191	-1266.61		0.91191	-1093.7		0.86787	12667.7		0.86587	11814		0.86386	9016.94		0.91191	3515.32		0.91191	454.605
0.88388	17284.9		0.87187	11219.3		0.91391	-1106.04		0.91391	-1267.49		0.91391	-1094.02		0.86987	12441.1		0.86787	11584.7		0.86587	8804.78		0.91391	3327.26		0.91391	342.18
0.88589	17098.6		0.87387	10994.7		0.91592	-1107.18		0.91592	-1268.34		0.91592	-1094.33		0.87187	12214		0.86987	11354.8		0.86787	8592.58		0.91592	3139.46		0.91592	230.474
0.88789	16912		0.87588	10769.7		0.91792	-1108.28		0.91792	-1269.16		0.91792	-1094.62		0.87387	11986.5		0.87187	11124.6		0.86987	8380.33		0.91792	2951.91		0.91792	119.485
0.88989	16724.9		0.87788	10544.3		0.91992	-1109.34		0.91992	-1269.95		0.91992	-1094.9		0.87588	11758.4		0.87387	10893.8		0.87187	8168.05		0.91992	2764.62		0.91992	9.21142
0.89189	16537.4		0.87988	10318.6		0.92	-1109.39		0.92	-1269.99		0.92	-1094.91		0.87788	11529.9		0.87588	10662.5		0.87387	7955.74		0.92	2757.13		0.92	4.8153
0.89389	16349.5		0.88	10305.1		0.92192	-1110.37		0.92192	-1270.72		0.92192	-1095.17		0.87988	11300.8		0.87788	10430.8		0.87588	7743.4		0.92192	2577.59		0.92192	-100.35
0.8959	16161.2		0.88188	10092.6		0.92392	-1111.37		0.92392	-1271.45		0.92392	-1095.43		0.88	11287.1		0.87988	10198.6		0.87788	7531.02		0.92392	2390.82		0.92392	-209.2
0.8979	15972.4		0.88388	9866.13		0.92593	-1112.32		0.92593	-1272.16		0.92593	-1095.68		0.88188	11071.3		0.88	10184.7		0.88	7305.88		0.92593	2204.31		0.92593	-317.341
0.8999	15783.3		0.88589	9639.34		0.92793	-1113.25		0.92793	-1272.85		0.92793	-1095.92		0.88388	10841.3		0.88188	9965.99		0.92	3059.58		0.92793	2018.06		0.92793	-424.775
0.9019	15593.7		0.88789	9412.18		0.92993	-1114.14		0.92993	-1273.5		0.92993	-1096.15		0.88589	10610.8		0.88388	9732.86		0.92993	2005.83		0.92993	1832.08		0.92993	-531.505
0.9039	15403.8		0.88989	9184.67		0.93193	-1115		0.93193	-1274.14		0.93193	-1096.37		0.88789	10379.8		0.88589	9499.27		0.93193	1793.45		0.93193	1646.37		0.93193	-637.533
0.90591	15213.4		0.89189	8956.79		0.93393	-1115.83		0.93393	-1274.75		0.93393	-1096.58		0.88989	10148.3		0.88789	9265.2		0.93393	1581.1		0.93393	1460.93		0.93393	-742.86
0.90791	15022.6		0.89389	8728.56		0.93594	-1116.64		0.93594	-1275.34		0.93594	-1096.78		0.89189	9916.28		0.88989	9030.66		0.93594	1368.78		0.93594	1275.76		0.93594	-847.489
0.90991	14831.4		0.8959	8499.98		0.93794	-1117.41		0.93794	-1275.91		0.93794	-1096.98		0.89389	9683.8		0.89189	8795.66		0.93794	1156.5		0.93794	1090.87		0.93794	-951.422
0.91191	14639.8		0.8979	8271.03		0.93994	-1118.16		0.93994	-1276.45		0.93994	-1097.16		0.8959	9450.83		0.89389	8560.18		0.93994	944.243		0.93994	906.246		0.93994	-1054.66
0.91391	14447.8		0.8999	8041.74		0.94194	-1118.88		0.94194	-1276.98		0.94194	-1097.34		0.8979	9217.36		0.8959	8324.24		0.94194	732.028		0.94194	721.904		0.94194	-1157.21
0.91592	14255.4		0.9019	7812.09		0.94394	-1119.57		0.94394	-1277.49		0.94394	-1097.51		0.8999	8983.4		0.8979	8087.82		0.94394	519.85		0.94394	537.842		0.94394	-1259.07
0.91792	14062.6		0.9039	7582.08		0.94595	-1120.24		0.94595	-1277.98		0.94595	-1097.67		0.9019	8748.95		0.8999	7850.94		0.94595	307.714		0.94595	354.061		0.94595	-1360.24
0.91992	13869.3		0.90591	7351.73		0.94795	-1120.89		0.94795	-1278.45		0.94795	-1097.83		0.9039	8514.02		0.9019	7613.6		0.94795	95.6196		0.94795	170.563		0.94795	-1460.73
0.92	13861.6		0.90791	7121.02		0.94995	-1121.51		0.94995	-1278.9		0.94995	-1097.97		0.90591	8278.59		0.9039	7375.78		0.94995	-116.43		0.94995	-12.6499		0.94995	-1560.53
0.92192	13675.7		0.90991	6889.97		0.95195	-1122.11		0.95195	-1279.33		0.95195	-1098.12		0.90791	8042.67		0.90591	7137.5		0.95195	-328.433		0.95195	-195.576		0.95195	-1659.66
0.92392	13481.6		0.91191	6658.56		0.95395	-1122.69		0.95395	-1279.75		0.95395	-1098.25		0.90991	7806.26		0.90791	6898.76		0.95395	-540.388		0.95395	-378.214		0.95395	-1758.11
0.92593	13287.1		0.91391	6426.81		0.95596	-1123.25		0.95596	-1280.16		0.95596	-1098.39		0.91191	7569.36		0.90991	6659.54		0.95596	-752.292		0.95596	-560.562		0.95596	-1855.88
0.92793	13092.3		0.91592	6194.71		0.95796	-1123.79		0.95796	-1280.55		0.95796	-1098.51		0.91391	7331.97		0.91191	6419.86		0.95796	-964.143		0.95796	-742.618		0.95796	-1952.98
0.92993	12897		0.91792	5962.26		0.95996	-1124.31		0.95996	-1280.92		0.95996	-1098.63		0.91592	7094.09		0.91391	6179.72		0.95996	-1175.94		0.95996	-924.381		0.95996	-2049.41
0.93193	12701.3		0.91992	5729.47		0.96	-1124.32		0.96	-1280.93		0.96	-1098.63		0.91792	6855.72		0.91592	5939.11		0.96	-1180.18		0.96	-928.013		0.96	-2051.33
0.93393	12505.2		0.92	5720.15		0.96196	-1124.81		0.96196	-1281.28		0.96196	-1098.74		0.91992	6616.87		0.91792	5698.04		0.96196	-1387.68		0.96196	-1105.85		0.96196	-2145.17
0.93594	12308.7		0.92192	5496.33		0.96396	-1125.3		0.96396	-1281.63		0.96396	-1098.85		0.92	6607.3		0.91992	5456.5		0.96396	-1599.37		0.96396	-1287.02		0.96396	-2240.27
0.93794	12111.7		0.92392	5262.86		0.96597	-1125.76		0.96597	-1281.96		0.96597	-1098.96		0.92192	6377.52		0.92	5446.83		0.96597	-1810.99		0.96597	-1467.89		0.96597	-2334.7
0.93994	11914.4		0.92593	5029.03		0.96797	-1126.21		0.96797	-1282.28		0.96797	-1099.06		0.92392	6137.69		0.92192	5214.51		0.96797	-2022.55		0.96797	-1648.46		0.96797	-2428.47
0.94194	11716.7		0.92793	4794.87		0.96997	-1126.64		0.96997	-1282.59		0.96997	-1099.16		0.92593	5897.37		0.92392	4972.04		0.96997	-2234.05		0.96997	-1828.73		0.96997	-2521.59
0.94394	11518.5		0.92993	4560.37		0.97197	-1127.06		0.97197	-1282.88		0.97197	-1099.25		0.92793	5656.56		0.92593	4729.12		0.97197	-2445.48		0.97197	-2008.69		0.97197	-2614.05
0.94595	11319.9		0.93193	4325.53		0.97397	-1127.46		0.97397	-1283.17		0.97397	-1099.34		0.92993	5415.26		0.92793	4485.73		0.97397	-2656.84		0.97397	-2188.35		0.97397	-2705.85
0.94795	11121		0.93393	4090.35		0.97598	-1127.84		0.97598	-1283.44		0.97598	-1099.42		0.93193	5173.47		0.92993	4241.88		0.97598	-2868.13		0.97598	-2367.71		0.97598	-2797.01
0.94995	10921.6		0.93594	3854.83		0.97798	-1128.22		0.97798	-1283.71		0.97798	-1099.5		0.93393	4931.2		0.93193	3997.57		0.97798	-3079.35		0.97798	-2546.75		0.97798	-2887.51
0.95195	10721.8		0.93794	3618.98		0.97998	-1128.57		0.97998	-1283.96		0.97998	-1099.58		0.93594	4688.44		0.93393	3752.8		0.97998	-3290.5		0.97998	-2725.49		0.97998	-2977.37
0.95395	10521.6		0.93994	3382.79		0.98198	-1128.92		0.98198	-1284.21		0.98198	-1099.65		0.93794	4445.19		0.93594	3507.56		0.98198	-3501.58		0.98198	-2903.91		0.98198	-3066.59
0.95596	10321.1		0.94194	3146.27		0.98398	-1129.25		0.98398	-1284.44		0.98398	-1099.72		0.93994	4201.45		0.93794	3261.87		0.98398	-3712.57		0.98398	-3082.02		0.98398	-3155.17
0.95796	10120		0.94394	2909.41		0.98599	-1129.57		0.98599	-1284.66		0.98599	-1099.79		0.94194	3957.23		0.93994	3015.72		0.98599	-3923.49		0.98599	-3259.81		0.98599	-3243.11
0.95996	9918.64		0.94595	2672.22		0.98799	-1129.88		0.98799	-1284.88		0.98799	-1099.85		0.94394	3712.52		0.94194	2769.11		0.98799	-4134.32		0.98799	-3437.29		0.98799	-3330.42
0.96	9914.61		0.94795	2434.7		0.98999	-1130.18		0.98999	-1285.09		0.98999	-1099.91		0.94595	3467.33		0.94394	2522.03		0.98999	-4345.08		0.98999	-3614.45		0.98999	-3417.09
0.96196	9716.82		0.94995	2196.85		0.99199	-1130.46		0.99199	-1285.29		0.99199	-1099.97		0.94795	3221.65		0.94595	2274.5		0.99199	-4555.74		0.99199	-3791.29		0.99199	-3503.13
0.96396	9514.6		0.95195	1958.67		0.99399	-1130.74		0.99399	-1285.48		0.99399	-1100.03		0.94995	2975.48		0.94795	2026.51		0.99399	-4766.32		0.99399	-3967.81		0.99399	-3588.55
0.96597	9311.97		0.95395	1720.16		0.996	-1131		0.996	-1285.67		0.996	-1100.08		0.95195	2728.83		0.94995	1778.07		0.996	-4976.82		0.996	-4144		0.996	-3673.34
0.96797	9108.94		0.96	997.874		0.998	-1131.26		0.998	-1285.84		0.998	-1100.13		0.96	1732.4		0.96	523.963		0.998	-5187.22		0.998	-4319.88		0.998	-3757.51
1	5805.2		1	-3853.98		1	-1131.5		1	-1286.01		1	-1100.18		1	-3335.89		1	-4580.7		1	-5397.53		1	-4495.42		1	-3841.05
