# Supplementary material for: Observation of the photonic Hall effect and photonic magnetoresistance in random lasers
Source: Nat Commun. 2024 May 30;15:4589. doi: 10.1038/s41467-024-48942-6 (PMC11139889; doi:10.1038/s41467-024-48942-6)
Supplement: Supplementary file 3 — Source Data [file 41467_2024_48942_MOESM3_ESM.zip › Zhijia Hu-Data/Figure 4&S5/Figure S5 data.xls]

## Sheet: FS5
	P(q)
q	a	b	c	d	e	f	g	h	i	j	k	l	m	n	o
-1	772	9078	9248	18809	36217	3	4	0	0	4	0	0	0	0	0
-0.96	45878	132781	134648	140818	190008	1708	1479	1321	388	1880	6	1	0	0	0
-0.92	72228	124934	128921	128992	132504	9316	9340	7011	3932	10793	412	111	1	1	2
-0.88	70060	98172	95157	98115	95311	19652	19139	15160	9775	24274	2150	714	29	36	47
-0.84	65269	79682	69223	72464	68367	28338	27389	23583	16385	34393	5819	2250	284	289	319
-0.8	61084	64828	59162	54462	52857	35103	33166	29825	23086	41126	10988	4971	1097	1127	1201
-0.76	57371	52044	48930	41842	42632	39082	37591	34940	28401	44207	17080	8756	3051	3058	3081
-0.72	52733	42468	43084	37095	32830	41662	40417	38481	33151	45796	22586	13332	6535	6241	6159
-0.68	48601	38608	38768	34297	31103	43502	42914	41624	37321	47566	28090	18591	11801	10787	10486
-0.64	45024	33346	35988	32748	26813	44953	45429	44511	40410	47518	33473	24482	18586	16490	15748
-0.6	41219	29731	30511	31383	26163	46634	46843	46652	42517	47407	38155	30663	26175	23091	21699
-0.56	37571	26679	29093	28132	22049	48104	47421	47610	45076	46534	42429	36509	34961	30282	29180
-0.52	36297	25276	26625	27719	20969	48312	47476	48677	46723	45870	46395	41712	43423	37776	35837
-0.48	35523	23650	25498	24154	19348	48818	47328	49799	48409	45961	49500	47555	50246	44862	43295
-0.44	33755	22402	22203	22097	20202	48920	47819	49779	49828	45812	52560	52566	57164	52581	49801
-0.4	32080	22412	21948	20971	18951	49108	47341	49983	51114	45135	55352	56377	62838	58267	56407
-0.36	30660	21522	21095	21044	18013	49251	47639	50862	52052	44871	57604	60871	67056	64151	62649
-0.32	29439	20352	19803	19789	16030	49507	48254	50455	52641	44972	59341	63794	70366	69132	67930
-0.28	28375	19471	19127	18758	16051	48527	48290	50646	53207	44790	61223	67434	72761	73497	72843
-0.24	27431	18132	18564	18393	16262	48194	48566	50394	53973	44792	62720	69579	75085	76745	76752
-0.2	26044	17622	18143	18542	17516	47464	48784	49802	54472	45135	63767	70983	76113	79362	80303
-0.16	25721	17178	18805	18748	16853	47374	48934	50041	55026	45192	64554	73073	76903	81457	82409
-0.12	25893	15704	18667	17856	16342	46827	49073	49356	55459	45477	64758	73880	77035	82256	83903
-0.08	25375	16398	17503	17870	15777	46270	48552	48982	55501	45308	65443	74678	77162	83205	85426
-0.04	25798	17766	16798	18026	15077	46593	47858	48418	55666	45758	65843	75174	76955	82270	84979
0	26358	18654	17198	17462	14304	46867	48053	48953	55084	45397	65869	74674	76648	81396	85427
0.04	26146	17765	17376	18544	13952	46367	48411	48511	55094	45467	64895	74737	74935	80651	84081
0.08	26288	17921	17294	18619	14878	45958	48509	49002	54550	45764	64923	73527	73953	78966	82453
0.12	25953	17820	18375	18241	15683	46284	48793	49293	54734	45168	64637	72613	72723	77380	80068
0.16	26482	17869	19328	17994	16633	46300	48911	49153	54349	44806	63483	71007	70573	75656	78040
0.2	26836	17235	18769	17799	17805	46459	48579	49201	53382	44930	62390	68429	68486	72846	74475
0.24	28097	18041	18612	18230	17139	46798	48087	48897	53136	44611	60765	66734	65737	69478	71255
0.28	28594	17732	17902	18367	16907	47049	48200	48977	52704	44615	59600	64068	63518	66211	66694
0.32	30286	19077	18906	20001	16587	46283	47917	48708	51861	44781	57520	60910	60213	62259	62979
0.36	31304	19608	20574	19904	17168	46836	47973	48588	51035	44442	55906	57522	56858	58622	57802
0.4	32061	20961	21559	20251	17744	46727	47192	48027	50014	44693	53316	53614	52945	54030	52575
0.44	32893	23741	23239	23611	19031	46079	46567	48079	48661	44666	50548	49566	48849	48694	47069
0.48	33018	25141	24237	24949	20639	46012	46559	47015	47227	44907	47781	44907	45051	43578	41805
0.52	34708	26106	25856	27215	20585	45827	46134	45817	45247	44713	44874	40025	40624	38203	35859
0.56	37655	27051	28540	28376	22088	45268	45462	45322	43132	44551	41367	35421	35597	32051	29717
0.6	38990	29432	31412	28979	24470	44351	44124	43480	40961	44710	37471	30734	30448	26109	24134
0.64	42072	33984	33874	31375	26332	43665	43173	41878	38014	44997	33044	25682	24928	20507	18769
0.68	46083	38005	37843	34743	31000	42283	41294	39624	35308	44161	27962	20861	19544	14881	13757
0.72	49805	43380	44176	38332	37006	40057	38826	36603	32242	42325	22998	16087	14205	9899	9501
0.76	52549	50822	50408	44685	41475	37355	35647	33363	28274	39500	17914	11924	9239	5936	6104
0.8	54992	61968	53744	53069	48749	33617	32165	29552	23320	36795	12831	7930	5329	3049	3527
0.84	60628	75572	64632	62175	59982	28932	27269	25267	18878	31765	8543	4691	2187	1238	1671
0.88	65298	89276	81011	79525	81162	23351	21709	19641	13829	26003	4285	2330	700	341	647
0.92	63821	108288	107760	104993	112170	17035	14484	13681	8406	20047	1610	811	78	55	128
0.96	63029	115899	127276	142754	170052	9196	7294	7828	3048	11608	223	141	5	1	7
1	20881	57416	65593	83684	117217	822	622	634	63	1008	0	0	0	0	0

## Sheet: FS5-fitting
q	P(q)-f		q	P(q)-g		q	P(q)-h		q	P(q)-i		q	P(q)-j		q	P(q)-k		q	P(q)-l		q	P(q)-m		q	P(q)-n		q	P(q)-o
-1	13452.1		-1	11567.1		-1	9209.22		-1	1671.79		-1	14295		-1	-5882.25		-1	-4829.67		-1	-5807.79		-1	-5201.33		-1	-4384.34
-0.96	16504.9		-0.96	14842.8		-0.96	12750		-0.96	6056.11		-0.998	14359		-0.998	-5667.4		-0.998	-4710.84		-0.998	-5694.96		-0.998	-5121.56		-0.998	-4319.87
-0.94795	17401.3		-0.94795	15804.7		-0.94795	13789.9		-0.94795	7344.25		-0.996	14423.2		-0.996	-5452.47		-0.996	-4591.4		-0.996	-5581.47		-0.996	-5041.14		-0.996	-4254.8
-0.94595	17549.2		-0.94595	15963.4		-0.94595	13961.4		-0.94595	7556.75		-0.99399	14487.4		-0.99399	-5237.46		-0.99399	-4471.34		-0.99399	-5467.31		-0.99399	-4960.06		-0.99399	-4189.1
-0.94394	17696.7		-0.94394	16121.7		-0.94394	14132.6		-0.94394	7768.83		-0.99199	14551.7		-0.99199	-5022.37		-0.99199	-4350.67		-0.99199	-5352.49		-0.99199	-4878.31		-0.99199	-4122.77
-0.94194	17844		-0.94194	16279.8		-0.94194	14303.4		-0.94194	7980.48		-0.98999	14616.2		-0.98999	-4807.2		-0.98999	-4229.38		-0.98999	-5237		-0.98999	-4795.89		-0.98999	-4055.82
-0.93994	17990.9		-0.93994	16437.5		-0.93994	14473.9		-0.93994	8191.71		-0.98799	14680.7		-0.98799	-4591.96		-0.98799	-4107.48		-0.98799	-5120.84		-0.98799	-4712.81		-0.98799	-3988.23
-0.93794	18137.6		-0.93794	16594.9		-0.93794	14644		-0.93794	8402.52		-0.98599	14745.3		-0.98599	-4376.64		-0.98599	-3984.96		-0.98599	-5004.01		-0.98599	-4629.04		-0.98599	-3920.01
-0.93594	18284		-0.93594	16751.9		-0.93594	14813.8		-0.93594	8612.91		-0.98398	14810		-0.98398	-4161.26		-0.98398	-3861.82		-0.98398	-4886.51		-0.98398	-4544.6		-0.98398	-3851.14
-0.93393	18430		-0.93393	16908.7		-0.93393	14983.3		-0.93393	8822.87		-0.98198	14874.9		-0.98198	-3945.8		-0.98198	-3738.06		-0.98198	-4768.34		-0.98198	-4459.48		-0.98198	-3781.63
-0.93193	18575.8		-0.93193	17065.1		-0.93193	15152.4		-0.93193	9032.41		-0.97998	14939.8		-0.97998	-3730.28		-0.97998	-3613.68		-0.97998	-4649.49		-0.97998	-4373.67		-0.97998	-3711.47
-0.92993	18721.2		-0.92993	17221.2		-0.92993	15321.1		-0.92993	9241.53		-0.97798	15004.8		-0.97798	-3514.7		-0.97798	-3488.68		-0.97798	-4529.97		-0.97798	-4287.17		-0.97798	-3640.65
-0.92793	18866.4		-0.92793	17377		-0.92793	15489.5		-0.92793	9450.23		-0.97598	15069.9		-0.97598	-3299.05		-0.97598	-3363.05		-0.97598	-4409.77		-0.97598	-4199.99		-0.97598	-3569.18
-0.92593	19011.3		-0.92593	17532.4		-0.92593	15657.6		-0.92593	9658.5		-0.97397	15135.1		-0.97397	-3083.34		-0.97397	-3236.81		-0.97397	-4288.89		-0.97397	-4112.1		-0.97397	-3497.04
-0.92392	19155.8		-0.92392	17687.6		-0.92392	15825.3		-0.92392	9866.35		-0.97197	15200.5		-0.97197	-2867.57		-0.97197	-3109.94		-0.97197	-4167.32		-0.97197	-4023.52		-0.97197	-3424.24
-0.92192	19300.1		-0.92192	17842.4		-0.92192	15992.7		-0.92192	10073.8		-0.96997	15265.9		-0.96997	-2651.74		-0.96997	-2982.45		-0.96997	-4045.08		-0.96997	-3934.24		-0.96997	-3350.77
-0.92	19438.3		-0.92	17990.7		-0.92	16153		-0.92	10272.5		-0.96797	15331.4		-0.96797	-2435.86		-0.96797	-2854.34		-0.96797	-3922.15		-0.96797	-3844.25		-0.96797	-3276.62
-0.91992	19444.1		-0.91992	17996.9		-0.91992	16159.7		-0.91992	10280.8		-0.96597	15397		-0.96597	-2219.92		-0.96597	-2725.6		-0.96597	-3798.54		-0.96597	-3753.55		-0.96597	-3201.79
-0.91792	19587.7		-0.91792	18151.1		-0.91792	16326.4		-0.91792	10487.4		-0.96396	15462.7		-0.96396	-2003.93		-0.96396	-2596.23		-0.96396	-3674.25		-0.96396	-3662.14		-0.96396	-3126.28
-0.91592	19731.1		-0.91592	18304.9		-0.91592	16492.7		-0.91592	10693.5		-0.96196	15528.5		-0.96196	-1787.89		-0.96196	-2466.24		-0.96196	-3549.26		-0.96196	-3570.02		-0.96196	-3050.08
-0.91391	19874.1		-0.91391	18458.5		-0.91391	16658.7		-0.91391	10899.2		-0.95996	15594.3		-0.96	-1576.13		-0.96	-2338.24		-0.96	-3426.11		-0.96	-3479.04		-0.96	-2974.74
-0.91191	20016.9		-0.91191	18611.7		-0.91191	16824.3		-0.91191	11104.5		-0.95796	15660.3		-0.95996	-1571.81		-0.95996	-2335.62		-0.95996	-3423.59		-0.95996	-3477.18		-0.95996	-2973.2
-0.90991	20159.4		-0.90991	18764.5		-0.90991	16989.6		-0.90991	11309.4		-0.95596	15726.4		-0.95796	-1355.68		-0.95796	-2204.37		-0.95796	-3297.23		-0.95796	-3383.61		-0.95796	-2895.61
-0.90791	20301.5		-0.90791	18917.1		-0.90791	17154.5		-0.90791	11513.9		-0.95395	15792.6		-0.95596	-1139.5		-0.95596	-2072.5		-0.95596	-3170.18		-0.95596	-3289.33		-0.95596	-2817.33
-0.90591	20443.4		-0.90591	19069.4		-0.90591	17319.1		-0.90591	11717.9		-0.95195	15858.8		-0.95395	-923.284		-0.95395	-1939.99		-0.95395	-3042.43		-0.95395	-3194.31		-0.95395	-2738.35
-0.9039	20584.9		-0.9039	19221.3		-0.9039	17483.4		-0.9039	11921.5		-0.94995	15925.2		-0.95195	-707.028		-0.95195	-1806.86		-0.95195	-2914		-0.95195	-3098.56		-0.95195	-2658.65
-0.9019	20726.2		-0.9019	19372.9		-0.9019	17647.3		-0.9019	12124.7		-0.94795	15991.6		-0.94995	-490.733		-0.94995	-1673.1		-0.94995	-2784.87		-0.94995	-3002.08		-0.94995	-2578.25
-0.8999	20867.1		-0.8999	19524.1		-0.8999	17810.8		-0.8999	12327.4		-0.94595	16058.1		-0.94795	-274.403		-0.94795	-1538.71		-0.94795	-2655.04		-0.94795	-2904.86		-0.94795	-2497.13
-0.8979	21007.8		-0.8979	19675.1		-0.8979	17974		-0.8979	12529.8		-0.94394	16124.8		-0.94595	-58.0393		-0.94595	-1403.69		-0.94595	-2524.52		-0.94595	-2806.9		-0.94595	-2415.28
-0.8959	21148.1		-0.8959	19825.7		-0.8959	18136.9		-0.8959	12731.7		-0.94194	16191.5		-0.94394	158.356		-0.94394	-1268.03		-0.94394	-2393.3		-0.94394	-2708.2		-0.94394	-2332.72
-0.89389	21288.2		-0.89389	19976		-0.89389	18299.4		-0.89389	12933.1		-0.93994	16258.3		-0.94194	374.782		-0.94194	-1131.75		-0.94194	-2261.39		-0.94194	-2608.75		-0.94194	-2249.43
-0.89189	21427.9		-0.89189	20126		-0.89189	18461.5		-0.89189	13134.2		-0.93794	16325.2		-0.93994	591.235		-0.93994	-994.835		-0.93994	-2128.77		-0.93994	-2508.55		-0.93994	-2165.4
-0.88989	21567.4		-0.88989	20275.7		-0.88989	18623.3		-0.88989	13334.8		-0.93594	16392.1		-0.92	2748.18		-0.93794	-857.288		-0.93794	-1995.45		-0.93794	-2407.59		-0.93794	-2080.64
-0.88789	21706.5		-0.88789	20425		-0.88789	18784.8		-0.88789	13535		-0.93393	16459.2		-0.88989	6005.61		-0.93594	-719.109		-0.93594	-1861.43		-0.93594	-2305.88		-0.93594	-1995.14
-0.88589	21845.4		-0.88589	20574		-0.88589	18945.9		-0.88589	13734.8		-0.93193	16526.4		-0.88789	6222.07		-0.93393	-580.298		-0.93393	-1726.72		-0.93393	-2203.41		-0.93393	-1908.89
-0.88388	21983.9		-0.88388	20722.7		-0.88388	19106.7		-0.88388	13934.1		-0.92993	16593.6		-0.88589	6438.49		-0.93193	-440.855		-0.93193	-1591.29		-0.93193	-2100.18		-0.93193	-1821.9
-0.88188	22122.2		-0.88188	20871.1		-0.88188	19267.1		-0.88188	14133.1		-0.92793	16661		-0.88388	6654.89		-0.92993	-300.779		-0.92993	-1455.17		-0.92993	-1996.19		-0.92993	-1734.15
-0.88	22251.8		-0.88	21010.3		-0.88	19417.5		-0.88	14319.6		-0.92593	16728.4		-0.88188	6871.25		-0.92793	-160.069		-0.92793	-1318.34		-0.92793	-1891.42		-0.92793	-1645.65
-0.87988	22260.1		-0.87988	21019.1		-0.87988	19427.1		-0.87988	14331.5		-0.92392	16795.9		-0.88	7074.6		-0.92593	-18.727		-0.92593	-1180.8		-0.92593	-1785.88		-0.92593	-1556.38
-0.87788	22397.7		-0.87788	21166.9		-0.87788	19586.9		-0.87788	14529.6		-0.92192	16863.5		-0.87988	7087.58		-0.92392	123.249		-0.92392	-1042.56		-0.92392	-1679.57		-0.92392	-1466.36
-0.87588	22535.1		-0.87588	21314.3		-0.87588	19746.2		-0.87588	14727.2		-0.91992	16931.2		-0.87788	7303.87		-0.92192	265.857		-0.92192	-903.608		-0.92192	-1572.48		-0.92192	-1375.56
-0.87387	22672.1		-0.87387	21461.3		-0.87387	19905.2		-0.87387	14924.5		-0.91792	16998.9		-0.87588	7520.12		-0.92	403.358		-0.92	-769.551		-0.92	-1468.94		-0.92	-1287.67
-0.87187	22808.8		-0.87187	21608.1		-0.87187	20063.9		-0.87187	15121.2		-0.91592	17066.8		-0.87387	7736.33		-0.91992	409.1		-0.91992	-763.951		-0.91992	-1464.61		-0.91992	-1283.99
-0.86987	22945.3		-0.86987	21754.5		-0.86987	20222.2		-0.86987	15317.6		-0.91391	17134.7		-0.87187	7952.5		-0.91792	552.976		-0.91792	-623.586		-0.91792	-1355.96		-0.91792	-1191.64
-0.86787	23081.4		-0.86787	21900.6		-0.86787	20380.2		-0.86787	15513.5		-0.91191	17202.7		-0.86987	8168.62		-0.91592	697.485		-0.91592	-482.512		-0.91592	-1246.52		-0.91592	-1098.52
-0.86587	23217.2		-0.86587	22046.4		-0.86587	20537.8		-0.86587	15709		-0.90991	17270.9		-0.86787	8384.69		-0.91391	842.628		-0.91391	-340.729		-0.91391	-1136.29		-0.91391	-1004.61
-0.86386	23352.8		-0.86386	22191.8		-0.86386	20695.1		-0.86386	15904.1		-0.90791	17339		-0.86587	8600.72		-0.91191	988.404		-0.91191	-198.235		-0.91191	-1025.27		-0.91191	-909.908
-0.86186	23488		-0.86186	22337		-0.86186	20852		-0.86186	16098.7		-0.90591	17407.3		-0.86386	8816.69		-0.90991	1134.81		-0.90991	-55.0308		-0.90991	-913.46		-0.90991	-814.417
-0.85986	23622.9		-0.85986	22481.8		-0.85986	21008.6		-0.85986	16292.9		-0.9039	17475.7		-0.86186	9032.61		-0.90791	1281.86		-0.90791	88.8849		-0.90791	-800.848		-0.90791	-718.13
-0.85786	23757.5		-0.85786	22626.3		-0.85786	21164.8		-0.85786	16486.7		-0.9019	17544.1		-0.85986	9248.47		-0.90591	1429.53		-0.90591	233.512		-0.90591	-687.436		-0.90591	-621.043
-0.85586	23891.8		-0.85586	22770.4		-0.85586	21320.7		-0.85586	16680.1		-0.8999	17612.6		-0.85786	9464.27		-0.9039	1577.84		-0.9039	378.852		-0.9039	-573.221		-0.9039	-523.152
-0.85385	24025.8		-0.85385	22914.3		-0.85385	21476.2		-0.85385	16873		-0.8979	17681.2		-0.85586	9680.01		-0.9019	1726.79		-0.9019	524.904		-0.9019	-458.2		-0.9019	-424.453
-0.85185	24159.5		-0.85185	23057.8		-0.85185	21631.3		-0.85185	17065.5		-0.8959	17749.9		-0.85385	9895.69		-0.8999	1876.36		-0.8999	671.67		-0.8999	-342.371		-0.8999	-324.943
-0.84985	24292.9		-0.84985	23201		-0.84985	21786.2		-0.84985	17257.6		-0.89389	17818.6		-0.85185	10111.3		-0.8979	2026.57		-0.8979	819.149		-0.8979	-225.731		-0.8979	-224.617
-0.84785	24426		-0.84785	23343.8		-0.84785	21940.6		-0.84785	17449.2		-0.89189	17887.5		-0.84985	10326.8		-0.8959	2177.41		-0.8959	967.342		-0.8959	-108.276		-0.8959	-123.472
-0.84585	24558.8		-0.84585	23486.3		-0.84585	22094.7		-0.84585	17640.4		-0.88989	17956.4		-0.84785	10542.3		-0.89389	2328.88		-0.89389	1116.25		-0.89389	9.99423		-0.89389	-21.5033
-0.84384	24691.3		-0.84384	23628.6		-0.84384	22248.5		-0.84384	17831.2		-0.88789	18025.4		-0.84585	10757.7		-0.89189	2480.98		-0.89189	1265.87		-0.89189	129.084		-0.89189	81.2918
-0.84184	24823.5		-0.84184	23770.4		-0.84184	22401.9		-0.84184	18021.5		-0.88589	18094.4		-0.84384	10973.1		-0.88989	2633.72		-0.88989	1416.21		-0.88989	248.995		-0.88989	184.918
-0.84	24944.9		-0.84	23900.7		-0.84	22542.8		-0.84	18196.3		-0.88388	18163.6		-0.84184	11188.3		-0.88789	2787.09		-0.88789	1567.26		-0.88789	369.731		-0.88789	289.378
-0.83984	24955.4		-0.83984	23912		-0.83984	22555		-0.83984	18211.5		-0.88188	18232.8		-0.84	11386.3		-0.88589	2941.08		-0.88589	1719.02		-0.88589	491.293		-0.88589	394.676
-0.83784	25087		-0.83784	24053.2		-0.83784	22707.7		-0.83784	18400.9		-0.87988	18302.1		-0.83984	11403.5		-0.88388	3095.71		-0.88388	1871.5		-0.88388	613.685		-0.88388	500.816
-0.83584	25218.3		-0.83584	24194.2		-0.83584	22860.1		-0.83584	18590		-0.87788	18371.5		-0.83784	11618.6		-0.88188	3250.97		-0.88188	2024.7		-0.88188	736.908		-0.88188	607.801
-0.83383	25349.2		-0.83383	24334.7		-0.83383	23012.1		-0.83383	18778.6		-0.87588	18440.9		-0.83584	11833.6		-0.88	3397.48		-0.88	2169.36		-0.88	853.498		-0.88	709.141
-0.83183	25479.9		-0.83183	24475		-0.83183	23163.8		-0.83183	18966.8		-0.87387	18510.4		-0.83383	12048.5		-0.87988	3406.85		-0.87988	2178.61		-0.87988	860.965		-0.87988	715.636
-0.82983	25610.3		-0.82983	24614.9		-0.82983	23315.1		-0.82983	19154.6		-0.87187	18580		-0.83183	12263.4		-0.87788	3563.37		-0.87788	2333.24		-0.87788	985.859		-0.87788	824.323
-0.82783	25740.4		-0.82783	24754.5		-0.82783	23466		-0.82783	19341.9		-0.86987	18649.7		-0.82983	12478.1		-0.87588	3720.51		-0.87588	2488.59		-0.87588	1111.59		-0.87588	933.866
-0.82583	25870.1		-0.82583	24893.8		-0.82583	23616.6		-0.82583	19528.8		-0.86787	18719.5		-0.82783	12692.8		-0.87387	3878.28		-0.87387	2644.64		-0.87387	1238.17		-0.87387	1044.27
-0.82382	25999.6		-0.82382	25032.8		-0.82382	23766.9		-0.82382	19715.3		-0.86587	18789.3		-0.82583	12907.3		-0.87187	4036.68		-0.87187	2801.42		-0.87187	1365.58		-0.87187	1155.54
-0.82182	26128.7		-0.82182	25171.4		-0.82182	23916.8		-0.82182	19901.3		-0.86386	18859.2		-0.82382	13121.8		-0.86987	4195.7		-0.86987	2958.91		-0.86987	1493.85		-0.86987	1267.67
-0.81982	26257.6		-0.81982	25309.7		-0.81982	24066.3		-0.81982	20087		-0.86186	18929.1		-0.82182	13336.2		-0.86787	4355.35		-0.86787	3117.11		-0.86787	1622.96		-0.86787	1380.68
-0.81782	26386.1		-0.81782	25447.7		-0.81782	24215.5		-0.81782	20272.1		-0.85986	18999.2		-0.81982	13550.4		-0.86587	4515.62		-0.86587	3276.03		-0.86587	1752.92		-0.86587	1494.55
-0.81582	26514.4		-0.81582	25585.4		-0.81582	24364.4		-0.81582	20456.9		-0.85786	19069.3		-0.81782	13764.6		-0.86386	4676.52		-0.86386	3435.67		-0.86386	1883.73		-0.86386	1609.31
-0.81381	26642.3		-0.81381	25722.7		-0.81381	24512.9		-0.81381	20641.2		-0.85586	19139.4		-0.81582	13978.7		-0.86186	4838.05		-0.86186	3596.02		-0.86186	2015.4		-0.86186	1724.95
-0.81181	26769.9		-0.81181	25859.7		-0.81181	24661		-0.81181	20825.1		-0.85385	19209.7		-0.81381	14192.6		-0.85986	5000.19		-0.85986	3757.08		-0.85986	2147.93		-0.85986	1841.47
-0.80981	26897.3		-0.80981	25996.4		-0.80981	24808.8		-0.80981	21008.5		-0.85185	19280		-0.81181	14406.5		-0.85786	5162.96		-0.85786	3918.86		-0.85786	2281.31		-0.85786	1958.88
-0.80781	27024.3		-0.80781	26132.7		-0.80781	24956.3		-0.80781	21191.5		-0.84985	19350.4		-0.80981	14620.2		-0.85586	5326.34		-0.85586	4081.36		-0.85586	2415.56		-0.85586	2077.18
-0.80581	27151		-0.80581	26268.7		-0.80581	25103.4		-0.80581	21374.1		-0.84785	19420.8		-0.80781	14833.8		-0.85385	5490.35		-0.85385	4244.56		-0.85385	2550.66		-0.85385	2196.37
-0.8038	27277.4		-0.8038	26404.4		-0.8038	25250.1		-0.8038	21556.3		-0.84585	19491.3		-0.80581	15047.3		-0.85185	5654.98		-0.85185	4408.48		-0.85185	2686.64		-0.85185	2316.46
-0.8018	27403.6		-0.8018	26539.8		-0.8018	25396.5		-0.8018	21738		-0.84384	19561.9		-0.8038	15260.7		-0.84985	5820.22		-0.84985	4573.11		-0.84985	2823.48		-0.84985	2437.46
-0.8	27516.8		-0.8	26661.4		-0.8	25527.9		-0.8	21901.2		-0.84184	19632.5		-0.8018	15473.9		-0.84785	5986.09		-0.84785	4738.46		-0.84785	2961.18		-0.84785	2559.36
-0.7998	27529.4		-0.7998	26674.9		-0.7998	25542.5		-0.7998	21919.3		-0.83984	19703.3		-0.8	15665.8		-0.84585	6152.56		-0.84585	4904.51		-0.84585	3099.76		-0.84585	2682.16
-0.7978	27654.9		-0.7978	26809.6		-0.7978	25688.2		-0.7978	22100.1		-0.83784	19774		-0.7998	15687.1		-0.84384	6319.66		-0.84384	5071.28		-0.84384	3239.21		-0.84384	2805.88
-0.7958	27780.1		-0.7958	26944		-0.7958	25833.5		-0.7958	22280.6		-0.83584	19844.9		-0.7978	15900.1		-0.84184	6487.36		-0.84184	5238.76		-0.84184	3379.54		-0.84184	2930.51
-0.79379	27905		-0.79379	27078		-0.79379	25978.5		-0.79379	22460.5		-0.83383	19915.8		-0.7958	16113		-0.84	6642.2		-0.84	5393.46		-0.84	3509.41		-0.84	3045.97
-0.79179	28029.5		-0.79179	27211.8		-0.79179	26123.1		-0.79179	22640.1		-0.83183	19986.7		-0.79379	16325.7		-0.83984	6655.69		-0.83984	5406.94		-0.83984	3520.74		-0.83984	3056.05
-0.78979	28153.8		-0.78979	27345.2		-0.78979	26267.4		-0.78979	22819.2		-0.82983	20057.8		-0.79179	16538.3		-0.83784	6824.62		-0.83784	5575.84		-0.83784	3662.82		-0.83784	3182.52
-0.78779	28277.8		-0.78779	27478.3		-0.78779	26411.3		-0.78779	22997.9		-0.82783	20128.9		-0.78979	16750.8		-0.83584	6994.16		-0.83584	5745.44		-0.83584	3805.78		-0.83584	3309.91
-0.78579	28401.5		-0.78579	27611		-0.78579	26554.9		-0.78579	23176.2		-0.82583	20200		-0.78779	16963.2		-0.83383	7164.31		-0.83383	5915.76		-0.83383	3949.62		-0.83383	3438.22
-0.78378	28524.8		-0.78378	27743.5		-0.78378	26698.1		-0.78378	23354		-0.82382	20271.2		-0.78579	17175.4		-0.83183	7335.07		-0.83183	6086.78		-0.83183	4094.34		-0.83183	3567.46
-0.78178	28647.9		-0.78178	27875.6		-0.78178	26840.9		-0.78178	23531.4		-0.82182	20342.5		-0.78378	17387.4		-0.82983	7506.44		-0.82983	6258.5		-0.82983	4239.94		-0.82983	3697.64
-0.77978	28770.7		-0.77978	28007.3		-0.77978	26983.4		-0.77978	23708.3		-0.81982	20413.9		-0.78178	17599.3		-0.82783	7678.41		-0.82783	6430.93		-0.82783	4386.44		-0.82783	3828.75
-0.77778	28893.1		-0.77778	28138.8		-0.77778	27125.6		-0.77778	23884.8		-0.81782	20485.2		-0.77978	17811.1		-0.82583	7850.99		-0.82583	6604.07		-0.82583	4533.81		-0.82583	3960.8
-0.77578	29015.3		-0.77578	28269.9		-0.77578	27267.4		-0.77578	24060.9		-0.81582	20556.7		-0.77778	18022.7		-0.82382	8024.17		-0.82382	6777.91		-0.82382	4682.08		-0.82382	4093.78
-0.77377	29137.1		-0.77377	28400.7		-0.77377	27408.8		-0.77377	24236.5		-0.81381	20628.2		-0.77578	18234.2		-0.82182	8197.95		-0.82182	6952.45		-0.82182	4831.24		-0.82182	4227.71
-0.77177	29258.6		-0.77177	28531.2		-0.77177	27549.9		-0.77177	24411.8		-0.81181	20699.8		-0.77377	18445.5		-0.81982	8372.33		-0.81982	7127.69		-0.81982	4981.28		-0.81982	4362.59
-0.76977	29379.9		-0.76977	28661.3		-0.76977	27690.6		-0.76977	24586.5		-0.80981	20771.4		-0.77177	18656.7		-0.81782	8547.31		-0.81782	7303.64		-0.81782	5132.22		-0.81782	4498.42
-0.76777	29500.8		-0.76777	28791.1		-0.76777	27831		-0.76777	24760.9		-0.80781	20843.1		-0.76977	18867.7		-0.81582	8722.88		-0.81582	7480.28		-0.81582	5284.06		-0.81582	4635.19
-0.76577	29621.4		-0.76577	28920.6		-0.76577	27971		-0.76577	24934.8		-0.80581	20914.8		-0.76777	19078.5		-0.81381	8899.05		-0.81381	7657.62		-0.81381	5436.78		-0.81381	4772.92
-0.76376	29741.7		-0.76376	29049.7		-0.76376	28110.7		-0.76376	25108.2		-0.8038	20986.6		-0.76577	19289.2		-0.81181	9075.82		-0.81181	7835.66		-0.81181	5590.41		-0.81181	4911.61
-0.76176	29861.7		-0.76176	29178.6		-0.76176	28250		-0.76176	25281.3		-0.8018	21058.5		-0.76376	19499.7		-0.80981	9253.17		-0.80981	8014.39		-0.80981	5744.93		-0.80981	5051.25
-0.76	29967.1		-0.76	29291.7		-0.76	28372.3		-0.76	25433.2		-0.7998	21130.4		-0.76176	19710.1		-0.80781	9431.12		-0.80781	8193.82		-0.80781	5900.35		-0.80781	5191.86
-0.75976	29981.4		-0.75976	29307.1		-0.75976	28389		-0.75976	25453.9		-0.7978	21202.3		-0.76	19895.1		-0.80581	9609.65		-0.80581	8373.94		-0.80581	6056.67		-0.80581	5333.43
-0.75776	30100.8		-0.75776	29435.2		-0.75776	28527.6		-0.75776	25626		-0.7958	21274.3		-0.75976	19920.3		-0.8038	9788.78		-0.8038	8554.75		-0.8038	6213.89		-0.8038	5475.97
-0.75576	30219.9		-0.75576	29563.1		-0.75576	28665.9		-0.75576	25797.8		-0.79379	21346.4		-0.75776	20130.3		-0.8018	9968.48		-0.8018	8736.25		-0.8018	6372.01		-0.8018	5619.47
-0.75375	30338.7		-0.75375	29690.6		-0.75375	28803.8		-0.75375	25969.1		-0.79179	21418.5		-0.75576	20340.1		-0.8	10130.7		-0.8	8900.2		-0.8	6515.09		-0.8	5749.46
-0.75175	30457.2		-0.75175	29817.8		-0.75175	28941.3		-0.75175	26139.9		-0.78979	21490.6		-0.75375	20549.8		-0.7998	10148.8		-0.7998	8918.45		-0.7998	6531.03		-0.7998	5763.95
-0.74975	30575.3		-0.74975	29944.6		-0.74975	29078.5		-0.74975	26310.3		-0.78779	21562.9		-0.75175	20759.2		-0.7978	10329.6		-0.7978	9101.33		-0.7978	6690.95		-0.7978	5909.4
-0.74775	30693.2		-0.74775	30071.2		-0.74775	29215.3		-0.74775	26480.3		-0.78579	21635.1		-0.74975	20968.5		-0.7958	10511.1		-0.7958	9284.89		-0.7958	6851.78		-0.7958	6055.82
-0.74575	30810.7		-0.74575	30197.4		-0.74575	29351.8		-0.74575	26649.8		-0.78378	21707.4		-0.74775	21177.7		-0.79379	10693.1		-0.79379	9469.14		-0.79379	7013.51		-0.79379	6203.22
-0.74374	30928		-0.74374	30323.2		-0.74374	29487.9		-0.74374	26819		-0.78178	21779.8		-0.74575	21386.6		-0.79179	10875.7		-0.79179	9654.07		-0.79179	7176.15		-0.79179	6351.6
-0.74174	31044.9		-0.74174	30448.8		-0.74174	29623.7		-0.74174	26987.6		-0.77978	21852.2		-0.74374	21595.3		-0.78979	11058.9		-0.78979	9839.69		-0.78979	7339.69		-0.78979	6500.97
-0.73974	31161.6		-0.73974	30574		-0.73974	29759.1		-0.73974	27155.9		-0.77778	21924.6		-0.74174	21803.9		-0.78779	11242.7		-0.78779	10026		-0.78779	7504.14		-0.78779	6651.31
-0.73774	31277.9		-0.73774	30698.9		-0.73774	29894.2		-0.73774	27323.7		-0.77578	21997.1		-0.73974	22012.2		-0.78579	11427		-0.78579	10213		-0.78579	7669.5		-0.78579	6802.64
-0.73574	31393.9		-0.73574	30823.4		-0.73574	30028.9		-0.73574	27491		-0.77377	22069.7		-0.73774	22220.4		-0.78378	11611.9		-0.78378	10400.6		-0.78378	7835.76		-0.78378	6954.96
-0.73373	31509.6		-0.73373	30947.7		-0.73373	30163.2		-0.73373	27657.9		-0.77177	22142.3		-0.73574	22428.3		-0.78178	11797.3		-0.78178	10588.9		-0.78178	8002.93		-0.78178	7108.27
-0.73173	31625.1		-0.73173	31071.6		-0.73173	30297.2		-0.73173	27824.4		-0.76977	22214.9		-0.73373	22636.1		-0.77978	11983.3		-0.77978	10777.9		-0.77978	8171.01		-0.77978	7262.57
-0.72973	31740.2		-0.72973	31195.1		-0.72973	30430.9		-0.72973	27990.5		-0.76777	22287.6		-0.73173	22843.7		-0.77778	12169.9		-0.77778	10967.6		-0.77778	8339.99		-0.77778	7417.86
-0.72773	31855		-0.72773	31318.4		-0.72773	30564.1		-0.72773	28156.1		-0.76577	22360.3		-0.72973	23051		-0.77578	12357		-0.77578	11157.9		-0.77578	8509.89		-0.77578	7574.15
-0.72573	31969.4		-0.72573	31441.3		-0.72573	30697.1		-0.72573	28321.2		-0.76376	22433.1		-0.72773	23258.2		-0.77377	12544.7		-0.77377	11348.9		-0.77377	8680.69		-0.77377	7731.44
-0.72372	32083.6		-0.72372	31563.9		-0.72372	30829.6		-0.72372	28486		-0.76176	22505.9		-0.72573	23465.1		-0.77177	12733		-0.77177	11540.6		-0.77177	8852.4		-0.77177	7889.72
-0.72172	32197.5		-0.72172	31686.1		-0.72172	30961.9		-0.72172	28650.3		-0.75976	22578.7		-0.72372	23671.8		-0.76977	12921.8		-0.76977	11732.9		-0.76977	9025.02		-0.76977	8049
-0.72	32295.2		-0.72	31791		-0.72	31075.3		-0.72	28791.2		-0.75776	22651.6		-0.72172	23878.3		-0.76777	13111.1		-0.76777	11925.9		-0.76777	9198.55		-0.76777	8209.28
-0.71972	32311.1		-0.71972	31808		-0.71972	31093.7		-0.71972	28814.1		-0.75576	22724.5		-0.72	24055.8		-0.76577	13301		-0.76577	12119.5		-0.76577	9372.99		-0.76577	8370.56
-0.71772	32424.3		-0.71772	31929.6		-0.71772	31225.2		-0.71772	28977.5		-0.75375	22797.5		-0.71972	24084.6		-0.76376	13491.4		-0.76376	12313.8		-0.76376	9548.33		-0.76376	8532.85
-0.71572	32537.3		-0.71572	32050.9		-0.71572	31356.4		-0.71572	29140.5		-0.75175	22870.5		-0.71772	24290.7		-0.76176	13682.4		-0.76176	12508.8		-0.76176	9724.59		-0.76176	8696.14
-0.71371	32649.9		-0.71371	32171.8		-0.71371	31487.2		-0.71371	29303		-0.74975	22943.5		-0.71572	24496.5		-0.76	13850.9		-0.76	12680.9		-0.76	9880.44		-0.76	8840.67
-0.71171	32762.3		-0.71171	32292.4		-0.71171	31617.6		-0.71171	29465.1		-0.74775	23016.6		-0.71371	24702.2		-0.75976	13873.9		-0.75976	12704.4		-0.75976	9901.75		-0.75976	8860.44
-0.70971	32874.3		-0.70971	32412.7		-0.70971	31747.7		-0.70971	29626.8		-0.74575	23089.7		-0.71171	24907.6		-0.75776	14066		-0.75776	12900.6		-0.75776	10079.8		-0.75776	9025.74
-0.70771	32986		-0.70771	32532.6		-0.70771	31877.4		-0.70771	29788		-0.74374	23162.9		-0.70971	25112.8		-0.75576	14258.6		-0.75576	13097.5		-0.75576	10258.8		-0.75576	9192.06
-0.70571	33097.4		-0.70571	32652.3		-0.70571	32006.8		-0.70571	29948.8		-0.74174	23236		-0.70771	25317.7		-0.75375	14451.7		-0.75375	13295.1		-0.75375	10438.7		-0.75375	9359.38
-0.7037	33208.5		-0.7037	32771.5		-0.7037	32135.8		-0.7037	30109.1		-0.73974	23309.3		-0.70571	25522.4		-0.75175	14645.4		-0.75175	13493.3		-0.75175	10619.5		-0.75175	9527.71
-0.7017	33319.3		-0.7017	32890.5		-0.7017	32264.4		-0.7017	30269		-0.73774	23382.5		-0.7037	25726.9		-0.74975	14839.5		-0.74975	13692.1		-0.74975	10801.2		-0.74975	9697.06
-0.6997	33429.8		-0.6997	33009.1		-0.6997	32392.7		-0.6997	30428.5		-0.73574	23455.8		-0.7017	25931.1		-0.74775	15034.2		-0.74775	13891.6		-0.74775	10983.8		-0.74775	9867.41
-0.6977	33540		-0.6977	33127.4		-0.6977	32520.7		-0.6977	30587.5		-0.73373	23529.1		-0.6997	26135.1		-0.74575	15229.5		-0.74575	14091.6		-0.74575	11167.3		-0.74575	10038.8
-0.6957	33649.9		-0.6957	33245.4		-0.6957	32648.3		-0.6957	30746.1		-0.73173	23602.5		-0.6977	26338.9		-0.74374	15425.2		-0.74374	14292.4		-0.74374	11351.7		-0.74374	10211.2
-0.69369	33759.4		-0.69369	33363		-0.69369	32775.5		-0.69369	30904.3		-0.72973	23675.8		-0.6957	26542.4		-0.74174	15621.4		-0.74174	14493.7		-0.74174	11537		-0.74174	10384.6
-0.69169	33868.7		-0.69169	33480.3		-0.69169	32902.4		-0.69169	31062		-0.72773	23749.3		-0.69369	26745.7		-0.73974	15818.2		-0.73974	14695.7		-0.73974	11723.3		-0.73974	10559
-0.68969	33977.7		-0.68969	33597.3		-0.68969	33028.9		-0.68969	31219.2		-0.72573	23822.7		-0.69169	26948.7		-0.73774	16015.5		-0.73774	14898.3		-0.73774	11910.4		-0.73774	10734.4
-0.68769	34086.3		-0.68769	33713.9		-0.68769	33155		-0.68769	31376		-0.72372	23896.2		-0.68969	27151.4		-0.73574	16213.3		-0.73574	15101.5		-0.73574	12098.4		-0.73574	10910.9
-0.68569	34194.6		-0.68569	33830.2		-0.68569	33280.8		-0.68569	31532.4		-0.72172	23969.7		-0.68769	27353.9		-0.73373	16411.5		-0.73373	15305.4		-0.73373	12287.3		-0.73373	11088.3
-0.68368	34302.7		-0.68368	33946.2		-0.68368	33406.3		-0.68368	31688.4		-0.71972	24043.2		-0.68569	27556.2		-0.73173	16610.3		-0.73173	15509.8		-0.73173	12477.2		-0.73173	11266.8
-0.68168	34410.4		-0.68168	34061.9		-0.68168	33531.4		-0.68168	31843.9		-0.71772	24116.7		-0.68368	27758.2		-0.72973	16809.6		-0.72973	15714.9		-0.72973	12667.9		-0.72973	11446.3
-0.68	34500.6		-0.68	34158.8		-0.68	33636.1		-0.68	31974.1		-0.71572	24190.3		-0.68168	27959.9		-0.72773	17009.4		-0.72773	15920.6		-0.72773	12859.5		-0.72773	11626.8
-0.67968	34517.8		-0.67968	34177.2		-0.67968	33656.1		-0.67968	31998.9		-0.71371	24263.9		-0.68	28129.2		-0.72573	17209.6		-0.72573	16126.8		-0.72573	13052		-0.72573	11808.3
-0.67768	34624.9		-0.67768	34292.2		-0.67768	33780.4		-0.67768	32153.5		-0.71171	24337.5		-0.67968	28161.4		-0.72372	17410.4		-0.72372	16333.7		-0.72372	13245.4		-0.72372	11990.9
-0.67568	34731.7		-0.67568	34406.8		-0.67568	33904.5		-0.67568	32307.7		-0.70971	24411.2		-0.67768	28362.6		-0.72172	17611.6		-0.72172	16541.2		-0.72172	13439.7		-0.72172	12174.4
-0.67367	34838.2		-0.67367	34521.2		-0.67367	34028.1		-0.67367	32461.5		-0.70771	24484.9		-0.67568	28563.5		-0.72	17785.1		-0.72	16720.1		-0.72	13607.5		-0.72	12333.1
-0.67167	34944.3		-0.67167	34635.1		-0.67167	34151.4		-0.67167	32614.8		-0.70571	24558.6		-0.67367	28764.2		-0.71972	17813.3		-0.71972	16749.3		-0.71972	13634.9		-0.71972	12359
-0.66967	35050.2		-0.66967	34748.8		-0.66967	34274.3		-0.66967	32767.6		-0.7037	24632.3		-0.67167	28964.6		-0.71772	18015.5		-0.71772	16957.9		-0.71772	13831		-0.71772	12544.6
-0.66767	35155.8		-0.66767	34862.1		-0.66767	34396.9		-0.66767	32920		-0.7017	24706		-0.66967	29164.7		-0.71572	18218.2		-0.71572	17167.2		-0.71572	14028		-0.71572	12731.2
-0.66567	35261		-0.66567	34975.1		-0.66567	34519.1		-0.66567	33072		-0.6997	24779.8		-0.66767	29364.5		-0.71371	18421.3		-0.71371	17377		-0.71371	14225.8		-0.71371	12918.9
-0.66366	35365.9		-0.66366	35087.8		-0.66366	34641		-0.66366	33223.5		-0.6977	24853.6		-0.66567	29564.1		-0.71171	18624.9		-0.71171	17587.5		-0.71171	14424.6		-0.71171	13107.5
-0.66166	35470.6		-0.66166	35200.1		-0.66166	34762.5		-0.66166	33374.6		-0.6957	24927.4		-0.66366	29763.3		-0.70971	18829		-0.70971	17798.5		-0.70971	14624.2		-0.70971	13297.2
-0.65966	35574.9		-0.65966	35312.2		-0.65966	34883.7		-0.65966	33525.2		-0.69369	25001.2		-0.66166	29962.3		-0.70771	19033.5		-0.70771	18010		-0.70771	14824.7		-0.70771	13487.9
-0.65766	35678.9		-0.65766	35423.8		-0.65766	35004.5		-0.65766	33675.4		-0.69169	25075		-0.65966	30161		-0.70571	19238.5		-0.70571	18222.2		-0.70571	15026.1		-0.70571	13679.6
-0.65566	35782.6		-0.65566	35535.2		-0.65566	35124.9		-0.65566	33825.2		-0.68969	25148.9		-0.65766	30359.4		-0.7037	19443.9		-0.7037	18434.9		-0.7037	15228.4		-0.7037	13872.3
-0.65365	35886		-0.65365	35646.2		-0.65365	35245		-0.65365	33974.5		-0.68769	25222.7		-0.65566	30557.6		-0.7017	19649.8		-0.7017	18648.2		-0.7017	15431.5		-0.7017	14066
-0.65165	35989.1		-0.65165	35756.9		-0.65165	35364.7		-0.65165	34123.4		-0.68569	25296.6		-0.65365	30755.4		-0.6997	19856.1		-0.6997	18862		-0.6997	15635.5		-0.6997	14260.7
-0.64965	36091.9		-0.64965	35867.2		-0.64965	35484		-0.64965	34271.8		-0.68368	25370.5		-0.65165	30952.9		-0.6977	20062.9		-0.6977	19076.4		-0.6977	15840.4		-0.6977	14456.5
-0.64765	36194.3		-0.64765	35977.2		-0.64765	35603		-0.64765	34419.8		-0.68168	25444.4		-0.64965	31150.1		-0.6957	20270.1		-0.6957	19291.4		-0.6957	16046.2		-0.6957	14653.2
-0.64565	36296.5		-0.64565	36086.9		-0.64565	35721.7		-0.64565	34567.4		-0.67968	25518.3		-0.64765	31347.1		-0.69369	20477.8		-0.69369	19506.9		-0.69369	16252.8		-0.69369	14851
-0.64364	36398.3		-0.64364	36196.3		-0.64364	35839.9		-0.64364	34714.5		-0.67768	25592.3		-0.64565	31543.7		-0.69169	20685.8		-0.69169	19722.9		-0.69169	16460.3		-0.69169	15049.8
-0.64164	36499.9		-0.64164	36305.3		-0.64164	35957.9		-0.64164	34861.1		-0.67568	25666.2		-0.64364	31740		-0.68969	20894.3		-0.68969	19939.5		-0.68969	16668.6		-0.68969	15249.6
-0.64	36582.9		-0.64	36394.4		-0.64	36054.3		-0.64	34981		-0.67367	25740.2		-0.64164	31936		-0.68769	21103.3		-0.68769	20156.6		-0.68769	16877.8		-0.68769	15450.4
-0.63964	36601.1		-0.63964	36414		-0.63964	36075.4		-0.63964	35007.3		-0.67167	25814.1		-0.64	32096.5		-0.68569	21312.6		-0.68569	20374.3		-0.68569	17087.9		-0.68569	15652.2
-0.63764	36702		-0.63764	36522.3		-0.63764	36192.6		-0.63764	35153.1		-0.66967	25888.1		-0.63964	32131.7		-0.68368	21522.4		-0.68368	20592.5		-0.68368	17298.8		-0.68368	15855
-0.63564	36802.6		-0.63564	36630.4		-0.63564	36309.5		-0.63564	35298.4		-0.66767	25962.1		-0.63764	32327.1		-0.68168	21732.5		-0.68168	20811.2		-0.68168	17510.6		-0.68168	16058.8
-0.63363	36902.9		-0.63363	36738.1		-0.63363	36426		-0.63363	35443.3		-0.66567	26036.1		-0.63564	32522.1		-0.68	21909.4		-0.68	20995.3		-0.68	17689.1		-0.68	16230.7
-0.63163	37002.9		-0.63163	36845.4		-0.63163	36542.1		-0.63163	35587.7		-0.66366	26110.1		-0.63363	32716.9		-0.67968	21943.1		-0.67968	21030.4		-0.67968	17723.2		-0.67968	16263.6
-0.62963	37102.6		-0.62963	36952.4		-0.62963	36657.9		-0.62963	35731.7		-0.66166	26184.1		-0.63163	32911.3		-0.67768	22154.1		-0.67768	21250.2		-0.67768	17936.6		-0.67768	16469.4
-0.62763	37202		-0.62763	37059.1		-0.62763	36773.3		-0.62763	35875.3		-0.65966	26258.1		-0.62963	33105.4		-0.67568	22365.4		-0.67568	21470.4		-0.67568	18150.9		-0.67568	16676.2
-0.62563	37301		-0.62563	37165.5		-0.62563	36888.3		-0.62563	36018.4		-0.65766	26332.1		-0.62763	33299.2		-0.67367	22577.2		-0.67367	21691.2		-0.67367	18366.1		-0.67367	16884
-0.62362	37399.8		-0.62362	37271.5		-0.62362	37003		-0.62362	36161.1		-0.65566	26406.1		-0.62563	33492.6		-0.67167	22789.4		-0.67167	21912.5		-0.67167	18582.1		-0.67167	17092.7
-0.62162	37498.2		-0.62162	37377.2		-0.62162	37117.3		-0.62162	36303.3		-0.65365	26480.2		-0.62362	33685.8		-0.66967	23001.9		-0.66967	22134.2		-0.66967	18798.9		-0.66967	17302.5
-0.61962	37596.3		-0.61962	37482.6		-0.61962	37231.3		-0.61962	36445.1		-0.65165	26554.2		-0.62162	33878.6		-0.66767	23214.8		-0.66767	22356.5		-0.66767	19016.5		-0.66767	17513.3
-0.61762	37694.2		-0.61762	37587.6		-0.61762	37344.9		-0.61762	36586.4		-0.64965	26628.2		-0.61962	34071		-0.66567	23428.1		-0.66567	22579.3		-0.66567	19235		-0.66567	17725
-0.61562	37791.7		-0.61562	37692.3		-0.61562	37458.2		-0.61562	36727.3		-0.64765	26702.2		-0.61762	34263.1		-0.66366	23641.8		-0.66366	22802.5		-0.66366	19454.3		-0.66366	17937.8
-0.61361	37888.9		-0.61361	37796.7		-0.61361	37571		-0.61361	36867.7		-0.64565	26776.3		-0.61562	34454.9		-0.66166	23855.9		-0.66166	23026.2		-0.66166	19674.4		-0.66166	18151.5
-0.61161	37985.8		-0.61161	37900.7		-0.61161	37683.6		-0.61161	37007.7		-0.64364	26850.3		-0.61361	34646.3		-0.65966	24070.3		-0.65966	23250.4		-0.65966	19895.3		-0.65966	18366.2
-0.60961	38082.3		-0.60961	38004.4		-0.60961	37795.7		-0.60961	37147.3		-0.64164	26924.3		-0.61161	34837.4		-0.65766	24285		-0.65766	23475.1		-0.65766	20117		-0.65766	18581.8
-0.60761	38178.6		-0.60761	38107.8		-0.60761	37907.6		-0.60761	37286.4		-0.63964	26998.3		-0.60961	35028.2		-0.65566	24500.2		-0.65566	23700.2		-0.65566	20339.6		-0.65566	18798.5
-0.60561	38274.6		-0.60561	38210.8		-0.60561	38019		-0.60561	37425		-0.63764	27072.4		-0.60761	35218.6		-0.65365	24715.6		-0.65365	23925.9		-0.65365	20562.9		-0.65365	19016.1
-0.6036	38370.2		-0.6036	38313.5		-0.6036	38130.1		-0.6036	37563.3		-0.63564	27146.4		-0.60561	35408.6		-0.65165	24931.5		-0.65165	24151.9		-0.65165	20787.1		-0.65165	19234.7
-0.6016	38465.5		-0.6016	38415.9		-0.6016	38240.8		-0.6016	37701		-0.63363	27220.4		-0.6036	35598.3		-0.64965	25147.6		-0.64965	24378.4		-0.64965	21012		-0.64965	19454.2
-0.6	38541.6		-0.6	38497.5		-0.6	38329.2		-0.6	37810.9		-0.63163	27294.4		-0.6016	35787.7		-0.64765	25364.1		-0.64765	24605.4		-0.64765	21237.8		-0.64765	19674.7
-0.5996	38560.6		-0.5996	38517.9		-0.5996	38351.2		-0.5996	37838.3		-0.62963	27368.4		-0.6	35938.9		-0.64565	25580.9		-0.64565	24832.8		-0.64565	21464.3		-0.64565	19896.2
-0.5976	38655.3		-0.5976	38619.6		-0.5976	38461.2		-0.5976	37975.2		-0.62763	27442.4		-0.5996	35976.6		-0.64364	25798.1		-0.64364	25060.6		-0.64364	21691.6		-0.64364	20118.6
-0.5956	38749.7		-0.5956	38721		-0.5956	38570.9		-0.5956	38111.7		-0.62563	27516.4		-0.5976	36165.3		-0.64164	26015.6		-0.64164	25288.9		-0.64164	21919.7		-0.64164	20342
-0.59359	38843.8		-0.59359	38822		-0.59359	38680.1		-0.59359	38247.6		-0.62362	27590.3		-0.5956	36353.5		-0.64	26194.2		-0.64	25476.4		-0.64	22107.3		-0.64	20525.9
-0.59159	38937.6		-0.59159	38922.7		-0.59159	38789.1		-0.59159	38383.2		-0.62162	27664.3		-0.59359	36541.4		-0.63964	26233.4		-0.63964	25517.6		-0.63964	22148.6		-0.63964	20566.3
-0.58959	39031		-0.58959	39023.1		-0.58959	38897.6		-0.58959	38518.3		-0.61962	27738.3		-0.59159	36728.9		-0.63764	26451.5		-0.63764	25746.7		-0.63764	22378.2		-0.63764	20791.6
-0.58759	39124.2		-0.58759	39123.1		-0.58759	39005.8		-0.58759	38652.9		-0.61762	27812.2		-0.58959	36916.1		-0.63564	26669.9		-0.63564	25976.3		-0.63564	22608.6		-0.63564	21017.8
-0.58559	39217		-0.58559	39222.8		-0.58559	39113.7		-0.58559	38787.1		-0.61562	27886.1		-0.58759	37102.9		-0.63363	26888.6		-0.63363	26206.2		-0.63363	22839.8		-0.63363	21245
-0.58358	39309.6		-0.58358	39322.2		-0.58358	39221.2		-0.58358	38920.9		-0.61361	27960		-0.58559	37289.3		-0.63163	27107.6		-0.63163	26436.6		-0.63163	23071.7		-0.63163	21473.1
-0.58158	39401.8		-0.58158	39421.2		-0.58158	39328.3		-0.58158	39054.2		-0.61161	28033.9		-0.58358	37475.3		-0.62963	27327		-0.62963	26667.3		-0.62963	23304.4		-0.62963	21702.1
-0.57958	39493.7		-0.57958	39519.9		-0.57958	39435.1		-0.57958	39187.1		-0.60961	28107.8		-0.58158	37661		-0.62763	27546.6		-0.62763	26898.5		-0.62763	23537.8		-0.62763	21932.1
-0.57758	39585.3		-0.57758	39618.3		-0.57758	39541.5		-0.57758	39319.5		-0.60761	28181.7		-0.57958	37846.2		-0.62563	27766.4		-0.62563	27130		-0.62563	23772		-0.62563	22162.9
-0.57558	39676.6		-0.57558	39716.3		-0.57558	39647.5		-0.57558	39451.4		-0.60561	28255.6		-0.57758	38031.1		-0.62362	27986.6		-0.62362	27362		-0.62362	24006.9		-0.62362	22394.7
-0.57357	39767.6		-0.57357	39814		-0.57357	39753.2		-0.57357	39583		-0.6036	28329.4		-0.57558	38215.6		-0.62162	28207		-0.62162	27594.3		-0.62162	24242.6		-0.62162	22627.4
-0.57157	39858.3		-0.57157	39911.4		-0.57157	39858.5		-0.57157	39714		-0.6016	28403.2		-0.57357	38399.7		-0.61962	28427.7		-0.61962	27827		-0.61962	24478.9		-0.61962	22861
-0.56957	39948.6		-0.56957	40008.4		-0.56957	39963.5		-0.56957	39844.7		-0.5996	28477		-0.57157	38583.5		-0.61762	28648.7		-0.61762	28060		-0.61762	24716		-0.61762	23095.6
-0.56757	40038.7		-0.56757	40105.1		-0.56757	40068.1		-0.56757	39974.9		-0.5976	28550.8		-0.56957	38766.8		-0.61562	28869.9		-0.61562	28293.4		-0.61562	24953.9		-0.61562	23331
-0.56557	40128.4		-0.56557	40201.4		-0.56557	40172.3		-0.56557	40104.6		-0.5956	28624.6		-0.56757	38949.7		-0.61361	29091.4		-0.61361	28527.2		-0.61361	25192.4		-0.61361	23567.3
-0.56356	40217.9		-0.56356	40297.5		-0.56356	40276.2		-0.56356	40233.9		-0.59359	28698.3		-0.56557	39132.3		-0.61161	29313.1		-0.61161	28761.3		-0.61161	25431.6		-0.61161	23804.5
-0.56156	40307		-0.56156	40393.2		-0.56156	40379.7		-0.56156	40362.7		-0.59159	28772.1		-0.56356	39314.4		-0.60961	29535.1		-0.60961	28995.8		-0.60961	25671.6		-0.60961	24042.6
-0.56	40376.3		-0.56	40467.6		-0.56	40460.2		-0.56	40462.9		-0.58959	28845.8		-0.56156	39496.1		-0.60761	29757.3		-0.60761	29230.6		-0.60761	25912.2		-0.60761	24281.6
-0.55956	40395.8		-0.55956	40488.5		-0.55956	40482.8		-0.55956	40491.1		-0.58759	28919.5		-0.56	39637.6		-0.60561	29979.7		-0.60561	29465.7		-0.60561	26153.5		-0.60561	24521.5
-0.55756	40484.3		-0.55756	40583.5		-0.55756	40585.6		-0.55756	40619		-0.58559	28993.1		-0.55956	39677.5		-0.6036	30202.4		-0.6036	29701.2		-0.6036	26395.5		-0.6036	24762.2
-0.55556	40572.4		-0.55556	40678.2		-0.55556	40688		-0.55556	40746.5		-0.58358	29066.7		-0.55756	39858.4		-0.6016	30425.3		-0.6016	29937		-0.6016	26638.2		-0.6016	25003.8
-0.55355	40660.3		-0.55355	40772.6		-0.55355	40790.1		-0.55355	40873.6		-0.58158	29140.3		-0.55556	40038.9		-0.6	30603.7		-0.6	30125.9		-0.6	26832.8		-0.6	25197.7
-0.55155	40747.9		-0.55155	40866.6		-0.55155	40891.8		-0.55155	41000.2		-0.57958	29213.9		-0.55355	40219		-0.5996	30648.4		-0.5996	30173.1		-0.5996	26881.6		-0.5996	25246.3
-0.54955	40835.1		-0.54955	40960.3		-0.54955	40993.2		-0.54955	41126.3		-0.57758	29287.5		-0.55155	40398.7		-0.5976	30871.7		-0.5976	30409.5		-0.5976	27125.6		-0.5976	25489.6
-0.54755	40922		-0.54755	41053.6		-0.54755	41094.1		-0.54755	41252		-0.57558	29361		-0.54955	40578		-0.5956	31095.2		-0.5956	30646.2		-0.5956	27370.3		-0.5956	25733.8
-0.54555	41008.7		-0.54555	41146.6		-0.54555	41194.8		-0.54555	41377.3		-0.57357	29434.5		-0.54755	40756.9		-0.59359	31318.9		-0.59359	30883.2		-0.59359	27615.6		-0.59359	25978.8
-0.54354	41095		-0.54354	41239.3		-0.54354	41295		-0.54354	41502.1		-0.57157	29507.9		-0.54555	40935.3		-0.59159	31542.8		-0.59159	31120.5		-0.59159	27861.6		-0.59159	26224.7
-0.54154	41181		-0.54154	41331.7		-0.54154	41394.9		-0.54154	41626.5		-0.56957	29581.4		-0.54354	41113.3		-0.58959	31766.8		-0.58959	31358.1		-0.58959	28108.2		-0.58959	26471.4
-0.53954	41266.6		-0.53954	41423.7		-0.53954	41494.4		-0.53954	41750.4		-0.56757	29654.8		-0.54154	41290.9		-0.58759	31991.1		-0.58759	31596		-0.58759	28355.5		-0.58759	26718.9
-0.53754	41352		-0.53754	41515.3		-0.53754	41593.6		-0.53754	41873.8		-0.56557	29728.1		-0.53954	41468.1		-0.58559	32215.5		-0.58559	31834.1		-0.58559	28603.4		-0.58559	26967.3
-0.53554	41437.1		-0.53554	41606.7		-0.53554	41692.4		-0.53554	41996.8		-0.56356	29801.5		-0.53754	41644.8		-0.58358	32440.1		-0.58358	32072.6		-0.58358	28851.9		-0.58358	27216.4
-0.53353	41521.8		-0.53353	41697.7		-0.53353	41790.9		-0.53353	42119.4		-0.56156	29874.8		-0.53554	41821.1		-0.58158	32664.9		-0.58158	32311.2		-0.58158	29101.1		-0.58158	27466.4
-0.53153	41606.3		-0.53153	41788.3		-0.53153	41888.9		-0.53153	42241.5		-0.55956	29948		-0.53353	41997		-0.57958	32889.9		-0.57958	32550.1		-0.57958	29350.8		-0.57958	27717.2
-0.52953	41690.4		-0.52953	41878.7		-0.52953	41986.7		-0.52953	42363.2		-0.55756	30021.3		-0.53153	42172.4		-0.57758	33114.9		-0.57758	32789.3		-0.57758	29601.2		-0.57758	27968.8
-0.52753	41774.2		-0.52753	41968.7		-0.52753	42084		-0.52753	42484.4		-0.55556	30094.5		-0.52953	42347.4		-0.57558	33340.2		-0.57558	33028.7		-0.57558	29852.1		-0.57558	28221.1
-0.52553	41857.7		-0.52553	42058.3		-0.52553	42181		-0.52553	42605.2		-0.55355	30167.6		-0.52753	42522		-0.57357	33565.5		-0.57357	33268.4		-0.57357	30103.7		-0.57357	28474.3
-0.52352	41940.9		-0.52352	42147.7		-0.52352	42277.6		-0.52352	42725.5		-0.55155	30240.7		-0.52553	42696.1		-0.57157	33791		-0.57157	33508.2		-0.57157	30355.8		-0.57157	28728.2
-0.52152	42023.7		-0.52152	42236.7		-0.52152	42373.9		-0.52152	42845.3		-0.54955	30313.8		-0.52352	42869.8		-0.56957	34016.7		-0.56957	33748.3		-0.56957	30608.5		-0.56957	28982.9
-0.52	42086.5		-0.52	42304.1		-0.52	42446.8		-0.52	42936.1		-0.54755	30386.9		-0.52152	43043		-0.56757	34242.4		-0.56757	33988.6		-0.56757	30861.7		-0.56757	29238.4
-0.51952	42106.3		-0.51952	42325.3		-0.51952	42469.8		-0.51952	42964.7		-0.54555	30459.9		-0.52	43174.4		-0.56557	34468.3		-0.56557	34229.1		-0.56557	31115.6		-0.56557	29494.6
-0.51752	42188.6		-0.51752	42413.6		-0.51752	42565.4		-0.51752	43083.7		-0.54354	30532.8		-0.51952	43215.8		-0.56356	34694.3		-0.56356	34469.8		-0.56356	31369.9		-0.56356	29751.6
-0.51552	42270.5		-0.51552	42501.6		-0.51552	42660.5		-0.51552	43202.2		-0.54154	30605.7		-0.51752	43388.1		-0.56156	34920.4		-0.56156	34710.7		-0.56156	31624.9		-0.56156	30009.3
-0.51351	42352.1		-0.51351	42589.3		-0.51351	42755.4		-0.51351	43320.3		-0.53954	30678.6		-0.51552	43560		-0.56	35096.8		-0.56	34898.7		-0.56	31824.1		-0.56	30210.9
-0.51151	42433.4		-0.51151	42676.6		-0.51151	42849.8		-0.51151	43437.9		-0.53754	30751.4		-0.51351	43731.4		-0.55956	35146.5		-0.55956	34951.8		-0.55956	31880.3		-0.55956	30267.8
-0.50951	42514.4		-0.50951	42763.6		-0.50951	42943.9		-0.50951	43555.1		-0.53554	30824.2		-0.51151	43902.4		-0.55756	35372.8		-0.55756	35193.1		-0.55756	32136.3		-0.55756	30527
-0.50751	42595.1		-0.50751	42850.2		-0.50751	43037.6		-0.50751	43671.8		-0.53353	30896.9		-0.50951	44072.8		-0.55556	35599.2		-0.55556	35434.5		-0.55556	32392.8		-0.55556	30786.9
-0.50551	42675.5		-0.50551	42936.5		-0.50551	43131		-0.50551	43788.1		-0.53153	30969.6		-0.50751	44242.9		-0.52	39626.8		-0.55355	35676.1		-0.55355	32649.9		-0.55355	31047.5
-0.5035	42755.5		-0.5035	43022.5		-0.5035	43224		-0.5035	43903.9		-0.52953	31042.3		-0.50551	44412.4		-0.50551	41267.6		-0.55155	35917.9		-0.55155	32907.4		-0.55155	31308.8
-0.5015	42835.3		-0.5015	43108.1		-0.5015	43316.6		-0.5015	44019.2		-0.52753	31114.8		-0.5035	44581.6		-0.5035	41493.9		-0.54955	36159.8		-0.54955	33165.5		-0.54955	31570.9
-0.4995	42914.7		-0.4995	43193.4		-0.4995	43408.9		-0.4995	44134.2		-0.52553	31187.4		-0.5015	44750.2		-0.5015	41720.2		-0.54755	36401.8		-0.54755	33424		-0.54755	31833.6
-0.4975	42993.8		-0.4975	43278.4		-0.4975	43500.8		-0.4975	44248.6		-0.52352	31259.9		-0.4995	44918.3		-0.4995	41946.4		-0.54555	36644		-0.54555	33683		-0.54555	32097
-0.4955	43072.6		-0.4955	43363		-0.4955	43592.4		-0.4955	44362.6		-0.52152	31332.3		-0.4975	45086		-0.4975	42172.4		-0.54354	36886.3		-0.54354	33942.5		-0.54354	32361.1
-0.49349	43151.1		-0.49349	43447.3		-0.49349	43683.6		-0.49349	44476.2		-0.51952	31404.7		-0.4955	45253.2		-0.4955	42398.4		-0.54154	37128.8		-0.54154	34202.5		-0.54154	32625.8
-0.49149	43229.3		-0.49149	43531.2		-0.49149	43774.4		-0.49149	44589.3		-0.51752	31477		-0.49349	45420		-0.49349	42624.2		-0.53954	37371.3		-0.53954	34462.9		-0.53954	32891.2
-0.48949	43307.2		-0.48949	43614.9		-0.48949	43864.8		-0.48949	44702		-0.51552	31549.3		-0.49149	45586.2		-0.49149	42849.9		-0.53754	37614		-0.53754	34723.8		-0.53754	33157.3
-0.48749	43384.7		-0.48749	43698.1		-0.48749	43954.9		-0.48749	44814.2		-0.51351	31621.5		-0.48949	45752		-0.48949	43075.5		-0.52	39743.3		-0.53554	34985.1		-0.53554	33424
-0.48549	43462		-0.48549	43781.1		-0.48549	44044.7		-0.48549	44925.9		-0.51151	31693.7		-0.48749	45917.3		-0.48749	43300.9		-0.48549	43936.7		-0.53353	35246.9		-0.53353	33691.3
-0.48348	43538.9		-0.48348	43863.7		-0.48348	44134		-0.48348	45037.2		-0.50951	31765.8		-0.48549	46082.1		-0.48549	43526.2		-0.48348	44179.5		-0.53153	35509.1		-0.53153	33959.3
-0.48148	43615.5		-0.48148	43946		-0.48148	44223		-0.48148	45148.1		-0.50751	31837.9		-0.48348	46246.4		-0.48348	43751.3		-0.48148	44422.1		-0.52953	35771.7		-0.52953	34227.8
-0.48	43672		-0.48	44006.6		-0.48	44288.7		-0.48	45229.8		-0.50551	31909.9		-0.48148	46410.2		-0.48148	43976.3		-0.48	44601.5		-0.52753	36034.7		-0.52753	34497
-0.47948	43691.8		-0.47948	44027.9		-0.47948	44311.7		-0.47948	45258.5		-0.5035	31981.8		-0.48	46531.1		-0.48	44142.7		-0.47948	44664.6		-0.52553	36298.1		-0.52553	34766.8
-0.47748	43767.8		-0.47748	44109.5		-0.47748	44400		-0.47748	45368.5		-0.5015	32053.7		-0.47948	46573.6		-0.47948	44201.1		-0.47748	44906.9		-0.52352	36561.9		-0.52352	35037.2
-0.47548	43843.5		-0.47548	44190.8		-0.47548	44487.9		-0.47548	45478		-0.4995	32125.5		-0.47748	46736.4		-0.47748	44425.7		-0.47548	45149.2		-0.52152	36826.1		-0.52152	35308.1
-0.47347	43918.8		-0.47347	44271.7		-0.47347	44575.4		-0.47347	45587		-0.4975	32197.3		-0.47548	46898.7		-0.47548	44650.2		-0.47347	45391.2		-0.52	37027.1		-0.52	35514.4
-0.47147	43993.9		-0.47147	44352.3		-0.47147	44662.6		-0.47147	45695.6		-0.4955	32269		-0.47347	47060.6		-0.47347	44874.5		-0.47147	45633.2		-0.51952	37090.7		-0.51952	35579.6
-0.46947	44068.6		-0.46947	44432.5		-0.46947	44749.4		-0.46947	45803.7		-0.49349	32340.6		-0.47147	47221.9		-0.47147	45098.5		-0.46947	45875		-0.51752	37355.6		-0.51752	35851.7
-0.46747	44143		-0.46747	44512.4		-0.46747	44835.9		-0.46747	45911.4		-0.49149	32412.2		-0.46947	47382.7		-0.46947	45322.4		-0.46747	46116.6		-0.51552	37620.9		-0.51552	36124.4
-0.46547	44217.1		-0.46547	44592		-0.46547	44922		-0.46547	46018.7		-0.48949	32483.7		-0.46747	47543.1		-0.46747	45546.1		-0.46547	46358		-0.51351	37886.5		-0.51351	36397.5
-0.46346	44290.9		-0.46346	44671.3		-0.46346	45007.7		-0.46346	46125.5		-0.48749	32555.1		-0.46547	47702.9		-0.46547	45769.5		-0.46346	46599.3		-0.51151	38152.5		-0.51151	36671.3
-0.46146	44364.4		-0.46146	44750.2		-0.46146	45093.1		-0.46146	46231.8		-0.48549	32626.5		-0.46346	47862.2		-0.46346	45992.7		-0.46146	46840.4		-0.50951	38418.8		-0.50951	36945.5
-0.45946	44437.5		-0.45946	44828.7		-0.45946	45178.1		-0.45946	46337.7		-0.48348	32697.8		-0.46146	48021		-0.46146	46215.7		-0.45946	47081.2		-0.50751	38685.4		-0.50751	37220.2
-0.45746	44510.4		-0.45746	44907		-0.45746	45262.7		-0.45746	46443.1		-0.48148	32769		-0.45946	48179.3		-0.45946	46438.5		-0.45746	47321.9		-0.50551	38952.4		-0.50551	37495.5
-0.45546	44582.9		-0.45546	44984.9		-0.45546	45347		-0.45546	46548.1		-0.47948	32840.2		-0.45746	48337		-0.45746	46661		-0.45546	47562.3		-0.5035	39219.6		-0.5035	37771.3
-0.45345	44655.2		-0.45345	45062.4		-0.45345	45430.9		-0.45345	46652.6		-0.47748	32911.2		-0.45546	48494.3		-0.45546	46883.2		-0.45345	47802.6		-0.5015	39487.1		-0.5015	38047.5
-0.45145	44727.1		-0.45145	45139.6		-0.45145	45514.4		-0.45145	46756.7		-0.47548	32982.3		-0.45345	48651		-0.45345	47105.2		-0.45145	48042.5		-0.4995	39754.9		-0.4995	38324.2
-0.44945	44798.7		-0.44945	45216.5		-0.44945	45597.6		-0.44945	46860.3		-0.47347	33053.2		-0.45145	48807.2		-0.45145	47327		-0.44945	48282.3		-0.4975	40023		-0.4975	38601.4
-0.44745	44869.9		-0.44745	45293.1		-0.44745	45680.4		-0.44745	46963.5		-0.47147	33124.1		-0.44945	48962.9		-0.44945	47548.4		-0.44745	48521.8		-0.4955	40291.3		-0.4955	38879
-0.44545	44940.9		-0.44545	45369.3		-0.44545	45762.8		-0.44545	47066.2		-0.46947	33194.9		-0.44745	49118.1		-0.44745	47769.6		-0.44545	48761		-0.49349	40559.9		-0.49349	39157.1
-0.44344	45011.6		-0.44344	45445.2		-0.44344	45844.9		-0.44344	47168.5		-0.46747	33265.6		-0.44545	49272.7		-0.44545	47990.5		-0.44344	49000		-0.49149	40828.8		-0.49149	39435.6
-0.44144	45081.9		-0.44144	45520.7		-0.44144	45926.6		-0.44144	47270.3		-0.46547	33336.3		-0.44344	49426.8		-0.44344	48211.1		-0.44144	49238.7		-0.48949	41097.8		-0.48949	39714.5
-0.44	45132.3		-0.44	45574.9		-0.44	45985.2		-0.44	47343.3		-0.46346	33406.8		-0.44144	49580.4		-0.44144	48431.4		-0.44	49410.3		-0.48749	41367.1		-0.48749	39993.8
-0.43944	45151.9		-0.43944	45595.9		-0.43944	46008		-0.43944	47371.6		-0.46146	33477.3		-0.44	49690.6		-0.44	48589.8		-0.43944	49477.1		-0.48549	41636.6		-0.48549	40273.6
-0.43744	45221.6		-0.43744	45670.7		-0.43744	46089		-0.43744	47472.5		-0.45946	33547.8		-0.43944	49733.4		-0.43944	48651.3		-0.43744	49715.2		-0.48348	41906.3		-0.48348	40553.7
-0.43544	45291		-0.43544	45745.3		-0.43544	46169.6		-0.43544	47573		-0.45746	33618.1		-0.43744	49885.9		-0.43744	48871		-0.43544	49953		-0.48148	42176.2		-0.48148	40834.2
-0.43343	45360.1		-0.43343	45819.5		-0.43343	46249.8		-0.43343	47673		-0.45546	33688.4		-0.43544	50037.8		-0.43544	49090.3		-0.43343	50190.5		-0.48	42376.1		-0.48	41042
-0.43143	45428.9		-0.43143	45893.3		-0.43143	46329.7		-0.43143	47772.5		-0.45345	33758.5		-0.43343	50189.2		-0.43343	49309.3		-0.43143	50427.6		-0.47948	42446.3		-0.47948	41115.1
-0.42943	45497.3		-0.42943	45966.8		-0.42943	46409.3		-0.42943	47871.6		-0.45145	33828.6		-0.43143	50340.1		-0.43143	49528		-0.42943	50664.5		-0.47748	42716.6		-0.47748	41396.3
-0.42743	45565.4		-0.42743	46040		-0.42743	46488.4		-0.42743	47970.2		-0.44945	33898.7		-0.42943	50490.4		-0.42943	49746.3		-0.42743	50901		-0.47548	42987		-0.47548	41677.9
-0.42543	45633.3		-0.42543	46112.8		-0.42543	46567.2		-0.42543	48068.4		-0.44745	33968.6		-0.42743	50640.2		-0.42743	49964.2		-0.42543	51137.2		-0.47347	43257.5		-0.47347	41959.8
-0.42342	45700.8		-0.42342	46185.3		-0.42342	46645.6		-0.42342	48166.2		-0.44545	34038.4		-0.42543	50789.5		-0.42543	50181.8		-0.42342	51373		-0.44	47793.8		-0.47147	42242.1
-0.42142	45768		-0.42142	46257.5		-0.42142	46723.7		-0.42142	48263.4		-0.44344	34108.2		-0.42342	50938.1		-0.42342	50399.1		-0.42142	51608.4		-0.42342	50038.9		-0.46947	42524.6
-0.41942	45834.8		-0.41942	46329.3		-0.41942	46801.4		-0.41942	48360.2		-0.44144	34177.9		-0.42142	51086.3		-0.42142	50615.9		-0.41942	51843.5		-0.42142	50309.6		-0.46747	42807.5
-0.41742	45901.4		-0.41742	46400.8		-0.41742	46878.7		-0.41742	48456.6		-0.43944	34247.5		-0.41942	51233.8		-0.41942	50832.4		-0.41742	52078.2		-0.41942	50580.1		-0.46547	43090.6
-0.41542	45967.7		-0.41542	46471.9		-0.41542	46955.7		-0.41542	48552.5		-0.43744	34317		-0.41742	51380.8		-0.41742	51048.4		-0.41542	52312.5		-0.41742	50850.4		-0.46346	43374
-0.41341	46033.6		-0.41341	46542.7		-0.41341	47032.3		-0.41341	48648		-0.43544	34386.4		-0.41542	51527.3		-0.41542	51264.1		-0.41341	52546.4		-0.41542	51120.5		-0.46146	43657.7
-0.41141	46099.2		-0.41141	46613.2		-0.41141	47108.5		-0.41141	48743		-0.43343	34455.7		-0.41341	51673.2		-0.41341	51479.4		-0.41141	52779.9		-0.41341	51390.5		-0.45946	43941.7
-0.40941	46164.5		-0.40941	46683.3		-0.40941	47184.4		-0.40941	48837.5		-0.43143	34524.9		-0.41141	51818.5		-0.41141	51694.2		-0.40941	53013		-0.41141	51660.3		-0.45746	44225.9
-0.40741	46229.5		-0.40741	46753.1		-0.40741	47259.9		-0.40741	48931.6		-0.42943	34594.1		-0.40941	51963.3		-0.40941	51908.7		-0.40741	53245.7		-0.40941	51929.8		-0.45546	44510.3
-0.40541	46294.2		-0.40541	46822.6		-0.40541	47335.1		-0.40541	49025.3		-0.42743	34663.1		-0.40741	52107.5		-0.40741	52122.7		-0.40541	53477.9		-0.40741	52199.1		-0.45345	44794.9
-0.4034	46358.6		-0.4034	46891.7		-0.4034	47409.8		-0.4034	49118.5		-0.42543	34732.1		-0.40541	52251.1		-0.40541	52336.2		-0.4034	53709.7		-0.40541	52468.2		-0.45145	45079.7
-0.4014	46422.6		-0.4014	46960.5		-0.4014	47484.2		-0.4014	49211.2		-0.42342	34800.9		-0.4034	52394.2		-0.4034	52549.4		-0.4014	53941		-0.4034	52737.1		-0.44945	45364.8
-0.4	46467.2		-0.4	47008.4		-0.4	47536.1		-0.4	49275.8		-0.42142	34869.7		-0.4014	52536.7		-0.4014	52762		-0.4	54102.7		-0.4014	53005.7		-0.44745	45650
-0.3994	46486.3		-0.3994	47028.9		-0.3994	47558.3		-0.3994	49303.5		-0.41942	34938.3		-0.4	52636.1		-0.4	52910.6		-0.3994	54171.9		-0.4	53193.5		-0.44	46712.3
-0.3974	46549.7		-0.3974	47097		-0.3974	47632		-0.3974	49395.3		-0.41742	35006.9		-0.3994	52678.6		-0.3994	52974.3		-0.3974	54402.3		-0.3994	53274		-0.4	52430.2
-0.3954	46612.8		-0.3954	47164.8		-0.3954	47705.3		-0.3954	49486.7		-0.41542	35075.4		-0.3974	52820		-0.3974	53186		-0.3954	54632.2		-0.3974	53542		-0.3954	53086.7
-0.39339	46675.6		-0.39339	47232.2		-0.39339	47778.2		-0.39339	49577.6		-0.41341	35143.8		-0.3954	52960.7		-0.3954	53397.3		-0.39339	54861.7		-0.3954	53809.7		-0.39339	53371.9
-0.39139	46738.1		-0.39139	47299.3		-0.39139	47850.8		-0.39139	49668		-0.41141	35212		-0.39339	53100.9		-0.39339	53608.1		-0.39139	55090.6		-0.39339	54077.2		-0.39139	53656.9
-0.38939	46800.3		-0.38939	47366.1		-0.38939	47923		-0.38939	49758		-0.40941	35280.2		-0.39139	53240.5		-0.39139	53818.4		-0.38939	55319.1		-0.39139	54344.3		-0.38939	53941.6
-0.38739	46862.1		-0.38739	47432.5		-0.38739	47994.9		-0.38739	49847.6		-0.40741	35348.3		-0.38939	53379.5		-0.38939	54028.2		-0.38739	55547		-0.38939	54611		-0.38739	54226.2
-0.38539	46923.6		-0.38539	47498.5		-0.38539	48066.3		-0.38539	49936.7		-0.40541	35416.3		-0.38739	53518		-0.38739	54237.5		-0.38539	55774.4		-0.38739	54877.5		-0.38539	54510.5
-0.38338	46984.8		-0.38338	47564.3		-0.38338	48137.5		-0.38338	50025.3		-0.4034	35484.1		-0.38539	53655.8		-0.38539	54446.3		-0.38338	56001.3		-0.38539	55143.5		-0.38338	54794.6
-0.38138	47045.7		-0.38138	47629.7		-0.38138	48208.2		-0.38138	50113.5		-0.4014	35551.9		-0.38338	53793.1		-0.38338	54654.6		-0.38138	56227.6		-0.38338	55409.2		-0.38138	55078.4
-0.37938	47106.3		-0.37938	47694.7		-0.37938	48278.6		-0.37938	50201.2		-0.3994	35619.5		-0.38138	53929.7		-0.38138	54862.3		-0.37938	56453.4		-0.38138	55674.5		-0.37938	55361.9
-0.37738	47166.6		-0.37738	47759.4		-0.37738	48348.6		-0.37738	50288.5		-0.3974	35687.1		-0.37938	54065.8		-0.37938	55069.6		-0.37738	56678.7		-0.37938	55939.4		-0.37738	55645.1
-0.37538	47226.5		-0.37538	47823.8		-0.37538	48418.2		-0.37538	50375.3		-0.3954	35754.5		-0.37738	54201.3		-0.37738	55276.3		-0.37538	56903.3		-0.37738	56204		-0.37538	55928.1
-0.37337	47286.2		-0.37337	47887.9		-0.37337	48487.5		-0.37337	50461.6		-0.39339	35821.9		-0.37538	54336.2		-0.37538	55482.4		-0.37337	57127.4		-0.37538	56468		-0.37337	56210.7
-0.37137	47345.5		-0.37137	47951.6		-0.37137	48556.4		-0.37137	50547.5		-0.39139	35889.1		-0.37337	54470.4		-0.37337	55688		-0.37137	57351		-0.37337	56731.7		-0.37137	56492.9
-0.36937	47404.5		-0.36937	48014.9		-0.36937	48625		-0.36937	50633		-0.38939	35956.2		-0.37137	54604.1		-0.37137	55893		-0.36937	57573.9		-0.37137	56994.9		-0.36937	56774.9
-0.36737	47463.2		-0.36737	48078		-0.36737	48693.2		-0.36737	50718		-0.38739	36023.2		-0.36937	54737.2		-0.36937	56097.4		-0.36737	57796.2		-0.36937	57257.7		-0.36737	57056.4
-0.36537	47521.5		-0.36537	48140.6		-0.36537	48761		-0.36537	50802.5		-0.38539	36090.1		-0.36737	54869.7		-0.36737	56301.3		-0.36537	58017.9		-0.36737	57519.9		-0.36537	57337.6
-0.36336	47579.6		-0.36336	48203		-0.36336	48828.4		-0.36336	50886.6		-0.38338	36156.9		-0.36537	55001.5		-0.36537	56504.6		-0.36336	58239		-0.36537	57781.7		-0.36336	57618.4
-0.36136	47637.3		-0.36136	48265		-0.36136	48895.5		-0.36136	50970.2		-0.38138	36223.6		-0.36336	55132.8		-0.36336	56707.3		-0.36136	58459.5		-0.36336	58043		-0.36136	57898.7
-0.36	47676.4		-0.36	48307		-0.36	48940.9		-0.36	51026.8		-0.37938	36290.2		-0.36136	55263.5		-0.36136	56909.4		-0.36	58609		-0.36136	58303.8		-0.36	58089.1
-0.35936	47694.8		-0.35936	48326.7		-0.35936	48962.2		-0.35936	51053.4		-0.37738	36356.6		-0.36	55352		-0.36	57046.5		-0.35936	58679.3		-0.36	58480.9		-0.35936	58178.7
-0.35736	47751.9		-0.35736	48388		-0.35736	49028.6		-0.35736	51136.1		-0.37538	36423		-0.35936	55393.5		-0.35936	57110.9		-0.35736	58898.5		-0.35936	58564.1		-0.35736	58458.2
-0.35536	47808.7		-0.35536	48449		-0.35536	49094.6		-0.35536	51218.4		-0.37337	36489.2		-0.35736	55522.9		-0.35736	57311.7		-0.35536	59117		-0.35736	58823.8		-0.35536	58737.2
-0.35335	47865.1		-0.35335	48509.6		-0.35335	49160.2		-0.35335	51300.2		-0.37137	36555.3		-0.35536	55651.7		-0.35536	57512		-0.35335	59334.9		-0.35536	59083		-0.35335	59015.8
-0.35135	47921.3		-0.35135	48570		-0.35135	49225.4		-0.35135	51381.5		-0.36937	36621.2		-0.35335	55779.9		-0.35335	57711.6		-0.35135	59552.1		-0.35335	59341.7		-0.35135	59293.9
-0.34935	47977.1		-0.34935	48629.9		-0.34935	49290.3		-0.34935	51462.4		-0.36737	36687.1		-0.35135	55907.5		-0.35135	57910.6		-0.34935	59768.6		-0.35135	59599.7		-0.34935	59571.5
-0.34735	48032.7		-0.34735	48689.6		-0.34735	49354.8		-0.34735	51542.8		-0.36537	36752.8		-0.34935	56034.5		-0.34935	58109		-0.34735	59984.4		-0.34935	59857.2		-0.34735	59848.6
-0.34535	48087.9		-0.34535	48748.9		-0.34535	49419		-0.34535	51622.8		-0.36336	36818.5		-0.34735	56160.8		-0.34735	58306.6		-0.34535	60199.6		-0.34735	60114.1		-0.34535	60125.1
-0.34334	48142.8		-0.34334	48807.8		-0.34334	49482.8		-0.34334	51702.3		-0.36136	36884		-0.34535	56286.5		-0.34535	58503.7		-0.34334	60414		-0.34535	60370.3		-0.34334	60401.2
-0.34134	48197.4		-0.34134	48866.4		-0.34134	49546.2		-0.34134	51781.4		-0.35936	36949.3		-0.34334	56411.6		-0.34334	58700.1		-0.34134	60627.7		-0.34334	60626		-0.34134	60676.6
-0.33934	48251.6		-0.33934	48924.7		-0.33934	49609.2		-0.33934	51860		-0.35736	37014.6		-0.34134	56536.1		-0.34134	58895.7		-0.33934	60840.7		-0.34134	60881		-0.33934	60951.5
-0.33734	48305.6		-0.33734	48982.7		-0.33734	49671.9		-0.33734	51938.1		-0.35536	37079.7		-0.33934	56659.9		-0.33934	59090.8		-0.33734	61052.9		-0.33934	61135.3		-0.33734	61225.8
-0.33534	48359.2		-0.33534	49040.3		-0.33534	49734.2		-0.33534	52015.8		-0.35335	37144.7		-0.33734	56783.1		-0.33734	59285.1		-0.33534	61264.4		-0.33734	61389		-0.33534	61499.5
-0.33333	48412.5		-0.33333	49097.5		-0.33333	49796.2		-0.33333	52093		-0.35135	37209.6		-0.33534	56905.7		-0.33534	59478.7		-0.33333	61475.2		-0.33534	61642.1		-0.33333	61772.5
-0.33133	48465.6		-0.33133	49154.4		-0.33133	49857.7		-0.33133	52169.8		-0.34935	37274.4		-0.33333	57027.6		-0.33333	59671.7		-0.33133	61685.2		-0.33333	61894.4		-0.33133	62045
-0.32933	48518.2		-0.32933	49211		-0.32933	49919		-0.32933	52246.1		-0.34735	37339		-0.33133	57148.9		-0.33133	59863.9		-0.32933	61894.4		-0.33133	62146		-0.32933	62316.8
-0.32733	48570.6		-0.32733	49267.3		-0.32733	49979.8		-0.32733	52322		-0.34535	37403.5		-0.32933	57269.6		-0.32933	60055.4		-0.32733	62102.9		-0.32933	62396.9		-0.32733	62587.9
-0.32533	48622.7		-0.32533	49323.2		-0.32533	50040.3		-0.32533	52397.4		-0.34334	37467.8		-0.32733	57389.6		-0.32733	60246.2		-0.32533	62310.6		-0.32733	62647.1		-0.32533	62858.3
-0.32332	48674.4		-0.32332	49378.7		-0.32332	50100.4		-0.32332	52472.3		-0.34134	37532.1		-0.32533	57509		-0.32533	60436.2		-0.32332	62517.5		-0.32533	62896.6		-0.32332	63128.1
-0.32132	48725.8		-0.32132	49433.9		-0.32132	50160.1		-0.32132	52546.8		-0.33934	37596.2		-0.32332	57627.8		-0.32332	60625.5		-0.32132	62723.5		-0.32332	63145.3		-0.32132	63397.1
-0.32	48759.6		-0.32	49470.2		-0.32	50199.4		-0.32	52595.7		-0.33734	37660.1		-0.32132	57745.9		-0.32132	60814.1		-0.32	62859.1		-0.32132	63393.2		-0.32	63574.3
-0.31932	48776.9		-0.31932	49488.8		-0.31932	50219.5		-0.31932	52620.9		-0.33534	37724		-0.32	57823.4		-0.32	60938.2		-0.31932	62928.8		-0.32	63556.5		-0.31932	63665.4
-0.31732	48827.7		-0.31732	49543.4		-0.31732	50278.5		-0.31732	52694.4		-0.33333	37787.7		-0.31932	57863.3		-0.31932	61001.9		-0.31732	63133.2		-0.31932	63640.4		-0.31732	63933
-0.31532	48878.2		-0.31532	49597.6		-0.31532	50337.2		-0.31532	52767.5		-0.33133	37851.3		-0.31732	57980.1		-0.31732	61189		-0.31532	63336.9		-0.31732	63886.8		-0.31532	64199.8
-0.31331	48928.4		-0.31331	49651.4		-0.31331	50395.4		-0.31331	52840.2		-0.32933	37914.7		-0.31532	58096.3		-0.31532	61375.3		-0.31331	63539.7		-0.31532	64132.4		-0.31331	64465.8
-0.31131	48978.2		-0.31131	49705		-0.31131	50453.3		-0.31131	52912.4		-0.32733	37978		-0.31331	58211.8		-0.31331	61560.8		-0.31131	63741.6		-0.31331	64377.1		-0.31131	64731.1
-0.30931	49027.7		-0.30931	49758.1		-0.30931	50510.9		-0.30931	52984.1		-0.32533	38041.2		-0.31131	58326.6		-0.31131	61745.5		-0.30931	63942.7		-0.31131	64621.1		-0.30931	64995.5
-0.30731	49076.9		-0.30731	49811		-0.30731	50568		-0.30731	53055.4		-0.32332	38104.2		-0.30931	58440.9		-0.30931	61929.5		-0.30731	64142.9		-0.30931	64864.1		-0.30731	65259.2
-0.30531	49125.8		-0.30531	49863.5		-0.30531	50624.8		-0.30531	53126.3		-0.32132	38167.1		-0.30731	58554.4		-0.30731	62112.7		-0.30531	64342.3		-0.30731	65106.4		-0.30531	65522
-0.3033	49174.4		-0.3033	49915.7		-0.3033	50681.3		-0.3033	53196.6		-0.31932	38229.8		-0.30531	58667.3		-0.30531	62295		-0.3033	64540.7		-0.30531	65347.7		-0.3033	65783.9
-0.3013	49222.7		-0.3013	49967.5		-0.3013	50737.3		-0.3013	53266.5		-0.31732	38292.4		-0.3033	58779.5		-0.3033	62476.6		-0.3013	64738.3		-0.3033	65588.2		-0.3013	66045
-0.2993	49270.6		-0.2993	50019		-0.2993	50793		-0.2993	53336		-0.31532	38354.9		-0.3013	58891.1		-0.3013	62657.3		-0.2993	64935		-0.3013	65827.8		-0.2993	66305.2
-0.2973	49318.2		-0.2973	50070.1		-0.2973	50848.4		-0.2973	53405		-0.31331	38417.2		-0.2993	59002		-0.2993	62837.2		-0.2973	65130.8		-0.2993	66066.5		-0.2973	66564.6
-0.2953	49365.5		-0.2953	50120.9		-0.2953	50903.3		-0.2953	53473.5		-0.31131	38479.4		-0.2973	59112.3		-0.2973	63016.3		-0.2953	65325.7		-0.2973	66304.3		-0.2953	66823
-0.29329	49412.5		-0.29329	50171.4		-0.29329	50957.9		-0.29329	53541.6		-0.30931	38541.4		-0.2953	59221.9		-0.2953	63194.5		-0.29329	65519.6		-0.2953	66541.2		-0.29329	67080.5
-0.29129	49459.2		-0.29129	50221.5		-0.29129	51012.1		-0.29129	53609.2		-0.30731	38603.3		-0.29329	59330.8		-0.29329	63371.9		-0.29129	65712.7		-0.29329	66777.1		-0.29129	67337
-0.28929	49505.6		-0.28929	50271.3		-0.28929	51066		-0.28929	53676.4		-0.30531	38665		-0.29129	59439		-0.29129	63548.5		-0.28929	65904.8		-0.29129	67012		-0.28929	67592.6
-0.28729	49551.6		-0.28729	50320.8		-0.28729	51119.5		-0.28729	53743.1		-0.3033	38726.6		-0.28929	59546.6		-0.28929	63724.1		-0.28729	66095.9		-0.28929	67246		-0.28729	67847.3
-0.28529	49597.4		-0.28529	50369.9		-0.28529	51172.6		-0.28529	53809.4		-0.3013	38788.1		-0.28729	59653.6		-0.28729	63899		-0.28529	66286.1		-0.28729	67479		-0.28529	68100.9
-0.28328	49642.8		-0.28328	50418.6		-0.28328	51225.4		-0.28328	53875.1		-0.2993	38849.4		-0.28529	59759.8		-0.28529	64072.9		-0.28328	66475.3		-0.28529	67711.1		-0.28328	68353.6
-0.28128	49687.9		-0.28128	50467.1		-0.28128	51277.7		-0.28128	53940.5		-0.2973	38910.5		-0.28328	59865.4		-0.28328	64246		-0.28128	66663.6		-0.28328	67942.1		-0.28128	68605.2
-0.28	49716.6		-0.28	50497.9		-0.28	51311.1		-0.28	53982		-0.2953	38971.5		-0.28128	59970.3		-0.28128	64418.2		-0.28	66783.6		-0.28128	68172.1		-0.28	68765.7
-0.27928	49732.6		-0.27928	50515.1		-0.27928	51329.8		-0.27928	54005.3		-0.29329	39032.4		-0.28	60037		-0.28	64527.9		-0.27928	66850.9		-0.28	68318.7		-0.27928	68855.8
-0.27728	49777.1		-0.27728	50562.9		-0.27728	51381.4		-0.27728	54069.8		-0.29129	39093		-0.27928	60074.5		-0.27928	64589.5		-0.27728	67037.2		-0.27928	68401.1		-0.27728	69105.4
-0.27528	49821.2		-0.27528	50610.3		-0.27528	51432.7		-0.27528	54133.7		-0.28929	39153.6		-0.27728	60178		-0.27728	64759.9		-0.27528	67222.5		-0.27728	68629		-0.27528	69353.9
-0.27327	49865.1		-0.27327	50657.4		-0.27327	51483.6		-0.27327	54197.2		-0.28729	39214		-0.27528	60280.9		-0.27528	64929.4		-0.27327	67406.8		-0.27528	68855.9		-0.27327	69601.4
-0.27127	49908.6		-0.27127	50704.1		-0.27127	51534.2		-0.27127	54260.3		-0.28529	39274.2		-0.27327	60383.1		-0.27327	65098		-0.27127	67590.1		-0.27327	69081.7		-0.27127	69847.7
-0.26927	49951.8		-0.26927	50750.5		-0.26927	51584.3		-0.26927	54322.8		-0.28328	39334.3		-0.27127	60484.6		-0.27127	65265.6		-0.26927	67772.4		-0.27127	69306.4		-0.26927	70093
-0.26727	49994.6		-0.26727	50796.5		-0.26727	51634.1		-0.26727	54385		-0.28128	39394.2		-0.26927	60585.4		-0.26927	65432.4		-0.26727	67953.6		-0.26927	69530		-0.26727	70337.1
-0.26527	50037.2		-0.26527	50842.2		-0.26527	51683.6		-0.26527	54446.6		-0.27928	39454		-0.26727	60685.5		-0.26727	65598.2		-0.26527	68133.8		-0.26727	69752.6		-0.26527	70580.1
-0.26326	50079.5		-0.26326	50887.6		-0.26326	51732.6		-0.26326	54507.8		-0.27728	39513.6		-0.26527	60785		-0.26527	65763.1		-0.26326	68313		-0.26527	69974		-0.26326	70822
-0.26126	50121.4		-0.26126	50932.6		-0.26126	51781.4		-0.26126	54568.6		-0.27528	39573		-0.26326	60883.7		-0.26326	65927		-0.26126	68491.1		-0.26326	70194.3		-0.26126	71062.6
-0.25926	50163		-0.25926	50977.3		-0.25926	51829.7		-0.25926	54628.8		-0.27327	39632.3		-0.26126	60981.8		-0.26126	66090		-0.25926	68668.2		-0.26126	70413.4		-0.25926	71302.2
-0.25726	50204.3		-0.25726	51021.6		-0.25726	51877.7		-0.25726	54688.7		-0.27127	39691.5		-0.25926	61079.2		-0.25926	66252		-0.25726	68844.2		-0.25926	70631.4		-0.25726	71540.5
-0.25526	50245.3		-0.25526	51065.6		-0.25526	51925.2		-0.25526	54748		-0.26927	39750.4		-0.25726	61175.9		-0.25726	66413.1		-0.25526	69019.1		-0.25726	70848.3		-0.25526	71777.6
-0.25325	50285.9		-0.25325	51109.3		-0.25325	51972.5		-0.25325	54806.9		-0.26727	39809.2		-0.25526	61271.9		-0.25526	66573.2		-0.25325	69193		-0.25526	71063.9		-0.25325	72013.5
-0.25125	50326.3		-0.25125	51152.6		-0.25125	52019.3		-0.25125	54865.4		-0.26527	39867.9		-0.25325	61367.2		-0.25325	66732.3		-0.25125	69365.7		-0.25325	71278.4		-0.25125	72248.1
-0.24925	50366.3		-0.24925	51195.6		-0.24925	52065.8		-0.24925	54923.4		-0.26326	39926.4		-0.25125	61461.8		-0.25125	66890.4		-0.24925	69537.4		-0.25125	71491.7		-0.24925	72481.6
-0.24725	50406		-0.24725	51238.2		-0.24725	52112		-0.24725	54980.9		-0.26126	39984.7		-0.24925	61555.7		-0.24925	67047.5		-0.24725	69707.9		-0.24925	71703.8		-0.24725	72713.7
-0.24525	50445.4		-0.24525	51280.5		-0.24525	52157.7		-0.24525	55038		-0.25926	40042.8		-0.24725	61648.9		-0.24725	67203.7		-0.24525	69877.4		-0.24725	71914.6		-0.24525	72944.6
-0.24324	50484.4		-0.24324	51322.5		-0.24324	52203.1		-0.24324	55094.6		-0.25726	40100.8		-0.24525	61741.4		-0.24525	67358.8		-0.24324	70045.7		-0.24525	72124.2		-0.24324	73174.1
-0.24124	50523.2		-0.24124	51364.1		-0.24124	52248.1		-0.24124	55150.7		-0.25526	40158.6		-0.24324	61833.2		-0.24324	67513		-0.24124	70212.9		-0.24324	72332.6		-0.24124	73402.4
-0.24	50547.1		-0.24	51389.7		-0.24	52275.8		-0.24	55185.3		-0.25325	40216.3		-0.24124	61924.4		-0.24124	67666.1		-0.24	70316		-0.24124	72539.7		-0.24	73543.3
-0.23924	50561.6		-0.23924	51405.4		-0.23924	52292.8		-0.23924	55206.4		-0.25125	40273.8		-0.24	61980.5		-0.24	67760.5		-0.23924	70379		-0.24	72667.4		-0.23924	73629.4
-0.23724	50599.8		-0.23724	51446.3		-0.23724	52337		-0.23724	55261.7		-0.24925	40331.1		-0.23924	62014.8		-0.23924	67818.2		-0.23724	70543.9		-0.23924	72745.5		-0.23724	73855
-0.23524	50637.6		-0.23524	51486.9		-0.23524	52380.9		-0.23524	55316.4		-0.24725	40388.2		-0.23724	62104.5		-0.23724	67969.3		-0.23524	70707.7		-0.23724	72950		-0.23524	74079.2
-0.23323	50675.1		-0.23323	51527.1		-0.23323	52424.5		-0.23323	55370.8		-0.24525	40445.2		-0.23524	62193.5		-0.23524	68119.3		-0.23323	70870.3		-0.23524	73153.3		-0.23323	74302.1
-0.23123	50712.2		-0.23123	51567.1		-0.23123	52467.7		-0.23123	55424.6		-0.24324	40502		-0.23323	62281.7		-0.23323	68268.3		-0.23123	71031.8		-0.23323	73355.3		-0.23123	74523.6
-0.22923	50749.1		-0.22923	51606.6		-0.22923	52510.5		-0.22923	55478		-0.24124	40558.6		-0.23123	62369.3		-0.23123	68416.3		-0.22923	71192.1		-0.23123	73555.9		-0.22923	74743.8
-0.22723	50785.6		-0.22723	51645.9		-0.22723	52552.9		-0.22723	55530.9		-0.23924	40615.1		-0.22923	62456.2		-0.22923	68563.2		-0.22723	71351.2		-0.22923	73755.2		-0.22723	74962.5
-0.22523	50821.8		-0.22523	51684.8		-0.22523	52595		-0.22523	55583.4		-0.23724	40671.4		-0.22723	62542.4		-0.22723	68709		-0.22523	71509.1		-0.22723	73953.2		-0.22523	75179.8
-0.22322	50857.7		-0.22322	51723.3		-0.22322	52636.7		-0.22322	55635.4		-0.23524	40727.5		-0.22523	62627.8		-0.22523	68853.8		-0.22322	71665.9		-0.22523	74149.8		-0.22322	75395.7
-0.22122	50893.3		-0.22122	51761.5		-0.22122	52678		-0.22122	55687		-0.23323	40783.4		-0.22322	62712.5		-0.22322	68997.6		-0.22122	71821.4		-0.22322	74345.1		-0.22122	75610.1
-0.21922	50928.6		-0.21922	51799.4		-0.21922	52719		-0.21922	55738.1		-0.23123	40839.2		-0.22122	62796.6		-0.22122	69140.2		-0.21922	71975.7		-0.22122	74538.9		-0.21922	75823.1
-0.21722	50963.5		-0.21722	51836.9		-0.21722	52759.5		-0.21722	55788.7		-0.22923	40894.7		-0.21922	62879.9		-0.21922	69281.8		-0.21722	72128.9		-0.21922	74731.4		-0.21722	76034.5
-0.21522	50998.2		-0.21522	51874.1		-0.21522	52799.8		-0.21522	55838.9		-0.22723	40950.1		-0.21722	62962.4		-0.21722	69422.2		-0.21522	72280.8		-0.21722	74922.5		-0.21522	76244.5
-0.21321	51032.5		-0.21321	51910.9		-0.21321	52839.6		-0.21321	55888.6		-0.22523	41005.4		-0.21522	63044.3		-0.21522	69561.6		-0.21321	72431.4		-0.21522	75112.3		-0.21321	76453
-0.21121	51066.5		-0.21121	51947.4		-0.21121	52879.1		-0.21121	55937.9		-0.22322	41060.4		-0.21321	63125.5		-0.21321	69699.9		-0.21121	72580.9		-0.21321	75300.5		-0.21121	76660
-0.20921	51100.1		-0.20921	51983.6		-0.20921	52918.2		-0.20921	55986.7		-0.22122	41115.3		-0.21121	63205.9		-0.21121	69837.1		-0.20921	72729.1		-0.21121	75487.4		-0.20921	76865.5
-0.20721	51133.5		-0.20721	52019.4		-0.20721	52957		-0.20721	56035		-0.21922	41169.9		-0.20921	63285.6		-0.20921	69973.2		-0.20721	72876		-0.20921	75672.8		-0.20721	77069.4
-0.20521	51166.6		-0.20521	52054.9		-0.20521	52995.3		-0.20521	56082.9		-0.21722	41224.4		-0.20721	63364.6		-0.20721	70108.2		-0.20521	73021.7		-0.20721	75856.8		-0.20521	77271.7
-0.2032	51199.3		-0.2032	52090		-0.2032	53033.3		-0.2032	56130.3		-0.21522	41278.7		-0.20521	63442.8		-0.20521	70242		-0.2032	73166.2		-0.20521	76039.3		-0.2032	77472.5
-0.2012	51231.7		-0.2012	52124.8		-0.2012	53071		-0.2012	56177.2		-0.21321	41332.9		-0.2032	63520.4		-0.2032	70374.7		-0.2012	73309.4		-0.2032	76220.4		-0.2012	77671.7
-0.2	51251		-0.2	52145.6		-0.2	53093.4		-0.2	56205.2		-0.21121	41386.8		-0.2012	63597.2		-0.2012	70506.3		-0.2	73394.7		-0.2012	76399.9		-0.2	77790.5
-0.1992	51263.8		-0.1992	52159.3		-0.1992	53108.2		-0.1992	56223.7		-0.20921	41440.6		-0.2	63642.9		-0.2	70584.7		-0.1992	73451.3		-0.2	76506.9		-0.1992	77869.4
-0.1972	51295.6		-0.1972	52193.4		-0.1972	53145.1		-0.1972	56269.8		-0.20721	41494.2		-0.1992	63673.3		-0.1992	70636.8		-0.1972	73591.9		-0.1992	76578		-0.1972	78065.4
-0.1952	51327		-0.1952	52227.2		-0.1952	53181.7		-0.1952	56315.4		-0.20521	41547.5		-0.1972	63748.6		-0.1972	70766.1		-0.1952	73731.2		-0.1972	76754.6		-0.1952	78259.8
-0.19319	51358.1		-0.19319	52260.6		-0.19319	53217.8		-0.19319	56360.5		-0.2032	41600.7		-0.1952	63823.2		-0.1952	70894.3		-0.19319	73869.3		-0.1952	76929.6		-0.19319	78452.5
-0.19119	51389		-0.19119	52293.7		-0.19119	53253.6		-0.19119	56405.1		-0.2012	41653.7		-0.19319	63897.1		-0.19319	71021.3		-0.19119	74006		-0.19319	77103.2		-0.19119	78643.7
-0.18919	51419.5		-0.18919	52326.5		-0.18919	53289		-0.18919	56449.3		-0.1992	41706.6		-0.19119	63970.3		-0.19119	71147.2		-0.18919	74141.5		-0.19119	77275.2		-0.18919	78833.1
-0.18719	51449.7		-0.18719	52358.9		-0.18719	53324.1		-0.18719	56493		-0.1972	41759.2		-0.18919	64042.7		-0.18919	71271.9		-0.18719	74275.6		-0.18919	77445.6		-0.18719	79020.9
-0.18519	51479.5		-0.18519	52390.9		-0.18519	53358.8		-0.18519	56536.3		-0.1952	41811.6		-0.18719	64114.4		-0.18719	71395.4		-0.18519	74408.4		-0.18719	77614.6		-0.18519	79207
-0.18318	51509.1		-0.18318	52422.7		-0.18318	53393.1		-0.18318	56579.1		-0.19319	41863.9		-0.18519	64185.4		-0.18519	71517.7		-0.18318	74539.9		-0.18519	77781.9		-0.18318	79391.4
-0.18118	51538.3		-0.18118	52454.1		-0.18118	53427		-0.18118	56621.5		-0.19119	41916		-0.18318	64255.6		-0.18318	71638.9		-0.18118	74670.1		-0.18318	77947.7		-0.18118	79574.2
-0.17918	51567.2		-0.17918	52485.1		-0.17918	53460.6		-0.17918	56663.4		-0.18919	41967.8		-0.18118	64325.1		-0.18118	71758.9		-0.17918	74798.9		-0.18118	78111.9		-0.17918	79755.2
-0.17718	51595.8		-0.17718	52515.8		-0.17718	53493.8		-0.17718	56704.8		-0.18719	42019.5		-0.17918	64393.9		-0.17918	71877.7		-0.17718	74926.4		-0.17918	78274.5		-0.17718	79934.4
-0.17518	51624.1		-0.17518	52546.2		-0.17518	53526.7		-0.17518	56745.8		-0.18519	42071		-0.17718	64461.9		-0.17718	71995.3		-0.17518	75052.5		-0.17718	78435.5		-0.17518	80111.9
-0.17317	51652.1		-0.17317	52576.2		-0.17317	53559.1		-0.17317	56786.3		-0.18318	42122.2		-0.17518	64529.2		-0.17518	72111.8		-0.17317	75177.3		-0.17518	78594.9		-0.17317	80287.7
-0.17117	51679.7		-0.17117	52605.9		-0.17117	53591.2		-0.17117	56826.3		-0.18118	42173.3		-0.17317	64595.7		-0.17317	72227		-0.17117	75300.7		-0.17317	78752.7		-0.17117	80461.7
-0.16917	51707		-0.16917	52635.2		-0.16917	53622.9		-0.16917	56865.9		-0.17918	42224.2		-0.17117	64661.5		-0.17117	72341		-0.16917	75422.8		-0.17117	78908.9		-0.16917	80634
-0.16717	51734		-0.16717	52664.2		-0.16717	53654.3		-0.16717	56905		-0.17718	42274.9		-0.16917	64726.5		-0.16917	72453.8		-0.16717	75543.5		-0.16917	79063.4		-0.16717	80804.4
-0.16517	51760.7		-0.16517	52692.9		-0.16517	53685.3		-0.16517	56943.7		-0.17518	42325.4		-0.16717	64790.9		-0.16717	72565.4		-0.16517	75662.8		-0.16717	79216.2		-0.16517	80973
-0.16316	51787.1		-0.16316	52721.2		-0.16316	53715.9		-0.16316	56981.9		-0.17317	42375.7		-0.16517	64854.4		-0.16517	72675.7		-0.16316	75780.7		-0.16517	79367.5		-0.16316	81139.9
-0.16116	51813.2		-0.16116	52749.1		-0.16116	53746.2		-0.16116	57019.7		-0.17117	42425.8		-0.16316	64917.2		-0.16316	72784.9		-0.16116	75897.3		-0.16316	79517		-0.16116	81304.9
-0.16	51828.1		-0.16	52765.2		-0.16	53763.5		-0.16	57041.3		-0.16917	42475.7		-0.16116	64979.3		-0.16116	72892.8		-0.16	75964.3		-0.16116	79664.9		-0.16	81399.8
-0.15916	51838.9		-0.15916	52776.8		-0.15916	53776		-0.15916	57056.9		-0.16717	42525.4		-0.16	65015		-0.16	72954.8		-0.15916	76012.5		-0.16	79749.9		-0.15916	81468.1
-0.15716	51864.3		-0.15716	52804.1		-0.15716	53805.5		-0.15716	57093.8		-0.16517	42574.9		-0.15916	65040.6		-0.15916	72999.4		-0.15716	76126.2		-0.15916	79811.1		-0.15716	81629.4
-0.15516	51889.4		-0.15516	52831		-0.15516	53834.7		-0.15516	57130.1		-0.16316	42624.2		-0.15716	65101.2		-0.15716	73104.9		-0.15516	76238.6		-0.15716	79955.6		-0.15516	81788.9
-0.15315	51914.2		-0.15315	52857.6		-0.15315	53863.5		-0.15315	57166		-0.16116	42673.2		-0.15516	65161.1		-0.15516	73209		-0.15315	76349.5		-0.15516	80098.4		-0.15315	81946.5
-0.15115	51938.7		-0.15115	52883.9		-0.15115	53891.9		-0.15115	57201.5		-0.15916	42722.1		-0.15315	65220.1		-0.15315	73312		-0.15115	76459.1		-0.15315	80239.5		-0.15115	82102.3
-0.14915	51962.8		-0.14915	52909.8		-0.14915	53919.9		-0.14915	57236.4		-0.15716	42770.8		-0.15115	65278.5		-0.15115	73413.7		-0.14915	76567.2		-0.15115	80378.8		-0.14915	82256.1
-0.14715	51986.6		-0.14715	52935.4		-0.14715	53947.5		-0.14715	57270.9		-0.15516	42819.3		-0.14915	65336.1		-0.14915	73514.1		-0.14715	76673.9		-0.14915	80516.5		-0.14715	82408.1
-0.14515	52010.1		-0.14515	52960.6		-0.14515	53974.8		-0.14515	57305		-0.15315	42867.5		-0.14715	65392.9		-0.14715	73613.2		-0.14515	76779.1		-0.14715	80652.4		-0.14515	82558.1
-0.14314	52033.3		-0.14314	52985.5		-0.14314	54001.8		-0.14314	57338.6		-0.15115	42915.6		-0.14515	65449		-0.14515	73711.1		-0.14314	76883		-0.14515	80786.6		-0.14314	82706.3
-0.14114	52056.2		-0.14114	53010.1		-0.14114	54028.3		-0.14114	57371.7		-0.14915	42963.4		-0.14314	65504.3		-0.14314	73807.8		-0.14114	76985.4		-0.14314	80919		-0.14114	82852.5
-0.13914	52078.8		-0.13914	53034.3		-0.13914	54054.5		-0.13914	57404.4		-0.14715	43011.1		-0.14114	65558.9		-0.14114	73903.1		-0.13914	77086.3		-0.14114	81049.7		-0.13914	82996.8
-0.13714	52101		-0.13714	53058.2		-0.13714	54080.3		-0.13714	57436.6		-0.14515	43058.5		-0.13914	65612.7		-0.13914	73997.2		-0.13714	77185.8		-0.13914	81178.6		-0.13714	83139.1
-0.13514	52122.9		-0.13514	53081.7		-0.13514	54105.7		-0.13514	57468.4		-0.14314	43105.7		-0.13714	65665.7		-0.13714	74090		-0.13514	77283.9		-0.13714	81305.7		-0.13514	83279.5
-0.13313	52144.5		-0.13313	53104.9		-0.13313	54130.8		-0.13313	57499.6		-0.14114	43152.7		-0.13514	65718		-0.13514	74181.5		-0.13313	77380.5		-0.13514	81431		-0.13313	83417.9
-0.13113	52165.8		-0.13113	53127.7		-0.13113	54155.5		-0.13113	57530.5		-0.13914	43199.6		-0.13313	65769.6		-0.13313	74271.8		-0.13113	77475.6		-0.13313	81554.6		-0.13113	83554.3
-0.12913	52186.8		-0.12913	53150.2		-0.12913	54179.8		-0.12913	57560.8		-0.13714	43246.1		-0.13113	65820.4		-0.13113	74360.7		-0.12913	77569.3		-0.13113	81676.4		-0.12913	83688.8
-0.12713	52207.4		-0.12713	53172.4		-0.12713	54203.8		-0.12713	57590.7		-0.13514	43292.5		-0.12913	65870.4		-0.12913	74448.3		-0.12713	77661.5		-0.12913	81796.3		-0.12713	83821.3
-0.12513	52227.8		-0.12513	53194.2		-0.12513	54227.4		-0.12513	57620.2		-0.13313	43338.7		-0.12713	65919.7		-0.12713	74534.6		-0.12513	77752.2		-0.12713	81914.5		-0.12513	83951.7
-0.12312	52247.8		-0.12312	53215.7		-0.12312	54250.6		-0.12312	57649.2		-0.13113	43384.6		-0.12513	65968.2		-0.12513	74619.7		-0.12312	77841.5		-0.12513	82030.8		-0.12312	84080.2
-0.12112	52267.5		-0.12112	53236.8		-0.12112	54273.5		-0.12112	57677.7		-0.12913	43430.4		-0.12312	66015.9		-0.12312	74703.4		-0.12112	77929.2		-0.12312	82145.3		-0.12112	84206.6
-0.12	52278.4		-0.12	53248.5		-0.12	54286.1		-0.12	57693.5		-0.12713	43475.9		-0.12112	66062.9		-0.12112	74785.8		-0.12	77977.7		-0.12112	82258		-0.12	84276.5
-0.11912	52286.9		-0.11912	53257.6		-0.11912	54296		-0.11912	57705.7		-0.12513	43521.2		-0.12	66088.9		-0.12	74831.4		-0.11912	78015.5		-0.12	82320.3		-0.11912	84331
-0.11712	52305.9		-0.11712	53278.1		-0.11712	54318.1		-0.11712	57733.3		-0.12312	43566.3		-0.11912	66109.1		-0.11912	74866.9		-0.11712	78100.3		-0.11912	82368.8		-0.11712	84453.4
-0.11512	52324.7		-0.11512	53298.2		-0.11512	54339.8		-0.11512	57760.5		-0.12112	43611.1		-0.11712	66154.6		-0.11712	74946.7		-0.11512	78183.6		-0.11712	82477.8		-0.11512	84573.7
-0.11311	52343.1		-0.11311	53318		-0.11311	54361.2		-0.11311	57787.2		-0.11912	43655.8		-0.11512	66199.3		-0.11512	75025.1		-0.11311	78265.4		-0.11512	82584.9		-0.11311	84692
-0.11111	52361.2		-0.11111	53337.4		-0.11111	54382.2		-0.11111	57813.4		-0.11712	43700.2		-0.11311	66243.2		-0.11311	75102.3		-0.11111	78345.7		-0.11311	82690.2		-0.11111	84808.2
-0.10911	52379		-0.10911	53356.5		-0.10911	54402.8		-0.10911	57839.1		-0.11512	43744.4		-0.11111	66286.4		-0.11111	75178.1		-0.10911	78424.4		-0.11111	82793.6		-0.10911	84922.3
-0.10711	52396.4		-0.10711	53375.3		-0.10711	54423.1		-0.10711	57864.4		-0.11311	43788.4		-0.10911	66328.8		-0.10911	75252.5		-0.10711	78501.7		-0.10911	82895.2		-0.10711	85034.4
-0.10511	52413.6		-0.10511	53393.7		-0.10511	54443		-0.10511	57889.2		-0.11111	43832.2		-0.10711	66370.4		-0.10711	75325.7		-0.10511	78577.5		-0.10711	82994.8		-0.10511	85144.3
-0.1031	52430.4		-0.1031	53411.7		-0.1031	54462.5		-0.1031	57913.6		-0.10911	43875.8		-0.10511	66411.3		-0.10511	75397.5		-0.1031	78651.7		-0.10511	83092.6		-0.1031	85252.2
-0.1011	52446.9		-0.1011	53429.4		-0.1011	54481.7		-0.1011	57937.5		-0.10711	43919.1		-0.1031	66451.4		-0.1031	75467.9		-0.1011	78724.4		-0.1031	83188.5		-0.1011	85358
-0.0991	52463.1		-0.0991	53446.8		-0.0991	54500.4		-0.0991	57960.9		-0.10511	43962.2		-0.1011	66490.8		-0.1011	75537		-0.0991	78795.6		-0.1011	83282.5		-0.0991	85461.7
-0.0971	52479		-0.0971	53463.9		-0.0971	54518.8		-0.0971	57983.9		-0.1031	44005.1		-0.0991	66529.3		-0.0991	75604.8		-0.0971	78865.3		-0.0991	83374.6		-0.0971	85563.3
-0.0951	52494.6		-0.0951	53480.6		-0.0951	54536.9		-0.0951	58006.4		-0.1011	44047.8		-0.0971	66567.1		-0.0971	75671.2		-0.0951	78933.4		-0.0971	83464.8		-0.0951	85662.7
-0.09309	52509.8		-0.09309	53496.9		-0.09309	54554.6		-0.09309	58028.5		-0.0991	44090.2		-0.0951	66604.2		-0.0951	75736.3		-0.09309	79000		-0.0951	83553.1		-0.09309	85760
-0.09109	52524.7		-0.09109	53512.9		-0.09109	54571.9		-0.09109	58050.1		-0.0971	44132.4		-0.09309	66640.4		-0.09309	75800		-0.09109	79065.1		-0.09309	83639.4		-0.09109	85855.2
-0.08909	52539.3		-0.08909	53528.6		-0.08909	54588.8		-0.08909	58071.2		-0.0951	44174.4		-0.09109	66675.9		-0.09109	75862.3		-0.08909	79128.6		-0.09109	83723.9		-0.08909	85948.2
-0.08709	52553.6		-0.08709	53543.9		-0.08709	54605.4		-0.08709	58091.9		-0.09309	44216.1		-0.08909	66710.6		-0.08909	75923.3		-0.08709	79190.6		-0.08909	83806.4		-0.08709	86039.1
-0.08509	52567.6		-0.08509	53558.9		-0.08509	54621.5		-0.08509	58112.1		-0.09109	44257.7		-0.08709	66744.6		-0.08709	75982.9		-0.08509	79251		-0.08709	83887		-0.08509	86127.9
-0.08308	52581.2		-0.08308	53573.5		-0.08308	54637.4		-0.08308	58131.9		-0.08909	44299		-0.08509	66777.8		-0.08509	76041.2		-0.08308	79309.9		-0.08509	83965.6		-0.08308	86214.5
-0.08108	52594.6		-0.08108	53587.8		-0.08108	54652.8		-0.08108	58151.1		-0.08709	44340.1		-0.08308	66810.2		-0.08308	76098.1		-0.08108	79367.2		-0.08308	84042.3		-0.08108	86298.9
-0.08	52601.6		-0.08	53595.4		-0.08	54661		-0.08	58161.4		-0.08509	44380.9		-0.08108	66841.8		-0.08108	76153.6		-0.08	79397.6		-0.08108	84117.1		-0.08	86343.6
-0.07908	52607.6		-0.07908	53601.8		-0.07908	54667.9		-0.07908	58170		-0.08308	44421.5		-0.08	66858.5		-0.08	76183		-0.07908	79423		-0.08	84156.6		-0.07908	86381.1
-0.07708	52620.3		-0.07708	53615.4		-0.07708	54682.6		-0.07708	58188.3		-0.08108	44461.9		-0.07908	66872.6		-0.07908	76207.7		-0.07708	79477.2		-0.07908	84189.9		-0.07708	86461.2
-0.07508	52632.6		-0.07508	53628.7		-0.07508	54697		-0.07508	58206.2		-0.07908	44502.1		-0.07708	66902.7		-0.07708	76260.5		-0.07508	79529.9		-0.07708	84260.7		-0.07508	86539.1
-0.07307	52644.7		-0.07307	53641.6		-0.07307	54710.9		-0.07307	58223.7		-0.07708	44542		-0.07508	66932		-0.07508	76311.9		-0.07307	79581		-0.07508	84329.6		-0.07307	86614.8
-0.07107	52656.4		-0.07107	53654.2		-0.07107	54724.5		-0.07107	58240.7		-0.07508	44581.7		-0.07307	66960.6		-0.07307	76361.9		-0.07107	79630.5		-0.07307	84396.5		-0.07107	86688.3
-0.06907	52667.9		-0.06907	53666.5		-0.06907	54737.8		-0.06907	58257.2		-0.07307	44621.2		-0.07107	66988.3		-0.07107	76410.6		-0.06907	79678.5		-0.07107	84461.4		-0.06907	86759.6
-0.06707	52679		-0.06707	53678.4		-0.06707	54750.6		-0.06707	58273.2		-0.07107	44660.4		-0.06907	67015.3		-0.06907	76457.8		-0.06707	79724.9		-0.06907	84524.4		-0.06707	86828.7
-0.06507	52689.8		-0.06507	53689.9		-0.06507	54763.1		-0.06507	58288.8		-0.06907	44699.4		-0.06707	67041.5		-0.06707	76503.7		-0.06507	79769.7		-0.06707	84585.4		-0.06507	86895.6
-0.06306	52700.2		-0.06306	53701.2		-0.06306	54775.2		-0.06306	58303.9		-0.06707	44738.1		-0.06507	67067		-0.06507	76548.1		-0.06306	79812.9		-0.06507	84644.4		-0.06306	86960.2
-0.06106	52710.4		-0.06106	53712		-0.06106	54787		-0.06106	58318.6		-0.06507	44776.7		-0.06306	67091.6		-0.06306	76591.2		-0.06106	79854.6		-0.06306	84701.4		-0.06106	87022.7
-0.05906	52720.2		-0.05906	53722.6		-0.05906	54798.3		-0.05906	58332.8		-0.06306	44814.9		-0.06106	67115.5		-0.06106	76632.9		-0.05906	79894.7		-0.06106	84756.5		-0.05906	87082.9
-0.05706	52729.7		-0.05706	53732.8		-0.05706	54809.4		-0.05706	58346.6		-0.06106	44853		-0.05906	67138.6		-0.05906	76673.2		-0.05706	79933.2		-0.05906	84809.5		-0.05706	87140.9
-0.05506	52738.9		-0.05506	53742.6		-0.05506	54820		-0.05506	58359.8		-0.05906	44890.8		-0.05706	67160.9		-0.05706	76712.1		-0.05506	79970.1		-0.05706	84860.6		-0.05506	87196.7
-0.05305	52747.8		-0.05305	53752.2		-0.05305	54830.3		-0.05305	58372.7		-0.05706	44928.4		-0.05506	67182.5		-0.05506	76749.6		-0.05305	80005.5		-0.05506	84909.6		-0.05305	87250.3
-0.05105	52756.3		-0.05105	53761.3		-0.05105	54840.2		-0.05105	58385		-0.05506	44965.7		-0.05305	67203.2		-0.05305	76785.7		-0.05105	80039.2		-0.05305	84956.7		-0.05105	87301.6
-0.04905	52764.6		-0.04905	53770.2		-0.04905	54849.7		-0.04905	58396.9		-0.05305	45002.8		-0.05105	67223.2		-0.05105	76820.4		-0.04905	80071.4		-0.05105	85001.7		-0.04905	87350.6
-0.04705	52772.5		-0.04705	53778.6		-0.04705	54858.8		-0.04705	58408.4		-0.05105	45039.7		-0.04905	67242.4		-0.04905	76853.7		-0.04705	80102		-0.04905	85044.8		-0.04705	87397.5
-0.04505	52780.1		-0.04505	53786.8		-0.04505	54867.6		-0.04505	58419.3		-0.04905	45076.3		-0.04705	67260.9		-0.04705	76885.6		-0.04505	80131		-0.04705	85085.8		-0.04505	87442.1
-0.04304	52787.4		-0.04304	53794.6		-0.04304	54876		-0.04304	58429.8		-0.04705	45112.7		-0.04505	67278.5		-0.04505	76916.1		-0.04304	80158.4		-0.04505	85124.8		-0.04304	87484.4
-0.04104	52794.3		-0.04104	53802		-0.04104	54884.1		-0.04104	58439.9		-0.04505	45148.9		-0.04304	67295.4		-0.04304	76945.2		-0.04104	80184.2		-0.04304	85161.9		-0.04104	87524.4
-0.04	52797.8		-0.04	53805.8		-0.04	54888.1		-0.04	58444.9		-0.04304	45184.8		-0.04104	67311.5		-0.04104	76972.9		-0.04	80197		-0.04104	85196.9		-0.04	87544.4
-0.03904	52801		-0.03904	53809.2		-0.03904	54891.8		-0.03904	58449.5		-0.04104	45220.4		-0.04	67319.5		-0.04	76986.7		-0.03904	80208.4		-0.04	85214.3		-0.03904	87562.3
-0.03704	52807.3		-0.03704	53815.9		-0.03704	54899.1		-0.03704	58458.6		-0.03904	45255.8		-0.03904	67326.8		-0.03904	76999.1		-0.03704	80231		-0.03904	85229.8		-0.03704	87597.8
-0.03504	52813.3		-0.03504	53822.4		-0.03504	54906		-0.03504	58467.3		-0.03704	45291		-0.03704	67341.3		-0.03704	77024		-0.03504	80252		-0.03704	85260.8		-0.03504	87631.1
-0.03303	52819		-0.03303	53828.5		-0.03303	54912.6		-0.03303	58475.5		-0.03504	45325.9		-0.03504	67355.1		-0.03504	77047.4		-0.03303	80271.4		-0.03504	85289.7		-0.03303	87662.1
-0.03103	52824.4		-0.03103	53834.2		-0.03103	54918.8		-0.03103	58483.2		-0.03303	45360.6		-0.03303	67368		-0.03303	77069.5		-0.03103	80289.3		-0.03303	85316.6		-0.03103	87690.9
-0.02903	52829.4		-0.02903	53839.6		-0.02903	54924.6		-0.02903	58490.5		-0.03103	45395.1		-0.03103	67380.2		-0.03103	77090.1		-0.02903	80305.5		-0.03103	85341.5		-0.02903	87717.4
-0.02703	52834.2		-0.02703	53844.7		-0.02703	54930		-0.02703	58497.3		-0.02903	45429.3		-0.02903	67391.6		-0.02903	77109.3		-0.02703	80320.1		-0.02903	85364.3		-0.02703	87741.6
-0.02503	52838.6		-0.02503	53849.4		-0.02503	54935.1		-0.02503	58503.6		-0.02703	45463.2		-0.02703	67402.3		-0.02703	77127.1		-0.02503	80333.1		-0.02703	85385.2		-0.02503	87763.6
-0.02302	52842.7		-0.02302	53853.8		-0.02302	54939.8		-0.02302	58509.5		-0.02503	45496.9		-0.02503	67412.1		-0.02503	77143.5		-0.02302	80344.6		-0.02503	85404		-0.02302	87783.3
-0.02102	52846.5		-0.02102	53857.8		-0.02102	54944.2		-0.02102	58514.9		-0.02302	45530.4		-0.02302	67421.2		-0.02302	77158.5		-0.02102	80354.4		-0.02302	85420.7		-0.02102	87800.7
-0.01902	52849.9		-0.01902	53861.5		-0.01902	54948.1		-0.01902	58519.9		-0.02102	45563.6		-0.02102	67429.4		-0.02102	77172		-0.01902	80362.6		-0.02102	85435.4		-0.01902	87815.8
-0.01702	52853.1		-0.01702	53864.9		-0.01702	54951.7		-0.01702	58524.4		-0.01902	45596.6		-0.01902	67436.9		-0.01902	77184.1		-0.01702	80369.2		-0.01902	85448.1		-0.01702	87828.6
-0.01502	52855.9		-0.01502	53867.9		-0.01502	54955		-0.01502	58528.5		-0.01702	45629.3		-0.01702	67443.7		-0.01702	77194.9		-0.01502	80374.2		-0.01702	85458.8		-0.01502	87839.2
-0.01301	52858.4		-0.01301	53870.6		-0.01301	54957.8		-0.01301	58532		-0.01502	45661.8		-0.01502	67449.6		-0.01502	77204.2		-0.01301	80377.7		-0.01502	85467.4		-0.01301	87847.5
-0.01101	52860.6		-0.01101	53872.9		-0.01101	54960.3		-0.01101	58535.1		-0.01301	45694		-0.01301	67454.8		-0.01301	77212		-0.01101	80379.5		-0.01301	85474		-0.01101	87853.5
-0.00901	52862.5		-0.00901	53874.9		-0.00901	54962.4		-0.00901	58537.8		-0.01101	45726		-0.01101	67459.1		-0.01101	77218.5		-0.00901	80379.7		-0.01101	85478.6		-0.00901	87857.2
-0.00701	52864		-0.00701	53876.5		-0.00701	54964.2		-0.00701	58540		-0.00901	45757.7		-0.00901	67462.7		-0.00901	77223.5		-0.00701	80378.3		-0.00901	85481.1		-0.00701	87858.7
-0.00501	52865.2		-0.00501	53877.8		-0.00501	54965.6		-0.00501	58541.7		-0.00701	45789.2		-0.00701	67465.5		-0.00701	77227.2		-0.00501	80375.3		-0.00701	85481.6		-0.00501	87857.9
-0.003	52866.2		-0.003	53878.8		-0.003	54966.6		-0.003	58543		-0.00501	45820.4		-0.00501	67467.6		-0.00501	77229.4		-0.003	80370.7		-0.00501	85480		-0.003	87854.8
-0.001	52866.8		-0.001	53879.4		-0.001	54967.2		-0.001	58543.8		-0.003	45851.3		-0.003	67468.8		-0.003	77230.1		-0.001	80364.5		-0.003	85476.4		-0.001	87849.4
0	52866.9		0	53879.6		0	54967.4		0	58544		-0.001	45882.1		-0.001	67469.3		-0.001	77229.5		0	80360.8		-0.001	85470.8		0	87845.8
0.001	52867		0.001	53879.7		0.001	54967.5		0.001	58544.1		0.001	45912.5		0	67469.2		0	77228.7		0.001	80356.7		0	85467.2		0.001	87841.7
0.003	52867		0.003	53879.6		0.003	54967.4		0.003	58544		0.003	45942.7		0.001	67468.9		0.001	77227.4		0.003	80347.2		0.001	85463.1		0.003	87831.8
0.00501	52866.6		0.00501	53879.2		0.00501	54966.9		0.00501	58543.4		0.00501	45972.7		0.003	67467.8		0.003	77224		0.00501	80336.2		0.003	85453.4		0.00501	87819.5
0.00701	52866		0.00701	53878.5		0.00701	54966.1		0.00701	58542.4		0.00701	46002.4		0.00501	67466		0.00501	77219.1		0.00701	80323.6		0.00501	85441.7		0.00701	87805
0.00901	52865		0.00901	53877.4		0.00901	54964.9		0.00901	58540.9		0.00901	46031.8		0.00701	67463.3		0.00701	77212.8		0.00901	80309.4		0.00701	85427.9		0.00901	87788.3
0.01101	52863.6		0.01101	53875.9		0.01101	54963.3		0.01101	58538.9		0.01101	46061		0.00901	67459.8		0.00901	77205		0.01101	80293.6		0.00901	85412.1		0.01101	87769.2
0.01301	52862		0.01301	53874.2		0.01301	54961.3		0.01301	58536.5		0.01301	46090		0.01101	67455.6		0.01101	77195.9		0.01301	80276.2		0.01101	85394.3		0.01301	87747.9
0.01502	52860.1		0.01502	53872		0.01502	54959		0.01502	58533.6		0.01502	46118.7		0.01301	67450.6		0.01301	77185.3		0.01502	80257.1		0.01301	85374.4		0.01502	87724.3
0.01702	52857.8		0.01702	53869.6		0.01702	54956.3		0.01702	58530.2		0.01702	46147.1		0.01502	67444.8		0.01502	77173.3		0.01702	80236.5		0.01502	85352.5		0.01702	87698.4
0.01902	52855.2		0.01902	53866.8		0.01902	54953.2		0.01902	58526.4		0.01902	46175.3		0.01702	67438.2		0.01702	77159.9		0.01902	80214.3		0.01702	85328.6		0.01902	87670.3
0.02102	52852.3		0.02102	53863.6		0.02102	54949.8		0.02102	58522.2		0.02102	46203.2		0.01902	67430.8		0.01902	77145.1		0.02102	80190.5		0.01902	85302.7		0.02102	87639.9
0.02302	52849.1		0.02302	53860.1		0.02302	54946		0.02302	58517.4		0.02302	46230.8		0.02102	67422.7		0.02102	77128.9		0.02302	80165.1		0.02102	85274.7		0.02302	87607.2
0.02503	52845.5		0.02503	53856.3		0.02503	54941.8		0.02503	58512.2		0.02503	46258.2		0.02302	67413.8		0.02302	77111.2		0.02503	80138.1		0.02302	85244.7		0.02503	87572.3
0.02703	52841.7		0.02703	53852.1		0.02703	54937.3		0.02703	58506.5		0.02703	46285.4		0.02503	67404.1		0.02503	77092.1		0.02703	80109.5		0.02503	85212.7		0.02703	87535.1
0.02903	52837.5		0.02903	53847.6		0.02903	54932.3		0.02903	58500.4		0.02903	46312.3		0.02703	67393.6		0.02703	77071.7		0.02903	80079.4		0.02703	85178.6		0.02903	87495.6
0.03103	52833		0.03103	53842.8		0.03103	54927.1		0.03103	58493.8		0.03103	46338.9		0.02903	67382.3		0.02903	77049.8		0.03103	80047.6		0.02903	85142.6		0.03103	87453.9
0.03303	52828.2		0.03303	53837.6		0.03303	54921.4		0.03303	58486.8		0.03303	46365.2		0.03103	67370.3		0.03103	77026.5		0.03303	80014.2		0.03103	85104.5		0.03303	87410
0.03504	52823		0.03504	53832		0.03504	54915.4		0.03504	58479.3		0.03504	46391.3		0.03303	67357.4		0.03303	77001.7		0.03504	79979.3		0.03303	85064.4		0.03504	87363.8
0.03704	52817.6		0.03704	53826.1		0.03704	54909		0.03704	58471.3		0.03704	46417.2		0.03504	67343.8		0.03504	76975.6		0.03704	79942.8		0.03504	85022.3		0.03704	87315.3
0.03904	52811.8		0.03904	53819.9		0.03904	54902.2		0.03904	58462.9		0.03904	46442.8		0.03704	67329.4		0.03704	76948.1		0.03904	79904.7		0.03704	84978.2		0.03904	87264.6
0.04	52808.9		0.04	53816.8		0.04	54898.8		0.04	58458.6		0.04104	46468.1		0.03904	67314.3		0.03904	76919.1		0.04	79885.8		0.03904	84932.1		0.04	87239.5
0.04104	52805.7		0.04104	53813.4		0.04104	54895.1		0.04104	58454		0.04304	46493.2		0.04	67306.7		0.04	76904.7		0.04104	79865		0.04	84909.3		0.04104	87211.7
0.04304	52799.3		0.04304	53806.4		0.04304	54887.6		0.04304	58444.6		0.04505	46517.9		0.04104	67298.3		0.04104	76888.8		0.04304	79823.7		0.04104	84884		0.04304	87156.5
0.04505	52792.6		0.04505	53799.2		0.04505	54879.7		0.04505	58434.8		0.04705	46542.5		0.04304	67281.6		0.04304	76857		0.04505	79780.9		0.04304	84833.9		0.04505	87099.1
0.04705	52785.5		0.04705	53791.6		0.04705	54871.4		0.04705	58424.5		0.04905	46566.8		0.04505	67264.1		0.04505	76823.9		0.04705	79736.5		0.04505	84781.8		0.04705	87039.5
0.04905	52778.2		0.04905	53783.7		0.04905	54862.8		0.04905	58413.7		0.05105	46590.8		0.04705	67245.8		0.04705	76789.3		0.04905	79690.5		0.04705	84727.7		0.04905	86977.7
0.05105	52770.5		0.05105	53775.4		0.05105	54853.8		0.05105	58402.5		0.05305	46614.5		0.04905	67226.7		0.04905	76753.4		0.05105	79642.9		0.04905	84671.6		0.05105	86913.6
0.05305	52762.5		0.05305	53766.8		0.05305	54844.5		0.05305	58390.9		0.05506	46638		0.05105	67206.9		0.05105	76716		0.05305	79593.8		0.05105	84613.5		0.05305	86847.3
0.05506	52754.2		0.05506	53757.8		0.05506	54834.7		0.05506	58378.7		0.05706	46661.2		0.05305	67186.2		0.05305	76677.2		0.05506	79543.1		0.05305	84553.5		0.05506	86778.8
0.05706	52745.5		0.05706	53748.5		0.05706	54824.6		0.05706	58366.1		0.05906	46684.2		0.05506	67164.8		0.05506	76637.1		0.05706	79490.9		0.05506	84491.4		0.05706	86708.1
0.05906	52736.6		0.05906	53738.9		0.05906	54814.1		0.05906	58353.1		0.06106	46706.9		0.05706	67142.6		0.05706	76595.5		0.05906	79437		0.05706	84427.4		0.05906	86635.2
0.06106	52727.3		0.06106	53728.9		0.06106	54803.3		0.06106	58339.5		0.06306	46729.3		0.05906	67119.7		0.05906	76552.6		0.06106	79381.7		0.05906	84361.4		0.06106	86560.1
0.06306	52717.7		0.06306	53718.5		0.06306	54792.1		0.06306	58325.6		0.06507	46751.4		0.06106	67095.9		0.06106	76508.3		0.06306	79324.7		0.06106	84293.5		0.06306	86482.9
0.06507	52707.8		0.06507	53707.9		0.06507	54780.5		0.06507	58311.1		0.06707	46773.3		0.06306	67071.4		0.06306	76462.6		0.06507	79266.2		0.06306	84223.5		0.06507	86403.4
0.06707	52697.6		0.06707	53696.9		0.06707	54768.6		0.06707	58296.2		0.06907	46795		0.06507	67046.1		0.06507	76415.5		0.06707	79206.2		0.06507	84151.7		0.06707	86321.7
0.06907	52687		0.06907	53685.5		0.06907	54756.2		0.06907	58280.9		0.07107	46816.3		0.06707	67020.1		0.06707	76367		0.06907	79144.6		0.06707	84077.8		0.06907	86237.9
0.07107	52676.1		0.07107	53673.8		0.07107	54743.5		0.07107	58265		0.07307	46837.4		0.06907	66993.2		0.06907	76317.1		0.07107	79081.5		0.06907	84002.1		0.07107	86151.9
0.07307	52665		0.07307	53661.8		0.07307	54730.5		0.07307	58248.7		0.07508	46858.2		0.07107	66965.6		0.07107	76265.8		0.07307	79016.8		0.07107	83924.3		0.07307	86063.8
0.07508	52653.5		0.07508	53649.4		0.07508	54717		0.07508	58232		0.07708	46878.8		0.07307	66937.2		0.07307	76213.2		0.07508	78950.6		0.07307	83844.7		0.07508	85973.5
0.07708	52641.6		0.07708	53636.7		0.07708	54703.2		0.07708	58214.8		0.07908	46899.1		0.07508	66908		0.07508	76159.2		0.07708	78882.9		0.07508	83763.1		0.07708	85881
0.07908	52629.5		0.07908	53623.6		0.07908	54689.1		0.07908	58197.1		0.08108	46919.1		0.07708	66878.1		0.07708	76103.8		0.07908	78813.6		0.07708	83679.6		0.07908	85786.5
0.08	52623.8		0.08	53617.5		0.08	54682.4		0.08	58188.8		0.08308	46938.9		0.07908	66847.4		0.07908	76047.1		0.08	78781.2		0.07908	83594.1		0.08	85742.2
0.08108	52617		0.08108	53610.2		0.08108	54674.5		0.08108	58178.9		0.08509	46958.3		0.08	66833		0.08	76020.5		0.08108	78742.8		0.08	83554.1		0.08108	85689.7
0.08308	52604.3		0.08308	53596.4		0.08308	54659.6		0.08308	58160.3		0.08709	46977.6		0.08108	66815.9		0.08108	75989		0.08308	78670.5		0.08108	83506.7		0.08308	85590.9
0.08509	52591.2		0.08509	53582.3		0.08509	54644.3		0.08509	58141.3		0.08909	46996.5		0.08308	66783.6		0.08308	75929.5		0.08509	78596.6		0.08308	83417.4		0.08509	85489.9
0.08709	52577.7		0.08709	53567.9		0.08709	54628.7		0.08709	58121.8		0.09109	47015.2		0.08509	66750.6		0.08509	75868.6		0.08709	78521.3		0.08509	83326.2		0.08709	85386.8
0.08909	52564		0.08909	53553.1		0.08909	54612.6		0.08909	58101.8		0.09309	47033.6		0.08709	66716.8		0.08709	75806.4		0.08909	78444.4		0.08709	83233.1		0.08909	85281.6
0.09109	52550		0.09109	53538		0.09109	54596.2		0.09109	58081.3		0.0951	47051.7		0.08909	66682.2		0.08909	75742.8		0.09109	78366		0.08909	83138.1		0.09109	85174.3
0.09309	52535.6		0.09309	53522.6		0.09309	54579.5		0.09309	58060.4		0.0971	47069.6		0.09109	66646.8		0.09109	75677.9		0.09309	78286.1		0.09109	83041.2		0.09309	85064.9
0.0951	52520.9		0.0951	53506.8		0.0951	54562.3		0.0951	58039		0.0991	47087.2		0.09309	66610.7		0.09309	75611.6		0.0951	78204.7		0.09309	82942.5		0.0951	84953.4
0.0971	52505.9		0.0971	53490.6		0.0971	54544.8		0.0971	58017.2		0.1011	47104.5		0.0951	66573.8		0.0951	75544		0.0971	78121.8		0.0951	82841.8		0.0971	84839.8
0.0991	52490.6		0.0991	53474.1		0.0991	54526.9		0.0991	57994.9		0.1031	47121.6		0.0971	66536.1		0.0971	75475		0.0991	78037.4		0.0971	82739.3		0.0991	84724.2
0.1011	52474.9		0.1011	53457.3		0.1011	54508.7		0.1011	57972.2		0.10511	47138.3		0.0991	66497.7		0.0991	75404.7		0.1011	77951.5		0.0991	82634.9		0.1011	84606.5
0.1031	52459		0.1031	53440.1		0.1031	54490.1		0.1031	57948.9		0.10711	47154.8		0.1011	66458.5		0.1011	75333.1		0.1031	77864.1		0.1011	82528.6		0.1031	84486.7
0.10511	52442.7		0.10511	53422.6		0.10511	54471.1		0.10511	57925.3		0.10911	47171.1		0.1031	66418.6		0.1031	75260.1		0.10511	77775.2		0.1031	82420.5		0.10511	84364.9
0.10711	52426.1		0.10711	53404.8		0.10711	54451.7		0.10711	57901.1		0.11111	47187		0.10511	66377.8		0.10511	75185.7		0.10711	77684.9		0.10511	82310.5		0.10711	84241.1
0.10911	52409.2		0.10911	53386.6		0.10911	54432		0.10911	57876.5		0.11311	47202.7		0.10711	66336.3		0.10711	75110.1		0.10911	77593		0.10711	82198.7		0.10911	84115.2
0.11111	52392		0.11111	53368		0.11111	54411.9		0.11111	57851.5		0.11512	47218.1		0.10911	66294		0.10911	75033.1		0.11111	77499.7		0.10911	82085.1		0.11111	83987.3
0.11311	52374.4		0.11311	53349.1		0.11311	54391.4		0.11311	57825.9		0.11712	47233.3		0.11111	66251		0.11111	74954.8		0.11311	77405		0.11111	81969.6		0.11311	83857.4
0.11512	52356.6		0.11512	53329.9		0.11512	54370.6		0.11512	57799.9		0.11912	47248.2		0.11311	66207.2		0.11311	74875.1		0.11512	77308.8		0.11311	81852.3		0.11512	83725.5
0.11712	52338.4		0.11712	53310.4		0.11712	54349.4		0.11712	57773.5		0.12112	47262.8		0.11512	66162.7		0.11512	74794.2		0.11712	77211.1		0.11512	81733.2		0.11712	83591.6
0.11912	52319.9		0.11912	53290.5		0.11912	54327.8		0.11912	57746.6		0.12312	47277.1		0.11712	66117.3		0.11712	74711.9		0.11912	77111.9		0.11712	81612.3		0.11912	83455.7
0.12	52311.6		0.12	53281.6		0.12	54318.2		0.12	57734.6		0.12513	47291.1		0.11912	66071.2		0.11912	74628.3		0.12	77067.9		0.11912	81489.6		0.12	83395.3
0.12112	52301		0.12112	53270.2		0.12112	54305.9		0.12112	57719.2		0.12713	47304.9		0.12	66050.7		0.12	74591.1		0.12112	77011.4		0.12	81435		0.12112	83317.8
0.12312	52281.9		0.12312	53249.6		0.12312	54283.6		0.12312	57691.4		0.12913	47318.4		0.12112	66024.4		0.12112	74543.4		0.12312	76909.3		0.12112	81365.1		0.12312	83178
0.12513	52262.4		0.12513	53228.7		0.12513	54260.9		0.12513	57663.1		0.13113	47331.6		0.12312	65976.8		0.12312	74457.2		0.12513	76805.9		0.12312	81238.8		0.12513	83036.2
0.12713	52242.7		0.12713	53207.4		0.12713	54237.8		0.12713	57634.3		0.13313	47344.6		0.12513	65928.4		0.12513	74369.7		0.12713	76701		0.12513	81110.7		0.12713	82892.4
0.12913	52222.6		0.12913	53185.8		0.12913	54214.4		0.12913	57605.1		0.13514	47357.3		0.12713	65879.3		0.12713	74280.9		0.12913	76594.6		0.12713	80980.9		0.12913	82746.8
0.13113	52202.2		0.13113	53163.9		0.13113	54190.6		0.13113	57575.4		0.13714	47369.7		0.12913	65829.4		0.12913	74190.8		0.13113	76486.9		0.12913	80849.3		0.13113	82599.1
0.13313	52181.4		0.13313	53141.6		0.13313	54166.4		0.13313	57545.3		0.13914	47381.8		0.13113	65778.7		0.13113	74099.4		0.13313	76377.7		0.13113	80716		0.13313	82449.6
0.13514	52160.4		0.13514	53118.9		0.13514	54141.9		0.13514	57514.7		0.14114	47393.6		0.13313	65727.3		0.13313	74006.8		0.13514	76267.1		0.13313	80580.9		0.13514	82298.2
0.13714	52139		0.13714	53095.9		0.13714	54117		0.13714	57483.6		0.14314	47405.2		0.13514	65675.2		0.13514	73912.8		0.13714	76155.1		0.13514	80444		0.13714	82144.8
0.13914	52117.3		0.13914	53072.6		0.13914	54091.7		0.13914	57452.1		0.14515	47416.5		0.13714	65622.2		0.13714	73817.6		0.13914	76041.7		0.13714	80305.5		0.13914	81989.6
0.14114	52095.3		0.14114	53049		0.14114	54066.1		0.14114	57420.1		0.14715	47427.5		0.13914	65568.5		0.13914	73721.1		0.14114	75926.9		0.13914	80165.2		0.14114	81832.5
0.14314	52073		0.14314	53024.9		0.14314	54040		0.14314	57387.7		0.14915	47438.3		0.14114	65514.1		0.14114	73623.3		0.14314	75810.7		0.14114	80023.2		0.14314	81673.5
0.14515	52050.4		0.14515	53000.6		0.14515	54013.6		0.14515	57354.7		0.15115	47448.7		0.14314	65458.9		0.14314	73524.3		0.14515	75693.1		0.14314	79879.5		0.14515	81512.7
0.14715	52027.4		0.14715	52975.9		0.14715	53986.9		0.14715	57321.4		0.15315	47458.9		0.14515	65403		0.14515	73424		0.14715	75574.2		0.14515	79734.1		0.14715	81350
0.14915	52004.1		0.14915	52950.9		0.14915	53959.8		0.14915	57287.5		0.15516	47468.8		0.14715	65346.3		0.14715	73322.4		0.14915	75453.8		0.14715	79587		0.14915	81185.5
0.15115	51980.5		0.15115	52925.5		0.15115	53932.3		0.15115	57253.2		0.15716	47478.5		0.14915	65288.8		0.14915	73219.6		0.15115	75332.1		0.14915	79438.3		0.15115	81019.2
0.15315	51956.6		0.15315	52899.8		0.15315	53904.4		0.15315	57218.5		0.15916	47487.8		0.15115	65230.6		0.15115	73115.6		0.15315	75209		0.15115	79287.9		0.15315	80851
0.15516	51932.4		0.15516	52873.7		0.15516	53876.2		0.15516	57183.3		0.16116	47496.9		0.15315	65171.7		0.15315	73010.3		0.15516	75084.6		0.15315	79135.8		0.15516	80681.1
0.15716	51907.8		0.15716	52847.3		0.15716	53847.6		0.15716	57147.6		0.16316	47505.7		0.15516	65112		0.15516	72903.7		0.15716	74958.8		0.15516	78982		0.15716	80509.3
0.15916	51883		0.15916	52820.6		0.15916	53818.6		0.15916	57111.5		0.16517	47514.2		0.15716	65051.5		0.15716	72796		0.15916	74831.7		0.15716	78826.6		0.15916	80335.8
0.16	51872.4		0.16	52809.3		0.16	53806.3		0.16	57096.2		0.16717	47522.5		0.15916	64990.3		0.15916	72686.9		0.16	74777.9		0.15916	78669.6		0.16	80262.4
0.16116	51857.8		0.16116	52793.5		0.16116	53789.2		0.16116	57074.9		0.16917	47530.4		0.16	64964.4		0.16	72640.8		0.16116	74703.2		0.16	78603.2		0.16116	80160.5
0.16316	51832.3		0.16316	52766.1		0.16316	53759.5		0.16316	57037.8		0.17117	47538.1		0.16116	64928.4		0.16116	72576.7		0.16316	74573.4		0.16116	78511		0.16316	79983.5
0.16517	51806.5		0.16517	52738.3		0.16517	53729.4		0.16517	57000.3		0.17317	47545.5		0.16316	64865.7		0.16316	72465.3		0.16517	74442.2		0.16316	78350.7		0.16517	79804.7
0.16717	51780.3		0.16717	52710.2		0.16717	53699		0.16717	56962.3		0.17518	47552.7		0.16517	64802.3		0.16517	72352.6		0.16717	74309.7		0.16517	78188.9		0.16717	79624.2
0.16917	51753.9		0.16917	52681.8		0.16917	53668.2		0.16917	56923.9		0.17718	47559.5		0.16717	64738.1		0.16717	72238.7		0.16917	74175.9		0.16717	78025.4		0.16917	79442
0.17117	51727.1		0.17117	52653		0.17117	53637		0.17117	56885		0.17918	47566.1		0.16917	64673.2		0.16917	72123.6		0.17117	74040.8		0.16917	77860.4		0.17117	79258
0.17317	51700		0.17317	52623.9		0.17317	53605.4		0.17317	56845.6		0.18118	47572.4		0.17117	64607.5		0.17117	72007.3		0.17317	73904.4		0.17117	77693.8		0.17317	79072.4
0.17518	51672.6		0.17518	52594.4		0.17518	53573.5		0.17518	56805.8		0.18318	47578.4		0.17317	64541.1		0.17317	71889.8		0.17518	73766.7		0.17317	77525.6		0.17518	78885
0.17718	51644.9		0.17718	52564.6		0.17718	53541.2		0.17718	56765.5		0.18519	47584.2		0.17518	64474		0.17518	71771.1		0.17718	73627.7		0.17518	77355.9		0.17718	78696
0.17918	51616.8		0.17918	52534.4		0.17918	53508.5		0.17918	56724.7		0.18719	47589.6		0.17718	64406.1		0.17718	71651.2		0.17918	73487.4		0.17718	77184.6		0.17918	78505.4
0.18118	51588.5		0.18118	52503.9		0.18118	53475.5		0.18118	56683.5		0.18919	47594.8		0.17918	64337.5		0.17918	71530.2		0.18118	73345.8		0.17918	77011.8		0.18118	78313
0.18318	51559.8		0.18318	52473.1		0.18318	53442.1		0.18318	56641.9		0.19119	47599.7		0.18118	64268.1		0.18118	71408		0.18318	73203		0.18118	76837.4		0.18318	78119.1
0.18519	51530.8		0.18519	52441.9		0.18519	53408.3		0.18519	56599.7		0.19319	47604.3		0.18318	64198		0.18318	71284.5		0.18519	73058.8		0.18318	76661.6		0.18519	77923.5
0.18719	51501.5		0.18719	52410.4		0.18719	53374.1		0.18719	56557.2		0.1952	47608.7		0.18519	64127.2		0.18519	71160		0.18719	72913.5		0.18519	76484.2		0.18719	77726.4
0.18919	51471.9		0.18919	52378.6		0.18919	53339.6		0.18919	56514.1		0.1972	47612.7		0.18719	64055.6		0.18719	71034.2		0.18919	72766.8		0.18719	76305.3		0.18919	77527.6
0.19119	51441.9		0.19119	52346.4		0.19119	53304.7		0.19119	56470.6		0.1992	47616.5		0.18919	63983.3		0.18919	70907.3		0.19119	72618.9		0.18919	76125		0.19119	77327.2
0.19319	51411.6		0.19319	52313.8		0.19319	53269.5		0.19319	56426.6		0.2012	47620		0.19119	63910.3		0.19119	70779.3		0.19319	72469.8		0.19119	75943.2		0.19319	77125.3
0.1952	51381.1		0.1952	52280.9		0.1952	53233.8		0.1952	56382.2		0.2032	47623.3		0.19319	63836.5		0.19319	70650.1		0.1952	72319.4		0.19319	75759.9		0.1952	76921.8
0.1972	51350.2		0.1972	52247.7		0.1972	53197.9		0.1972	56337.3		0.20521	47626.2		0.1952	63762		0.1952	70519.7		0.1972	72167.9		0.1952	75575.1		0.1972	76716.8
0.1992	51318.9		0.1992	52214.1		0.1992	53161.5		0.1992	56292		0.20721	47628.9		0.1972	63686.8		0.1972	70388.3		0.1992	72015		0.1972	75389		0.1992	76510.2
0.2	51306.4		0.2	52200.6		0.2	53146.8		0.2	56273.7		0.20921	47631.3		0.1992	63610.9		0.1992	70255.6		0.2	71953.6		0.1992	75201.3		0.2	76427.2
0.2012	51287.4		0.2012	52180.2		0.2012	53124.8		0.2012	56246.2		0.21121	47633.4		0.2	63580.3		0.2	70202.3		0.2012	71861		0.2	75125.9		0.2012	76302.1
0.2032	51255.5		0.2032	52146		0.2032	53087.7		0.2032	56199.9		0.21321	47635.2		0.2012	63534.2		0.2012	70121.9		0.2032	71705.8		0.2012	75012.3		0.2032	76092.5
0.20521	51223.4		0.20521	52111.4		0.20521	53050.2		0.20521	56153.1		0.21522	47636.8		0.2032	63456.8		0.2032	69987.1		0.20521	71549.4		0.2032	74821.9		0.20521	75881.5
0.20721	51190.9		0.20721	52076.5		0.20721	53012.3		0.20721	56106		0.21722	47638		0.20521	63378.6		0.20521	69851.1		0.20721	71391.7		0.20521	74630		0.20721	75668.9
0.20921	51158.1		0.20921	52041.2		0.20921	52974.1		0.20921	56058.3		0.21922	47639		0.20721	63299.8		0.20721	69714		0.20921	71232.9		0.20721	74436.8		0.20921	75454.9
0.21121	51124.9		0.21121	52005.6		0.21121	52935.5		0.21121	56010.2		0.22122	47639.7		0.20921	63220.2		0.20921	69575.8		0.21121	71072.9		0.20921	74242.2		0.21121	75239.4
0.21321	51091.5		0.21321	51969.6		0.21321	52896.6		0.21321	55961.6		0.22322	47640.2		0.21121	63139.9		0.21121	69436.6		0.21321	70911.8		0.21121	74046.2		0.21321	75022.5
0.21522	51057.7		0.21522	51933.3		0.21522	52857.3		0.21522	55912.6		0.22523	47640.3		0.21321	63058.9		0.21321	69296.2		0.21522	70749.4		0.21321	73848.9		0.21522	74804.2
0.21722	51023.7		0.21722	51896.7		0.21722	52817.6		0.21722	55863.1		0.22723	47640.2		0.21522	62977.1		0.21522	69154.7		0.21722	70585.9		0.21522	73650.2		0.21722	74584.4
0.21922	50989.3		0.21922	51859.7		0.21922	52777.5		0.21922	55813.1		0.22923	47639.8		0.21722	62894.7		0.21722	69012.2		0.21922	70421.3		0.21722	73450.2		0.21922	74363.3
0.22122	50954.6		0.22122	51822.4		0.22122	52737.1		0.22122	55762.7		0.23123	47639.1		0.21922	62811.5		0.21922	68868.6		0.22122	70255.5		0.21922	73248.8		0.22122	74140.8
0.22322	50919.5		0.22322	51784.7		0.22322	52696.3		0.22322	55711.9		0.23323	47638.1		0.22122	62727.6		0.22122	68723.9		0.22322	70088.6		0.22122	73046.2		0.22322	73916.9
0.22523	50884.2		0.22523	51746.7		0.22523	52655.2		0.22523	55660.5		0.23524	47636.9		0.22322	62643		0.22322	68578.2		0.22523	69920.6		0.22322	72842.2		0.22523	73691.7
0.22723	50848.5		0.22723	51708.4		0.22723	52613.6		0.22723	55608.7		0.23724	47635.3		0.22523	62557.7		0.22523	68431.4		0.22723	69751.4		0.22523	72637		0.22723	73465.1
0.22923	50812.5		0.22923	51669.7		0.22923	52571.7		0.22923	55556.5		0.23924	47633.5		0.22723	62471.7		0.22723	68283.5		0.22923	69581.1		0.22723	72430.5		0.22923	73237.2
0.23123	50776.2		0.23123	51630.7		0.23123	52529.4		0.23123	55503.8		0.24124	47631.4		0.22923	62384.9		0.22923	68134.6		0.23123	69409.8		0.22923	72222.7		0.23123	73007.9
0.23323	50739.6		0.23323	51591.3		0.23323	52486.8		0.23323	55450.6		0.24324	47629.1		0.23123	62297.5		0.23123	67984.7		0.23323	69237.3		0.23123	72013.7		0.23323	72777.4
0.23524	50702.7		0.23524	51551.6		0.23524	52443.8		0.23524	55397		0.24525	47626.4		0.23323	62209.3		0.23323	67833.7		0.23524	69063.7		0.23323	71803.5		0.23524	72545.6
0.23724	50665.4		0.23724	51511.6		0.23724	52400.4		0.23724	55342.9		0.24725	47623.5		0.23524	62120.4		0.23524	67681.7		0.23724	68889.1		0.23524	71592		0.23724	72312.6
0.23924	50627.9		0.23924	51471.2		0.23924	52356.7		0.23924	55288.3		0.24925	47620.3		0.23724	62030.9		0.23724	67528.7		0.23924	68713.3		0.23724	71379.3		0.23924	72078.3
0.24	50613.5		0.24	51455.8		0.24	52340		0.24	55267.5		0.25125	47616.8		0.23924	61940.6		0.23924	67374.7		0.24	68646.3		0.23924	71165.4		0.24	71988.9
0.24124	50590		0.24124	51430.5		0.24124	52312.6		0.24124	55233.3		0.25325	47613		0.24	61906.1		0.24	67315.9		0.24124	68536.5		0.24	71083.8		0.24124	71842.7
0.24324	50551.8		0.24324	51389.4		0.24324	52268.1		0.24324	55177.8		0.25526	47609		0.24124	61849.6		0.24124	67219.6		0.24324	68358.7		0.24124	70950.3		0.24324	71605.9
0.24525	50513.2		0.24525	51348		0.24525	52223.2		0.24525	55121.9		0.25726	47604.7		0.24324	61757.9		0.24324	67063.6		0.24525	68179.8		0.24324	70734		0.24525	71367.9
0.24725	50474.4		0.24725	51306.2		0.24725	52178		0.24725	55065.5		0.25926	47600		0.24525	61665.5		0.24525	66906.5		0.24725	67999.8		0.24525	70516.5		0.24725	71128.7
0.24925	50435.3		0.24925	51264.2		0.24925	52132.4		0.24925	55008.7		0.26126	47595.2		0.24725	61572.4		0.24725	66748.5		0.24925	67818.9		0.24725	70297.9		0.24925	70888.4
0.25125	50395.8		0.25125	51221.7		0.25125	52086.5		0.25125	54951.4		0.26326	47590		0.24925	61478.7		0.24925	66589.5		0.25125	67636.8		0.24925	70078.2		0.25125	70646.8
0.25325	50356		0.25325	51179		0.25325	52040.1		0.25325	54893.6		0.26527	47584.6		0.25125	61384.2		0.25125	66429.5		0.25325	67453.8		0.25125	69857.3		0.25325	70404.2
0.25526	50315.9		0.25526	51135.8		0.25526	51993.4		0.25526	54835.4		0.26727	47578.8		0.25325	61289		0.25325	66268.5		0.25526	67269.8		0.25325	69635.3		0.25526	70160.3
0.25726	50275.5		0.25726	51092.4		0.25726	51946.4		0.25726	54776.7		0.26927	47572.8		0.25526	61193.1		0.25526	66106.6		0.25726	67084.7		0.25526	69412.1		0.25726	69915.4
0.25926	50234.7		0.25926	51048.6		0.25926	51898.9		0.25926	54717.6		0.27127	47566.6		0.25726	61096.5		0.25726	65943.7		0.25926	66898.7		0.25726	69187.9		0.25926	69669.3
0.26126	50193.7		0.26126	51004.5		0.26126	51851.1		0.26126	54657.9		0.27327	47560		0.25926	60999.3		0.25926	65779.9		0.26126	66711.6		0.25926	68962.6		0.26126	69422.2
0.26326	50152.3		0.26326	50960		0.26326	51803		0.26326	54597.9		0.27528	47553.2		0.26126	60901.3		0.26126	65615.1		0.26326	66523.6		0.26126	68736.2		0.26326	69174
0.26527	50110.6		0.26527	50915.2		0.26527	51754.4		0.26527	54537.4		0.27728	47546		0.26326	60802.7		0.26326	65449.4		0.26527	66334.6		0.26326	68508.8		0.26527	68924.7
0.26727	50068.6		0.26727	50870		0.26727	51705.5		0.26727	54476.4		0.27928	47538.7		0.26527	60703.4		0.26527	65282.7		0.26727	66144.7		0.26527	68280.3		0.26727	68674.4
0.26927	50026.3		0.26927	50824.5		0.26927	51656.2		0.26927	54414.9		0.28128	47531		0.26727	60603.4		0.26727	65115.2		0.26927	65953.8		0.26727	68050.8		0.26927	68423
0.27127	49983.6		0.27127	50778.7		0.27127	51606.6		0.27127	54353		0.28328	47523		0.26927	60502.7		0.26927	64946.7		0.27127	65761.9		0.26927	67820.3		0.27127	68170.6
0.27327	49940.7		0.27327	50732.5		0.27327	51556.6		0.27327	54290.7		0.28529	47514.8		0.27127	60401.3		0.27127	64777.3		0.27327	65569.1		0.27127	67588.7		0.27327	67917.3
0.27528	49897.4		0.27528	50686		0.27528	51506.2		0.27528	54227.9		0.28729	47506.3		0.27327	60299.2		0.27327	64607		0.27528	65375.4		0.27327	67356.2		0.27528	67662.9
0.27728	49853.8		0.27728	50639.2		0.27728	51455.5		0.27728	54164.6		0.28929	47497.5		0.27528	60196.5		0.27528	64435.8		0.27728	65180.8		0.27528	67122.7		0.27728	67407.5
0.27928	49809.9		0.27928	50592		0.27928	51404.3		0.27928	54100.9		0.29129	47488.5		0.27728	60093.1		0.27728	64263.7		0.27928	64985.2		0.27728	66888.2		0.27928	67151.3
0.28	49794		0.28	50574.9		0.28	51385.8		0.28	54077.8		0.29329	47479.1		0.27928	59989		0.27928	64090.7		0.28	64914.6		0.27928	66652.7		0.28	67058.8
0.28128	49765.7		0.28128	50544.4		0.28128	51352.9		0.28128	54036.7		0.2953	47469.5		0.28	59951.3		0.28	64028.2		0.28128	64788.8		0.28	66567.7		0.28128	66894
0.28328	49721.1		0.28328	50496.5		0.28328	51301		0.28328	53972		0.2973	47459.6		0.28128	59884.2		0.28128	63916.8		0.28328	64591.4		0.28128	66416.3		0.28328	66635.8
0.28529	49676.3		0.28529	50448.3		0.28529	51248.8		0.28529	53906.9		0.2993	47449.4		0.28328	59778.7		0.28328	63742.1		0.28529	64393.1		0.28328	66178.9		0.28529	66376.8
0.28729	49631.1		0.28729	50399.8		0.28729	51196.2		0.28729	53841.4		0.3013	47439		0.28529	59672.6		0.28529	63566.5		0.28729	64194		0.28529	65940.7		0.28729	66116.8
0.28929	49585.6		0.28929	50350.9		0.28929	51143.2		0.28929	53775.3		0.3033	47428.3		0.28729	59565.8		0.28729	63390		0.28929	63994		0.28729	65701.5		0.28929	65855.9
0.29129	49539.8		0.29129	50301.6		0.29129	51089.9		0.29129	53708.8		0.30531	47417.3		0.28929	59458.3		0.28929	63212.7		0.29129	63793.1		0.28929	65461.4		0.29129	65594.2
0.29329	49493.7		0.29329	50252.1		0.29329	51036.2		0.29329	53641.9		0.30731	47406		0.29129	59350.2		0.29129	63034.5		0.29329	63591.4		0.29129	65220.5		0.29329	65331.6
0.2953	49447.2		0.2953	50202.1		0.2953	50982.2		0.2953	53574.5		0.30931	47394.4		0.29329	59241.4		0.29329	62855.6		0.2953	63388.9		0.29329	64978.6		0.2953	65068.2
0.2973	49400.5		0.2973	50151.9		0.2973	50927.7		0.2973	53506.6		0.31131	47382.6		0.2953	59131.9		0.2953	62675.7		0.2973	63185.4		0.2953	64735.9		0.2973	64804
0.2993	49353.4		0.2993	50101.3		0.2993	50872.9		0.2993	53438.3		0.31331	47370.5		0.2973	59021.8		0.2973	62495.1		0.2993	62981.2		0.2973	64492.4		0.2993	64539
0.3013	49306		0.3013	50050.3		0.3013	50817.8		0.3013	53369.6		0.31532	47358.1		0.2993	58911		0.2993	62313.6		0.3013	62776.1		0.2993	64248		0.3013	64273.1
0.3033	49258.3		0.3033	49999.1		0.3033	50762.2		0.3033	53300.3		0.31732	47345.5		0.3013	58799.5		0.3013	62131.3		0.3033	62570.3		0.3013	64002.8		0.3033	64006.5
0.30531	49210.3		0.30531	49947.4		0.30531	50706.3		0.30531	53230.6		0.31932	47332.5		0.3033	58687.4		0.3033	61948.3		0.30531	62363.6		0.3033	63756.9		0.30531	63739.2
0.30731	49161.9		0.30731	49895.5		0.30731	50650.1		0.30731	53160.5		0.32132	47319.3		0.30531	58574.7		0.30531	61764.4		0.30731	62156.1		0.30531	63510.1		0.30731	63471.1
0.30931	49113.3		0.30931	49843.2		0.30931	50593.4		0.30931	53089.9		0.32332	47305.9		0.30731	58461.2		0.30731	61579.7		0.30931	61947.9		0.30731	63262.5		0.30931	63202.2
0.31131	49064.3		0.31131	49790.6		0.31131	50536.4		0.31131	53018.8		0.32533	47292.1		0.30931	58347.1		0.30931	61394.3		0.31131	61738.8		0.30931	63014.1		0.31131	62932.7
0.31331	49015		0.31331	49737.6		0.31331	50479		0.31331	52947.3		0.32733	47278.1		0.31131	58232.4		0.31131	61208.1		0.31331	61529		0.31131	62765		0.31331	62662.4
0.31532	48965.4		0.31532	49684.3		0.31532	50421.3		0.31532	52875.3		0.32933	47263.8		0.31331	58117		0.31331	61021.1		0.31532	61318.5		0.31331	62515.2		0.31532	62391.5
0.31732	48915.5		0.31732	49630.6		0.31732	50363.2		0.31732	52802.9		0.33133	47249.2		0.31532	58001		0.31532	60833.4		0.31732	61107.1		0.31532	62264.6		0.31732	62119.9
0.31932	48865.2		0.31932	49576.6		0.31932	50304.7		0.31932	52730		0.33333	47234.3		0.31732	57884.3		0.31732	60644.9		0.31932	60895.1		0.31732	62013.3		0.31932	61847.7
0.32	48848.1		0.32	49558.2		0.32	50284.8		0.32	52705.1		0.33534	47219.2		0.31932	57766.9		0.31932	60455.6		0.32	60822.8		0.31932	61761.3		0.32	61754.9
0.32132	48814.7		0.32132	49522.3		0.32132	50245.9		0.32132	52656.6		0.33734	47203.8		0.32	57726.9		0.32	60391.1		0.32132	60682.3		0.32	61675.5		0.32132	61574.8
0.32332	48763.8		0.32332	49467.6		0.32332	50186.7		0.32332	52582.8		0.33934	47188.1		0.32132	57648.9		0.32132	60265.7		0.32332	60468.8		0.32132	61508.6		0.32332	61301.2
0.32533	48712.6		0.32533	49412.6		0.32533	50127.1		0.32533	52508.6		0.34134	47172.2		0.32332	57530.3		0.32332	60074.9		0.32533	60254.5		0.32332	61255.2		0.32533	61027.1
0.32733	48661.1		0.32733	49357.2		0.32733	50067.1		0.32733	52433.8		0.34334	47156		0.32533	57411		0.32533	59883.5		0.32733	60039.6		0.32533	61001.2		0.32733	60752.4
0.32933	48609.3		0.32933	49301.5		0.32933	50006.8		0.32933	52358.6		0.34535	47139.5		0.32733	57291.1		0.32733	59691.4		0.32933	59823.9		0.32733	60746.5		0.32933	60477.1
0.33133	48557.1		0.33133	49245.5		0.33133	49946.2		0.33133	52283		0.34735	47122.7		0.32933	57170.6		0.32933	59498.5		0.33133	59607.6		0.32933	60491.1		0.33133	60201.2
0.33333	48504.7		0.33333	49189.1		0.33333	49885.1		0.33333	52206.9		0.34935	47105.7		0.33133	57049.4		0.33133	59304.9		0.33333	59390.5		0.33133	60235.2		0.33333	59924.8
0.33534	48451.9		0.33534	49132.4		0.33534	49823.7		0.33534	52130.4		0.35135	47088.4		0.33333	56927.6		0.33333	59110.7		0.33534	59172.8		0.33333	59978.6		0.33534	59647.9
0.33734	48398.8		0.33734	49075.4		0.33734	49761.9		0.33734	52053.3		0.35335	47070.8		0.33534	56805.1		0.33534	58915.7		0.33734	58954.5		0.33534	59721.4		0.33734	59370.4
0.33934	48345.4		0.33934	49018		0.33934	49699.8		0.33934	51975.9		0.35536	47053		0.33734	56682		0.33734	58720.1		0.33934	58735.5		0.33734	59463.6		0.33934	59092.5
0.34134	48291.7		0.34134	48960.2		0.34134	49637.2		0.34134	51898		0.35736	47034.9		0.33934	56558.3		0.33934	58523.8		0.34134	58515.8		0.33934	59205.2		0.34134	58814
0.34334	48237.7		0.34334	48902.2		0.34334	49574.4		0.34334	51819.6		0.35936	47016.5		0.34134	56433.9		0.34134	58326.8		0.34334	58295.5		0.34134	58946.3		0.34334	58535.1
0.34535	48183.3		0.34535	48843.8		0.34535	49511.1		0.34535	51740.7		0.36136	46997.8		0.34334	56309		0.34334	58129.2		0.34535	58074.6		0.34334	58686.8		0.34535	58255.7
0.34735	48128.7		0.34735	48785		0.34735	49447.5		0.34735	51661.4		0.36336	46978.9		0.34535	56183.4		0.34535	57930.9		0.34735	57853		0.34535	58426.8		0.34735	57975.9
0.34935	48073.7		0.34935	48725.9		0.34935	49383.5		0.34935	51581.7		0.36537	46959.7		0.34735	56057.1		0.34735	57732		0.34935	57630.8		0.34735	58166.3		0.34935	57695.6
0.35135	48018.4		0.35135	48666.5		0.35135	49319.2		0.35135	51501.5		0.36737	46940.2		0.34935	55930.3		0.34935	57532.4		0.35135	57408.1		0.34935	57905.2		0.35135	57415
0.35335	47962.8		0.35335	48606.7		0.35335	49254.4		0.35335	51420.8		0.36937	46920.5		0.35135	55802.8		0.35135	57332.3		0.35335	57184.7		0.35135	57643.6		0.35335	57133.9
0.35536	47906.9		0.35536	48546.6		0.35536	49189.4		0.35536	51339.7		0.37137	46900.5		0.35335	55674.7		0.35335	57131.4		0.35536	56960.8		0.35335	57381.6		0.35536	56852.5
0.35736	47850.6		0.35736	48486.2		0.35736	49123.9		0.35736	51258.1		0.37337	46880.2		0.35536	55546		0.35536	56930		0.35736	56736.2		0.35536	57119		0.35736	56570.6
0.35936	47794.1		0.35936	48425.4		0.35936	49058.1		0.35936	51176.1		0.37538	46859.7		0.35736	55416.7		0.35736	56728		0.35936	56511.1		0.35736	56856		0.35936	56288.5
0.36	47775.9		0.36	48405.9		0.36	49036.9		0.36	51149.7		0.37738	46838.9		0.35936	55286.8		0.35936	56525.4		0.36	56439		0.35936	56592.6		0.36	56198.1
0.36136	47737.2		0.36136	48364.3		0.36136	48991.9		0.36136	51093.6		0.37938	46817.8		0.36	55245.1		0.36	56460.4		0.36136	56285.5		0.36	56508.2		0.36136	56006
0.36336	47680		0.36336	48302.8		0.36336	48925.3		0.36336	51010.7		0.38138	46796.5		0.36136	55156.2		0.36136	56322.1		0.36336	56059.3		0.36136	56328.7		0.36336	55723.1
0.36537	47622.5		0.36537	48241		0.36537	48858.4		0.36537	50927.3		0.38338	46774.9		0.36336	55025.1		0.36336	56118.3		0.36537	55832.5		0.36336	56064.4		0.36537	55440
0.36737	47564.7		0.36737	48178.9		0.36737	48791.1		0.36737	50843.4		0.38539	46753		0.36537	54893.3		0.36537	55913.9		0.36737	55605.3		0.36537	55799.7		0.36737	55156.5
0.36937	47506.5		0.36937	48116.4		0.36937	48723.5		0.36937	50759.1		0.38739	46730.8		0.36737	54760.9		0.36737	55709		0.36937	55377.5		0.36737	55534.5		0.36937	54872.8
0.37137	47448.1		0.37137	48053.6		0.37137	48655.5		0.37137	50674.3		0.38939	46708.4		0.36937	54628		0.36937	55503.4		0.37137	55149.1		0.36937	55269		0.37137	54588.8
0.37337	47389.3		0.37337	47990.4		0.37337	48587.1		0.37337	50589.1		0.39139	46685.8		0.37137	54494.4		0.37137	55297.4		0.37337	54920.3		0.37137	55003.1		0.37337	54304.5
0.37538	47330.2		0.37538	47926.9		0.37538	48518.3		0.37538	50503.4		0.39339	46662.8		0.37337	54360.2		0.37337	55090.7		0.37538	54691		0.37337	54736.9		0.37538	54020.1
0.37738	47270.8		0.37738	47863.1		0.37738	48449.2		0.37738	50417.3		0.3954	46639.6		0.37538	54225.5		0.37538	54883.6		0.37738	54461.2		0.37538	54470.3		0.37738	53735.3
0.37938	47211.1		0.37938	47798.9		0.37938	48379.7		0.37938	50330.7		0.3974	46616.2		0.37738	54090.1		0.37738	54675.9		0.37938	54230.9		0.37738	54203.3		0.37938	53450.4
0.38138	47151.1		0.38138	47734.4		0.38138	48309.9		0.38138	50243.6		0.3994	46592.4		0.37938	53954.1		0.37938	54467.6		0.38138	54000.1		0.37938	53936.1		0.38138	53165.3
0.38338	47090.7		0.38338	47669.5		0.38338	48239.7		0.38338	50156.1		0.4014	46568.5		0.38138	53817.6		0.38138	54258.9		0.38338	53768.9		0.38138	53668.5		0.38338	52880
0.38539	47030.1		0.38539	47604.4		0.38539	48169.1		0.38539	50068.2		0.4034	46544.2		0.38338	53680.4		0.38338	54049.6		0.38539	53537.3		0.38338	53400.6		0.4	50506.8
0.38739	46969.1		0.38739	47538.8		0.38739	48098.1		0.38739	49979.8		0.40541	46519.7		0.38539	53542.7		0.38539	53839.9		0.38739	53305.1		0.38539	53132.4		0.43343	45728.6
0.38939	46907.8		0.38939	47473		0.38939	48026.8		0.38939	49890.9		0.40741	46494.9		0.38739	53404.3		0.38739	53629.6		0.38939	53072.6		0.38739	52863.9		0.43544	45443.3
0.39139	46846.2		0.39139	47406.8		0.39139	47955.1		0.39139	49801.6		0.40941	46469.9		0.38939	53265.4		0.38939	53418.9		0.39139	52839.6		0.38939	52595.2		0.43744	45158.2
0.39339	46784.3		0.39339	47340.2		0.39339	47883.1		0.39339	49711.8		0.41141	46444.6		0.39139	53125.9		0.39139	53207.6		0.39339	52606.2		0.39139	52326.2		0.43944	44873.3
0.3954	46722		0.3954	47273.3		0.3954	47810.7		0.3954	49621.5		0.41341	46419		0.39339	52985.8		0.39339	52995.9		0.3954	52372.4		0.39339	52057		0.44	44793.6
0.3974	46659.5		0.3974	47206.1		0.3974	47737.9		0.3974	49530.8		0.41542	46393.2		0.3954	52845.2		0.3954	52783.8		0.3974	52138.2		0.3954	51787.6		0.44144	44588.7
0.3994	46596.6		0.3994	47138.6		0.3994	47664.7		0.3994	49439.7		0.41742	46367.1		0.3974	52704		0.3974	52571.2		0.3994	51903.6		0.3974	51517.9		0.44344	44304.2
0.4	46577.7		0.4	47118.2		0.4	47642.7		0.4	49412.3		0.41942	46340.7		0.3994	52562.1		0.3994	52358.1		0.4	51833.2		0.3994	51248		0.44545	44019.9
0.4014	46533.4		0.4014	47070.7		0.4014	47591.2		0.4014	49348.1		0.42142	46314.1		0.4	52519.5		0.4	52294.1		0.4014	51668.6		0.4	51167		0.44745	43735.9
0.4034	46469.9		0.4034	47002.4		0.4034	47517.3		0.4034	49256		0.42342	46287.3		0.4014	52419.7		0.4014	52144.6		0.4034	51433.3		0.4014	50978		0.44945	43452.2
0.40541	46406.1		0.40541	46933.9		0.40541	47443.1		0.40541	49163.5		0.42543	46260.1		0.4034	52276.8		0.4034	51930.6		0.40541	51197.6		0.4034	50707.7		0.45145	43168.7
0.40741	46342		0.40741	46865		0.40741	47368.5		0.40741	49070.6		0.42743	46232.8		0.40541	52133.3		0.40541	51716.2		0.40741	50961.5		0.40541	50437.3		0.45345	42885.5
0.40941	46277.6		0.40941	46795.7		0.40941	47293.5		0.40941	48977.2		0.42943	46205.1		0.40741	51989.1		0.40741	51501.4		0.40941	50725.1		0.40741	50166.7		0.45546	42602.5
0.41141	46212.8		0.41141	46726.1		0.41141	47218.2		0.41141	48883.3		0.43143	46177.2		0.40941	51844.5		0.40941	51286.2		0.41141	50488.3		0.44	45749.8		0.45746	42319.9
0.41341	46147.7		0.41341	46656.2		0.41341	47142.4		0.41341	48788.9		0.43343	46149.1		0.41141	51699.2		0.41141	51070.5		0.41341	50251.2		0.45946	43114.7		0.45946	42037.6
0.41542	46082.3		0.41542	46585.9		0.41542	47066.4		0.41542	48694.2		0.43544	46120.7		0.41341	51553.5		0.41341	50854.5		0.41542	50013.8		0.46146	42844.2		0.46146	41755.6
0.41742	46016.6		0.41742	46515.3		0.41742	46989.9		0.41742	48598.9		0.43744	46092		0.41542	51407.1		0.41542	50638.1		0.41742	49776.1		0.46346	42573.9		0.46346	41473.9
0.41942	45950.6		0.41942	46444.4		0.41942	46913.1		0.41942	48503.2		0.43944	46063.1		0.41742	51260.2		0.41742	50421.3		0.41942	49538		0.46547	42303.7		0.46547	41192.6
0.42142	45884.3		0.42142	46373.1		0.42142	46836		0.42142	48407.1		0.44144	46033.9		0.41942	51112.7		0.41942	50204.1		0.42142	49299.7		0.46747	42033.8		0.46747	40911.6
0.42342	45817.6		0.42342	46301.5		0.42342	46758.4		0.42342	48310.5		0.44344	46004.5		0.42142	50964.7		0.42142	49986.5		0.42342	49061.1		0.46947	41764		0.46947	40631
0.42543	45750.7		0.42543	46229.5		0.42543	46680.5		0.42543	48213.4		0.44545	45974.8		0.42342	50816.1		0.42342	49768.6		0.42543	48822.2		0.47147	41494.4		0.47147	40350.7
0.42743	45683.4		0.42743	46157.3		0.42743	46602.3		0.42743	48115.9		0.44745	45944.8		0.42543	50667		0.42543	49550.3		0.42743	48583		0.47347	41225		0.47347	40070.9
0.42943	45615.8		0.42943	46084.6		0.42943	46523.6		0.42943	48018		0.44945	45914.7		0.42743	50517.3		0.42743	49331.7		0.42943	48343.6		0.47548	40955.8		0.47548	39791.4
0.43143	45547.9		0.43143	46011.7		0.43143	46444.6		0.43143	47919.6		0.45145	45884.2		0.42943	50367.1		0.42943	49112.7		0.43143	48103.9		0.47748	40686.8		0.47748	39512.4
0.43343	45479.7		0.43343	45938.4		0.43343	46365.3		0.43343	47820.7		0.45345	45853.5		0.43143	50216.3		0.43143	48893.4		0.43343	47864		0.47948	40418.1		0.47948	39233.8
0.43544	45411.2		0.43544	45864.7		0.43544	46285.5		0.43544	47721.4		0.45546	45822.6		0.43343	50065		0.43343	48673.8		0.43544	47623.8		0.48	40348.3		0.48	39161.4
0.43744	45342.3		0.43744	45790.7		0.43744	46205.4		0.43744	47621.6		0.45746	45791.4		0.43544	49913.1		0.43544	48453.9		0.43744	47383.5		0.48148	40149.7		0.48148	38955.6
0.43944	45273.2		0.43944	45716.4		0.43944	46125		0.43944	47521.4		0.45946	45759.9		0.43744	49760.7		0.43744	48233.6		0.43944	47142.9		0.48348	39881.5		0.48348	38677.8
0.44	45253.7		0.44	45695.6		0.44	46102.4		0.44	47493.2		0.46146	45728.2		0.43944	49607.8		0.43944	48013.1		0.44	47075.4		0.48549	39613.5		0.48549	38400.5
0.44144	45203.7		0.44144	45641.8		0.44144	46044.2		0.44144	47420.7		0.46346	45696.2		0.44	49564.9		0.44	47951.3		0.44144	46902		0.48749	39345.9		0.48749	38123.7
0.44344	45133.9		0.44344	45566.8		0.44344	45963		0.44344	47319.5		0.46547	45664		0.44144	49454.3		0.44144	47792.2		0.44344	46661		0.48949	39078.5		0.48949	37847.3
0.44545	45063.8		0.44545	45491.5		0.44545	45881.4		0.44545	47218		0.46747	45631.6		0.44344	49300.3		0.44344	47571.1		0.44545	46419.8		0.49149	38811.4		0.49149	37571.4
0.44745	44993.4		0.44745	45415.8		0.44745	45799.5		0.44745	47115.9		0.46947	45598.9		0.44545	49145.8		0.44545	47349.6		0.44745	46178.4		0.49349	38544.7		0.49349	37296
0.44945	44922.6		0.44945	45339.8		0.44945	45717.2		0.44945	47013.4		0.47147	45565.9		0.44745	48990.7		0.44745	47127.9		0.44945	45936.8		0.4955	38278.2		0.4955	37021.1
0.45145	44851.6		0.45145	45263.4		0.45145	45634.6		0.45145	46910.5		0.47347	45532.7		0.44945	48835.1		0.44945	46906		0.45145	45695.1		0.4975	38012.1		0.4975	36746.8
0.45345	44780.2		0.45345	45186.8		0.45345	45551.6		0.45345	46807.1		0.47548	45499.3		0.45145	48679		0.45145	46683.7		0.45345	45453.2		0.4995	37746.3		0.4995	36472.9
0.45546	44708.6		0.45546	45109.8		0.45546	45468.2		0.45546	46703.2		0.47748	45465.6		0.45345	48522.4		0.45345	46461.3		0.45546	45211.1		0.5015	37480.8		0.5015	36199.6
0.45746	44636.6		0.45746	45032.4		0.45746	45384.4		0.45746	46598.9		0.47948	45431.7		0.45546	48365.2		0.45546	46238.5		0.45746	44968.9		0.5035	37215.7		0.5035	35926.8
0.45946	44564.3		0.45946	44954.7		0.45946	45300.3		0.45946	46494.1		0.48148	45397.5		0.45746	48207.5		0.45746	46015.6		0.45946	44726.6		0.50551	36951		0.50551	35654.5
0.46146	44491.7		0.46146	44876.7		0.46146	45215.9		0.46146	46388.9		0.48348	45363.1		0.45946	48049.3		0.45946	45792.4		0.46146	44484.1		0.50751	36686.6		0.50751	35382.9
0.46346	44418.7		0.46346	44798.3		0.46346	45131		0.46346	46283.3		0.48549	45328.4		0.46146	47890.6		0.46146	45568.9		0.46346	44241.6		0.50951	36422.6		0.50951	35111.8
0.46547	44345.5		0.46547	44719.6		0.46547	45045.8		0.46547	46177.1		0.48749	45293.5		0.46346	47731.4		0.46346	45345.3		0.46547	43998.9		0.51151	36159		0.51151	34841.2
0.46747	44271.9		0.46747	44640.6		0.46747	44960.3		0.46747	46070.6		0.48949	45258.3		0.46547	47571.7		0.46547	45121.5		0.46747	43756.1		0.51351	35895.8		0.51351	34571.3
0.46947	44198.1		0.46947	44561.2		0.46947	44874.3		0.46947	45963.6		0.49149	45222.9		0.46747	47411.5		0.46747	44897.4		0.48	42234.4		0.51552	35633		0.51552	34301.9
0.47147	44123.9		0.47147	44481.5		0.47147	44788		0.47147	45856.1		0.49349	45187.3		0.46947	47250.7		0.46947	44673.2		0.51752	37676.1		0.51752	35370.6		0.51752	34033.2
0.47347	44049.4		0.47347	44401.5		0.47347	44701.4		0.47347	45748.2		0.4955	45151.4		0.47147	47089.5		0.47147	44448.7		0.51952	37433.4		0.51952	35108.7		0.51952	33765.1
0.47548	43974.6		0.47548	44321.1		0.47548	44614.4		0.47548	45639.8		0.4975	45115.3		0.47347	46927.7		0.47347	44224.1		0.52	37375.2		0.52	35045.9		0.52	33700.8
0.47748	43899.4		0.47748	44240.4		0.47748	44527		0.47748	45531		0.4995	45078.9		0.47548	46765.5		0.47548	43999.3		0.52152	37190.9		0.52152	34847.1		0.52152	33497.6
0.47948	43824		0.47948	44159.3		0.47948	44439.2		0.47948	45421.7		0.5015	45042.3		0.47748	46602.7		0.47748	43774.4		0.52352	36948.4		0.52352	34586.1		0.52352	33230.7
0.48	43804.3		0.48	44138.2		0.48	44416.4		0.48	45393.2		0.5035	45005.4		0.47948	46439.5		0.47948	43549.2		0.52553	36706		0.52553	34325.4		0.52553	32964.5
0.48148	43748.2		0.48148	44077.9		0.48148	44351.1		0.48148	45311.9		0.50551	44968.3		0.48	46397		0.48	43490.7		0.52753	36463.8		0.52753	34065.2		0.52753	32698.9
0.48348	43672.2		0.48348	43996.2		0.48348	44262.6		0.48348	45201.8		0.50751	44931		0.48148	46275.8		0.48148	43324		0.52953	36221.7		0.52953	33805.5		0.52953	32433.9
0.48549	43595.8		0.48549	43914.1		0.48549	44173.8		0.48549	45091.1		0.50951	44893.5		0.48348	46111.5		0.48348	43098.5		0.53153	35979.8		0.53153	33546.3		0.53153	32169.7
0.48749	43519.1		0.48749	43831.7		0.48749	44084.6		0.48749	44980		0.51151	44855.7		0.48549	45946.8		0.48549	42873		0.53353	35738		0.53353	33287.5		0.53353	31906.1
0.48949	43442.1		0.48949	43749		0.48949	43995		0.48949	44868.5		0.51351	44817.6		0.48749	45781.6		0.48749	42647.3		0.53554	35496.3		0.53554	33029.2		0.53554	31643.2
0.49149	43364.8		0.49149	43665.9		0.49149	43905.1		0.49149	44756.5		0.51552	44779.4		0.48949	45615.9		0.48949	42421.5		0.53754	35254.8		0.53754	32771.4		0.53754	31381
0.49349	43287.1		0.49349	43582.5		0.49349	43814.8		0.49349	44644.1		0.51752	44740.8		0.49149	45449.8		0.49149	42195.5		0.53954	35013.5		0.53954	32514.2		0.53954	31119.4
0.4955	43209.2		0.4955	43498.7		0.4955	43724.1		0.4955	44531.2		0.51952	44702.1		0.49349	45283.1		0.49349	41969.5		0.54154	34772.4		0.54154	32257.4		0.54154	30858.6
0.4975	43130.9		0.4975	43414.7		0.4975	43633.1		0.4975	44417.8		0.52152	44663.1		0.4955	45116		0.4955	41743.3		0.54354	34531.5		0.54354	32001.1		0.54354	30598.5
0.4995	43052.4		0.4995	43330.2		0.4995	43541.7		0.4995	44304		0.52352	44623.9		0.4975	44948.4		0.4975	41517.1		0.54555	34290.7		0.54555	31745.4		0.54555	30339.1
0.5015	42973.5		0.5015	43245.5		0.5015	43450		0.5015	44189.8		0.52553	44584.5		0.4995	44780.3		0.4995	41290.8		0.54755	34050.1		0.54755	31490.2		0.54755	30080.5
0.5035	42894.3		0.5035	43160.4		0.5035	43357.9		0.5035	44075.1		0.52753	44544.8		0.5015	44611.8		0.52	38969.4		0.54955	33809.8		0.54955	31235.6		0.54955	29822.5
0.50551	42814.8		0.50551	43075		0.50551	43265.4		0.50551	43959.9		0.52953	44504.9		0.5035	44442.7		0.55155	35396		0.55155	33569.7		0.55155	30981.5		0.55155	29565.3
0.50751	42734.9		0.50751	42989.2		0.50751	43172.5		0.50751	43844.4		0.53153	44464.7		0.50551	44273.3		0.55355	35169.7		0.55355	33329.7		0.55355	30728		0.55355	29308.9
0.50951	42654.8		0.50951	42903.1		0.50951	43079.3		0.50951	43728.3		0.53353	44424.4		0.50751	44103.3		0.55556	34943.5		0.55556	33090		0.55556	30475		0.55556	29053.2
0.51151	42574.3		0.51151	42816.7		0.51151	42985.8		0.51151	43611.8		0.53554	44383.8		0.50951	43932.9		0.55756	34717.4		0.55756	32850.6		0.55756	30222.6		0.55756	28798.3
0.51351	42493.6		0.51351	42729.9		0.51351	42891.8		0.51351	43494.9		0.53754	44342.9		0.51151	43762		0.55956	34491.4		0.55956	32611.3		0.55956	29970.8		0.55956	28544.2
0.51552	42412.5		0.51552	42642.8		0.51552	42797.6		0.51552	43377.5		0.53954	44301.9		0.51351	43590.7		0.56	34441.7		0.56	32558.7		0.56	29915.5		0.56	28488.4
0.51752	42331.1		0.51752	42555.3		0.51752	42702.9		0.51752	43259.6		0.54154	44260.6		0.51552	43418.9		0.56156	34265.5		0.56156	32372.4		0.56156	29719.6		0.56156	28290.8
0.51952	42249.4		0.51952	42467.6		0.51952	42607.9		0.51952	43141.3		0.54354	44219.1		0.51752	43246.7		0.56356	34039.8		0.56356	32133.6		0.56356	29469		0.56356	28038.2
0.52	42229.7		0.52	42446.4		0.52	42585		0.52	43112.9		0.54555	44177.3		0.51952	43074		0.56557	33814.1		0.56557	31895.2		0.56557	29218.9		0.56557	27786.4
0.52152	42167.4		0.52152	42379.4		0.52152	42512.5		0.52152	43022.6		0.54755	44135.4		0.52	43032.4		0.56757	33588.6		0.56757	31656.9		0.56757	28969.5		0.56757	27535.4
0.52352	42085.1		0.52352	42291		0.52352	42416.8		0.52352	42903.4		0.54955	44093.2		0.52152	42900.8		0.56957	33363.2		0.56957	31419		0.56957	28720.7		0.56957	27285.2
0.52553	42002.4		0.52553	42202.2		0.52553	42320.6		0.52553	42783.7		0.55155	44050.7		0.52352	42727.2		0.57157	33138		0.57157	31181.3		0.57157	28472.5		0.57157	27035.8
0.52753	41919.5		0.52753	42113.1		0.52753	42224.2		0.52753	42663.6		0.55355	44008.1		0.52553	42553.2		0.57357	32912.9		0.57357	30944		0.57357	28224.9		0.57357	26787.3
0.52953	41836.2		0.52953	42023.6		0.52953	42127.3		0.52953	42543.1		0.55556	43965.2		0.52753	42378.7		0.57558	32687.9		0.57558	30706.9		0.57558	27978		0.57558	26539.5
0.53153	41752.6		0.53153	41933.8		0.53153	42030.1		0.53153	42422.1		0.55756	43922.1		0.52953	42203.8		0.57758	32463.1		0.57758	30470.1		0.57758	27731.7		0.57758	26292.6
0.53353	41668.7		0.53353	41843.7		0.53353	41932.6		0.53353	42300.6		0.55956	43878.8		0.53153	42028.4		0.57958	32238.5		0.57958	30233.6		0.57958	27486		0.57958	26046.5
0.53554	41584.5		0.53554	41753.2		0.53554	41834.7		0.53554	42178.7		0.56156	43835.3		0.53353	41852.6		0.58158	32014.1		0.58158	29997.4		0.58158	27241		0.58158	25801.2
0.53754	41500		0.53754	41662.4		0.53754	41736.4		0.53754	42056.4		0.56356	43791.5		0.53554	41676.4		0.58358	31789.8		0.58358	29761.5		0.58358	26996.7		0.58358	25556.8
0.53954	41415.2		0.53954	41571.3		0.53954	41637.7		0.53954	41933.6		0.56557	43747.5		0.53754	41499.7		0.58559	31565.7		0.58559	29526		0.58559	26753		0.58559	25313.3
0.54154	41330		0.54154	41479.8		0.54154	41538.7		0.54154	41810.4		0.56757	43703.3		0.53954	41322.7		0.58759	31341.8		0.58759	29290.8		0.58759	26510		0.58759	25070.6
0.54354	41244.6		0.54354	41388		0.54354	41439.4		0.54354	41686.7		0.56957	43658.9		0.54154	41145.1		0.58959	31118		0.58959	29055.9		0.58959	26267.7		0.58959	24828.7
0.54555	41158.8		0.54555	41295.9		0.54555	41339.6		0.54555	41562.5		0.57157	43614.3		0.54354	40967.2		0.59159	30894.5		0.59159	28821.3		0.59159	26026.1		0.59159	24587.7
0.54755	41072.8		0.54755	41203.4		0.54755	41239.5		0.54755	41437.9		0.57357	43569.4		0.54555	40788.8		0.59359	30671.2		0.59359	28587.1		0.59359	25785.1		0.59359	24347.6
0.54955	40986.4		0.54955	41110.6		0.54955	41139.1		0.54955	41312.9		0.57558	43524.4		0.54755	40610		0.5956	30448.1		0.5956	28353.2		0.5956	25544.8		0.5956	24108.4
0.55155	40899.7		0.55155	41017.5		0.55155	41038.3		0.55155	41187.4		0.57758	43479.1		0.54955	40430.8		0.5976	30225.2		0.5976	28119.7		0.5976	25305.3		0.5976	23870
0.55355	40812.7		0.55355	40924		0.55355	40937.1		0.55355	41061.5		0.57958	43433.6		0.55155	40251.2		0.5996	30002.5		0.5996	27886.6		0.5996	25066.4		0.5996	23632.6
0.55556	40725.3		0.55556	40830.2		0.55556	40835.5		0.55556	40935.1		0.58158	43387.8		0.55355	40071.2		0.6	29958		0.6	27840		0.6	25018.7		0.6	23585.2
0.55756	40637.7		0.55756	40736		0.55756	40733.6		0.55756	40808.3		0.58358	43341.9		0.55556	39890.7		0.6016	29780		0.6016	27653.8		0.6016	24828.2		0.6016	23396
0.55956	40549.8		0.55956	40641.6		0.55956	40631.4		0.55956	40681		0.58559	43295.8		0.55756	39709.9		0.6036	29557.8		0.6036	27421.4		0.6036	24590.8		0.6036	23160.3
0.56	40530.4		0.56	40620.7		0.56	40608.8		0.56	40652.9		0.58759	43249.4		0.55956	39528.6		0.60561	29335.8		0.60561	27189.4		0.60561	24354.1		0.60561	22925.6
0.56156	40461.5		0.56156	40546.7		0.56156	40528.7		0.56156	40553.3		0.58959	43202.8		0.56	39488.7		0.60761	29114.1		0.60761	26957.7		0.60761	24118.1		0.60761	22691.7
0.56356	40372.9		0.56356	40451.6		0.56356	40425.7		0.56356	40425.1		0.59159	43156		0.56156	39347		0.60961	28892.6		0.60961	26726.5		0.60961	23882.8		0.60961	22458.7
0.56557	40284		0.56557	40356.1		0.56557	40322.4		0.56557	40296.5		0.59359	43109		0.56356	39164.9		0.61161	28671.3		0.61161	26495.6		0.61161	23648.3		0.61161	22226.7
0.56757	40194.8		0.56757	40260.3		0.56757	40218.7		0.56757	40167.4		0.5956	43061.8		0.56557	38982.4		0.61361	28450.3		0.61361	26265.1		0.61361	23414.5		0.61361	21995.6
0.56957	40105.3		0.56957	40164.1		0.56957	40114.6		0.56957	40037.9		0.5976	43014.4		0.56757	38799.6		0.61562	28229.6		0.61562	26035.1		0.61562	23181.5		0.61562	21765.4
0.57157	40015.5		0.57157	40067.6		0.57157	40010.2		0.57157	39907.9		0.5996	42966.8		0.56957	38616.3		0.61762	28009.1		0.61762	25805.4		0.61762	22949.2		0.61762	21536.1
0.57357	39925.4		0.57357	39970.8		0.57357	39905.4		0.57357	39777.5		0.6016	42919		0.57157	38432.6		0.61962	27789		0.61962	25576.2		0.61962	22717.7		0.61962	21307.7
0.57558	39835		0.57558	39873.7		0.57558	39800.2		0.57558	39646.7		0.6036	42870.9		0.57357	38248.6		0.62162	27569		0.62162	25347.4		0.62162	22486.9		0.62162	21080.3
0.57758	39744.2		0.57758	39776.2		0.57758	39694.7		0.57758	39515.4		0.60561	42822.7		0.57558	38064.2		0.62362	27349.4		0.62362	25119		0.62362	22256.9		0.62362	20853.8
0.57958	39653.1		0.57958	39678.3		0.57958	39588.8		0.57958	39383.6		0.60761	42774.2		0.57758	37879.3		0.62563	27130.1		0.62563	24891.1		0.62563	22027.7		0.62563	20628.3
0.58158	39561.8		0.58158	39580.2		0.58158	39482.6		0.58158	39251.4		0.60961	42725.5		0.57958	37694.1		0.62763	26911		0.62763	24663.6		0.62763	21799.2		0.62763	20403.7
0.58358	39470.1		0.58358	39481.7		0.58358	39376		0.58358	39118.8		0.61161	42676.7		0.58158	37508.5		0.62963	26692.3		0.62963	24436.5		0.62963	21571.5		0.62963	20180.1
0.58559	39378.1		0.58559	39382.9		0.58559	39269		0.58559	38985.7		0.61361	42627.6		0.58358	37322.6		0.63163	26473.8		0.63163	24209.8		0.63163	21344.6		0.63163	19957.4
0.58759	39285.8		0.58759	39283.7		0.58759	39161.7		0.58759	38852.1		0.61562	42578.3		0.58559	37136.2		0.63363	26255.7		0.63363	23983.7		0.63363	21118.5		0.63363	19735.7
0.58959	39193.2		0.58959	39184.2		0.58959	39054		0.58959	38718.1		0.61762	42528.9		0.58759	36949.5		0.63564	26037.9		0.63564	23758		0.63564	20893.2		0.63564	19514.9
0.59159	39100.2		0.59159	39084.4		0.59159	38946		0.59159	38583.7		0.61962	42479.2		0.58959	36762.4		0.63764	25820.3		0.63764	23532.7		0.63764	20668.7		0.63764	19295.1
0.59359	39007		0.59359	38984.2		0.59359	38837.6		0.59359	38448.8		0.62162	42429.3		0.59159	36575		0.63964	25603.1		0.63964	23307.9		0.63964	20444.9		0.63964	19076.2
0.5956	38913.4		0.5956	38883.7		0.5956	38728.8		0.5956	38313.5		0.62362	42379.2		0.59359	36387.2		0.64	25564.1		0.64	23267.5		0.64	20404.8		0.64	19036.9
0.5976	38819.6		0.5976	38782.9		0.5976	38619.7		0.5976	38177.7		0.62563	42328.9		0.5956	36199		0.64164	25386.3		0.64164	23083.6		0.64164	20222		0.64164	18858.3
0.5996	38725.4		0.5996	38681.7		0.5996	38510.2		0.5996	38041.5		0.62763	42278.5		0.5976	36010.4		0.64364	25169.8		0.64364	22859.7		0.64364	19999.9		0.64364	18641.4
0.6	38706.5		0.6	38661.5		0.6	38488.2		0.6	38014.2		0.62963	42227.8		0.5996	35821.5		0.64565	24953.6		0.64565	22636.4		0.64565	19778.6		0.64565	18425.5
0.6016	38630.9		0.6016	38580.2		0.6016	38400.3		0.6016	37904.9		0.63163	42176.9		0.6	35783.7		0.64765	24737.7		0.64765	22413.5		0.64765	19558.1		0.64765	18210.5
0.6036	38536.1		0.6036	38478.4		0.6036	38290.1		0.6036	37767.8		0.63363	42125.8		0.6016	35632.2		0.64965	24522.2		0.64965	22191.1		0.64965	19338.4		0.64965	17996.5
0.60561	38441		0.60561	38376.2		0.60561	38179.5		0.60561	37630.2		0.63564	42074.6		0.6036	35442.6		0.65165	24307		0.65165	21969.2		0.65165	19119.6		0.65165	17783.5
0.60761	38345.6		0.60761	38273.7		0.60761	38068.6		0.60761	37492.2		0.63764	42023.1		0.60561	35252.6		0.65365	24092.2		0.65365	21747.8		0.65365	18901.5		0.65365	17571.5
0.60961	38249.9		0.60961	38170.9		0.60961	37957.3		0.60961	37353.8		0.63964	41971.4		0.60761	35062.3		0.65566	23877.8		0.65566	21526.9		0.65566	18684.3		0.65566	17360.5
0.61161	38153.8		0.61161	38067.8		0.61161	37845.7		0.61161	37214.9		0.64164	41919.6		0.60961	34871.6		0.65766	23663.7		0.65766	21306.5		0.65766	18468		0.65766	17150.4
0.61361	38057.5		0.61361	37964.3		0.61361	37733.7		0.61361	37075.5		0.64364	41867.6		0.61161	34680.6		0.65966	23450		0.65966	21086.6		0.65966	18252.4		0.65966	16941.4
0.61562	37960.8		0.61562	37860.4		0.61562	37621.3		0.61562	36935.8		0.64565	41815.3		0.61361	34489.2		0.66166	23236.6		0.66166	20867.2		0.66166	18037.7		0.66166	16733.3
0.61762	37863.9		0.61762	37756.3		0.61762	37508.6		0.61762	36795.5		0.64765	41762.9		0.61562	34297.5		0.66366	23023.7		0.66366	20648.4		0.66366	17823.9		0.66366	16526.2
0.61962	37766.6		0.61962	37651.8		0.61962	37395.5		0.61962	36654.9		0.64965	41710.3		0.61762	34105.4		0.66567	22811.1		0.66567	20430.1		0.66567	17610.9		0.66567	16320.2
0.62162	37669		0.62162	37546.9		0.62162	37282		0.62162	36513.7		0.65165	41657.5		0.61962	33913		0.66767	22598.9		0.66767	20212.3		0.66767	17398.7		0.66767	16115.1
0.62362	37571.1		0.62362	37441.8		0.62362	37168.2		0.62362	36372.2		0.65365	41604.5		0.62162	33720.3		0.66967	22387.1		0.66967	19995		0.66967	17187.4		0.66967	15911
0.62563	37472.9		0.62563	37336.3		0.62563	37054.1		0.62563	36230.2		0.65566	41551.3		0.62362	33527.2		0.67167	22175.7		0.67167	19778.3		0.67167	16976.9		0.67167	15707.9
0.62763	37374.4		0.62763	37230.5		0.62763	36939.5		0.62763	36087.7		0.65766	41497.9		0.62563	33333.8		0.67367	21964.7		0.67367	19562.1		0.67367	16767.3		0.67367	15505.9
0.62963	37275.5		0.62963	37124.3		0.62963	36824.6		0.62963	35944.8		0.65966	41444.3		0.62763	33140.1		0.67568	21754		0.67568	19346.5		0.67568	16558.5		0.67568	15304.8
0.63163	37176.4		0.63163	37017.8		0.63163	36709.4		0.63163	35801.5		0.66166	41390.6		0.62963	32946.1		0.67768	21543.8		0.67768	19131.4		0.67768	16350.6		0.67768	15104.7
0.63363	37076.9		0.63363	36911		0.63363	36593.8		0.63363	35657.7		0.66366	41336.7		0.63163	32751.7		0.67968	21334		0.67968	18916.9		0.67968	16143.6		0.67968	14905.7
0.63564	36977.2		0.63564	36803.8		0.63564	36477.8		0.63564	35513.5		0.66567	41282.6		0.63363	32557		0.68	21300.5		0.68	18882.6		0.68	16110.6		0.68	14873.9
0.63764	36877.1		0.63764	36696.4		0.63764	36361.5		0.63764	35368.8		0.66767	41228.3		0.63564	32362		0.68168	21124.7		0.68168	18702.9		0.68168	15937.5		0.68168	14707.6
0.63964	36776.7		0.63964	36588.5		0.63964	36244.8		0.63964	35223.7		0.66967	41173.8		0.63764	32166.7		0.68368	20915.7		0.68368	18489.4		0.68368	15732.2		0.68368	14510.6
0.64	36758.6		0.64	36569.1		0.64	36223.8		0.64	35197.5		0.67167	41119.1		0.63964	31971		0.68569	20707.1		0.68569	18276.6		0.68569	15527.7		0.68569	14314.6
0.64164	36676		0.64164	36480.4		0.64164	36127.8		0.64164	35078.2		0.67367	41064.3		0.64	31935.8		0.68769	20499		0.68769	18064.3		0.68769	15324.2		0.68769	14119.6
0.64364	36575		0.64364	36371.9		0.64364	36010.4		0.64364	34932.2		0.67568	41009.2		0.64164	31775.1		0.68969	20291.3		0.68969	17852.6		0.68969	15121.5		0.68969	13925.6
0.64565	36473.7		0.64565	36263.1		0.64565	35892.6		0.64565	34785.7		0.67768	40954		0.64364	31578.8		0.69169	20084.1		0.69169	17641.4		0.69169	14919.7		0.69169	13732.6
0.64765	36372.1		0.64765	36153.9		0.64765	35774.5		0.64765	34638.8		0.67968	40898.6		0.64565	31382.3		0.69369	19877.3		0.69369	17430.8		0.69369	14718.8		0.69369	13540.6
0.64965	36270.2		0.64965	36044.4		0.64965	35656		0.64965	34491.5		0.68168	40843.1		0.64765	31185.4		0.6957	19670.9		0.6957	17220.9		0.6957	14518.7		0.6957	13349.6
0.65165	36168		0.65165	35934.6		0.65165	35537.2		0.65165	34343.7		0.68368	40787.3		0.64965	30988.2		0.6977	19465		0.6977	17011.5		0.6977	14319.6		0.6977	13159.7
0.65365	36065.4		0.65365	35824.5		0.65365	35418		0.65365	34195.5		0.68569	40731.4		0.65165	30790.7		0.6997	19259.5		0.6997	16802.6		0.6997	14121.3		0.6997	12970.7
0.65566	35962.6		0.65566	35714		0.65566	35298.4		0.65566	34046.9		0.68769	40675.3		0.65365	30593		0.7017	19054.5		0.7017	16594.4		0.7017	13923.9		0.7017	12782.8
0.65766	35859.4		0.65766	35603.2		0.65766	35178.5		0.65766	33897.8		0.68969	40619.1		0.65566	30394.9		0.7037	18849.9		0.7037	16386.8		0.7037	13727.4		0.7037	12595.9
0.65966	35755.9		0.65966	35492.1		0.65966	35058.2		0.65966	33748.2		0.69169	40562.6		0.65766	30196.5		0.70571	18645.8		0.70571	16179.7		0.70571	13531.8		0.70571	12410.1
0.66166	35652.1		0.66166	35380.6		0.66166	34937.6		0.66166	33598.2		0.69369	40506		0.65966	29997.9		0.70771	18442.1		0.70771	15973.3		0.70771	13337.1		0.70771	12225.2
0.66366	35548		0.66366	35268.8		0.66366	34816.6		0.66366	33447.8		0.6957	40449.2		0.66166	29799		0.70971	18238.9		0.70971	15767.5		0.70971	13143.2		0.70971	12041.3
0.66567	35443.6		0.66567	35156.6		0.66567	34695.3		0.66567	33296.9		0.6977	40392.2		0.66366	29599.7		0.71171	18036.2		0.71171	15562.3		0.71171	12950.3		0.71171	11858.5
0.66767	35338.9		0.66767	35044.2		0.66767	34573.6		0.66767	33145.6		0.6997	40335.1		0.66567	29400.2		0.71371	17834		0.71371	15357.7		0.71371	12758.2		0.71371	11676.7
0.66967	35233.9		0.66967	34931.4		0.66967	34451.5		0.66967	32993.9		0.7017	40277.8		0.66767	29200.5		0.71572	17632.2		0.71572	15153.7		0.71572	12567.1		0.71572	11495.9
0.67167	35128.6		0.67167	34818.3		0.67167	34329.1		0.67167	32841.7		0.7037	40220.3		0.66967	29000.4		0.71772	17431		0.71772	14950.3		0.71772	12376.8		0.71772	11316.1
0.67367	35022.9		0.67367	34704.8		0.67367	34206.3		0.67367	32689		0.70571	40162.7		0.67167	28800.1		0.71972	17230.2		0.71972	14747.5		0.71972	12187.5		0.71972	11137.4
0.67568	34917		0.67568	34591		0.67568	34083.2		0.67568	32535.9		0.70771	40104.9		0.67367	28599.4		0.72	17202.1		0.72	14719.2		0.72	12161.1		0.72	11112.4
0.67768	34810.7		0.67768	34476.9		0.67768	33959.7		0.67768	32382.4		0.70971	40046.9		0.67568	28398.6		0.72172	17029.8		0.72172	14545.4		0.72172	11999		0.72172	10959.6
0.67968	34704.2		0.67968	34362.4		0.67968	33835.8		0.67968	32228.5		0.71171	39988.8		0.67768	28197.4		0.72372	16830		0.72372	14343.9		0.72372	11811.5		0.72372	10782.9
0.68	34687.1		0.68	34344.1		0.68	33816		0.68	32203.8		0.71371	39930.5		0.67968	27996		0.72573	16630.7		0.72573	14143		0.72573	11624.9		0.72573	10607.2
0.68168	34597.3		0.68168	34247.6		0.68168	33711.6		0.68168	32074.1		0.71572	39872		0.68	27963.7		0.72773	16431.9		0.72773	13942.7		0.72773	11439.1		0.72773	10432.5
0.68368	34490.1		0.68368	34132.5		0.68368	33587		0.68368	31919.2		0.71772	39813.4		0.68168	27794.3		0.72973	16233.5		0.72973	13743.1		0.72973	11254.3		0.72973	10258.8
0.68569	34382.6		0.68569	34017.1		0.68569	33462.1		0.68569	31763.9		0.71972	39754.6		0.68368	27592.4		0.73173	16035.7		0.73173	13544.1		0.73173	11070.3		0.73173	10086.2
0.68769	34274.8		0.68769	33901.3		0.68769	33336.8		0.68769	31608.2		0.72172	39695.6		0.68569	27390.2		0.73373	15838.4		0.73373	13345.8		0.73373	10887.3		0.73373	9914.52
0.68969	34166.7		0.68969	33785.2		0.68969	33211.2		0.68969	31452		0.72372	39636.5		0.68769	27187.7		0.73574	15641.6		0.73574	13148		0.73574	10705.2		0.73574	9743.89
0.69169	34058.3		0.69169	33668.8		0.69169	33085.2		0.69169	31295.4		0.72573	39577.2		0.68969	26985		0.73774	15445.2		0.73774	12951		0.73774	10523.9		0.73774	9574.27
0.69369	33949.6		0.69369	33552		0.69369	32958.9		0.69369	31138.4		0.72773	39517.8		0.69169	26782		0.73974	15249.5		0.73974	12754.6		0.73974	10343.6		0.73974	9405.65
0.6957	33840.6		0.6957	33434.9		0.6957	32832.1		0.6957	30980.9		0.72973	39458.2		0.69369	26578.8		0.74174	15054.2		0.74174	12558.8		0.74174	10164.2		0.74174	9238.05
0.6977	33731.2		0.6977	33317.5		0.6977	32705.1		0.6977	30823		0.73173	39398.4		0.6957	26375.3		0.74374	14859.4		0.74374	12363.7		0.74374	9985.72		0.74374	9071.46
0.6997	33621.6		0.6997	33199.7		0.6997	32577.6		0.6997	30664.6		0.73373	39338.5		0.6977	26171.6		0.74575	14665.2		0.74575	12169.2		0.74575	9808.13		0.74575	8905.88
0.7017	33511.6		0.7017	33081.6		0.7017	32449.9		0.7017	30505.8		0.73574	39278.4		0.6997	25967.6		0.74775	14471.5		0.74775	11975.4		0.74775	9631.45		0.74775	8741.3
0.7037	33401.4		0.7037	32963.2		0.7037	32321.7		0.7037	30346.5		0.73774	39218.2		0.7017	25763.5		0.74975	14278.3		0.74975	11782.2		0.74975	9455.67		0.74975	8577.73
0.70571	33290.8		0.70571	32844.4		0.70571	32193.2		0.70571	30186.8		0.73974	39157.8		0.7037	25559		0.75175	14085.7		0.75175	11589.7		0.75175	9280.81		0.75175	8415.17
0.70771	33179.9		0.70771	32725.3		0.70771	32064.4		0.70771	30026.7		0.74174	39097.3		0.70571	25354.3		0.75375	13893.6		0.75375	11397.9		0.75375	9106.85		0.75375	8253.61
0.70971	33068.7		0.70971	32605.9		0.70971	31935.2		0.70971	29866.1		0.74374	39036.6		0.70771	25149.4		0.75576	13702		0.75576	11206.7		0.75576	8933.8		0.75576	8093.05
0.71171	32957.2		0.71171	32486.2		0.71171	31805.6		0.71171	29705.1		0.74575	38975.8		0.70971	24944.3		0.75776	13511		0.75776	11016.2		0.75776	8761.66		0.75776	7933.5
0.71371	32845.4		0.71371	32366.1		0.71371	31675.7		0.71371	29543.7		0.74775	38914.8		0.71171	24738.9		0.75976	13320.5		0.75976	10826.4		0.75976	8590.43		0.75976	7774.94
0.71572	32733.3		0.71572	32245.7		0.71572	31545.4		0.71572	29381.8		0.74975	38853.7		0.71371	24533.4		0.76	13297.6		0.76	10803.7		0.76	8569.94		0.76	7755.98
0.71772	32620.9		0.71772	32125		0.71772	31414.8		0.71772	29219.5		0.75175	38792.4		0.71572	24327.5		0.76176	13130.5		0.76176	10637.2		0.76176	8420.1		0.76176	7617.38
0.71972	32508.2		0.71972	32003.9		0.71972	31283.8		0.71972	29056.7		0.75375	38730.9		0.71772	24121.5		0.76376	12941.1		0.76376	10448.7		0.76376	8250.69		0.76376	7460.82
0.72	32492.4		0.72	31987		0.72	31265.4		0.72	29033.9		0.75576	38669.3		0.71972	23915.3		0.76577	12752.3		0.76577	10260.9		0.76577	8082.18		0.76577	7305.26
0.72172	32395.2		0.72172	31882.5		0.72172	31152.4		0.72172	28893.5		0.75776	38607.6		0.72	23886.4		0.76777	12564		0.76777	10073.8		0.76777	7914.59		0.76777	7150.68
0.72372	32281.8		0.72372	31760.8		0.72372	31020.7		0.72372	28729.9		0.75976	38545.7		0.72172	23708.8		0.76977	12376.2		0.76977	9887.31		0.76977	7747.89		0.76977	6997.1
0.72573	32168.2		0.72573	31638.8		0.72573	30888.7		0.72573	28565.8		0.76176	38483.7		0.72372	23502.1		0.77177	12189		0.77177	9701.52		0.77177	7582.11		0.77177	6844.51
0.72773	32054.2		0.72773	31516.4		0.72773	30756.3		0.72773	28401.3		0.76376	38421.6		0.72573	23295.2		0.77377	12002.4		0.77377	9516.41		0.77377	7417.23		0.77377	6692.91
0.72973	31940		0.72973	31393.7		0.72973	30623.5		0.72973	28236.3		0.76577	38359.2		0.72773	23088.1		0.77578	11816.3		0.77578	9331.99		0.77578	7253.26		0.77578	6542.29
0.73173	31825.4		0.73173	31270.6		0.73173	30490.4		0.73173	28070.9		0.76777	38296.8		0.72973	22880.8		0.77778	11630.8		0.77778	9148.25		0.77778	7090.2		0.77778	6392.66
0.73373	31710.5		0.73373	31147.3		0.73373	30356.9		0.73373	27905.1		0.76977	38234.2		0.73173	22673.2		0.77978	11445.9		0.77978	8965.19		0.77978	6928.04		0.77978	6244
0.73574	31595.3		0.73574	31023.6		0.73574	30223.1		0.73574	27738.8		0.77177	38171.5		0.73373	22465.5		0.78178	11261.5		0.78178	8782.82		0.78178	6766.79		0.78178	6096.33
0.73774	31479.9		0.73774	30899.6		0.73774	30088.9		0.73774	27572.1		0.77377	38108.6		0.73574	22257.6		0.78378	11077.7		0.78378	8601.15		0.78378	6606.43		0.78378	5949.64
0.73974	31364.1		0.73974	30775.2		0.73974	29954.3		0.73974	27405		0.77578	38045.6		0.73774	22049.5		0.78579	10894.4		0.78579	8420.16		0.78579	6446.99		0.78579	5803.92
0.74174	31248		0.74174	30650.5		0.74174	29819.4		0.74174	27237.4		0.77778	37982.4		0.73974	21841.2		0.78779	10711.8		0.78779	8239.86		0.78779	6288.44		0.78779	5659.18
0.74374	31131.6		0.74374	30525.5		0.74374	29684.2		0.74374	27069.4		0.77978	37919.1		0.74174	21632.6		0.78979	10529.7		0.78979	8060.25		0.78979	6130.8		0.78979	5515.41
0.74575	31014.8		0.74575	30400.2		0.74575	29548.6		0.74575	26900.9		0.78178	37855.7		0.74374	21423.9		0.79179	10348.2		0.79179	7881.34		0.79179	5974.05		0.79179	5372.6
0.74775	30897.8		0.74775	30274.5		0.74775	29412.6		0.74775	26732		0.78378	37792.2		0.74575	21215		0.79379	10167.3		0.79379	7703.13		0.79379	5818.21		0.79379	5230.77
0.74975	30780.5		0.74975	30148.5		0.74975	29276.3		0.74975	26562.7		0.78579	37728.5		0.74775	21006		0.7958	9986.9		0.7958	7525.61		0.7958	5663.26		0.7958	5089.9
0.75175	30662.9		0.75175	30022.2		0.75175	29139.6		0.75175	26392.9		0.78779	37664.6		0.74975	20796.7		0.7978	9807.13		0.7978	7348.78		0.7978	5509.22		0.7978	4949.99
0.75375	30544.9		0.75375	29895.5		0.75375	29002.6		0.75375	26222.7		0.78979	37600.7		0.75175	20587.3		0.7998	9627.95		0.7998	7172.66		0.7998	5356.06		0.7998	4811.04
0.75576	30426.7		0.75576	29768.5		0.75576	28865.2		0.75576	26052.1		0.79179	37536.6		0.75375	20377.6		0.8	9610.07		0.8	7155.09		0.8	5340.8		0.8	4797.19
0.75776	30308.1		0.75776	29641.2		0.75776	28727.4		0.75776	25881		0.79379	37472.4		0.75576	20167.8		0.8018	9449.36		0.8018	6997.24		0.8018	5203.81		0.8018	4673.04
0.75976	30189.2		0.75976	29513.6		0.75976	28589.3		0.75976	25709.5		0.7958	37408		0.75776	19957.9		0.8038	9271.35		0.8038	6822.52		0.8038	5052.45		0.8038	4536
0.76	30175		0.76	29498.2		0.76	28572.7		0.76	25688.9		0.7978	37343.5		0.75976	19747.7		0.80581	9093.93		0.80581	6648.5		0.80581	4901.98		0.80581	4399.92
0.76176	30070.1		0.76176	29385.6		0.76176	28450.9		0.76176	25537.5		0.7998	37278.9		0.76	19722.5		0.80781	8917.11		0.80781	6475.18		0.80781	4752.4		0.80781	4264.78
0.76376	29950.6		0.76376	29257.3		0.76376	28312.1		0.76376	25365.1		0.8018	37214.2		0.76176	19537.4		0.80981	8740.88		0.80981	6302.57		0.80981	4603.71		0.80981	4130.59
0.76577	29830.8		0.76577	29128.7		0.76577	28172.9		0.76577	25192.3		0.8038	37149.3		0.76376	19326.9		0.81181	8565.24		0.81181	6130.67		0.81181	4455.92		0.81181	3997.34
0.76777	29710.7		0.76777	28999.7		0.76777	28033.4		0.76777	25019.1		0.80581	37084.3		0.76577	19116.2		0.81381	8390.2		0.81381	5959.47		0.81381	4309.01		0.81381	3865.03
0.76977	29590.4		0.76977	28870.4		0.76977	27893.5		0.76977	24845.4		0.80781	37019.2		0.76777	18905.4		0.81582	8215.76		0.81582	5788.97		0.81582	4162.98		0.81582	3733.67
0.77177	29469.7		0.77177	28740.8		0.77177	27753.3		0.77177	24671.2		0.80981	36953.9		0.76977	18694.5		0.81782	8041.92		0.81782	5619.19		0.81782	4017.85		0.81782	3603.23
0.77377	29348.7		0.77377	28610.9		0.77377	27612.7		0.77377	24496.7		0.81181	36888.6		0.77177	18483.3		0.81982	7868.68		0.81982	5450.11		0.81982	3873.59		0.81982	3473.73
0.77578	29227.3		0.77578	28480.6		0.77578	27471.8		0.77578	24321.7		0.81381	36823.1		0.77377	18272		0.82182	7696.04		0.82182	5281.74		0.82182	3730.22		0.82182	3345.16
0.77778	29105.7		0.77778	28350		0.77778	27330.5		0.77778	24146.2		0.81582	36757.5		0.77578	18060.6		0.82382	7524.01		0.82382	5114.08		0.82382	3587.72		0.82382	3217.52
0.77978	28983.8		0.77978	28219.1		0.77978	27188.9		0.77978	23970.4		0.81782	36691.7		0.77778	17849		0.82583	7352.58		0.82583	4947.13		0.82583	3446.11		0.82583	3090.8
0.78178	28861.6		0.78178	28087.9		0.78178	27046.9		0.78178	23794.1		0.81982	36625.9		0.77978	17637.2		0.82783	7181.75		0.82783	4780.89		0.82783	3305.37		0.82783	2965
0.78378	28739.1		0.78378	27956.3		0.78378	26904.6		0.78378	23617.3		0.82182	36559.9		0.78178	17425.3		0.82983	7011.54		0.82983	4615.37		0.82983	3165.5		0.82983	2840.12
0.78579	28616.2		0.78579	27824.4		0.78579	26761.9		0.78579	23440.2		0.82382	36493.8		0.78378	17213.3		0.83183	6841.94		0.83183	4450.55		0.83183	3026.51		0.83183	2716.15
0.78779	28493.1		0.78779	27692.2		0.78779	26618.8		0.78779	23262.5		0.82583	36427.6		0.78579	17001.1		0.83383	6672.94		0.83383	4286.45		0.83383	2888.39		0.83383	2593.1
0.78979	28369.6		0.78979	27559.6		0.78979	26475.4		0.78979	23084.5		0.82783	36361.3		0.78779	16788.8		0.83584	6504.56		0.83584	4123.06		0.83584	2751.15		0.83584	2470.95
0.79179	28245.9		0.79179	27426.7		0.79179	26331.6		0.79179	22906		0.82983	36294.8		0.78979	16576.4		0.83784	6336.79		0.83784	3960.39		0.83784	2614.76		0.83784	2349.71
0.79379	28121.8		0.79379	27293.5		0.79379	26187.5		0.79379	22727.1		0.83183	36228.3		0.79179	16363.8		0.83984	6169.63		0.83984	3798.43		0.83984	2479.25		0.83984	2229.37
0.7958	27997.5		0.7958	27160		0.7958	26043.1		0.7958	22547.8		0.83383	36161.6		0.79379	16151		0.84	6156.28		0.84	3785.5		0.84	2468.44		0.84	2219.78
0.7978	27872.8		0.7978	27026.1		0.7978	25898.3		0.7978	22368		0.83584	36094.8		0.7958	15938.2		0.84184	6003.09		0.84184	3637.18		0.84184	2344.59		0.84184	2109.93
0.7998	27747.8		0.7998	26891.9		0.7998	25753.1		0.7998	22187.8		0.83784	36027.9		0.7978	15725.2		0.84384	5837.16		0.84384	3476.65		0.84384	2210.8		0.84384	1991.38
0.8	27735.3		0.8	26878.5		0.8	25738.5		0.8	22169.7		0.83984	35960.9		0.7998	15512.1		0.84585	5671.86		0.84585	3316.83		0.84585	2077.87		0.84585	1873.73
0.8018	27622.6		0.8018	26757.4		0.8018	25607.6		0.8018	22007.1		0.84184	35893.8		0.8	15490.8		0.84785	5507.17		0.84785	3157.72		0.84785	1945.8		0.84785	1756.96
0.8038	27497		0.8038	26622.6		0.8038	25461.7		0.8038	21826.1		0.84384	35826.6		0.8018	15298.8		0.84985	5343.1		0.84985	2999.34		0.84985	1814.58		0.84985	1641.08
0.80581	27371.1		0.80581	26487.4		0.80581	25315.5		0.80581	21644.6		0.84585	35759.3		0.8038	15085.5		0.85185	5179.64		0.85185	2841.66		0.85185	1684.22		0.85185	1526.08
0.80781	27244.9		0.80781	26351.9		0.80781	25168.9		0.80781	21462.6		0.84785	35691.8		0.80581	14872		0.85385	5016.81		0.85385	2684.71		0.85385	1554.71		0.85385	1411.96
0.80981	27118.4		0.80981	26216.1		0.80981	25021.9		0.80981	21280.2		0.84985	35624.3		0.80781	14658.4		0.85586	4854.61		0.85586	2528.46		0.85586	1426.04		0.85586	1298.72
0.81181	26991.6		0.81181	26079.9		0.81181	24874.7		0.81181	21097.4		0.85185	35556.6		0.80981	14444.7		0.85786	4693.02		0.85786	2372.94		0.85786	1298.23		0.85786	1186.34
0.81381	26864.5		0.81381	25943.4		0.81381	24727		0.81381	20914.2		0.85385	35488.9		0.81181	14230.9		0.85986	4532.06		0.85986	2218.13		0.85986	1171.26		0.85986	1074.84
0.81582	26737.1		0.81582	25806.6		0.81582	24579		0.81582	20730.5		0.85586	35421		0.81381	14017		0.86186	4371.72		0.86186	2064.03		0.86186	1045.13		0.86186	964.197
0.81782	26609.4		0.81782	25669.5		0.81782	24430.7		0.81782	20546.4		0.85786	35353.1		0.81582	13802.9		0.86386	4212.01		0.86386	1910.65		0.86386	919.836		0.86386	854.417
0.81982	26481.4		0.81982	25532		0.81982	24282		0.81982	20361.9		0.85986	35285		0.81782	13588.8		0.86587	4052.92		0.86587	1757.99		0.86587	795.384		0.86587	745.494
0.82182	26353		0.82182	25394.3		0.82182	24133		0.82182	20176.9		0.86186	35216.8		0.81982	13374.5		0.86787	3894.46		0.86787	1606.04		0.86787	671.768		0.86787	637.425
0.82382	26224.4		0.82382	25256.2		0.82382	23983.6		0.82382	19991.5		0.86386	35148.6		0.82182	13160.2		0.86987	3736.62		0.86987	1454.8		0.86987	548.984		0.86987	530.206
0.82583	26095.5		0.82583	25117.7		0.82583	23833.8		0.82583	19805.7		0.86587	35080.2		0.82382	12945.7		0.87187	3579.42		0.87187	1304.28		0.87187	427.03		0.87187	423.833
0.82783	25966.3		0.82783	24979		0.82783	23683.7		0.82783	19619.4		0.86787	35011.7		0.82583	12731.2		0.87387	3422.84		0.87387	1154.48		0.87387	305.905		0.87387	318.304
0.82983	25836.7		0.82983	24839.9		0.82983	23533.3		0.82983	19432.7		0.86987	34943.2		0.82783	12516.5		0.87588	3266.89		0.87588	1005.39		0.87588	185.604		0.87588	213.613
0.83183	25706.9		0.83183	24700.5		0.83183	23382.5		0.83183	19245.6		0.87187	34874.5		0.82983	12301.8		0.87788	3111.57		0.87788	857.014		0.87788	66.1269		0.87788	109.758
0.83383	25576.7		0.83383	24560.7		0.83383	23231.3		0.83383	19058		0.87387	34805.7		0.83183	12087		0.87988	2956.87		0.87988	709.352		0.87988	-52.5303		0.87988	6.73431
0.83584	25446.3		0.83584	24420.7		0.83584	23079.8		0.83584	18870.1		0.87588	34736.9		0.83383	11872.1		0.88	2947.61		0.88	700.515		0.88	-59.6237		0.88	0.57926
0.83784	25315.5		0.83784	24280.3		0.83784	22927.9		0.83784	18681.6		0.87788	34667.9		0.83584	11657.1		0.88188	2802.81		0.88188	562.404		0.88188	-170.37		0.88188	-95.4614
0.83984	25184.5		0.83984	24139.6		0.83984	22775.7		0.83984	18492.8		0.87988	34598.9		0.83784	11442		0.88388	2649.38		0.88388	416.17		0.88388	-287.394		0.88388	-196.833
0.84	25174		0.84	24128.3		0.84	22763.5		0.84	18477.7		0.88188	34529.8		0.83984	11226.8		0.88589	2496.58		0.88589	270.647		0.88589	-403.606		0.88589	-297.384
0.84184	25053.1		0.84184	23998.5		0.84184	22623.2		0.84184	18303.5		0.88388	34460.6		0.84	11209.6		0.88789	2344.41		0.88789	125.838		0.88789	-519.008		0.88789	-397.119
0.84384	24921.5		0.84384	23857.2		0.84384	22470.3		0.84384	18113.8		0.88589	34391.2		0.84184	11011.6		0.88989	2192.88		0.88989	-18.2601		0.88989	-633.604		0.88989	-496.041
0.84585	24789.5		0.84585	23715.5		0.84585	22317		0.84585	17923.7		0.88789	34321.8		0.84384	10796.3		0.89189	2041.97		0.89189	-161.647		0.89189	-747.394		0.89189	-594.154
0.84785	24657.2		0.84785	23573.5		0.84785	22163.4		0.84785	17733.1		0.88989	34252.3		0.84585	10580.9		0.89389	1891.7		0.89389	-304.322		0.89389	-860.384		0.89389	-691.463
0.84985	24524.6		0.84985	23431.1		0.84985	22009.4		0.84985	17542.1		0.89189	34182.8		0.84785	10365.4		0.8959	1742.06		0.8959	-446.287		0.8959	-972.574		0.8959	-787.97
0.85185	24391.8		0.85185	23288.5		0.85185	21855.1		0.85185	17350.7		0.89389	34113.1		0.84985	10149.9		0.8979	1593.05		0.8979	-587.543		0.8979	-1083.97		0.8979	-883.68
0.85385	24258.6		0.85385	23145.5		0.85385	21700.5		0.85385	17158.8		0.8959	34043.3		0.85185	9934.27		0.8999	1444.68		0.8999	-728.089		0.8999	-1194.57		0.8999	-978.596
0.85586	24125.1		0.85586	23002.2		0.85586	21545.4		0.85586	16966.5		0.8979	33973.5		0.85385	9718.6		0.9019	1296.94		0.9019	-867.927		0.9019	-1304.38		0.9019	-1072.72
0.85786	23991.3		0.85786	22858.5		0.85786	21390.1		0.85786	16773.8		0.8999	33903.6		0.85586	9502.87		0.9039	1149.83		0.9039	-1007.06		0.9039	-1413.4		0.9039	-1166.07
0.85986	23857.2		0.85986	22714.6		0.85986	21234.4		0.85986	16580.6		0.9019	33833.6		0.85786	9287.08		0.90591	1003.35		0.90591	-1145.48		0.90591	-1521.64		0.90591	-1258.63
0.86186	23722.8		0.86186	22570.3		0.86186	21078.3		0.86186	16387.1		0.9039	33763.5		0.85986	9071.23		0.90791	857.513		0.90791	-1283.2		0.90791	-1629.1		0.90791	-1350.41
0.86386	23588.2		0.86386	22425.7		0.86386	20921.9		0.86386	16193.1		0.90591	33693.3		0.86186	8855.32		0.90991	712.305		0.90991	-1420.21		0.90991	-1735.78		0.90991	-1441.42
0.86587	23453.2		0.86587	22280.8		0.86587	20765.1		0.86587	15998.6		0.90791	33623		0.86386	8639.36		0.91191	567.731		0.91191	-1556.52		0.91191	-1841.68		0.91191	-1531.66
0.86787	23317.9		0.86787	22135.5		0.86787	20608		0.86787	15803.8		0.90991	33552.7		0.86587	8423.35		0.91391	423.791		0.91391	-1692.12		0.91391	-1946.81		0.91391	-1621.13
0.86987	23182.3		0.86987	21989.9		0.86987	20450.6		0.86987	15608.5		0.91191	33482.3		0.86787	8207.28		0.91592	280.484		0.91592	-1827.02		0.91592	-2051.17		0.91592	-1709.84
0.87187	23046.4		0.87187	21844		0.87187	20292.7		0.87187	15412.8		0.91391	33411.8		0.86987	7991.17		0.91792	137.81		0.91792	-1961.21		0.91792	-2154.76		0.91792	-1797.8
0.87387	22910.2		0.87387	21697.8		0.87387	20134.6		0.87387	15216.6		0.91592	33341.2		0.87187	7775.01		0.91992	-4.23053		0.91992	-2094.71		0.91992	-2257.59		0.91992	-1885
0.87588	22773.6		0.87588	21551.2		0.87588	19976.1		0.87588	15020		0.91792	33270.6		0.87387	7558.81		0.92	-9.89897		0.92	-2100.04		0.92	-2261.69		0.92	-1888.47
0.87788	22636.8		0.87788	21404.4		0.87788	19817.2		0.87788	14823		0.91992	33199.9		0.87588	7342.56		0.92192	-145.638		0.92192	-2227.51		0.92192	-2359.66		0.92192	-1971.45
0.87988	22499.7		0.87988	21257.2		0.87988	19658		0.87988	14625.6		0.92192	33129.1		0.87788	7126.28		0.92392	-286.412		0.92392	-2359.6		0.92392	-2460.97		0.92392	-2057.16
0.88	22491.5		0.88	21248.3		0.88	19648.4		0.88	14613.8		0.92392	33058.2		0.87988	6909.96		0.92593	-426.553		0.92593	-2491		0.92593	-2561.53		0.92593	-2142.12
0.88188	22362.3		0.88188	21109.6		0.88188	19498.4		0.88188	14427.8		0.92593	32987.3		0.88	6896.98		0.92793	-566.061		0.92793	-2621.7		0.92793	-2661.33		0.92793	-2226.35
0.88388	22224.6		0.88388	20961.8		0.88388	19338.5		0.88388	14229.5		0.92793	32916.2		0.88188	6693.6		0.92993	-704.937		0.92993	-2751.7		0.92993	-2760.39		0.92993	-2309.85
0.88589	22086.6		0.88589	20813.6		0.88589	19178.3		0.88589	14030.8		0.92993	32845.1		0.88388	6477.21		0.93193	-843.18		0.93193	-2881.01		0.93193	-2858.7		0.93193	-2392.61
0.88789	21948.3		0.88789	20665.1		0.88789	19017.7		0.88789	13831.6		0.93193	32774		0.88589	6260.79		0.93393	-980.791		0.93393	-3009.62		0.93393	-2956.27		0.93393	-2474.65
0.88989	21809.6		0.88989	20516.3		0.88989	18856.7		0.88989	13632.1		0.93393	32702.8		0.88789	6044.34		0.93594	-1117.77		0.93594	-3137.55		0.93594	-3053.09		0.93594	-2555.97
0.89189	21670.7		0.89189	20367.2		0.89189	18695.4		0.89189	13432.1		0.93594	32631.5		0.92	2570.32		0.93794	-1254.12		0.93794	-3264.77		0.93794	-3149.19		0.93794	-2636.57
0.89389	21531.5		0.89389	20217.7		0.89389	18533.8		0.89389	13231.7		0.93794	32560.1		0.93994	413.507		0.93994	-1389.84		0.93994	-3391.31		0.93994	-3244.55		0.93994	-2716.46
0.8959	21392		0.8959	20067.9		0.8959	18371.8		0.8959	13030.8		0.93994	32488.7		0.94194	197.076		0.94194	-1524.92		0.94194	-3517.16		0.94194	-3339.18		0.94194	-2795.64
0.8979	21252.1		0.8979	19917.8		0.8979	18209.4		0.8979	12829.5		0.94194	32417.2		0.94394	-19.3251		0.94394	-1659.38		0.94394	-3642.32		0.94394	-3433.09		0.94394	-2874.12
0.8999	21112		0.8999	19767.4		0.8999	18046.7		0.8999	12627.8		0.94394	32345.6		0.94595	-235.695		0.94595	-1793.2		0.94595	-3766.79		0.94595	-3526.27		0.94595	-2951.89
0.9019	20971.6		0.9019	19616.6		0.9019	17883.7		0.9019	12425.7		0.94595	32274		0.94795	-452.031		0.94795	-1926.4		0.94795	-3890.58		0.94795	-3618.73		0.94795	-3028.97
0.9039	20830.9		0.9039	19465.5		0.9039	17720.3		0.9039	12223.2		0.94795	32202.3		0.94995	-668.332		0.94995	-2058.97		0.94995	-4013.68		0.94995	-3710.48		0.94995	-3105.36
0.90591	20689.8		0.90591	19314.2		0.90591	17556.5		0.90591	12020.2		0.94995	32130.5		0.95195	-884.595		0.95195	-2190.91		0.95195	-4136.1		0.95195	-3801.51		0.95195	-3181.06
0.90791	20548.5		0.90791	19162.4		0.90791	17392.5		0.90791	11816.8		0.95195	32058.7		0.95395	-1100.82		0.95395	-2322.22		0.95395	-4257.83		0.95395	-3891.83		0.95395	-3256.07
0.90991	20406.9		0.90991	19010.4		0.90991	17228		0.90991	11613		0.95395	31986.9		0.95596	-1317		0.95596	-2452.9		0.95596	-4378.89		0.95596	-3981.45		0.95596	-3330.41
0.91191	20264.9		0.91191	18858		0.91191	17063.2		0.91191	11408.7		0.95596	31914.9		0.95796	-1533.14		0.95796	-2582.96		0.95796	-4499.26		0.95796	-4070.36		0.95796	-3404.06
0.91391	20122.7		0.91391	18705.3		0.91391	16898.1		0.91391	11204.1		0.95796	31842.9		0.95996	-1749.23		0.95996	-2712.39		0.95996	-4618.96		0.95996	-4158.57		0.95996	-3477.05
0.91592	19980.1		0.91592	18552.3		0.91592	16732.6		0.91592	10999		0.95996	31770.9		0.96	-1753.56		0.96	-2714.97		0.96	-4621.35		0.96	-4160.33		0.96	-3478.5
0.91792	19837.3		0.91792	18399		0.91792	16566.8		0.91792	10793.4		0.96196	31698.8		0.96196	-1965.28		0.96196	-2841.19		0.96196	-4737.98		0.96196	-4246.09		0.96196	-3549.37
0.91992	19694.2		0.91992	18245.3		0.91992	16400.6		0.91992	10587.5		0.96396	31626.6		0.96396	-2181.28		0.96396	-2969.37		0.96396	-4856.33		0.96396	-4332.91		0.96396	-3621.03
0.92	19688.4		0.92	18239.2		0.92	16394		0.92	10579.2		0.96597	31554.4		0.96597	-2397.22		0.96597	-3096.93		0.96597	-4974		0.96597	-4419.04		0.96597	-3692.02
0.92192	19550.7		0.92192	18091.4		0.92192	16234.1		0.92192	10381.1		0.96797	31482.1		0.96797	-2613.12		0.96797	-3223.86		0.96797	-5091		0.96797	-4504.49		0.96797	-3762.36
0.92392	19407		0.92392	17937.1		0.92392	16067.2		0.92392	10174.3		0.96997	31409.8		0.96997	-2828.95		0.96997	-3350.17		0.96997	-5207.33		0.96997	-4589.25		0.96997	-3832.06
0.92593	19263		0.92593	17782.4		0.92593	15900		0.92593	9967.11		0.97197	31337.4		0.97197	-3044.74		0.97197	-3475.85		0.97197	-5322.99		0.97197	-4673.34		0.97197	-3901.1
0.92793	19118.6		0.92793	17627.5		0.92793	15732.5		0.92793	9759.47		0.97397	31265		0.97397	-3260.46		0.97397	-3600.92		0.97397	-5437.98		0.97397	-4756.74		0.97397	-3969.5
0.92993	18974		0.92993	17472.2		0.92993	15564.6		0.92993	9551.4		0.97598	31192.5		0.97598	-3476.12		0.97598	-3725.36		0.97598	-5552.31		0.97598	-4839.48		0.97598	-4037.26
0.93193	18829		0.93193	17316.6		0.93193	15396.3		0.93193	9342.91		0.97798	31119.9		0.97798	-3691.72		0.97798	-3849.18		0.97798	-5665.97		0.97798	-4921.54		0.97798	-4104.39
0.93393	18683.8		0.93393	17160.7		0.93393	15227.7		0.93393	9134		0.97998	31047.3		0.97998	-3907.25		0.97998	-3972.39		0.97998	-5778.97		0.97998	-5002.94		0.97998	-4170.89
0.93594	18538.3		0.93594	17004.5		0.93594	15058.8		0.93594	8924.66		0.98198	30974.7		0.98198	-4122.71		0.98198	-4094.97		0.98198	-5891.31		0.98198	-5083.67		0.98198	-4236.76
0.93794	18392.4		0.93794	16848		0.93794	14889.5		0.93794	8714.9		0.98398	30902		0.98398	-4338.11		0.98398	-4216.94		0.98398	-6002.98		0.98398	-5163.74		0.98398	-4302.01
0.93994	18246.3		0.93994	16691.1		0.93994	14719.8		0.93994	8504.72		0.98599	30829.3		0.98599	-4553.44		0.98599	-4338.29		0.98599	-6114		0.98599	-5243.16		0.98599	-4366.64
0.94194	18099.8		0.94194	16533.9		0.94194	14549.8		0.94194	8294.12		0.98799	30756.5		0.98799	-4768.69		0.98799	-4459.02		0.98799	-6224.37		0.98799	-5321.93		0.98799	-4430.65
0.94394	17953.1		0.94394	16376.4		0.94394	14379.5		0.94394	8083.09		0.98999	30683.7		0.98999	-4983.87		0.98999	-4579.14		0.98999	-6334.07		0.98999	-5400.04		0.98999	-4494.06
0.94595	17806.1		0.94595	16218.6		0.94595	14208.8		0.94595	7871.64		0.99199	30610.8		0.99199	-5198.98		0.99199	-4698.65		0.99199	-6443.13		0.99199	-5477.51		0.99199	-4556.86
0.94795	17658.7		0.94795	16060.4		0.94795	14037.8		0.94795	7659.77		0.99399	30537.9		0.99399	-5414		0.99399	-4817.54		0.99399	-6551.53		0.99399	-5554.34		0.99399	-4619.06
0.94995	17511.1		0.94995	15901.9		0.94995	13866.4		0.94995	7447.48		0.996	30465		0.996	-5628.95		0.996	-4935.82		0.996	-6659.29		0.996	-5630.53		0.996	-4680.66
0.96	16765.4		0.96	15101.6		0.96	13000.9		0.96	6375.4		0.998	30392		0.998	-5843.82		0.998	-5053.49		0.998	-6766.39		0.998	-5706.09		0.998	-4741.67
1	13723.1		1	11836.2		1	9470.11		1	2003.52		1	30318.9		1	-6058.6		1	-5170.55		1	-6872.85		1	-5781.01		1	-4802.09
