# Supplementary material for: Observation of the photonic Hall effect and photonic magnetoresistance in random lasers
Source: Nat Commun. 2024 May 30;15:4589. doi: 10.1038/s41467-024-48942-6 (PMC11139889; doi:10.1038/s41467-024-48942-6)
Supplement: Supplementary file 3 — Source Data [file 41467_2024_48942_MOESM3_ESM.zip › Zhijia Hu-Data/Figure 5/Figure 5 data.xls]

## Sheet: Sheet1
magnetic field strength	σ-10 μJ	σ-30 μJ	σ-50 μJ	σ-100 μJ		magnetic field strength	P(q)max-15 μJ	P(q)max-20 μJ	P(q)max-25 μJ
0	4.154	4.7	3.62	0.91		0	322588	137526	95669
50	1.608	4.58	2.66	0.53		50	459012	248680	102349
100	0.222	4.45	0.91	0.5		100	523394	261924	103402
200	0.217	3.88	0.72	0.44		200	543615	283572	112922
300	0.204	0.87	0.46	0.41		300	563473	360060	116396
