# Supplementary material for: Observation of the photonic Hall effect and photonic magnetoresistance in random lasers
Source: Nat Commun. 2024 May 30;15:4589. doi: 10.1038/s41467-024-48942-6 (PMC11139889; doi:10.1038/s41467-024-48942-6)
Supplement: Supplementary file 3 — Source Data [file 41467_2024_48942_MOESM3_ESM.zip › Zhijia Hu-Data/Figure S1/Figure S1 data (b).xls]

## Sheet: Sheet1
starting			droping			raising
H	M		H	M		H	M
0.07626	-0.01126		49999.5	25.8145		-49999.5	-25.7804
199.631	2.03306		45000.4	25.8186		-45000.2	-25.795
399.668	3.99355		40000.4	25.8259		-40000.5	-25.8059
599.591	5.81043		35000.5	25.8046		-35000.4	-25.7816
799.489	7.47703		30000.5	25.7399		-30000.4	-25.7148
1999.61	14.4171		25000.4	25.6156		-25000.5	-25.5915
2999.52	17.6675		20000.4	25.3836		-20000.4	-25.359
3999.57	19.6839		15000.5	24.9312		-15000.5	-24.9134
4999.51	21.0324		10000.4	23.9442		-10000.4	-23.9118
5999.56	21.9842		9000.42	23.5829		-9000.17	-23.5605
6999.55	22.6877		8000.38	23.1512		-8000.41	-23.1261
7999.78	23.2198		7000.35	22.5939		-7000.43	-22.5716
8999.53	23.6608		6000.36	21.8721		-6000.37	-21.8469
9999.54	23.9963		5000.3	20.8891		-5000.34	-20.8752
14999.8	24.9626		4000.3	19.5209		-4000.43	-19.4998
19999.6	25.3981		3000.29	17.4458		-3000.41	-17.4266
24999.5	25.6339		2000.37	14.1459		-2000.5	-14.1378
29999.5	25.7528		1000.48	8.5993		-1000.4	-8.59074
34999.6	25.8179		800.302	7.0696		-800.302	-7.0557
39999.8	25.838		600.379	5.42035		-600.239	-5.4054
44999.7	25.8332		400.138	3.6039		-400.24	-3.59647
49999.5	25.8145		200.33	1.68678		-200.406	-1.67905
			0.34316	-0.38734		-0.36858	0.38819
			-199.567	-2.41081		199.656	2.42081
			-399.579	-4.33857		399.63	4.34361
			-599.566	-6.11831		599.655	6.11889
			-799.628	-7.80368		799.565	7.80877
			-999.704	-9.13199		999.589	9.13061
			-1999.62	-14.5499		1999.71	14.5425
			-2999.53	-17.7149		2999.51	17.7178
			-3999.64	-19.7074		3999.49	19.7156
			-4999.54	-21.0594		4999.82	21.0159
			-5999.48	-22.0073		5999.53	21.994
			-6999.57	-22.6944		6999.78	22.6786
			-7999.63	-23.2298		7999.56	23.2263
			-8999.7	-23.6423		8999.71	23.6256
			-9999.61	-23.9938		9999.75	23.9747
			-14999.6	-24.931		14999.5	24.9133
			-19999.5	-25.3709		19999.5	25.3505
			-24999.8	-25.5986		24999.5	25.5862
			-29999.8	-25.7158		29999.5	25.7041
			-34999.5	-25.7839		34999.7	25.7602
			-39999.8	-25.8028		39999.5	25.7866
			-44999.6	-25.7953		44999.8	25.7839
			-49999.5	-25.7804		49999.6	25.7662
