# Supplementary material for: Observation of the photonic Hall effect and photonic magnetoresistance in random lasers
Source: Nat Commun. 2024 May 30;15:4589. doi: 10.1038/s41467-024-48942-6 (PMC11139889; doi:10.1038/s41467-024-48942-6)
Supplement: Supplementary file 3 — Source Data [file 41467_2024_48942_MOESM3_ESM.zip › Zhijia Hu-Data/Figure S4/Figure S4 data (a).xls]

## Sheet: Sheet1
wavelength	intensity-0 mT	intensity-50 mT	intensity-100 mT	intensity-200 mT	intensity-300 mT		10 μJ
554.141	6.83378	6.80705	6.583	6.63158	6.55272
554.316	6.88231	6.88671	6.61607	6.62958	6.55772
554.491	6.79876	6.82058	6.55545	6.62408	6.49222
554.666	6.88731	6.9313	6.62759	6.60558	6.51822
554.84	7.03788	7.04002	6.82749	6.78008	6.68222
555.015	7.00487	6.94232	6.76537	6.75408	6.60672
555.19	7.02838	7.07359	6.80695	6.88158	6.57722
555.364	7.08441	7.0285	6.75384	6.78208	6.55872
555.539	7.03738	7.06407	6.70424	6.77608	6.58422
555.713	7.25149	7.25545	6.99833	6.99058	6.78572
555.888	7.2735	7.29152	6.94973	6.98758	6.85022
556.063	7.2795	7.36567	6.96276	7.03558	6.89622
556.237	7.16295	7.20034	6.80845	6.81758	6.64322
556.412	7.2635	7.32008	6.96677	6.96808	6.83522
556.586	7.37605	7.39774	7.05745	7.06808	6.88072
556.76	7.52313	7.48341	7.084	7.09108	6.93672
556.935	7.59616	7.49092	7.16266	7.13858	6.99322
557.109	7.75724	7.68882	7.34302	7.25708	7.10572
557.283	7.80427	7.74293	7.35705	7.32008	7.18972
557.458	7.69471	7.64874	7.27939	7.30058	7.07122
557.632	8.01387	7.99343	7.58701	7.64558	7.37122
557.806	7.8723	7.80655	7.41266	7.36358	7.13172
557.98	8.05739	8.04603	7.60154	7.51908	7.35572
558.155	8.0659	8.00244	7.63861	7.54608	7.34772
558.329	8.0709	8.14723	7.66517	7.65558	7.39922
558.503	8.04339	8.01096	7.60104	7.59208	7.32622
558.677	8.17795	8.21888	7.75985	7.67058	7.56272
558.851	8.18146	8.14974	7.67719	7.61808	7.40672
559.025	8.11892	8.14874	7.60004	7.62208	7.38422
559.199	8.36705	8.32108	7.77589	7.80658	7.55322
559.373	8.57565	8.49042	8.01737	7.99258	7.73322
559.547	8.59816	8.59263	8.10154	8.07508	7.73322
559.721	8.69021	8.71337	8.15815	8.12508	7.85422
559.895	8.56165	8.54052	8.00785	7.95608	7.72772
560.068	8.8788	8.94483	8.36907	8.40158	8.08022
560.242	8.77575	8.78401	8.11957	8.17258	7.86322
560.416	8.93133	8.91978	8.38911	8.33708	8.00972
560.59	8.77025	8.77048	8.12208	8.13258	7.81972
560.764	8.98536	9.05305	8.39813	8.35358	8.03072
560.937	9.28051	9.26898	8.72178	8.55608	8.27872
561.111	9.18746	9.08311	8.44673	8.38708	8.04372
561.285	9.10092	9.04102	8.39763	8.33108	8.02222
561.458	9.23148	9.12719	8.47529	8.43808	8.21322
561.632	9.35204	9.24042	8.57248	8.59858	8.29372
561.805	9.25199	9.16277	8.48931	8.48308	8.23372
561.979	9.28801	9.16928	8.50985	8.43658	8.20472
562.152	9.58366	9.45635	8.70525	8.68108	8.39372
562.326	9.48761	9.29804	8.64863	8.62258	8.33372
562.499	9.69121	9.59563	8.91466	8.84508	8.45372
562.673	9.8793	9.80405	9.11807	9.09808	8.67122
562.846	9.93583	9.89022	9.20775	9.11308	8.74222
563.019	9.98086	9.83611	9.14863	9.03608	8.80022
563.193	9.97085	9.85966	9.14913	9.12958	8.80872
563.366	10.1129	9.96287	9.24533	9.21908	8.88572
563.539	10.0754	9.85164	9.25184	9.14058	8.79822
563.713	10.2815	10.044	9.37959	9.27158	8.92172
563.886	10.0179	9.87519	9.14062	9.07308	8.72072
564.059	10.2845	10.1678	9.39513	9.31558	8.96672
564.232	10.176	10.0571	9.31647	9.23808	8.94672
564.405	10.358	10.2274	9.44172	9.36958	9.07372
564.578	9.98436	10.0115	9.21326	9.18058	8.76822
564.751	10.3996	10.3521	9.53591	9.45008	9.12922
564.924	10.3741	10.302	9.50084	9.42108	9.06572
565.097	10.331	10.295	9.45374	9.29408	8.97422
565.27	10.8358	10.6813	9.8826	9.74658	9.37422
565.443	10.7192	10.6077	9.71126	9.61458	9.29572
565.616	10.7222	10.6302	9.72328	9.68108	9.31922
565.789	11.0379	11.0345	10.1075	10.0051	9.59672
565.962	10.9293	10.8516	10.0114	9.86508	9.45872
566.135	11.0839	10.9814	10.0509	9.94158	9.64572
566.308	11.1264	10.9573	10.0379	10.0131	9.74922
566.48	11.1024	10.9173	10.0038	9.94058	9.55322
566.653	11.1099	10.8802	10.0059	9.89508	9.47272
566.826	10.9754	10.8101	9.82048	9.81808	9.40022
566.999	11.2595	11.0806	10.1236	10.0881	9.63922
567.171	11.1645	11.0671	10.1106	10.0016	9.58322
567.344	11.3836	11.1137	10.2093	10.2286	9.72222
567.516	11.321	11.1297	10.2258	10.1836	9.75472
567.689	11.3666	11.1858	10.1762	10.1776	9.76172
567.862	11.4521	11.1688	10.1887	10.1266	9.71922
568.034	11.9103	11.6502	10.594	10.6051	10.2117
568.207	11.6617	11.4042	10.3796	10.3021	9.92122
568.379	11.8033	11.5495	10.4883	10.4446	10.0102
568.551	11.8428	11.5556	10.5179	10.4801	9.99372
568.724	11.9338	11.5921	10.5965	10.4966	10.0022
568.896	11.8918	11.6472	10.5585	10.5476	10.0177
569.068	12.0664	11.8126	10.6151	10.6151	10.1742
569.241	12.0804	11.7855	10.5975	10.5736	10.1227
569.413	12.1304	11.7354	10.588	10.5766	10.1267
569.585	12.337	12.043	10.8285	10.7401	10.3692
569.757	12.1709	11.9884	10.7012	10.6086	10.1682
569.93	12.184	12.0069	10.6777	10.5861	10.1797
570.102	12.4376	12.1853	10.852	10.7651	10.2617
570.274	12.6162	12.2409	10.7609	10.8321	10.2452
570.446	12.6987	12.292	10.8846	10.8496	10.3447
570.618	12.6087	12.2089	10.8175	10.7921	10.3187
570.79	13.0109	12.548	11.1371	11.0616	10.6147
570.962	13.1104	12.6061	11.0564	11.0366	10.5612
571.134	13.1559	12.6527	11.0885	11.0346	10.6297
571.306	13.259	12.7464	11.1777	11.1436	10.6692
571.478	13.4021	12.8807	11.2418	11.2766	10.7262
571.65	13.5421	13.0275	11.2799	11.2356	10.7797
571.822	13.6127	13.2289	11.331	11.2626	10.7567
571.994	13.8333	13.2008	11.3626	11.3816	10.8402
572.165	13.5481	12.9704	11.0459	11.0291	10.4997
572.337	13.9238	13.2384	11.3185	11.2651	10.7092
572.509	14.0484	13.2284	11.4342	11.2331	10.7832
572.681	14.252	13.3807	11.4127	11.3491	10.8507
572.852	14.2875	13.4403	11.3951	11.4086	10.8642
573.024	14.4541	13.551	11.4137	11.3601	10.7957
573.196	14.7262	13.6718	11.4497	11.3216	10.8157
573.367	14.9604	13.8381	11.4613	11.4231	10.8572
573.539	15.1324	14.1227	11.7113	11.7936	11.1477
573.71	14.7983	13.9057	11.4683	11.4521	10.9777
573.882	14.9503	13.9844	11.4227	11.3861	10.8812
574.053	15.2445	14.2314	11.7333	11.6281	11.0792
574.225	15.4661	14.2289	11.8135	11.7471	11.1667
574.396	15.3886	14.0966	11.6331	11.5391	10.9472
574.568	15.5626	14.2524	11.7298	11.6366	11.0347
574.739	15.6432	14.3692	11.7413	11.6551	10.9737
574.91	15.9298	14.3527	11.6977	11.6946	11.0457
575.082	16.1659	14.4278	11.85	11.9026	11.2937
575.253	15.8068	14.1898	11.5529	11.5646	11.0127
575.424	16.2795	14.5305	11.9192	11.9661	11.3542
575.595	16.1309	14.4564	11.606	11.6236	11.0992
575.766	16.4246	14.5691	11.6051	11.5131	11.0462
575.938	16.6362	14.7244	11.6577	11.6316	11.0817
576.109	16.6742	14.8727	11.836	11.7381	11.1757
576.28	16.8138	14.9343	11.7864	11.7606	11.2072
576.451	16.9809	15.024	11.8886	11.9276	11.3007
576.622	17.186	15.1502	11.9943	12.0961	11.4367
576.793	17.0409	15.2034	11.9763	11.9821	11.3162
576.964	17.6017	15.4423	12.0364	12.0581	11.4132
577.135	17.8328	15.6467	12.102	12.1021	11.4792
577.306	18.0374	15.7474	12.1331	12.0921	11.4807
577.477	18.0919	15.6588	12.1131	12.0576	11.3662
577.648	18.0844	15.527	11.9968	11.9346	11.2262
577.818	17.6827	15.3271	11.85	11.8596	11.1447
577.989	17.7592	15.3496	11.9162	11.9181	11.2372
578.16	18.318	15.535	12.0514	12.0746	11.4107
578.331	18.226	15.552	12.0635	11.9886	11.3657
578.501	18.5356	15.5911	12.1176	12.1351	11.4977
578.672	18.1689	15.4027	11.9337	11.9441	11.2657
578.843	17.5627	15.529	12.0519	11.9501	11.2032
579.013	17.5376	15.9017	12.3656	12.3206	11.5432
579.184	17.338	15.7104	12.0795	12.1286	11.3442
579.354	17.2235	15.8136	12.1196	12.1711	11.4987
579.525	17.2295	15.796	12.0705	12.1376	11.4497
579.696	17.5486	16.1132	12.3375	12.3476	11.5952
579.866	17.5556	16.1016	12.2503	12.0706	11.5357
580.036	17.5191	16.1352	12.2874	12.1881	11.5537
580.207	17.4611	16.1517	12.2714	12.1891	11.5177
580.377	17.0939	15.9538	12.078	11.9841	11.3717
580.548	16.9964	16.0711	12.1121	12.1351	11.4257
580.718	16.7482	15.8997	12.0199	12.0196	11.3252
580.888	16.6132	15.8471	12.068	12.0356	11.4017
581.058	16.9023	16.025	12.2749	12.2441	11.5982
581.229	16.6992	15.6633	11.8335	11.8806	11.2232
581.399	16.8778	15.8557	12.0033	12.0936	11.3492
581.569	16.7697	15.8652	12.091	12.1371	11.3682
581.739	16.6687	15.7394	12.0755	12.1076	11.4367
581.909	16.5807	15.6147	12.091	12.1661	11.4292
582.079	16.6322	15.6768	12.103	12.0911	11.3772
582.25	16.5802	15.6648	12.072	12.0911	11.3732
582.42	16.359	15.5135	11.8711	11.9016	11.1652
582.59	16.3655	15.3787	11.848	11.9611	11.2252
582.76	16.5146	15.5049	12.1501	12.1161	11.5297
582.929	16.0189	15.3101	11.9092	11.9291	11.2812
583.099	15.7707	15.1517	11.7228	11.7831	11.0987
583.269	15.8568	15.2865	11.9537	12.0431	11.3497
583.439	15.5686	15.1337	11.7368	11.8021	11.0562
583.609	15.4446	15.0631	11.7493	11.7641	10.9982
583.779	15.5111	15.0631	11.6992	11.7781	11.0147
583.949	15.6727	15.1953	11.7674	11.8101	11.0882
584.118	15.5807	15.2174	11.8495	11.8251	11.1577
584.288	15.4731	15.0435	11.7353	11.7131	11.1107
584.458	15.5346	15.1332	11.7884	11.7701	11.1742
584.627	15.9854	15.6031	12.2248	12.1786	11.4762
584.797	15.3235	14.9268	11.6286	11.6176	10.9367
584.966	15.4931	15.2013	11.9823	11.8991	11.2817
585.136	15.0939	14.799	11.6882	11.6531	10.9872
585.306	14.8923	14.6553	11.5785	11.5621	10.9312
585.475	15.0269	14.8767	11.8095	11.8371	11.2577
585.645	14.7828	14.5866	11.6321	11.6166	10.9762
585.814	14.6132	14.4523	11.57	11.5381	10.9137
585.983	14.4246	14.2564	11.4542	11.3866	10.8322
586.153	14.215	14.1317	11.3646	11.3151	10.7417
586.322	14.1895	14.1157	11.2589	11.2516	10.6552
586.491	14.3125	14.0375	11.2318	11.3916	10.7097
586.661	14.17	13.7665	11.0339	11.1286	10.4757
586.83	14.0409	13.8131	11.1246	11.1556	10.6277
586.999	13.9223	13.8171	11.2744	11.2486	10.6652
587.168	14.0134	14.0175	11.4071	11.3936	10.8472
587.338	13.9649	14.0054	11.3781	11.2931	10.8137
587.507	13.8623	13.8552	11.1987	11.2316	10.7072
587.676	14.257	14.272	11.6977	11.7006	11.1082
587.845	13.9163	13.8531	11.3064	11.3336	10.6342
588.014	13.9558	13.9388	11.4026	11.4856	10.7532
588.183	14.2085	14.1297	11.6702	11.8601	11.1762
588.352	13.7878	13.7429	11.3425	11.4056	10.7567
588.521	13.6397	13.6532	11.2959	11.2591	10.6757
588.69	13.2965	13.3742	11.079	10.9566	10.4707
588.859	13.1434	13.3281	10.9968	10.9311	10.4292
589.028	13.0779	13.1362	10.7874	10.7586	10.1427
589.196	13.2075	13.1993	10.9597	10.9331	10.3212
589.365	12.9949	13.008	10.8155	10.7456	10.1357
589.534	13.2105	13.2369	10.9808	10.9196	10.2982
589.703	13.1564	13.1082	10.9978	10.9056	10.3102
589.872	13.337	13.288	11.1406	11.2111	10.6342
590.04	12.8563	12.8702	10.7814	10.7691	10.2362
590.209	12.9999	12.9719	10.9918	10.8726	10.3952
590.378	12.9503	12.9022	10.8751	10.8401	10.3172
590.546	12.9038	12.8501	10.9212	10.8601	10.3387
590.715	13.0069	12.9804	11.0139	10.9886	10.4397
590.883	12.7762	12.7013	10.8039	10.8651	10.2397
591.052	12.5711	12.4083	10.6246	10.6706	10.0987
591.22	12.322	12.2605	10.4457	10.5496	9.96872
591.389	12.322	12.3086	10.5625	10.5281	10.0167
591.557	12.4011	12.4138	10.6642	10.7531	10.1587
591.726	12.4456	12.3622	10.6607	10.6716	10.1927
591.894	12.1724	12.0986	10.4322	10.4596	9.94072
592.062	12.217	12.2479	10.5635	10.5506	10.0022
592.231	12.187	12.0936	10.4352	10.3126	9.79472
592.399	12.181	12.0676	10.3941	10.3191	9.81922
592.567	12.3255	12.1743	10.588	10.6231	10.0452
592.735	12.0364	11.8807	10.338	10.3436	9.82922
592.904	11.9814	11.9849	10.4778	10.5006	9.93822
593.072	11.9448	11.8206	10.3165	10.4091	9.88172
593.24	11.9949	11.8662	10.4507	10.5221	9.96222
593.408	11.8138	11.7454	10.334	10.2351	9.78972
593.576	11.8233	11.7569	10.2679	10.1691	9.69922
593.744	11.8258	11.7519	10.332	10.2791	9.72722
593.912	11.8743	11.761	10.3776	10.3596	9.80372
594.08	11.5686	11.3892	10.085	10.0076	9.49422
594.248	11.8908	11.7975	10.3826	10.3016	9.83922
594.416	11.7662	11.5405	10.2178	10.1661	9.62272
594.584	11.5111	11.2875	10.06	9.88808	9.46572
594.752	11.5096	11.2945	9.96226	9.95758	9.39222
594.919	11.3765	11.2825	9.95725	9.91558	9.50422
595.087	11.4836	11.2795	9.99633	9.98208	9.52222
595.255	11.5932	11.4864	10.1381	10.1836	9.71022
595.423	11.363	11.1783	9.99482	9.96308	9.49472
595.59	11.4236	11.2139	9.97028	10.0016	9.49622
595.758	11.325	11.1723	10.0735	10.0461	9.50622
595.926	11.1815	11.0691	9.87358	9.90908	9.48972
596.093	11.3	11.1968	9.97829	10.0036	9.58872
596.261	11.1995	11.0996	9.94122	9.82608	9.45922
596.429	11.2095	11.0616	9.92719	9.82358	9.47322
596.596	10.9313	10.8617	9.61907	9.64558	9.18372
596.764	11.1049	10.9994	9.76386	9.80558	9.33372
596.931	10.9008	10.8111	9.56296	9.58758	9.08222
597.098	10.9829	10.8196	9.71026	9.66008	9.17722
597.266	10.8563	10.78	9.6802	9.58308	9.13972
597.433	10.5662	10.4949	9.32649	9.42758	8.95072
597.601	10.7953	10.5876	9.52589	9.61358	9.15622
597.768	10.5967	10.4238	9.36156	9.38458	8.96522
597.935	10.6972	10.555	9.38761	9.40658	9.00872
598.102	10.7567	10.506	9.44172	9.38258	9.01722
598.27	10.7858	10.5435	9.47679	9.44408	8.96172
598.437	10.7737	10.6152	9.54793	9.54108	9.00472
598.604	10.7152	10.5626	9.47679	9.51258	9.04522
598.771	10.4981	10.2795	9.30845	9.27858	8.87322
598.938	10.3525	10.2474	9.25134	9.25158	8.88722
599.105	10.4196	10.295	9.25234	9.24208	8.87472
599.272	10.208	10.1147	9.1817	9.09058	8.87422
599.439	10.3025	10.1307	9.06346	9.14008	8.76372
599.606	10.2365	10.0621	9.09703	9.03658	8.66172
599.773	10.3851	10.258	9.26436	9.27308	8.83222
599.94	10.289	10.1462	9.23631	9.12758	8.73322
600.107	10.321	10.2144	9.23831	9.13208	8.75322
600.274	10.1434	9.97088	9.03791	8.92708	8.55622
600.441	10.1664	10.0631	9.1802	9.07758	8.65272
600.608	10.1369	9.99493	9.17669	9.10008	8.77922
600.775	10.1354	9.99743	9.06496	9.08858	8.75072
600.941	10.4001	10.1683	9.24533	9.35208	8.89472
601.108	10.1484	9.90575	8.9843	9.02508	8.55972
601.275	10.199	9.91126	9.01036	9.06358	8.66772
601.441	10.0989	9.85465	8.9848	8.99758	8.61722
601.608	10.231	10.0425	9.15565	9.11708	8.80322
601.775	10.0689	9.89172	9.03591	9.01458	8.70572
601.941	9.93033	9.76497	8.85254	8.86608	8.60022
602.108	9.80777	9.6322	8.81446	8.76108	8.40172
602.274	9.63568	9.44483	8.63561	8.63858	8.31122
602.441	9.83878	9.60816	8.85154	8.97208	8.57872
602.607	9.77725	9.61818	8.83501	8.81758	8.49372
602.774	9.72573	9.59463	8.76537	8.77208	8.34622
602.94	9.57065	9.39924	8.63711	8.55458	8.17872
603.106	9.6707	9.49092	8.60705	8.68908	8.28522
603.273	9.80827	9.63922	8.80144	8.84208	8.44272
603.439	9.68271	9.50445	8.67519	8.67958	8.29522
603.605	9.77575	9.56056	8.80394	8.78208	8.45622
603.771	9.6602	9.51898	8.69022	8.67208	8.40622
603.938	9.6757	9.61868	8.73981	8.76908	8.42772
604.104	9.53263	9.46888	8.69272	8.76458	8.40922
604.27	9.52163	9.42028	8.63911	8.67058	8.34322
604.436	9.44809	9.36617	8.57248	8.54758	8.20122
604.602	9.49711	9.3802	8.59853	8.56758	8.26272
604.768	9.13893	8.97739	8.16216	8.19058	7.93622
604.934	9.4686	9.24894	8.45074	8.49758	8.19722
605.1	9.53263	9.32509	8.57749	8.52608	8.20522
605.266	9.24249	9.06908	8.32148	8.31358	7.96372
605.432	9.15194	9.00395	8.27338	8.23558	7.95522
605.598	9.28301	9.12018	8.36406	8.31258	7.95622
605.764	9.42258	9.23291	8.54042	8.51208	8.21572
605.93	9.60467	9.3817	8.61957	8.64308	8.27722
606.096	9.45209	9.21587	8.4843	8.44958	8.19172
606.261	9.55214	9.41677	8.69372	8.64908	8.29872
606.427	9.22948	9.13421	8.38661	8.30858	8.04272
606.593	9.21647	9.08361	8.29843	8.29808	8.00422
606.759	9.23448	9.16978	8.36807	8.34708	8.02222
606.924	9.22098	9.0816	8.31146	8.23258	7.92472
607.09	9.12143	8.97689	8.24082	8.26358	7.91722
607.256	9.0669	8.9318	8.22579	8.18708	7.86122
607.421	9.04039	8.82609	8.19072	8.08758	7.80122
607.587	8.97085	8.81557	8.08651	8.12258	7.74922
607.752	8.84229	8.67629	8.07649	8.01458	7.67322
607.918	9.23848	9.08611	8.40665	8.39858	8.17572
608.083	9.05339	9.00645	8.31797	8.21758	8.01172
608.249	9.02838	9.01798	8.25334	8.18458	7.92822
608.414	8.82328	8.73942	8.00935	8.05958	7.67022
608.579	8.92383	8.82459	8.1301	8.12058	7.78872
608.745	8.91682	8.78551	8.1311	8.12308	7.77222
608.91	9.0614	8.87669	8.24633	8.21508	7.85722
609.075	9.05539	8.86016	8.24633	8.25758	7.97672
609.24	8.89381	8.79052	8.14763	8.12708	7.81672
609.406	9.02888	8.92679	8.27288	8.27458	7.96372
609.571	8.8778	8.84864	8.21677	8.12408	7.85922
609.736	8.80677	8.70735	8.09152	8.08808	7.69972
609.901	8.44659	8.37269	7.75585	7.78108	7.36172
610.066	8.80927	8.81908	8.10855	8.09608	7.82472
