# Supplementary material for: Observation of the photonic Hall effect and photonic magnetoresistance in random lasers
Source: Nat Commun. 2024 May 30;15:4589. doi: 10.1038/s41467-024-48942-6 (PMC11139889; doi:10.1038/s41467-024-48942-6)
Supplement: Supplementary file 3 — Source Data [file 41467_2024_48942_MOESM3_ESM.zip › Zhijia Hu-Data/Figure S4/Figure S4 data (b).xls]

## Sheet: Sheet1
wavelength	intensity-0 mT	intensity-50 mT	intensity-100 mT	intensity-200 mT	intensity-300 mT		15 μJ
554.141	7.31597	7.30232	7.1377	6.96654	6.92908
554.316	7.39847	7.39761	7.22175	7.07204	7.07516
554.491	7.36997	7.41366	7.23332	7.05954	6.94559
554.666	7.48497	7.49991	7.19407	7.09704	7.03864
554.84	7.62297	7.65789	7.43815	7.31154	7.19722
555.015	7.62647	7.55658	7.45325	7.26904	7.14869
555.19	7.65097	7.62479	7.42859	7.31754	7.19022
555.364	7.65647	7.6604	7.48395	7.32654	7.1657
555.539	7.64947	7.59319	7.5222	7.31704	7.14169
555.713	7.89147	7.84595	7.64298	7.51604	7.33029
555.888	7.97847	7.97033	7.73458	7.54904	7.43334
556.063	8.09847	8.01947	7.76226	7.58654	7.52988
556.237	7.85997	7.86752	7.63342	7.48604	7.33679
556.412	8.06947	7.98988	7.73861	7.61004	7.44384
556.586	8.08347	8.14435	7.83473	7.66004	7.50287
556.76	8.29447	8.22609	7.98471	7.73204	7.59242
556.935	8.38697	8.22459	8.02497	7.75154	7.62593
557.109	8.60997	8.45729	8.23181	7.90504	7.77651
557.283	8.61197	8.63833	8.25295	7.98754	7.82353
557.458	8.59397	8.45378	8.15833	7.98904	7.77401
557.632	8.89897	8.83492	8.52522	8.33804	8.12418
557.806	8.75797	8.70102	8.3687	8.06154	7.89907
557.98	8.94797	8.85799	8.52673	8.34404	8.14219
558.155	8.96097	8.8289	8.54384	8.40154	8.14619
558.329	9.05097	8.96682	8.65506	8.39904	8.20622
558.503	9.00747	8.9272	8.63594	8.37154	8.07816
558.677	9.18647	9.05157	8.84077	8.53604	8.30877
558.851	9.12297	9.0631	8.73307	8.45604	8.19672
559.025	9.16747	9.07664	8.69381	8.46454	8.24674
559.199	9.38397	9.23462	8.91978	8.68504	8.47236
559.373	9.61097	9.43121	9.11807	8.89104	8.65995
559.547	9.64247	9.51095	9.29824	8.94654	8.754
559.721	9.82647	9.6955	9.31334	9.05054	8.82603
559.895	9.68747	9.5616	9.19809	8.89554	8.60542
560.068	10.0615	9.97534	9.62587	9.27304	9.01663
560.242	9.97697	9.83693	9.41853	9.17604	8.83304
560.416	10.138	10.028	9.65506	9.36604	8.9636
560.59	9.97797	9.83542	9.4759	9.19204	8.78651
560.764	10.297	10.1634	9.6908	9.34804	9.07066
560.937	10.5895	10.4162	10.036	9.63154	9.33129
561.111	10.489	10.2201	9.82618	9.42804	9.09917
561.285	10.4885	10.2702	9.72502	9.48004	9.08716
561.458	10.6405	10.3765	9.86191	9.53254	9.20172
561.632	10.786	10.4919	9.98571	9.69704	9.3633
561.805	10.711	10.362	9.93086	9.58904	9.24024
561.979	10.757	10.4452	10.0184	9.62404	9.28426
562.152	11.015	10.6133	10.1966	9.82454	9.48936
562.326	11.009	10.6644	10.1739	9.88254	9.45985
562.499	11.2155	10.9162	10.4321	10.0825	9.5659
562.673	11.3725	11.1484	10.6928	10.3175	9.81403
562.846	11.576	11.3028	10.7789	10.4255	9.9671
563.019	11.5935	11.2216	10.7794	10.34	9.9661
563.193	11.6905	11.3033	10.8297	10.476	9.98561
563.366	11.8335	11.522	10.8956	10.53	10.0602
563.539	11.945	11.4909	10.9631	10.5385	10.0471
563.713	12.059	11.6393	11.1161	10.717	10.2452
563.886	11.91	11.4994	10.8981	10.5225	10.0677
564.059	12.185	11.7311	11.2137	10.8325	10.3843
564.232	12.205	11.689	11.2197	10.7945	10.3193
564.405	12.4255	11.9974	11.3913	10.9155	10.4664
564.578	12.2025	11.7657	11.1719	10.6865	10.1942
564.751	12.657	12.2221	11.5338	11.0835	10.5174
564.924	12.679	12.0927	11.5489	11.056	10.4979
565.097	12.789	12.198	11.5378	11.0185	10.5134
565.27	13.3545	12.6925	12.0008	11.449	10.9091
565.443	13.27	12.6158	11.9017	11.4405	10.8926
565.616	13.286	12.7391	12.0194	11.4755	10.9486
565.789	13.7885	13.2727	12.4311	11.8755	11.2652
565.962	13.844	13.1273	12.3451	11.787	11.1142
566.135	14.1535	13.3139	12.4759	11.9225	11.2407
566.308	14.33	13.4503	12.4744	12.013	11.3258
566.48	14.4305	13.4653	12.418	12.0255	11.2227
566.653	14.635	13.538	12.564	12.03	11.2562
566.826	14.8145	13.5997	12.5162	12.0285	11.1432
566.999	15.162	13.9588	12.9022	12.3635	11.4779
567.171	15.313	14.197	13.0481	12.37	11.4669
567.344	15.822	14.3901	13.2847	12.6585	11.6895
567.516	16.166	14.5686	13.2665	12.795	11.713
567.689	16.464	14.8344	13.3833	12.7835	11.774
567.862	16.768	15.0215	13.4397	12.9265	11.8225
568.034	17.526	15.6328	13.9676	13.579	12.3553
568.207	17.719	15.7406	13.8846	13.4495	12.1642
568.379	18.1	16.2426	14.2082	13.711	12.4103
568.551	18.462	16.5135	14.4588	13.918	12.4108
568.724	18.951	16.7727	14.6752	14.0995	12.4789
568.896	19.4605	17.1278	14.8413	14.272	12.6414
569.068	20.1885	17.5897	15.1991	14.5655	12.8681
569.241	20.653	17.8465	15.3511	14.7235	12.9696
569.413	21.277	18.2286	15.5307	14.85	13.0722
569.585	22.07	18.9322	16.0783	15.415	13.4218
569.757	22.569	19.4272	16.3445	15.635	13.5064
569.93	23.595	19.9096	16.7532	15.888	13.683
570.102	25.156	20.3926	17.411	16.412	13.9991
570.274	26.0275	20.8389	17.7522	16.7825	14.0737
570.446	26.6385	21.513	17.9082	17.1115	14.3333
570.618	26.982	21.7311	17.9711	17.357	14.3888
570.79	28.0715	22.677	18.6833	18.1165	15.0551
570.962	29.1355	23.2747	18.9922	18.6875	15.2377
571.134	29.7915	23.9929	19.3662	19.3615	15.5524
571.306	30.5985	24.3239	19.7935	20.044	16.0481
571.478	31.63	25.1283	20.4653	20.4335	16.4373
571.65	33.497	26.4683	21.2766	20.987	16.9611
571.822	35.1795	27.709	22.2811	21.5265	17.3318
571.994	35.7715	28.3795	22.565	21.743	17.2898
572.165	36.339	29.033	22.8081	21.8165	17.0206
572.337	38.187	30.6333	23.8075	22.5275	17.5659
572.509	39.584	32.0466	24.2459	23.0965	17.8666
572.681	41.2675	33.4528	24.7411	23.9115	18.2382
572.852	41.7725	34.6574	25.2439	24.6375	18.5779
573.024	43.0275	35.9438	25.8413	25.152	18.8485
573.196	44.843	36.8414	26.2721	25.297	19.0196
573.367	46.202	37.9824	26.5036	25.5525	19.1757
573.539	46.631	39.5205	27.4935	26.397	19.732
573.71	48.7755	42.2998	28.9273	27.0855	20.0647
573.882	52.417	45.9884	30.5036	28.3775	20.5949
574.053	52.6185	47.7	30.8438	28.9145	20.7835
574.225	53.2405	48.018	31.6093	28.923	20.5954
574.396	57.4555	48.867	32.2504	28.982	20.4719
574.568	55.426	49.3033	32.4975	29.3965	21.2047
574.739	54.21	49.9874	33.1045	30.5105	21.9621
574.91	55.7705	49.694	33.8448	31.3665	22.6399
575.082	55.6425	48.2502	34.0476	31.7635	22.9196
575.253	55.151	48.1439	33.7819	31.7855	22.9591
575.424	57.82	50.4718	34.7371	32.752	23.8871
575.595	60.1115	53.9462	35.804	33.289	23.9636
575.766	68.883	59.0019	39.4195	35.0525	24.9636
575.938	81.0045	62.9633	43.1749	37.51	26.0281
576.109	75.2635	60.4563	41.5136	36.354	25.4944
576.28	70.4675	60.4232	41.1966	36.062	25.4203
576.451	71.972	63.6037	43.6968	37.5965	25.2673
576.622	73.172	65.3149	45.9268	38.997	25.3443
576.793	74.843	66.6955	47.9656	40.556	25.5459
576.964	79.9225	73.2316	50.726	42.5785	26.2372
577.135	80.3535	77.4588	50.718	42.916	26.6209
577.306	81.1855	78.349	50.2258	42.6265	26.8255
577.477	83.7325	79.042	50.2942	43.02	27.0041
577.648	83.949	78.7948	50.4588	44.4545	26.9476
577.818	79.401	74.0465	48.0008	44.237	26.7745
577.989	80.503	73.1795	46.8559	44.2955	26.9166
578.16	84.151	75.1138	48.6853	44.762	27.5089
578.331	83.81	75.0014	48.5625	45.0265	28.1117
578.501	86.2275	74.2316	47.8227	47.0945	28.8666
578.672	87.952	72.2772	47.4044	48.8745	28.811
578.843	86.0595	71.8349	48.2187	49.338	28.7305
579.013	85.553	73.4718	49.0667	49.311	28.81
579.184	86.38	74.9869	48.883	49.4135	28.7855
579.354	86.2485	74.021	49.7185	49.6555	29.0401
579.525	87.6985	75.2241	51.6666	49.5885	29.1962
579.696	90.6155	77.0967	53.6863	50.428	29.7665
579.866	93.969	79.2351	54.1518	51.609	29.9556
580.036	97.479	82.8184	56.64	53.9565	30.5674
580.207	99.5585	81.4733	58.6606	54.7035	30.6249
580.377	100.151	80.9172	59.2132	53.3735	30.6584
580.548	99.9425	82.3881	58.7044	53.274	30.8616
580.718	101.379	83.3871	60.0003	54.974	30.7075
580.888	101.38	83.8229	61.7285	55.898	30.4043
581.058	102.23	85.1097	61.3536	56.82	30.5469
581.229	100.757	85.7121	60.5101	57.223	30.0857
581.399	99.609	86.5034	60.5645	57.761	29.9676
581.569	100.974	87.208	60.648	59.059	30.4658
581.739	104.388	86.0536	61.3944	61.3915	31.1547
581.909	106.162	87.0772	64.1709	59.22	31.0817
582.079	103.295	87.1624	63.6994	56.0775	30.8055
582.25	103.389	87.036	61.6938	55.029	30.1392
582.42	99.7935	86.2898	60.035	54.508	29.3773
582.59	93.352	82.8841	60.3048	54.797	29.1262
582.76	88.394	83.0952	61.412	55.6705	29.5914
582.929	86.532	83.3976	59.9807	54.4155	29.6605
583.099	88.3535	81.5636	58.178	52.914	29.6479
583.269	86.82	80.7843	56.3154	53.108	29.5929
583.439	81.597	80.7747	54.1452	52.395	28.9376
583.609	79.4875	81.4969	51.7341	51.783	28.3178
583.779	77.4015	80.5435	50.3828	48.694	27.6319
583.949	75.0005	79.0842	50.4925	46.4025	27.1102
584.118	73.626	78.541	49.9072	44.6085	26.6194
584.288	71.638	77.1634	48.4653	42.227	26.0702
584.458	72.2645	77.0606	47.3596	40.815	26.0797
584.627	73.5025	78.7943	47.3496	41.2865	27.0096
584.797	71.2615	79.0175	45.0828	39.928	26.4824
584.966	69.813	77.9979	43.9605	38.2885	26.1257
585.136	67.37	72.6082	43.0828	36.279	25.6715
585.306	64.776	69.4518	42.0793	35.563	25.3703
585.475	61.4355	68.7361	41.106	36.3215	25.3233
585.645	58.3105	65.1203	39.8428	35.143	24.2978
585.814	57.1325	63.8785	39.2278	34.157	23.6454
585.983	56.138	62.6469	38.9218	33.3575	23.2773
586.153	54.3905	61.1318	37.7758	32.588	22.9026
586.322	52.699	60.8801	37.1448	32.326	22.788
586.491	50.7195	58.2557	35.9132	32.157	22.7705
586.661	49.853	55.3334	35.0114	30.844	21.9701
586.83	48.174	53.4056	34.3315	30.124	21.3913
586.999	46.683	53.0461	33.3637	30.348	21.2332
587.168	45.8795	52.2958	33.3833	31.128	21.5109
587.338	44.5665	49.9618	33.1729	30.797	21.5499
587.507	44.2525	47.7727	32.6943	30.094	21.3433
587.676	44.916	48.1569	32.6415	30.6235	21.845
587.845	44.48	48.8394	32.3194	29.665	21.2452
588.014	44.3445	49.8103	32.5071	29.7445	21.1092
588.183	44.984	48.9693	32.6123	30.39	21.6339
588.352	44.4885	48.9959	32.2087	29.829	20.9166
588.521	43.206	48.7276	31.568	28.9015	20.4553
588.69	40.502	46.3294	29.4226	28.052	20.0632
588.859	38.743	44.0054	28.5459	27.362	19.805
589.028	37.854	41.9563	27.8755	26.3425	19.0837
589.196	36.964	40.2717	26.8976	25.905	19.0511
589.365	35.707	39.3078	26.3138	24.9235	18.5179
589.534	35.2255	38.7677	26.186	24.553	18.4428
589.703	34.325	37.9939	25.6581	24.3645	18.2017
589.872	33.1715	37.1183	25.7768	24.327	18.3733
590.04	31.552	35.8826	25.0974	23.1915	17.827
590.209	30.4405	34.0024	24.2952	22.397	17.4549
590.378	29.409	32.3971	23.4155	21.8605	16.9701
590.546	28.215	30.9362	22.9293	21.534	16.8741
590.715	27.097	29.9743	22.3531	21.502	17.0696
590.883	26.0735	28.5641	21.7678	21.3	16.8746
591.052	24.97	26.856	21.1654	20.6415	16.2457
591.22	23.695	25.7271	20.3622	19.621	15.7695
591.389	22.9605	25.199	20.0204	19.2185	15.5974
591.557	22.5355	24.6323	19.6973	19.172	15.6389
591.726	22.07	23.5255	19.1256	18.933	15.856
591.894	21.2785	22.7126	18.4991	18.3095	15.4158
592.062	21.047	22.2818	18.3758	17.971	15.1332
592.231	20.5005	21.6815	18.0189	17.394	14.7675
592.399	20.108	21.026	17.7965	17.002	14.7055
592.567	19.914	20.4859	17.7079	17.0315	14.9066
592.735	19.204	19.5917	17.1629	16.631	14.5514
592.904	18.9045	19.4227	16.9626	16.6375	14.6014
593.072	18.681	18.9824	16.7029	16.4815	14.3093
593.24	18.53	18.7828	16.7084	16.4505	14.3678
593.408	18.308	18.5581	16.3823	16.0505	14.0907
593.576	18.2925	18.4137	16.0753	15.791	13.9121
593.744	18.239	18.3028	16.0999	15.8775	14.0246
593.912	17.976	17.9217	16.0557	15.8515	14.0566
594.08	17.624	17.3209	15.5202	15.276	13.6795
594.248	17.8575	17.4142	15.6989	15.4045	13.8751
594.416	17.5	17.1208	15.4457	15.233	13.5764
594.584	17.109	16.859	15.184	14.927	13.2738
594.752	16.8555	16.5686	15.0315	14.8325	13.2317
594.919	16.6385	16.2482	14.8649	14.826	13.2828
595.087	16.6075	16.1759	14.7869	14.761	13.2513
595.255	16.6925	16.2201	14.882	14.8835	13.4138
595.423	16.2975	15.8414	14.4155	14.5955	13.2137
595.59	16.132	15.7773	14.4925	14.46	13.1397
595.758	16.0615	15.6794	14.5665	14.4025	13.1642
595.926	15.7595	15.4683	14.3214	14.208	12.9051
596.093	15.695	15.3966	14.2278	14.2215	13.0221
596.261	15.531	15.204	14.1437	14.1305	12.8686
596.429	15.567	15.1985	14.0869	14.0655	12.8545
596.596	15.3155	14.9407	13.7492	13.828	12.5059
596.764	15.264	15.0576	13.9228	13.999	12.708
596.931	15.0515	14.7988	13.6203	13.5925	12.3293
597.098	14.965	14.7246	13.6198	13.584	12.3773
597.266	14.809	14.4959	13.4336	13.5035	12.3053
597.433	14.4765	14.046	13.1453	13.1225	12.0051
597.601	14.545	14.1534	13.2474	13.332	12.2558
597.768	14.337	13.8204	13.0607	13.0995	12.0281
597.935	14.2455	13.8931	13.0285	12.986	11.9836
598.102	14.32	13.851	12.945	12.913	11.9766
598.27	14.2595	13.8349	13.1015	12.8615	11.9131
598.437	14.327	13.8058	13.0501	12.8815	11.9016
598.604	14.1805	13.7256	12.9601	12.703	11.786
598.771	13.8365	13.3565	12.7436	12.4535	11.6004
598.938	13.6175	13.205	12.5916	12.3875	11.5819
599.105	13.625	13.2045	12.5217	12.3495	11.5594
599.272	13.513	13.018	12.3798	12.1155	11.4333
599.439	13.481	12.9763	12.2691	12.0705	11.2948
599.606	13.4365	12.9056	12.261	11.9365	11.2592
599.773	13.4565	12.9758	12.3602	12.0705	11.2613
599.94	13.4445	12.9412	12.3506	12.0045	11.1882
600.107	13.4185	12.9483	12.2982	12.049	11.2027
600.274	13.146	12.7431	12.0612	11.793	11.0001
600.441	13.165	12.8038	12.1931	11.89	11.1577
600.608	13.034	12.6784	12.0833	11.8915	11.0481
600.775	12.9235	12.5325	11.9459	11.8665	11.0131
600.941	13.1875	12.7477	11.9807	11.951	11.1832
601.108	12.9475	12.4252	11.7346	11.5875	10.812
601.275	12.9155	12.4613	11.8096	11.606	10.8405
601.441	12.7935	12.3154	11.6752	11.4475	10.7445
601.608	12.9345	12.4869	11.8584	11.658	10.9601
601.775	12.705	12.3088	11.6158	11.533	10.762
601.941	12.6335	12.1348	11.4059	11.2825	10.5994
602.108	12.3955	11.9307	11.2967	11.218	10.4378
602.274	12.1595	11.7527	11.104	11.0585	10.3788
602.441	12.358	11.9458	11.3521	11.321	10.6669
602.607	12.156	11.9187	11.3073	11.158	10.5009
602.774	12.1575	11.8394	11.3018	11.097	10.4003
602.94	12.0535	11.709	11.0879	10.8395	10.2017
603.106	12.081	11.6779	11.0607	10.901	10.3113
603.273	12.143	11.7833	11.1795	11.073	10.4048
603.439	11.949	11.6087	11.0562	10.875	10.1837
603.605	12.093	11.7492	11.0678	10.987	10.2998
603.771	11.8975	11.6443	11.0089	10.841	10.1547
603.938	11.9005	11.6303	11.0471	10.867	10.2432
604.104	11.7905	11.4874	10.9505	10.8255	10.2427
604.27	11.707	11.3836	10.8262	10.722	10.1267
604.436	11.6275	11.2131	10.6928	10.539	9.93909
604.602	11.6095	11.2732	10.7351	10.509	10.0196
604.768	11.23	10.9142	10.3088	10.118	9.63544
604.934	11.53	11.1709	10.6264	10.42	9.84354
605.1	11.6145	11.2532	10.6601	10.51	9.82453
605.266	11.2765	11.027	10.3828	10.2135	9.61293
605.432	11.243	10.9287	10.3501	10.144	9.63394
605.598	11.282	11.0315	10.41	10.1835	9.61893
605.764	11.419	11.0786	10.5851	10.336	9.86905
605.93	11.5605	11.1729	10.6415	10.4855	9.99312
606.096	11.5	11.1328	10.5106	10.3295	9.78401
606.261	11.5275	11.2286	10.7316	10.4085	9.94859
606.427	11.2075	10.9011	10.2711	10.0565	9.59192
606.593	11.1695	10.868	10.266	10.0905	9.5569
606.759	11.191	10.9122	10.3526	10.0805	9.61993
606.924	11.091	10.8625	10.2479	9.98904	9.45735
607.09	11.0015	10.7191	10.2097	9.86704	9.42583
607.256	10.921	10.6393	10.1528	9.81154	9.37181
607.421	10.886	10.5852	10.0667	9.78804	9.32378
607.587	10.7995	10.52	10.0189	9.71504	9.24274
607.752	10.754	10.4889	9.90469	9.62354	9.23424
607.918	11.0195	10.852	10.3169	10.0775	9.67896
608.083	10.9015	10.7497	10.2278	9.87404	9.49937
608.249	10.8655	10.6689	10.1397	9.86954	9.42233
608.414	10.533	10.3435	9.86845	9.58654	9.18471
608.579	10.738	10.4332	9.9842	9.74554	9.27376
608.745	10.697	10.3098	9.99024	9.63354	9.23324
608.91	10.8005	10.4217	9.97816	9.79454	9.41133
609.075	10.8065	10.5034	10.0914	9.82454	9.40532
609.24	10.6165	10.4352	9.97615	9.72754	9.29527
609.406	10.713	10.525	10.0109	9.78554	9.40482
609.571	10.658	10.4277	9.91475	9.64654	9.24474
609.736	10.481	10.2858	9.82014	9.56454	9.12868
609.901	10.0865	9.89159	9.48043	9.27004	8.7645
610.066	10.4695	10.2828	9.87499	9.56704	9.14869
