# Supplementary material for: Observation of the photonic Hall effect and photonic magnetoresistance in random lasers
Source: Nat Commun. 2024 May 30;15:4589. doi: 10.1038/s41467-024-48942-6 (PMC11139889; doi:10.1038/s41467-024-48942-6)
Supplement: Supplementary file 3 — Source Data [file 41467_2024_48942_MOESM3_ESM.zip › Zhijia Hu-Data/Figure S4/Figure S4 data (c).xls]

## Sheet: Sheet1
wavelength	intensity-0 mT	intensity-50 mT	intensity-100 mT	intensity-200 mT	intensity-300 mT		20 μJ
554.141	7.96532	7.76194	7.5642	7.43303	7.24307
554.316	8.08574	7.79244	7.70792	7.55309	7.37521
554.491	7.99944	7.74844	7.68789	7.51057	7.3737
554.666	8.07269	7.87294	7.71643	7.5731	7.38622
554.84	8.30049	8.14244	7.87316	7.75969	7.66099
555.015	8.26988	8.06444	7.83411	7.76069	7.5734
555.19	8.34716	8.17194	7.98934	7.71317	7.57641
555.364	8.3316	8.19994	7.97782	7.74568	7.49282
555.539	8.31153	8.10894	7.94527	7.71117	7.45729
555.713	8.60456	8.38344	8.16861	7.99431	7.72506
555.888	8.7611	8.47694	8.31433	8.09036	7.84317
556.063	8.80576	8.57194	8.30882	8.14488	7.93126
556.237	8.69788	8.44444	8.12354	7.99381	7.73106
556.412	8.87601	8.59594	8.32534	8.1759	7.92526
556.586	8.97084	8.69294	8.40046	8.1874	7.95078
556.76	9.07972	8.88544	8.54167	8.28995	8.03436
556.935	9.15649	8.93444	8.67687	8.34548	8.0654
557.109	9.3607	9.18694	8.90321	8.48755	8.22055
557.283	9.49517	9.21344	8.94778	8.62812	8.33817
557.458	9.39833	9.16944	8.95278	8.63813	8.22956
557.632	9.81379	9.49594	9.27076	8.99181	8.66349
557.806	9.69337	9.42044	9.02239	8.70366	8.46379
557.98	9.89206	9.58144	9.21017	8.9743	8.73607
558.155	9.93521	9.70844	9.28729	8.96079	8.70403
558.329	9.94525	9.75144	9.38543	9.04083	8.68451
558.503	10.0045	9.66394	9.39495	9.07285	8.70353
558.677	10.2167	9.94244	9.57722	9.20641	8.87971
558.851	10.1776	9.82594	9.50111	9.12287	8.80964
559.025	10.2774	9.92144	9.48408	9.13588	8.84668
559.199	10.4174	10.1434	9.79004	9.40851	9.01635
559.373	10.7139	10.3524	9.94778	9.64563	9.33016
559.547	10.7937	10.4229	10.0394	9.72567	9.43176
559.721	10.9774	10.5984	10.1836	9.79421	9.52986
559.895	10.8574	10.5129	10.0449	9.61112	9.29563
560.068	11.313	10.9284	10.5126	10.0994	9.674
560.242	11.2001	10.7659	10.41	9.88575	9.4663
560.416	11.5057	10.9989	10.5882	10.1079	9.67651
560.59	11.3587	10.8339	10.3945	10.0058	9.56139
560.764	11.6517	11.2159	10.6338	10.281	9.80514
560.937	11.9593	11.5424	10.9603	10.5331	10.0614
561.111	11.8108	11.3774	10.7835	10.365	9.91575
561.285	11.8093	11.4739	10.8336	10.376	9.95729
561.458	12.011	11.6404	10.9678	10.484	10.0919
561.632	12.1901	11.7819	11.088	10.6722	10.21
561.805	12.1751	11.8154	11.0344	10.5801	10.148
561.979	12.2006	11.7839	11.0479	10.6041	10.179
562.152	12.6015	12.1304	11.3198	10.8707	10.3667
562.326	12.7265	12.0469	11.4005	10.9213	10.3667
562.499	13.0622	12.3134	11.6473	11.1224	10.5734
562.673	13.3331	12.5149	11.9478	11.3855	10.8226
562.846	13.5418	12.8284	12.1661	11.4765	10.9923
563.019	13.6838	12.9189	12.1906	11.5661	11.0058
563.193	13.8971	13.1104	12.2652	11.6666	11.0554
563.366	14.2122	13.3099	12.447	11.8387	11.208
563.539	14.3963	13.3699	12.5422	11.8758	11.2301
563.713	14.7385	13.5959	12.7259	12.0563	11.4573
563.886	14.737	13.4419	12.6118	11.9053	11.3156
564.059	15.1329	13.9289	12.9848	12.349	11.691
564.232	15.303	14.0754	13.1045	12.3465	11.714
564.405	15.8178	14.3759	13.3108	12.5081	11.8812
564.578	15.9076	14.1764	13.1235	12.2769	11.6345
564.751	16.6904	14.7284	13.5637	12.7732	12.0028
564.924	17.0336	14.8719	13.6839	12.8117	12.0043
565.097	17.4445	15.1539	13.8556	12.8437	12.1029
565.27	18.3738	15.8979	14.4856	13.3545	12.663
565.443	18.7114	15.8864	14.4896	13.4795	12.6825
565.616	19.2493	16.0594	14.7555	13.6867	12.9493
565.789	20.3462	16.7924	15.3163	14.1484	13.3031
565.962	20.4003	17.0414	15.3374	14.0693	13.162
566.135	21.1274	17.6139	15.6218	14.4505	13.3607
566.308	21.7551	18.1774	15.8902	14.7362	13.5899
566.48	22.2734	18.4944	16.1376	14.8002	13.722
566.653	23.2583	19.1339	16.6223	14.9873	13.8512
566.826	24.2614	19.6154	17.0559	15.2965	13.9748
566.999	25.6181	20.4714	17.7009	15.9718	14.5369
567.171	26.9442	21.1549	18.2402	16.395	14.8257
567.344	28.2854	22.0354	18.9583	16.8863	15.3016
567.516	29.6497	22.9594	19.432	17.366	15.5759
567.689	32.171	23.8449	19.8952	17.9508	16.0138
567.862	33.9658	24.7914	20.447	18.387	16.4112
568.034	35.1454	26.1014	21.4245	19.3965	17.2561
568.207	36.6582	27.2184	21.9813	19.6922	17.3947
568.379	39.1675	28.4954	23.0785	20.7162	18.0554
568.551	41.5684	29.5139	23.9648	21.4405	18.5163
568.724	43.0862	31.2549	24.7985	22.0473	19.159
568.896	44.7275	33.0419	25.7224	22.5706	19.8217
569.068	47.1465	34.7769	27.0544	23.2454	20.5749
569.241	49.152	35.5204	27.9808	24.1959	21.2331
569.413	51.4355	37.0739	28.9443	25.0829	22.3287
569.585	54.7807	39.0854	30.5657	26.5221	23.5774
569.757	57.8123	41.2149	31.8907	27.5596	24.4478
569.93	60.0245	43.6869	33.1721	28.4765	25.3697
570.102	61.8178	46.8449	34.8887	29.8843	26.166
570.274	63.6367	48.5129	36.101	30.9263	26.7125
570.446	65.3316	49.2129	37.11	31.5881	27.2371
570.618	67.1374	50.3019	38.0609	32.5711	27.9773
570.79	70.6738	51.4894	39.9838	34.3335	29.7436
570.962	73.0466	53.4594	41.6799	36.0744	31.0364
571.134	75.0787	56.8404	42.9187	37.7117	32.0819
571.306	76.9172	58.5279	44.2152	39.0518	33.5449
571.478	80.5027	60.4999	46.1716	40.38	35.1935
571.65	85.581	63.4899	48.1846	41.9768	37.0679
571.822	89.3336	66.3524	51.0234	43.3185	37.8917
571.994	91.6994	67.0749	52.2107	43.4115	37.637
572.165	96.299	69.1749	53.2322	44.4215	37.5989
572.337	102.755	73.4339	55.418	46.422	38.6815
572.509	109.889	75.9204	57.2117	48.7592	39.7566
572.681	117.258	78.3924	60.2287	50.7782	41.3347
572.852	122.334	81.2814	62.4135	53.1929	43.6965
573.024	128.088	84.8059	64.2247	55.273	45.4493
573.196	130.147	86.7659	65.733	55.4755	45.7471
573.367	135.195	89.0049	66.3168	56.44	47.0999
573.539	143.917	90.5559	69.2753	58.9343	49.4042
573.71	160.435	94.4094	76.5191	62.7227	52.0654
573.882	179.303	99.3144	82.4676	66.9853	54.193
574.053	184.44	101.319	83.426	67.8487	54.9798
574.225	182.773	103.671	85.2527	67.0914	55.2961
574.396	184.817	107.367	89.3924	67.0748	56.3287
574.568	185.408	105.474	90.1321	69.1554	59.8091
574.739	188.787	106.914	92.9503	73.9663	65.0739
574.91	185.462	109.667	97.2768	78.8072	69.7311
575.082	177.33	108.311	97.7605	79.9103	70.3622
575.253	177.29	109.531	97.1281	81.424	73.8737
575.424	185.662	114.632	100.061	85.0318	79.4503
575.595	193.972	122.06	104.99	87.6671	82.7176
575.766	215.389	144.129	119.184	92.413	90.2746
575.938	243.133	168.574	137.69	99.456	98.1855
576.109	235.897	157.187	131.964	98.336	97.8031
576.28	241.544	148.159	134.3	101.579	100.511
576.451	264.462	151.504	143.037	105.65	100.741
576.622	280.659	157.242	153.495	111.565	99.4097
576.793	290.497	162.284	165.681	122.185	100.912
576.964	328.015	169.79	177.87	132.832	104.236
577.135	364.2	172.734	179.461	131.634	108.385
577.306	369.235	170.081	173.395	128.903	111.533
577.477	372.924	172.901	172.982	132.625	112.225
577.648	372.87	170.061	176.492	140.501	109.678
577.818	343.526	159.404	166.09	141.418	107.69
577.989	328.445	159.831	160.596	138.166	107.822
578.16	330.092	164.289	165.14	138.005	110.245
578.331	335.222	163.174	162.601	142.264	113.395
578.501	331.64	164.589	159.62	154.102	119.73
578.672	322.785	169.999	159.258	165.908	120.252
578.843	319.734	173.954	162.616	168.287	119.153
579.013	323.102	177.482	165.639	173.209	120.363
579.184	324.021	184.728	166.667	174.97	121.255
579.354	315.121	193.789	171.569	168.778	122.898
579.525	334.136	205.857	183.416	170.224	126.279
579.696	359.067	219.466	195.016	177.874	128.471
579.866	383.53	241.199	206.003	192.6	135.174
580.036	406.845	255.133	233.436	207.724	143.352
580.207	400.121	262.906	257.465	205.75	146.66
580.377	396.006	272.729	259.883	201.18	150.202
580.548	392.064	274.675	257.738	212.5	154.449
580.718	400.355	278.98	263.289	232.835	160.931
580.888	425.612	283.05	276.977	247.354	164.642
581.058	439.316	279.319	275.381	248.764	170.852
581.229	445.731	274.015	268.152	244.858	168.429
581.399	469.936	277.071	276.658	233.496	160.355
581.569	485.977	294.867	291.65	243.99	166.5
581.739	486.908	333.687	305.29	267.922	181.062
581.909	507.869	365.102	333.274	265.226	176.703
582.079	474.882	340.538	330.28	252.062	167.329
582.25	457.825	312.382	331.893	261.826	165.856
582.42	453.725	296.915	326.687	277.001	165.826
582.59	423.474	263.536	317.7	275.802	170.174
582.76	400.914	243.006	306.695	267.702	184.467
582.929	410.779	234.839	294.222	254.785	187.301
583.099	411.698	246.23	273.533	251.847	188.302
583.269	425.52	249.336	261.895	248.693	192.326
583.439	416.28	224.008	251.202	241.337	187.509
583.609	422.154	206.529	251.436	240.142	174.031
583.779	453.37	199.837	256.421	223.211	160.75
583.949	466.331	196.635	258.257	199.193	150.693
584.118	463.052	189.451	258.02	176.165	138.706
584.288	502.359	186.696	244.235	157.756	127.304
584.458	552.987	184.649	227.164	145.284	120.751
584.627	551.493	182.947	212.875	137.702	119.248
584.797	538.329	177.435	199.662	130.812	115.934
584.966	541.524	177.654	187.283	122.534	109.423
585.136	516.201	170.233	180.004	114.095	105.492
585.306	438.717	161.367	167.551	111.319	102.002
585.475	381.163	150.247	154.44	112.274	98.4678
585.645	329.145	137.836	145.723	108.046	92.7075
585.814	310.932	131.684	141.396	104.314	88.5714
585.983	312.907	128.613	142.302	102.322	86.8667
586.153	313.754	127.351	145.151	99.2709	85.3101
586.322	325.051	124.403	143.101	97.9133	85.1865
586.491	313.19	118.052	135.815	96.3675	85.9343
586.661	298.647	114.808	133.248	91.294	82.4888
586.83	297.88	112.121	125.085	88.9173	79.2776
586.999	294.864	112.275	119.016	88.9808	80.19
587.168	274.82	108.218	117.906	90.7587	82.9153
587.338	247.741	105.606	116.01	89.4886	85.4733
587.507	223.651	105.156	110.251	88.2274	84.4423
587.676	222.629	105.247	106.851	88.9708	83.3637
587.845	226.934	106.805	105.895	85.7487	81.7716
588.014	233.572	109.276	107.605	84.8122	83.6395
588.183	230.619	113.539	109.765	85.9308	83.719
588.352	231.824	116.22	110.322	86.5986	79.4653
588.521	247.302	113.87	106.911	82.6741	76.3517
588.69	239.18	104.815	97.5957	78.468	75.9042
588.859	220.256	95.4419	91.0835	73.1869	72.3207
589.028	203.902	88.7899	86.0499	67.7712	67.0178
589.196	199.315	83.0699	81.6193	64.2925	64.8587
589.365	194.157	77.7979	78.6218	59.9853	61.629
589.534	181.041	73.2529	75.2898	56.7597	57.698
589.703	164.86	70.5819	71.5973	55.0638	54.8737
589.872	152.066	67.9294	69.8842	54.2664	53.8887
590.04	143.083	62.4864	66.5221	51.1554	52.0584
590.209	123.493	58.7624	60.6684	47.7007	49.3912
590.378	103.407	53.9824	56.3599	45.1834	46.7986
590.546	92.158	50.1419	53.2642	43.7772	44.3111
590.715	86.2087	47.2929	50.9127	43.2384	42.9032
590.883	77.9367	43.9989	47.9207	41.7512	40.3512
591.052	68.7019	41.0139	44.421	39.0553	36.5754
591.22	63.442	37.6979	41.765	35.7847	33.7771
591.389	60.3702	35.3944	39.6223	33.9318	32.1815
591.557	56.7024	34.0839	37.2467	33.406	31.4533
591.726	52.5805	32.6894	34.8341	32.455	30.9798
591.894	50.4345	31.3314	33.758	30.4655	29.2721
592.062	47.7681	30.3419	32.6724	29.0263	27.8432
592.231	44.7566	29.3219	31.2047	27.429	26.5178
592.399	42.3677	28.5239	30.0249	26.3155	25.9163
592.567	40.1836	27.7059	29.2457	25.9633	25.6165
592.735	37.741	26.3069	28.0234	25.1719	24.7681
592.904	36.2624	25.5019	27.0414	24.7387	24.2711
593.072	34.8203	25.1299	26.1906	24.306	23.673
593.24	34.2614	24.8034	25.8867	24.1589	23.6445
593.408	33.3371	24.4124	25.2072	23.395	23.0534
593.576	32.3928	24.2454	24.5857	22.8843	22.5739
593.744	31.6306	24.0624	24.3013	23.1384	22.5764
593.912	30.4033	23.7074	23.8952	22.9468	22.4363
594.08	29.3441	23.0449	23.3088	22.0563	21.3662
594.248	28.6723	23.0264	23.1281	21.8953	21.2481
594.416	27.9377	22.4654	22.6533	21.445	20.8807
594.584	27.308	21.7684	22.1641	20.9148	20.3777
594.752	26.8765	21.5634	21.7004	20.7242	20.2351
594.919	26.0923	21.1144	21.2107	20.5841	20.2166
595.087	25.4736	21.0539	20.9132	20.3415	20.1124
595.255	25.161	21.0994	20.762	20.4821	20.1074
595.423	24.155	20.5609	20.075	20.0814	19.7681
595.59	23.9879	20.3259	19.9583	19.8257	19.3407
595.758	23.8926	19.9844	19.8732	19.5641	19.1905
595.926	23.4365	19.4764	19.6498	19.2584	18.8922
596.093	22.9337	19.2794	19.5036	19.1709	18.8136
596.261	22.7164	19.2634	19.2052	18.7782	18.639
596.429	22.7732	19.2674	19.0199	18.7117	18.6004
596.596	22.1916	18.7309	18.6814	18.5191	18.1875
596.764	22.1705	18.6719	18.7314	18.4976	17.9858
596.931	21.4776	18.2529	18.0825	17.8943	17.4077
597.098	20.9728	18.0239	17.9072	17.9238	17.2671
597.266	20.6	17.7954	17.6719	17.7032	17.0159
597.433	19.9387	17.4619	17.2748	17.2214	16.6615
597.601	19.8404	17.5129	17.412	17.3585	16.8482
597.768	19.5057	17.1184	17.112	16.9763	16.5008
597.935	19.1991	16.9354	16.9393	16.5406	16.1995
598.102	19.1756	16.9524	16.9062	16.4575	16.2371
598.27	19.0406	16.8794	16.8977	16.329	16.19
598.437	18.863	16.8344	16.8271	16.351	16.0714
598.604	18.5865	16.6399	16.5737	15.9183	15.7976
598.771	18.0727	16.1694	16.1942	15.485	15.4243
598.938	17.7179	15.9899	15.8992	15.4005	15.2351
599.105	17.6979	15.9944	15.7645	15.399	15.199
599.272	17.4465	15.7584	15.5522	15.1499	14.7976
599.439	17.2297	15.7324	15.4095	15.1214	14.7751
599.606	16.9884	15.6044	15.3679	14.8277	14.4408
599.773	16.9613	15.6754	15.4736	14.8737	14.4183
599.94	16.883	15.5079	15.3985	14.7012	14.2536
600.107	16.9257	15.5594	15.4245	14.8047	14.3802
600.274	16.6999	15.2904	15.113	14.412	14.0554
600.441	16.6678	15.1944	15.12	14.5526	14.1265
600.608	16.434	15.0529	14.9192	14.5161	13.9338
600.775	16.1153	14.9304	14.6243	14.3585	13.8001
600.941	16.2543	15.1894	14.6573	14.4395	13.9553
601.108	15.863	14.9184	14.3669	14.0078	13.4653
601.275	15.8519	14.8839	14.421	13.9563	13.4393
601.441	15.7195	14.6404	14.2237	13.7622	13.215
601.608	15.8484	14.7629	14.408	13.9043	13.3807
601.775	15.4962	14.5299	14.0845	13.7372	13.2861
601.941	15.2568	14.3084	13.8466	13.5591	13.1054
602.108	14.9894	14.0739	13.6388	13.3465	12.7801
602.274	14.8329	13.8774	13.457	13.2419	12.6204
602.441	15.0045	13.9479	13.7134	13.5836	12.8962
602.607	14.9462	13.7814	13.6398	13.2479	12.64
602.774	14.8514	13.7859	13.5943	13.1319	12.4808
602.94	14.5218	13.6704	13.3073	12.8797	12.3292
603.106	14.5423	13.6049	13.1366	12.9948	12.3822
603.273	14.5815	13.6714	13.3419	13.1359	12.4628
603.439	14.4856	13.4649	13.1451	12.9213	12.185
603.605	14.5539	13.5844	13.2502	12.9778	12.196
603.771	14.3557	13.4084	13.0579	12.6987	12.0934
603.938	14.3176	13.3879	13.0104	12.7342	12.0544
604.104	14.1103	13.2469	12.9027	12.6691	11.9928
604.27	13.8966	13.0684	12.6724	12.5846	11.9908
604.436	13.7701	12.9864	12.5161	12.2449	11.7371
604.602	13.734	12.9904	12.5131	12.2224	11.8006
604.768	13.4219	12.6119	12.1686	11.8742	11.3647
604.934	13.6261	12.8629	12.3604	12.1124	11.5574
605.1	13.6051	12.9094	12.4255	12.1224	11.4753
605.266	13.3487	12.6314	12.105	11.8332	11.1965
605.432	13.2558	12.5889	12.0164	11.7252	11.1435
605.598	13.292	12.6469	12.0209	11.8087	11.1525
605.764	13.3692	12.7449	12.1841	11.9853	11.4638
605.93	13.459	12.8914	12.3474	12.1249	11.5914
606.096	13.3587	12.7329	12.1911	11.8837	11.4067
606.261	13.4626	12.8139	12.2958	11.9323	11.4027
606.427	13.0516	12.4554	11.9132	11.5346	10.9938
606.593	12.9979	12.3989	11.788	11.5131	10.9238
606.759	13.1088	12.4419	11.7745	11.5301	10.8787
606.924	12.9493	12.3439	11.8066	11.424	10.8061
607.09	12.7812	12.1849	11.7044	11.374	10.7901
607.256	12.6532	12.1114	11.6158	11.1959	10.7751
607.421	12.603	11.9909	11.4876	11.0598	10.6525
607.587	12.5413	11.9674	11.5061	11.0233	10.5809
607.752	12.3993	11.8624	11.4	10.9793	10.4788
607.918	12.8278	12.1389	11.735	11.341	10.9693
608.083	12.7817	11.9974	11.5857	11.2034	10.673
608.249	12.5995	11.9289	11.4996	11.1039	10.6945
608.414	12.298	11.7194	11.1531	10.8918	10.3327
608.579	12.3371	11.8044	11.3774	10.9473	10.4708
608.745	12.2388	11.8409	11.3494	10.9228	10.5098
608.91	12.2774	11.8929	11.3699	11.0038	10.5814
609.075	12.3482	11.8259	11.3734	11.0483	10.6039
609.24	12.2995	11.6524	11.2933	10.9978	10.5299
609.406	12.3035	11.6919	11.3028	10.9788	10.5244
609.571	12.2287	11.6524	11.2317	10.8062	10.3797
609.736	12.0807	11.4874	11.1506	10.6837	10.157
609.901	11.6422	11.1504	10.7635	10.3935	9.82365
610.066	12.03	11.5769	11.2017	10.7132	10.1635
