# Supplementary material for: Observation of the photonic Hall effect and photonic magnetoresistance in random lasers
Source: Nat Commun. 2024 May 30;15:4589. doi: 10.1038/s41467-024-48942-6 (PMC11139889; doi:10.1038/s41467-024-48942-6)
Supplement: Supplementary file 3 — Source Data [file 41467_2024_48942_MOESM3_ESM.zip › Zhijia Hu-Data/Figure S4/Figure S4 data (d).xls]

## Sheet: Sheet1
wavelength	intensity-0 mT	intensity-50 mT	intensity-100 mT	intensity-200 mT	intensity-300 mT		30 μJ
554.141	8.88794	8.35452	8.36795	7.85657	8.53242
554.316	8.94978	8.44902	8.53854	7.95857	8.73472
554.491	8.87135	8.44052	8.51553	7.96057	8.68715
554.666	9.06693	8.51002	8.54504	8.03507	8.77779
554.84	9.29418	8.59652	8.77216	8.12807	9.00813
555.015	9.30172	8.69602	8.73114	8.09757	8.95505
555.19	9.45205	8.75152	8.90322	8.19607	9.02065
555.364	9.41032	8.71352	8.88521	8.24207	9.0557
555.539	9.36909	8.82352	8.8612	8.21307	9.12631
555.713	9.73661	9.03652	9.18536	8.46357	9.36917
555.888	9.76074	9.09102	9.28591	8.52257	9.49336
556.063	9.90102	9.20352	9.37896	8.64357	9.55345
556.237	9.86683	9.09602	9.21588	8.40007	9.42426
556.412	10.0337	9.31252	9.40747	8.67857	9.62906
556.586	10.2514	9.35752	9.49002	8.69907	9.7873
556.76	10.3339	9.49252	9.71313	8.89257	9.94654
556.935	10.3138	9.58602	9.71213	8.91057	10.0953
557.109	10.6883	9.82452	9.97826	9.17757	10.3546
557.283	10.7462	9.91152	10.1584	9.25957	10.4483
557.458	10.7447	9.88652	10.1283	9.20707	10.3481
557.632	11.1313	10.256	10.462	9.54007	10.7638
557.806	11.081	10.0685	10.3094	9.33157	10.6902
557.98	11.3615	10.417	10.568	9.62007	10.9731
558.155	11.4898	10.3855	10.6311	9.66557	11.0101
558.329	11.6305	10.511	10.7631	9.74557	11.1278
558.503	11.5697	10.6005	10.7416	9.80407	11.1609
558.677	11.7487	10.774	10.9117	9.97907	11.3677
558.851	11.7602	10.6955	10.9888	9.95107	11.3837
559.025	11.9096	10.859	10.9898	9.97607	11.4192
559.199	12.1705	11.0315	11.3054	10.1581	11.6616
559.373	12.5069	11.399	11.6091	10.4161	11.9871
559.547	12.7547	11.532	11.7086	10.5686	12.0672
559.721	12.89	11.6895	11.8677	10.7031	12.3001
559.895	12.9121	11.5835	11.8187	10.6256	12.2841
560.068	13.3847	12.0485	12.3369	11.0321	12.7793
560.242	13.3565	11.9525	12.2709	10.9096	12.7693
560.416	13.6667	12.2035	12.5135	11.2081	13.0051
560.59	13.6848	12.163	12.3674	10.9821	12.9445
560.764	14.1036	12.5155	12.7261	11.3756	13.3016
560.937	14.6381	12.7755	13.0373	11.6956	13.7417
561.111	14.5546	12.827	13.0138	11.5081	13.7127
561.285	14.6788	12.992	13.0913	11.6921	13.8679
561.458	14.9744	13.189	13.3369	11.8016	14.1774
561.632	15.2801	13.4585	13.536	12.1136	14.4458
561.805	15.5244	13.493	13.6601	12.0976	14.6201
561.979	15.8598	13.617	13.8037	12.1291	14.7072
562.152	16.3887	14.014	14.1974	12.5006	15.0908
562.326	16.806	14.224	14.425	12.5356	15.1764
562.499	17.4148	14.622	14.9332	12.8526	15.7137
562.673	18.1066	15.0995	15.4225	13.2256	16.249
562.846	18.7673	15.4725	15.7977	13.6161	16.7152
563.019	19.2193	15.787	16.1003	13.7716	17.1058
563.193	20.0252	16.2185	16.5235	14.0341	17.5865
563.366	20.897	16.769	17.0013	14.3826	18.1604
563.539	21.5843	17.2235	17.497	14.6181	18.6316
563.713	22.4782	17.758	18.1178	15.0546	19.1388
563.886	23.0272	18.0715	18.3319	15.1501	19.4112
564.059	24.2706	18.942	19.2249	15.7631	20.4062
564.232	25.088	19.423	19.7351	16.1141	21.1198
564.405	26.3455	19.985	20.3009	16.7326	22.1463
564.578	27.2082	20.388	20.3324	16.7801	22.593
564.751	29.1353	21.339	21.1608	17.5906	23.6711
564.924	31.1268	21.959	22.0368	17.9956	24.602
565.097	32.7532	22.8145	22.9407	18.4206	25.7703
565.27	34.6898	24.097	24.36	19.3816	27.4248
565.443	36.3882	25.2975	25.1508	19.9216	27.9626
565.616	38.7748	26.52	26.2274	20.7546	29.2845
565.789	41.1147	27.854	27.7456	21.6121	31.572
565.962	42.0825	28.663	28.7857	21.9776	32.909
566.135	44.3867	30.0295	30.1643	23.1171	34.7462
566.308	47.264	31.5025	31.2874	24.4081	36.4919
566.48	50.4802	32.8575	33.2259	25.6071	38.4788
566.653	54.54	34.504	35.9703	26.7706	41.6015
566.826	58.8774	36.381	38.7396	28.1551	44.8264
566.999	63.4189	39.5505	41.2569	29.9566	48.4503
567.171	68.2917	42.4995	43.4495	31.3806	51.6191
567.344	72.2077	45.609	46.0413	33.6521	54.283
567.516	77.5782	48.354	49.0733	35.7951	58.1318
567.689	82.6622	51.885	51.5596	37.9801	62.6882
567.862	87.1459	55.9045	54.6406	39.7116	66.6907
568.034	91.2922	60.8595	58.8477	41.8256	70.8028
568.207	95.7954	64.2185	61.2449	44.3156	76.4047
568.379	101.326	67.9425	63.7051	47.2826	81.905
568.551	108.007	72.7535	68.0923	49.7861	85.7973
568.724	112.917	77.1985	71.8422	52.8596	91.569
568.896	119.323	81.052	74.8287	56.1566	97.916
569.068	127.776	83.665	77.7431	59.1616	101.391
569.241	134.221	88.1995	80.9192	62.1011	103.006
569.413	140.341	91.2235	84.2389	66.2876	107.957
569.585	151.253	94.765	90.516	70.1191	115.127
569.757	158.467	97.6435	96.6951	72.7366	122.433
569.93	164.649	101.639	98.9798	75.4291	127.306
570.102	172.033	105.585	103.997	79.1976	132.542
570.274	175.709	110.611	108.251	82.7876	134.183
570.446	175.078	114.845	109.978	85.0066	134.125
570.618	183.244	118.41	113.409	86.7686	134.738
570.79	193.83	122.946	118.966	89.7801	139.264
570.962	198.74	127.006	122.028	92.3166	146.968
571.134	201.093	131.276	126.701	96.0721	152.001
571.306	205.771	135.417	130.145	100.265	156.642
571.478	213.369	140.037	133.793	103.468	162.193
571.65	221.135	146.125	140.927	106.464	169.164
571.822	233.475	153.202	146.452	110.222	177.564
571.994	238.084	155.808	148.113	112.937	183.236
572.165	246.633	163.207	153.16	116.272	189.764
572.337	257.596	174.813	164.926	123.752	198.146
572.509	270.461	186.133	172.637	130.009	204.839
572.681	285.342	192.085	181.589	136.248	213.288
572.852	304.554	199.487	190.516	145.259	226.63
573.024	322.132	209.589	198.276	156.366	243.714
573.196	329.61	213.918	202.977	163.48	254.184
573.367	337.804	220.784	206.918	171.189	264.505
573.539	345.818	238.233	216.553	181.682	276.537
573.71	375.481	256.066	235.024	195.967	294.108
573.882	409.399	268.406	249.982	206.645	309.071
574.053	416.073	274.745	258.977	210.25	311.272
574.225	407.675	272.471	262.331	210.047	315.19
574.396	410.583	272.655	264.566	213.767	327.093
574.568	415.072	290.318	270.252	225.411	333.249
574.739	426.158	321.029	286.236	238.529	339.446
574.91	423.591	341.7	301.821	247.039	338.014
575.082	420.519	335.479	299.302	237.976	320.556
575.253	430.546	334.832	300.851	238.222	321.289
575.424	447.013	343.349	317.352	248.941	333.507
575.595	458.511	348.833	333.239	256.67	346.978
575.766	500.917	371.5	356.462	283.221	388.481
575.938	565.582	403.196	393.197	303.537	421.483
576.109	563.055	413.09	385.373	311.022	407.496
576.28	574.1	434.36	390.408	326.924	416.557
576.451	640.026	456.656	428.849	330.447	430.83
576.622	691.865	493.585	462.157	340.751	437.546
576.793	726.095	521.546	498.181	360.292	447.331
576.964	798.134	562.281	542.547	389.619	476.022
577.135	855.728	611.032	549.94	404.821	496.435
577.306	866.595	652.68	540.228	394.793	496.575
577.477	911.093	663.851	568.37	410.203	496.482
577.648	925.192	661.392	597.035	419.104	505.303
577.818	832.032	662.227	568.299	412.524	474.354
577.989	781.338	631.809	546.48	408.918	464.93
578.16	802.874	631.196	546.928	421.501	474.801
578.331	845.53	641.755	543.232	441.638	474.3
578.501	836.268	646.01	536.387	450.775	471.253
578.672	823.257	660.753	535.795	452.422	480.014
578.843	826.572	638.152	540.442	456.62	501.211
579.013	847.345	638.729	538.435	476.381	537.098
579.184	827.63	633.639	528.708	470.743	578.244
579.354	817.539	648.183	551.408	504.959	606.15
579.525	901.051	696.17	578.075	534.476	660.513
579.696	991.636	757.275	613.051	516.661	763.942
579.866	1122.23	847.451	705.742	521.727	945.171
580.036	1276.62	948.959	832.948	554.638	1073.54
580.207	1333.93	970.748	948.625	565.883	1111.11
580.377	1343.82	995.952	976.735	567.963	1089.27
580.548	1259.48	1009.43	1008.1	584.798	1013.31
580.718	1248.03	996.282	1103.15	619.503	939.976
580.888	1277.98	1010.11	1141.48	657.506	918.048
581.058	1293.76	1017.67	1045.62	666.938	946.846
581.229	1352.61	1021.95	1005.26	681.385	1016.04
581.399	1593.2	1062.87	1157.56	700.986	1093.01
581.569	1828.57	1144.24	1377.51	752.859	1167.23
581.739	1961.29	1340.05	1561.69	826.284	1254.12
581.909	2393.26	1395.23	1683.59	796.543	1399.79
582.079	2191.06	1241.09	1534.62	782.672	1212.21
582.25	1766.13	1288.24	1450.16	783.212	1006.4
582.42	1688.93	1261.14	1423.81	805.976	987.979
582.59	1566.51	1369.23	1314.98	916.64	893.206
582.76	1411.01	1397.28	1181.83	975.666	841.817
582.929	1286.6	1367.11	1139.92	1011.8	855.286
583.099	1319.11	1461.77	1069.48	1109.16	1084.45
583.269	1425.78	1650.73	996.572	1130.56	1392.7
583.439	1297.74	1697.37	896.155	987.267	1068.29
583.609	1264.36	1668.34	869.66	879.796	885.24
583.779	1430.44	1696.91	950.865	827.994	859.859
583.949	1501.22	1586.87	971.863	870.047	807.137
584.118	1534.26	1363.98	957.299	939.612	770.626
584.288	1801.58	1346.76	985.878	1165.11	835.794
584.458	2055.46	1232.87	993.93	1274.1	921.802
584.627	1870.3	1051.22	969.353	1370.65	918.562
584.797	1762.45	961.235	974.926	1631	963.479
584.966	1878.48	952.036	1020.89	1556.01	1049.33
585.136	1849.27	954.485	1000.82	1146.03	989.283
585.306	1429.71	929.677	868.951	853.173	841.73
585.475	1127.02	801.175	722.065	716.165	719.831
585.645	933.693	680.323	646.898	613.383	584.151
585.814	840.337	621.226	600.043	581.808	510.915
585.983	835.052	598.069	575.446	554.691	506.303
586.153	922.789	570.316	583.184	531.719	529.364
586.322	977.391	555.884	605.525	507.244	536.152
586.491	950.352	561.425	627.653	467.411	523.538
586.661	926.58	528.907	618.303	413.022	519.462
586.83	915.952	483.4	581.037	376.895	503.723
586.999	954.953	461.362	602.114	361.027	489.345
587.168	925.764	434.478	578.545	357.755	472.984
587.338	808.532	392.861	495.132	359.789	423.586
587.507	693.249	363.266	427.471	372.058	382.433
587.676	672.285	367.225	435.162	390.59	379.312
587.845	691.793	370.26	455.853	398.361	403.384
588.014	712.307	360.976	460.745	374.355	420.697
588.183	699.113	376.209	466.746	342.714	428.901
588.352	739.375	403.535	476.642	322.385	443.299
588.521	790.462	404.118	469.586	320.758	472.407
588.69	712.858	392.742	430.688	322.866	470.342
588.859	708.098	371.996	402.452	315	463.841
589.028	664.256	331.189	355.27	283.384	464.363
589.196	618.223	304.306	322.404	252.476	457.631
589.365	576.918	282.502	298.271	229.124	413.858
589.534	526.215	247.594	263.707	207.528	369.817
589.703	463.017	210.861	236.528	185.74	323.826
589.872	410.09	190.485	217.337	175.774	276.544
590.04	380.675	173.568	199.199	163.168	246.787
590.209	321.783	156.785	173.026	145.074	214.873
590.378	274.105	138.44	155.537	131.348	177.337
590.546	237.938	123.365	139.566	118.742	151.339
590.715	197.734	117.046	128.409	109.799	133.158
590.883	164.136	111.048	115.902	102.418	116.5
591.052	145.566	102.364	105.226	94.3796	104.359
591.22	132.823	93.663	97.0983	87.1276	94.2425
591.389	123.907	88.1525	90.8337	81.0511	88.7052
591.557	115.481	82.895	85.0428	77.0756	82.4663
591.726	105.731	79.2615	78.1498	74.9346	75.0897
591.894	99.7326	75.8135	74.5125	69.5121	70.0242
592.062	93.3691	71.542	71.7892	64.6766	65.222
592.231	87.9865	67.403	67.6436	60.1181	61.6221
592.399	81.8538	63.071	63.422	56.8696	58.5294
592.567	77.7472	60.7145	60.0213	55.0846	55.2415
592.735	71.8261	58.427	57.6471	52.3321	51.8584
592.904	67.0222	56.5865	55.0098	49.7561	48.6316
593.072	63.7441	55.0575	51.9442	48.2026	46.61
593.24	62.435	53.0805	50.7817	46.8451	45.3847
593.408	59.163	50.3245	48.7431	45.3551	44.0317
593.576	56.6119	48.784	46.7041	44.0461	43.1774
593.744	54.6672	48.3505	45.438	43.4666	42.3827
593.912	51.9066	46.764	44.5095	41.9356	41.1183
594.08	49.3756	44.528	42.9828	39.9851	40.1599
594.248	47.9533	43.2775	42.1088	39.2421	39.1944
594.416	46.267	41.885	40.7401	38.3141	37.3657
594.584	44.6159	40.4165	38.9648	36.5901	36.1343
594.752	43.1358	39.5695	37.8217	35.7076	35.5199
594.919	40.7346	39.189	36.6431	35.6386	34.1784
595.087	39.5194	38.5025	35.7016	35.0186	33.5665
595.255	38.6703	38.5765	34.8467	34.7206	33.0247
595.423	37.4068	37.4145	33.371	33.8576	31.913
595.59	36.8985	36.0725	33.0093	33.0071	31.5935
595.758	36.7085	35.203	32.478	32.5726	30.599
595.926	35.6858	34.087	31.7236	31.7476	29.599
596.093	34.3686	33.32	30.9677	30.7566	29.2064
596.261	33.9231	32.7935	30.463	30.2761	29.1193
596.429	33.7024	32.873	29.9713	29.6081	29.0101
596.596	32.8417	32.741	29.3775	28.8016	28.2475
596.764	32.8156	31.7025	29.0043	28.0766	28.0792
596.931	31.9935	30.466	27.8862	27.1536	27.3527
597.098	30.8859	30.068	27.411	26.8016	26.5715
597.266	30.1323	29.1915	26.8092	26.4156	25.892
597.433	29.3812	27.9395	26.2649	25.7581	25.232
597.601	29.1217	27.884	26.0433	25.6091	24.9771
597.768	28.3746	27.418	25.6606	25.0996	24.3752
597.935	27.7557	26.727	25.429	24.6126	23.9756
598.102	27.3555	26.242	25.3444	24.3106	23.7292
598.27	27.0785	26.2095	25.1989	23.8826	23.7182
598.437	26.7532	25.8675	24.8472	23.4146	23.4077
598.604	26.0131	25.388	24.4395	22.9511	22.9571
598.771	25.3153	24.4235	23.8512	22.3971	22.4318
598.938	24.6406	24.066	23.351	21.9726	22.0587
599.105	24.3213	24.035	22.7817	21.6451	21.9931
599.272	23.9538	23.719	22.5796	21.2396	21.4453
599.439	23.4712	23.361	22.525	21.0311	21.0582
599.606	23.1262	22.946	22.4095	20.5211	20.7833
599.773	23.0151	22.48	22.1143	20.4136	20.7988
599.94	22.8995	22.3335	21.9768	20.1621	20.6791
600.107	22.723	22.6175	21.9632	20.3896	20.5514
600.274	22.1735	22.008	21.4955	20.0011	20.1684
600.441	22.0473	21.7705	21.2499	19.8321	20.0036
600.608	21.6924	21.411	20.9077	19.5526	19.6902
600.775	21.1609	21.05	20.4515	19.3161	19.4132
600.941	21.0544	20.974	20.388	19.2896	19.6356
601.108	20.7261	20.395	19.9422	18.5121	19.1889
601.275	20.5802	20.214	19.7922	18.4021	19.0482
601.441	20.1443	19.803	19.351	17.9686	18.6286
601.608	20.1876	19.903	19.6016	18.0496	18.6571
601.775	19.8794	19.468	19.1153	17.8236	18.3637
601.941	19.4973	19.2165	18.5771	17.6961	18.0086
602.108	19.2811	18.8005	18.359	17.2421	17.7382
602.274	18.8326	18.555	18.0733	16.7486	17.566
602.441	18.988	18.8805	18.2909	17.1261	17.7227
602.607	18.8749	18.542	18.3314	16.7591	17.569
602.774	18.7291	18.3195	18.1343	16.3441	17.4032
602.94	18.4802	17.995	17.5145	16.1061	17.1308
603.106	18.2821	17.959	17.3064	16.1346	17.0507
603.273	18.4259	18.0555	17.3555	16.1806	17.0742
603.439	18.1594	17.745	17.0983	15.9251	16.7923
603.605	17.9935	17.766	17.1438	15.8686	16.7332
603.771	17.813	17.5125	16.8657	15.5931	16.6877
603.938	17.8161	17.189	16.7206	15.5096	16.6316
604.104	17.4334	16.9475	16.4535	15.2751	16.2971
604.27	17.2087	16.854	16.2364	15.1366	16.0091
604.436	16.8713	16.3935	15.9162	14.8261	15.9235
604.602	17.0202	16.374	15.9112	14.8396	15.929
604.768	16.525	16.005	15.5565	14.3031	15.3832
604.934	16.7311	16.0805	15.6686	14.2836	15.6656
605.1	16.7648	16.077	15.6176	14.1816	15.7002
605.266	16.2781	15.7525	15.1689	13.8951	15.4288
605.432	16.1981	15.6145	15.0788	13.9176	15.2495
605.598	16.1911	15.568	15.0138	13.8371	15.2961
605.764	16.2675	15.77	15.1183	13.9931	15.3952
605.93	16.3289	16.01	15.3184	14.1136	15.5735
606.096	16.2509	15.6235	15.1218	13.7966	15.3712
606.261	16.3178	15.4985	15.2124	13.8411	15.4278
606.427	15.6808	14.957	14.7476	13.3886	15.0237
606.593	15.6692	14.7635	14.5806	13.2911	14.94
606.759	15.798	14.7935	14.6251	13.2356	14.938
606.924	15.5295	14.771	14.5035	13.1101	14.7668
607.09	15.4229	14.615	14.406	13.1336	14.5229
607.256	15.3067	14.3745	14.2049	12.9651	14.4473
607.421	15.0961	14.237	14.0733	12.8426	14.3451
607.587	14.9744	14.0765	13.9883	12.6781	14.3026
607.752	14.7788	13.996	13.9187	12.5661	14.2004
607.918	15.3188	14.528	14.1889	13.0686	14.4613
608.083	15.1388	14.272	13.9422	12.7906	14.2875
608.249	14.7703	14.0555	13.8417	12.5806	14.0838
608.414	14.5144	13.7795	13.5871	12.3941	13.8344
608.579	14.6029	13.777	13.6671	12.4216	13.9731
608.745	14.5682	13.6295	13.6471	12.3746	13.9851
608.91	14.5818	13.6595	13.6256	12.4931	14.0757
609.075	14.5953	13.6855	13.6651	12.4391	14.0322
609.24	14.4566	13.6825	13.4995	12.4181	13.8249
609.406	14.4053	13.5895	13.481	12.4856	13.7798
609.571	14.2172	13.3715	13.3745	12.1911	13.6411
609.736	14.0699	13.189	13.2419	12.0371	13.4288
609.901	13.6868	12.774	12.9077	11.6356	13.1168
610.066	14.1398	13.0415	13.2694	11.9521	13.5354
