# Supplementary material for: Observation of the photonic Hall effect and photonic magnetoresistance in random lasers
Source: Nat Commun. 2024 May 30;15:4589. doi: 10.1038/s41467-024-48942-6 (PMC11139889; doi:10.1038/s41467-024-48942-6)
Supplement: Supplementary file 3 — Source Data [file 41467_2024_48942_MOESM3_ESM.zip › Zhijia Hu-Data/Figure S4/Figure S4 data (e).xls]

## Sheet: Sheet1
wavelength	intensity-0 mT	intensity-50 mT	intensity-100 mT	intensity-200 mT	intensity-300 mT		50 μJ
554.141	10.3201	10.1297	9.78133	9.1922	9.49037
554.316	10.4073	10.1878	9.92397	9.3227	9.65011
554.491	10.4644	10.2108	9.91096	9.3587	9.62858
554.666	10.6228	10.3248	10.0281	9.5122	9.73574
554.84	10.8754	10.5805	10.2678	9.6722	10.0307
555.015	10.898	10.7085	10.3684	9.7062	10.0582
555.19	11.0719	10.8386	10.492	9.6822	10.0903
555.364	11.1381	10.8586	10.5561	9.7857	10.1303
555.539	11.2028	10.9161	10.5956	9.8192	10.1509
555.713	11.5085	11.1412	10.958	10.1122	10.4809
555.888	11.719	11.3198	11.001	10.1812	10.596
556.063	11.7491	11.4759	11.1061	10.3427	10.7613
556.237	11.7812	11.4154	11.0941	10.1647	10.6601
556.412	12.0579	11.7465	11.3244	10.4687	10.9501
556.586	12.2684	11.9401	11.467	10.5292	11.0257
556.76	12.48	12.1332	11.7007	10.7462	11.255
556.935	12.6233	12.1137	11.8204	10.8547	11.3842
557.109	12.9251	12.5024	12.1232	11.1302	11.6226
557.283	13.089	12.664	12.3894	11.3062	11.7498
557.458	13.0875	12.724	12.3939	11.2782	11.7773
557.632	13.5807	13.2173	12.9019	11.7427	12.216
557.806	13.6915	13.2318	12.8039	11.6312	12.1368
557.98	14.085	13.6565	13.1067	11.9727	12.5425
558.155	14.3622	13.8211	13.3479	12.0897	12.6456
558.329	14.499	13.9957	13.6091	12.1987	12.894
558.503	14.6083	14.1152	13.7578	12.3367	12.9956
558.677	14.912	14.3318	13.9995	12.7257	13.259
558.851	15.0729	14.548	14.0876	12.6822	13.268
559.025	15.4544	14.8016	14.3659	12.9347	13.5154
559.199	15.8709	15.2463	14.7623	13.2642	13.928
559.373	16.4168	15.7235	15.2878	13.6902	14.4072
559.547	16.9732	16.1142	15.5066	14.0262	14.6431
559.721	17.4424	16.5204	15.8834	14.3512	14.9851
559.895	17.7822	16.7315	16.1392	14.4302	15.0712
560.068	18.7837	17.4894	16.924	15.0322	15.6586
560.242	19.2554	17.8891	17.0651	15.1317	15.8008
560.416	19.894	18.5625	17.7168	15.6452	16.242
560.59	20.3787	18.9301	18.0436	15.7842	16.4653
560.764	21.5105	19.8146	18.8379	16.5402	17.0527
560.937	22.8554	20.9051	19.5626	17.2527	17.6812
561.111	23.5366	21.2888	19.9925	17.4582	18.0001
561.285	24.5436	22.0252	20.6947	17.9147	18.575
561.458	25.5902	23.0132	21.7368	18.5462	19.1694
561.632	26.8409	24.0357	22.7198	19.2682	19.8364
561.805	28.0198	25.1668	23.5856	19.9227	20.5034
561.979	29.292	26.1187	24.6372	20.5327	21.1939
562.152	30.8038	27.4339	26.006	21.4317	22.0527
562.326	32.6018	28.9917	27.4265	22.2887	22.9836
562.499	35.1115	30.9056	29.4025	23.5197	24.0567
562.673	37.8123	33.1858	31.6322	24.9787	25.1689
562.846	40.893	35.6775	33.7678	26.4047	26.8309
563.019	43.715	37.6945	35.976	28.0392	28.6035
563.193	47.1807	40.0327	38.4575	29.4447	30.3877
563.366	51.4905	43.1418	41.3599	31.4557	32.6156
563.539	55.8238	46.1557	44.7668	33.8612	35.1148
563.713	60.105	48.8711	48.1607	36.0632	37.3406
563.886	63.4323	51.3499	50.922	37.8812	39.5419
564.059	67.912	55.4559	54.973	40.4272	42.7207
564.232	72.0358	59.645	57.9375	43.4032	45.6251
564.405	77.3206	62.4289	60.3314	46.5077	47.7763
564.578	83.5737	66.0077	63.0291	48.9352	50.3582
564.751	93.1261	72.7115	66.8389	51.6197	53.8144
564.924	103.902	81.1407	73.1647	54.7082	57.3667
565.097	107.799	86.3083	78.1142	57.3672	61.2881
565.27	110.887	91.8211	83.3854	61.1827	65.7032
565.443	115.215	98.1873	89.3959	65.2557	70.9651
565.616	124.718	106.127	96.0121	68.5302	75.9681
565.789	131.881	110.071	102.165	71.0677	80.5199
565.962	136.947	111.503	106.481	73.8622	83.4393
566.135	142.593	117.416	111.994	78.1812	87.6952
566.308	150.196	126.298	118.53	84.5482	92.8704
566.48	164.108	137.152	126.218	92.3957	99.8729
566.653	182.177	149.383	136.013	98.4882	105.072
566.826	193.059	160.881	145.381	106.824	110.222
566.999	203.004	172.71	154.599	117.083	121.298
567.171	218.383	184.241	164.335	122.073	128.806
567.344	229.643	192.416	171.912	128.615	136.733
567.516	242.15	200.642	182.249	137.206	145.055
567.689	263.115	210.463	196.795	150.121	156.651
567.862	281.951	223.087	209.413	160.553	167.145
568.034	305.477	233.354	218.551	174.71	181.397
568.207	330.494	250.301	225.579	189.265	192.612
568.379	346.071	263.739	231.421	201.575	199.522
568.551	358.142	273.58	247.721	209.713	210.824
568.724	374.065	289.516	261.783	220.605	223.536
568.896	391.4	302.371	269.956	235.556	233.751
569.068	403.711	316.108	276.743	248.043	239.222
569.241	408.43	328.552	283.608	252.354	251.938
569.413	437.45	345.527	295.277	261.006	263.159
569.585	470.001	368.503	321.129	274.37	276.267
569.757	489.297	389.131	336.212	290.366	292.293
569.93	508.164	408.014	340.612	297.518	304.452
570.102	528.783	414.626	358.026	298.523	312.156
570.274	539.694	419.616	364.004	303.323	318.709
570.446	538.293	423.457	361.671	305.531	319.334
570.618	534.976	440.944	373.861	315.28	321.82
570.79	559.513	455.437	387.033	327.495	328.429
570.962	575.865	459.39	392.494	343.978	337.99
571.134	586.68	471.907	402.745	367.748	354.44
571.306	607.679	487.273	412.707	386.141	363.376
571.478	633.533	492.427	427.818	393.84	361.758
571.65	668.594	506.891	449.125	415.988	374.437
571.822	710.783	533.479	470.604	435.599	400.904
571.994	719.268	539.94	481.696	439.569	417.196
572.165	738.333	561.593	495.261	455.284	438.34
572.337	768.161	605.912	516.079	477.158	466.224
572.509	789.572	633.943	537.064	497.438	495.102
572.681	806.736	637.595	554.076	497.517	508.048
572.852	840.977	665.163	577.853	515.358	535.93
573.024	881.117	698.983	611.309	533.063	566.165
573.196	877.177	710.036	625.443	555.001	565.566
573.367	904.937	720.304	638.691	564.044	583.505
573.539	949.017	733.423	670.205	573.994	619.051
573.71	988.786	782.678	715.508	583.702	653.474
573.882	1029.55	830.428	732.201	588.529	679.9
574.053	1033.56	861.22	758.092	595.478	693.993
574.225	1048	868.632	781.413	601.491	708.5
574.396	1078.39	850.769	774.943	614.722	721.794
574.568	1073.59	847.103	786.406	631.279	762.011
574.739	1071.19	886.21	831.283	663.855	814.667
574.91	1065.8	905.898	865.448	668.064	846.474
575.082	1012.41	908.833	866.484	645.413	829.058
575.253	989.156	924.814	866.985	653.594	803.822
575.424	986.019	935.384	891.433	680.062	815.277
575.595	1025.98	962.182	923.53	695.953	846.815
575.766	1093.16	1023.4	965.017	736.802	875.411
575.938	1145.04	1108.4	1028.42	787.991	930.455
576.109	1203.89	1148.87	1075.19	827.95	990.82
576.28	1296.98	1223.91	1137.75	865.536	1082.62
576.451	1394.61	1376.69	1256.03	886.267	1164.02
576.622	1454.25	1495.57	1327.89	892.462	1198.87
576.793	1539.3	1586.92	1429.12	941.76	1256.06
576.964	1751.08	1804.63	1586.25	1050.22	1386.4
577.135	1783.28	1944.96	1697.59	1096.34	1541.81
577.306	1800.34	1978.18	1773.68	1149.26	1667.08
577.477	2008.36	2226.21	1981.12	1330.68	1896.01
577.648	2085.88	2355.57	2251.77	1412.02	2006.57
577.818	1835.35	2180.29	2256.05	1381.65	2079.81
577.989	1738.96	2033.51	2098.27	1353.57	1889.26
578.16	1777.22	2040.15	2013.09	1428.38	1700.82
578.331	1925.33	2191.73	2060.47	1670.3	1753.6
578.501	2029.25	2261.6	2066.28	1847.82	1861.56
578.672	2077.12	2235.09	2024.7	1889.95	2017.84
578.843	2225.31	2210.47	2065.41	1900.22	2043.41
579.013	2606	2309.66	2130.48	2163.64	2278.84
579.184	2788.56	2314.72	2071.05	2500.03	2402.24
579.354	2670.1	2432.58	2180.34	3039.78	2753.29
579.525	3025.89	2973.81	2541.09	3205.64	3205.87
579.696	3611.65	3474.81	2823.8	2702.39	3173.64
579.866	5198.11	4224.25	3468.9	2737.34	3142.22
580.036	7998.47	5956.69	5058.26	3122.71	3467.29
580.207	8606.73	7070.96	7031.15	3312.21	3845.82
580.377	7079.49	6645.76	6699.49	3024.46	4026.84
580.548	4895.97	5520.88	4952.48	2857.35	4034.15
580.718	4413.28	5449.95	4363.4	3064.29	4194.31
580.888	4251.89	4611.84	4018.27	3017.11	4450.34
581.058	3784.24	3821.81	3494.6	2892.58	4051.89
581.229	3096.58	3507.85	3197.48	2935.16	3456.1
581.399	2827.97	3764.42	3662.42	2576.35	3092.73
581.569	2816.38	4323.72	4658.64	2418.21	3040.12
581.739	3110.22	4602.57	5640.7	2661.94	3481.75
581.909	3292.89	4712.9	5535.43	2662.71	3376.4
582.079	3052.05	3858.4	4231.12	2579.48	2693.13
582.25	2630.78	3124.49	3320.43	2671.16	2526.55
582.42	2492.66	2887.53	2905.97	2298.29	2533.55
582.59	2193.58	2709.34	2643.08	2061.31	2593.54
582.76	2279.38	2684.97	2634.16	2284.87	2623.3
582.929	2598.6	2588.17	2645.72	2388.97	2613.45
583.099	2638.64	2550.86	2514.77	2286.34	2742.97
583.269	2477.95	2581.04	2395.1	2354.84	2916.55
583.439	2598.22	2525.88	2190.02	2417.58	2659.2
583.609	2616.48	2413	2036.48	2130.5	2434.12
583.779	2435.7	2444.8	1993.8	1925.57	2303.61
583.949	2156.81	2498.82	1962.41	2033.13	2275.87
584.118	1999.61	2787.28	2111.27	2152.81	2429.47
584.288	1944.99	3418.26	2448.22	2311.09	2912.28
584.458	1959.01	4004.76	2758.51	2464.65	3084.63
584.627	1992.73	3625.07	2702.86	2831.8	2932.92
584.797	2111.3	3190.45	2573.04	3296.93	3224.78
584.966	2187.07	3029.05	2578.81	3569.95	3339.35
585.136	2077.76	2828.1	2465.31	3938.79	3082.73
585.306	1980.33	2346.77	2215.52	4757.51	2445.02
585.475	1730.18	1989.67	1971.31	4955.75	1938.91
585.645	1458.29	1770.97	1803.98	4469.97	1790.4
585.814	1319.33	1720.98	1857.05	3613.99	1804.64
585.983	1276.76	1815.44	1868.52	2571.5	1802.72
586.153	1303.28	2063.65	1913.16	2032.68	1758.04
586.322	1374.91	2263.51	2009.36	1948.91	1819.77
586.491	1363.74	2148.32	1991.15	2077.95	2050.82
586.661	1290.46	2008.62	1850.13	2127.78	2024.93
586.83	1244.62	1872.94	1684.03	2142.65	1908.08
586.999	1254.26	1929.05	1802.14	2261.12	1969.88
587.168	1247.02	1918.92	1718.55	2309.05	2041.32
587.338	1186.47	1765.11	1456.38	2291.79	2040.58
587.507	1126.73	1626.48	1334.19	2063.65	2291.03
587.676	1146.45	1598.71	1400.83	1798.72	2664.97
587.845	1206.07	1622.14	1427.07	1609.24	2155.3
588.014	1220.73	1608.39	1377.15	1385.37	1629.79
588.183	1190.15	1553.08	1350.56	1295.18	1457.88
588.352	1140.25	1515.65	1386.33	1327.53	1271.22
588.521	1191.59	1518.45	1383.36	1312.57	1084.4
588.69	1160.94	1364.17	1261.67	1175.47	988.877
588.859	1142.63	1282.95	1212.65	1081.71	907.777
589.028	1195.33	1219.89	1091.24	937.334	797.21
589.196	1222.49	1121.84	977.666	838.481	741.608
589.365	1156.47	1026.01	898.781	788.649	679.045
589.534	1042.58	932.868	807.609	708.904	596.38
589.703	885.918	835.896	722.22	625.494	499.446
589.872	788.285	782.675	674.201	566.992	471.485
590.04	749.552	753.4	650.337	515.843	443.982
590.209	720.482	677.765	565.05	455.949	391.824
590.378	639.099	615.909	488.092	428.418	332.218
590.546	518.663	522.69	408.037	401.109	285.224
590.715	431.795	432.097	361.217	378.98	266.236
590.883	372.737	362.569	316.926	335.895	245.054
591.052	327.178	312.65	278.707	295.862	217.161
591.22	266.259	267.136	245.181	267.487	192.756
591.389	224.839	240.646	223.612	241.233	178.09
591.557	204.944	224.984	208.121	220.097	167.228
591.726	184.168	201.712	186.483	210.955	160.367
591.894	164.388	187.407	173.178	188.862	151.199
592.062	148.163	170.264	163.65	169.367	140.7
592.231	135.617	159.458	156.381	156.49	130.544
592.399	127.16	147.534	145.39	143.498	123.198
592.567	117.374	138.421	137.291	131.881	117.868
592.735	106.25	126.071	131.066	123.18	111.955
592.904	96.3687	116.774	121.736	116.275	107.154
593.072	88.9105	107.888	111.843	109.736	102.539
593.24	83.9907	103.707	107.441	104.063	97.1834
593.408	81.2449	97.7636	101.951	96.8742	90.939
593.576	78.1231	93.3028	96.7002	92.4152	87.6771
593.744	74.902	89.6755	93.1122	87.9797	85.9501
593.912	71.1591	85.3263	88.1122	81.7882	83.8294
594.08	68.8584	81.1277	84.5251	77.4962	78.9551
594.248	66.2785	77.0187	81.0986	72.8217	75.2635
594.416	62.9025	73.6535	77.3434	68.6837	72.9075
594.584	60.2569	69.8946	72.2138	64.9487	70.0172
594.752	58.477	66.4069	69.1061	63.0097	68.1669
594.919	55.7762	62.6075	65.5611	62.2987	66.946
595.087	53.6855	60.4214	62.7513	60.8067	64.883
595.255	52.3576	59.1758	61.2728	59.9487	63.894
595.423	50.098	55.8241	57.957	57.8342	61.9501
595.59	49.0714	54.4959	56.2153	55.0422	59.6286
595.758	47.9145	54.1512	54.5441	53.7407	57.5134
595.926	46.2574	52.4884	53.0686	51.8272	55.5299
596.093	44.9602	50.2703	51.2828	50.0692	53.264
596.261	44.9105	49.0792	49.911	48.5122	51.8449
596.429	44.8805	48.6265	48.6442	47.2392	50.9956
596.596	43.6343	47.0687	47.5411	46.3502	49.6752
596.764	42.9271	46.5219	46.504	45.2112	48.252
596.931	41.4168	44.7205	44.2833	43.7972	46.6376
597.098	40.0629	43.2678	43.0481	42.7407	45.3947
597.266	38.7922	41.9016	42.2253	41.3322	44.0182
597.433	37.5747	40.7921	41.2037	39.8042	42.1228
597.601	36.5657	40.2468	40.8984	39.5692	41.93
597.768	35.498	39.3198	40.2408	38.6767	41.2175
597.935	34.7551	38.3724	39.0526	37.4737	39.9936
598.102	34.4083	37.746	38.3083	36.5677	39.1163
598.27	34.1176	37.3539	37.9845	36.0157	38.5269
598.437	33.5962	36.4234	37.4535	35.2132	37.6726
598.604	32.8143	35.1753	36.7903	34.1572	36.5625
598.771	31.9411	34.1858	35.5101	33.2457	35.6872
598.938	31.1436	33.1517	34.5936	32.3777	35.3747
599.105	30.9882	32.7986	34.411	32.1077	35.0938
599.272	30.3155	32.3243	34.1337	31.5252	34.549
599.439	29.501	31.688	33.6167	31.0882	33.7372
599.606	29.089	31.0792	32.941	30.0787	32.6932
599.773	28.9216	30.8211	32.0921	29.3597	32.248
599.94	28.6093	30.6835	31.7178	29.2562	31.9556
600.107	28.4053	30.2458	31.5296	29.2317	31.6631
600.274	27.9952	29.5855	30.8629	28.4347	30.897
600.441	27.4985	29.2413	30.4475	27.8942	30.4298
600.608	26.8068	28.5119	29.7723	27.6087	29.7437
600.775	26.4464	27.9511	28.937	27.2692	29.1899
600.941	26.711	27.6555	28.5536	27.0992	29.0492
601.108	26.0689	27.1628	28.0806	26.3882	28.2295
601.275	25.6298	26.72	27.6897	26.1402	27.8199
601.441	25.0424	26.0977	27.1452	25.4552	27.1959
601.608	24.9341	25.9081	27.1677	25.3167	27.1053
601.775	24.4539	25.4834	26.3559	24.8992	26.4568
601.941	24.0679	25.0097	25.6162	24.6107	25.937
602.108	23.5852	24.654	25.3519	24.0282	25.3947
602.274	23.1607	24.0912	24.998	23.3332	24.8099
602.441	23.2474	24.2263	25.1752	23.6482	25.0016
602.607	23.0599	24.0247	24.8754	23.0687	24.4698
602.774	22.7657	23.722	24.6547	22.5537	24.0803
602.94	22.3722	23.2583	23.9049	22.1917	23.881
603.106	22.2589	22.8711	23.3824	22.1617	23.6396
603.273	22.2644	22.9386	23.2148	22.1902	23.6927
603.439	21.8534	22.571	22.7963	21.8862	23.2044
603.605	21.6293	22.3674	22.5055	21.8362	22.933
603.771	21.4729	22.0722	22.2608	21.4387	22.4779
603.938	21.3471	21.9391	22.1367	21.0217	22.1864
604.104	20.9281	21.6235	21.8569	20.5842	21.9566
604.27	20.6173	21.2088	21.6036	20.3297	21.6766
604.436	20.4163	20.7696	21.009	19.8232	21.1003
604.602	20.4915	20.7981	20.8699	19.7482	20.909
604.768	19.7612	20.1868	20.5501	19.2317	20.3917
604.934	19.9291	20.3434	20.6662	18.9622	20.4368
605.1	20.0749	20.2623	20.42	18.7727	20.219
605.266	19.7426	19.8161	19.7978	18.4617	19.914
605.432	19.492	19.6835	19.6327	18.3452	19.7402
605.598	19.4108	19.5905	19.5006	18.2497	19.6236
605.764	19.5471	19.5144	19.7037	18.3252	19.7783
605.93	19.6268	19.728	19.9295	18.3372	20.0031
606.096	19.4574	19.665	19.5641	17.9812	19.4879
606.261	19.282	19.5675	19.3169	17.8447	19.1859
606.427	18.8965	18.7941	18.7448	17.3777	18.4964
606.593	18.7005	18.666	18.6167	17.1617	18.3682
606.759	18.8228	18.7821	18.5306	17.0617	18.4503
606.924	18.5807	18.62	18.3529	17.0017	18.3622
607.09	18.3591	18.3889	18.3389	16.9067	18.239
607.256	18.1321	18.2093	18.1312	16.5672	17.8779
607.421	17.9632	17.9276	17.8259	16.2892	17.5915
607.587	17.9276	17.7401	17.5761	16.1452	17.3962
607.752	17.7105	17.6835	17.5406	16.0312	17.3386
607.918	18.0564	18.0872	17.6917	16.4777	17.8334
608.083	17.7567	17.9602	17.4015	16.1632	17.5384
608.249	17.5792	17.5775	17.2708	15.9107	17.1699
608.414	17.2068	17.1167	16.978	15.5697	16.8169
608.579	17.2529	17.2728	17.1282	15.5932	16.8649
608.745	17.1647	17.1828	17.0491	15.5252	16.6932
608.91	17.2544	17.0592	16.9555	15.5492	16.6731
609.075	17.2158	17.1022	16.9054	15.4647	16.6631
609.24	17.0003	16.9106	16.6027	15.3362	16.5189
609.406	16.9411	16.8646	16.5081	15.3212	16.4368
609.571	16.7366	16.6395	16.3814	15.0552	16.1338
609.736	16.5732	16.4839	16.2848	14.8137	15.8624
609.901	16.0935	15.9882	15.8539	14.3892	15.4769
610.066	16.5015	16.3824	16.1967	14.5662	15.6666
