# Supplementary material for: Observation of the photonic Hall effect and photonic magnetoresistance in random lasers
Source: Nat Commun. 2024 May 30;15:4589. doi: 10.1038/s41467-024-48942-6 (PMC11139889; doi:10.1038/s41467-024-48942-6)
Supplement: Supplementary file 3 — Source Data [file 41467_2024_48942_MOESM3_ESM.zip › Zhijia Hu-Data/Figure S4/Figure S4 data (f).xls]

## Sheet: Sheet1
wavelength	intensity-0 mT	intensity-50 mT	intensity-100 mT	intensity-200 mT	intensity-300 mT		100 μJ
554.141	12.5547	12.1873	12.1294	9.21599	9.40399
554.316	12.7152	12.3858	12.3454	9.40068	9.45601
554.491	12.7852	12.4353	12.3774	9.44672	9.51804
554.666	12.9017	12.5878	12.5029	9.5253	9.6201
554.84	13.1477	12.8053	12.7524	9.74252	9.8332
555.015	13.3007	12.9473	12.9044	9.76354	9.86722
555.19	13.4702	13.0093	12.9824	9.84812	10.0328
555.364	13.5767	13.2293	13.1109	9.96324	10.0998
555.539	13.7112	13.3598	13.3564	9.98526	10.1734
555.713	14.1967	13.7733	13.7754	10.2821	10.488
555.888	14.4472	13.9898	13.9769	10.5138	10.6526
556.063	14.6372	14.1213	14.0734	10.6259	10.8327
556.237	14.6642	14.2373	14.1349	10.5989	10.7111
556.412	15.0457	14.5503	14.5634	10.9407	11.0623
556.586	15.4322	14.9028	14.8544	11.0778	11.2079
556.76	15.8192	15.2078	15.1539	11.3386	11.469
556.935	16.1507	15.4518	15.4219	11.4472	11.6081
557.109	16.5982	16.0528	15.7669	11.755	11.9748
557.283	16.9927	16.6583	16.2229	11.9682	12.2229
557.458	17.2302	16.5818	16.4519	12.0869	12.3054
557.632	17.7972	17.0593	17.0074	12.5248	12.7106
557.806	18.0407	17.2658	17.2489	12.5403	12.6411
557.98	18.7332	17.9418	17.9224	12.9723	13.1053
558.155	19.2872	18.2793	18.3144	13.1119	13.2914
558.329	19.8942	18.8213	18.8934	13.3847	13.6141
558.503	20.5712	19.3663	19.4689	13.69	13.9132
558.677	21.4657	20.2128	20.2069	14.0784	14.429
558.851	22.1092	20.6763	20.6894	14.3016	14.6791
559.025	22.7452	21.4533	21.3704	14.696	14.9978
559.199	23.7972	22.3098	22.3634	15.3296	15.6461
559.373	24.9027	23.3038	23.6024	15.9267	16.2349
559.547	25.7622	24.2408	24.4894	16.3426	16.7292
559.721	26.8522	25.2843	25.6824	16.767	17.1469
559.895	27.8267	26.1198	26.5394	17.0749	17.3705
560.068	29.4747	27.7183	28.1164	17.9272	18.3855
560.242	30.6342	28.7803	29.2264	18.3932	18.7752
560.416	32.2807	30.1903	30.8904	19.1454	19.5731
560.59	33.7932	31.6118	32.4619	19.6835	19.9513
560.764	35.9807	33.6223	34.6174	20.8231	20.9748
560.937	38.5102	35.9983	37.0829	22.0809	22.1749
561.111	40.4737	37.8653	39.4824	22.8056	22.8747
561.285	42.6187	40.1613	41.7364	23.6269	23.5526
561.458	44.9992	42.7018	44.4279	24.5328	24.7086
561.632	47.8492	45.4258	47.7049	25.9017	25.9297
561.805	51.5222	48.4618	51.2174	27.3161	27.1439
561.979	55.8057	52.1228	54.4239	28.6179	28.5766
562.152	60.3887	56.6753	58.7459	30.2731	30.497
562.326	64.2632	60.7498	63.1859	31.704	32.0233
562.499	69.2842	64.9588	68.6499	33.4988	33.8767
562.673	75.3082	70.1833	75.1179	35.7931	36.0258
562.846	81.7337	77.1133	81.6194	38.1995	38.7712
563.019	87.6917	83.2108	88.1729	40.8336	41.2834
563.193	95.2892	89.8493	95.0649	43.4612	43.9753
563.366	104.512	98.9738	106.644	47.0724	47.8452
563.539	113.684	107.965	117.758	51.2771	51.9673
563.713	123.109	117.407	127.674	55.8807	56.361
563.886	133.113	127.198	136.317	60.1529	60.3445
564.059	145.808	138.651	146.441	66.1034	66.1143
564.232	159.533	152.382	161.465	72.2931	72.8907
564.405	173.177	163.935	176.122	79.5743	78.5105
564.578	181.858	172.551	186.723	83.685	82.459
564.751	193.522	183.033	200.832	88.8066	88.3204
564.924	207.723	198.448	220.322	97.3231	97.3029
565.097	224.534	216.839	238.98	105.009	105.082
565.27	241.615	231.49	254.388	115.179	112.817
565.443	267.802	254.404	273.252	125.97	123.136
565.616	287.825	275.79	294.502	135.433	132.475
565.789	302.026	283.812	308.865	139.695	139.233
565.962	321.618	295.83	324.565	147.466	146.263
566.135	339.641	316.51	347.817	159.068	156.586
566.308	360.436	336.939	373.276	168.732	166.548
566.48	385.76	365.756	408.17	179.138	177.827
566.653	412.037	385.213	437.137	187.178	186.851
566.826	442.182	412.603	468.843	199.182	202.953
566.999	477.472	447.907	496.492	217.407	221.239
567.171	501.914	466.132	521.747	230.844	235.307
567.344	523.36	484.313	542.454	238.475	245.013
567.516	551.625	506.893	569.856	244.811	255.035
567.689	595.732	545.98	609.434	262.264	274.29
567.862	635.727	572.544	646.232	280.628	289.943
568.034	669.728	596.166	684.163	294.163	302.638
568.207	692.171	625.666	716.495	307.366	315.628
568.379	713.942	666.536	757.35	331.839	338.881
568.551	750.296	704.079	795.62	356.599	362.056
568.724	799.646	748.274	840.004	379.868	377.078
568.896	862.501	811.549	901.041	400.352	399.721
569.068	918.842	869.56	964.657	409.292	414.502
569.241	966.653	930.464	1000.51	419.529	417.654
569.413	1016.62	974.827	1049.39	445.802	443.127
569.585	1084.59	1037.99	1114.34	468.306	474.131
569.757	1165.72	1098.47	1174.67	491.476	495.127
569.93	1225.36	1138.09	1222.65	522.65	517.916
570.102	1255.21	1168.52	1248.86	552.994	546.898
570.274	1290.94	1192.21	1254.12	571.416	562.677
570.446	1344.12	1224.18	1279.8	585.381	587.418
570.618	1437.57	1287.47	1350.13	621.114	630.745
570.79	1495.64	1328.2	1405.83	668.972	669.276
570.962	1545.07	1397.65	1488.77	692.964	702.621
571.134	1630.24	1492.6	1597.9	728.735	741.705
571.306	1680.57	1534.68	1641.93	776.507	779.471
571.478	1663.31	1515.57	1618.19	793.489	787.328
571.65	1679.64	1532.47	1658.29	802.751	785.33
571.822	1739.27	1580.39	1732.54	799.995	791.089
571.994	1778.76	1619.79	1765.84	879.207	862.942
572.165	1832.28	1668.3	1815.66	982.262	975.884
572.337	1895.22	1676.4	1861.36	873.06	902.776
572.509	1941.8	1706.7	1908.42	805.82	839.205
572.681	1935.5	1706.34	1869.04	798.939	825.36
572.852	1969.07	1774.58	1930.73	835.31	860.965
573.024	2000.98	1828.24	1961.96	868.413	890.686
573.196	2055.71	1837.21	1978.7	902.488	914.934
573.367	2181.82	1875.88	2005.7	897.87	933.496
573.539	2372.76	2060.75	2183.2	960.84	1032.34
573.71	2363.35	2115.54	2252.97	947.147	1013.99
573.882	2113.89	1908.33	2026.5	866.602	898.195
574.053	2052.47	1849.5	1969.03	848.751	881.332
574.225	2081.51	1832.69	1989.77	842.003	882.1
574.396	2138.08	1852.05	1978.62	864.865	890.839
574.568	2283.49	2002.3	2056.98	916.312	952.075
574.739	2407.41	2115.27	2147.54	930.795	965.917
574.91	2344.2	2044.84	2124.08	918.849	937.737
575.082	2199.42	1913.65	2029.94	910.951	928.51
575.253	2122.61	1879.45	2030.39	914.989	923.666
575.424	2137.26	1880.2	2037.03	921.598	925.081
575.595	2200.9	1904.28	2043	922.742	928.092
575.766	2345.38	2027.68	2123.37	994.885	990.622
575.938	2454.07	2156.29	2213.15	1017.17	1010.23
576.109	2430.42	2199.98	2326.2	969.596	982.648
576.28	2370.42	2163.16	2380.93	943.032	981.923
576.451	2305.31	2113.34	2399.84	953.612	998.441
576.622	2372.39	2168.55	2490.44	1012.48	1056.7
576.793	2468.32	2302.04	2653.1	1096.14	1118.53
576.964	2593.11	2525.85	2950.95	1144.23	1148.34
577.135	2651.53	2704.7	3102.9	1185.52	1167.44
577.306	2900.47	3058.49	3674.51	1270.51	1260.67
577.477	3519.88	4033.75	5262.86	1372.04	1365.17
577.648	3429.64	4005.19	4997.4	1404.17	1412.52
577.818	3165.38	3478.92	4032.71	1415.71	1422.7
577.989	3280.71	3571.22	4048.26	1557.79	1509.08
578.16	3763.55	4221.57	4236.63	2030.07	1696.21
578.331	5112.91	5992.46	5060.09	2743.97	2011.61
578.501	6693.68	6010.32	6533.91	2331.3	2012.14
578.672	7929.62	5999.23	7487.12	2018.72	2184.22
578.843	7109.13	7128.27	6327.79	1998.61	2534.48
579.013	7333.22	9428.21	6178.94	2100.4	2728.79
579.184	7815.89	11160.5	5957.65	2331.72	2988.99
579.354	10083.4	14243.6	6312.14	3299.53	4287.05
579.525	12209.6	15259.3	7135.71	4326.49	5719.58
579.696	13258.4	11664	7005.44	4196.24	4745.42
579.866	17078.6	10341.6	7768.2	4642.58	4185.6
580.036	20656	10903.3	8947.73	7457.71	5245.27
580.207	19122.6	9630.47	8991.27	6798.26	5049.7
580.377	13077.4	7357.09	7992.51	3293.53	3697.09
580.548	9750.9	6035.04	7606.74	2500.37	3473.44
580.718	8400.2	5498.95	7249.77	2651.87	3702.86
580.888	7638.18	5374.69	7050.67	3123.35	4315.46
581.058	6762.45	5162.87	6474.94	3120.59	4423.73
581.229	6333.59	5164.75	5999.09	2987.7	3654.12
581.399	5714.3	4993.74	5841	2732.48	3018.96
581.569	6068.29	5535.22	7047.31	2787.33	3055.84
581.739	6963.79	6261.84	8588.91	3031.2	3295.09
581.909	6603.08	6129.9	8320.61	2810.03	3049.16
582.079	5778.74	5300.21	6606.08	2477.54	2647.05
582.25	5440.32	4645.07	5625.9	2313.9	2470.35
582.42	5306.27	4519.86	4965.09	2197.93	2426.3
582.59	5881.04	5255.08	5147.86	2349.19	2687.66
582.76	6228.64	5945.72	6147.4	2556.05	2988.02
582.929	6008.61	5971.19	6210.52	2496.62	2957.92
583.099	6157.3	6518.63	6028.23	2538.74	2930.87
583.269	6817.76	7717.69	6410.06	2847.71	3055.22
583.439	6942.33	7470.33	6155.23	3052.65	3161.34
583.609	7351.69	6746.11	5887.72	2955.12	3213.45
583.779	7623.51	7132.99	6541.49	2862.84	3102.91
583.949	7629.35	8031.05	7491.71	2950.69	3161.34
584.118	7436.23	8085.19	7443.1	3183.87	3390.01
584.288	7365.64	7947.67	6937.51	3186.75	3328.09
584.458	7112.7	7634.1	6583.3	2882.59	3132.35
584.627	7137.78	7531.39	6360.53	2826.13	3054.49
584.797	7433.81	8203.68	6829.5	2874.99	3107.28
584.966	7346.8	8553.67	7585.41	2646.05	2965.13
585.136	7312.17	8744.23	8683.33	2533.4	2780.61
585.306	8228.4	9497.27	9319.87	2505.05	2785.6
585.475	9296.17	10824.7	8320.82	2375.04	2923.01
585.645	9753.39	11478.2	7475.35	2306.64	3256.38
585.814	9983.85	11424.1	7294.05	2569.59	4157.32
585.983	9690.3	9442.75	6862.52	2939.31	4888.17
586.153	10287.8	7372.35	6257.56	3520.96	5337.09
586.322	12647.4	7085.28	6418.01	4444.39	6015.24
586.491	14486.7	7234.25	7073.87	5225.42	6708.72
586.661	12362.3	6761.39	7403.58	4882.97	6018.92
586.83	10249.2	7627.56	8552.4	4933	5913.77
586.999	10066.5	9347.84	10924.7	5124.44	5671.03
587.168	9495.87	9102.9	11755.6	4857.7	4727.75
587.338	10460.7	9509.35	11351.8	4908.46	4347.67
587.507	12209	11218.2	12130.1	4641.45	4118.75
587.676	13163.7	11617.6	13067.9	3806.77	3660.02
587.845	13355.3	12083.4	14236.9	2919.06	2924.57
588.014	12033.7	11156.9	14189.6	2567.98	2729.55
588.183	13595.4	11690.1	12038.5	2456.03	2908.46
588.352	13294.3	12600.5	10166.4	2005.23	2692.68
588.521	10433.8	11657.7	8996.97	1720.66	2641.09
588.69	8701.07	11110.2	6976.78	1522.57	2817.99
588.859	7572.89	11812.7	5598.32	1301.46	2680.86
589.028	5442.58	8544.81	4133.4	1089.63	2093.25
589.196	4247.83	5946.2	3451.79	974.946	1666.72
589.365	3865.6	5187.07	3431.9	892.497	1320.25
589.534	3285.88	4184.42	3419.55	837.591	1070.94
589.703	2749.36	3294.36	3191.34	786.347	942.835
589.872	2309.41	2733.73	2870.52	722.376	880.287
590.04	1878.24	2298.02	2551.83	657.072	807.592
590.209	1472.77	1740.57	1980.89	623.708	725.13
590.378	1158.99	1306.62	1366.37	573.08	640.555
590.546	936.495	1035.53	1025.27	491.605	534.286
590.715	844.205	910.512	941.162	421.486	468.091
590.883	769.398	838.301	896.969	379.639	418.473
591.052	664.141	706.814	746.706	335.635	359.745
591.22	570.679	587.489	627.724	292.32	308.54
591.389	504.205	510.448	530.545	257.772	272.235
591.557	454.237	453.614	444.571	236.455	249.06
591.726	432.894	430.28	414.047	229.633	238.681
591.894	391.052	386.26	373.848	204.387	211.859
592.062	345.404	342.064	339.203	186.266	190.329
592.231	314.095	308.443	314.322	180.432	178.554
592.399	282.626	277.16	285.244	173.215	168.055
592.567	263.472	257	263.525	166.409	161.683
592.735	249.097	238.67	242.437	159.443	153.733
592.904	232.823	221.362	223.488	148.286	143.261
593.072	220.103	208.566	215.927	141.196	136.119
593.24	207.103	199.404	207.994	135.452	131.421
593.408	192.441	185.754	194.534	130.812	127.354
593.576	182.107	176.089	181.895	128.408	124.375
593.744	174.551	168.364	171.824	124.471	118.608
593.912	165.057	158.446	161.939	116.184	110.242
594.08	154.056	147.305	151.912	107.583	101.469
594.248	144.558	139.874	143.611	100.907	95.9963
594.416	138.224	134.974	138.827	96.5663	92.7762
594.584	131.78	127.108	134.048	91.6674	88.1904
594.752	126.035	121.16	127.88	88.716	85.3425
594.919	125.654	121.706	127.679	88.8476	85.7682
595.087	120.733	116.299	123.093	83.8121	81.6151
595.255	117.083	112.588	119.065	80.177	78.6696
595.423	113.057	108.876	115.131	78.4427	76.0848
595.59	108.978	105.005	109.334	75.1569	72.7387
595.758	104.649	102.647	104.545	72.7836	70.8597
595.926	100.19	97.5098	100.511	69.5013	67.2734
596.093	96.3042	92.7543	98.0874	65.22	64.0243
596.261	92.3817	89.8668	94.6864	61.8912	61.0578
596.429	90.3887	87.8568	91.8204	61.8266	60.3505
596.596	87.9342	86.4413	89.5184	61.0673	59.0353
596.764	85.0592	83.6718	86.7559	58.1444	56.5065
596.931	81.4127	79.9773	83.0584	54.5073	53.3955
597.098	78.4427	77.1923	80.2014	52.8181	51.8222
597.266	76.3432	74.4888	78.5624	51.4587	51.1328
597.433	73.8202	70.6103	75.3024	49.4637	49.2214
597.601	72.7442	70.3773	74.2479	49.1339	49.0243
597.768	70.6127	69.3198	72.1899	48.1214	47.5656
597.935	68.0617	66.8328	69.2284	46.7796	45.8167
598.102	66.4267	65.3738	67.0779	45.5503	44.8682
598.27	65.3732	63.8608	66.2369	44.1825	44.1288
598.437	63.7352	62.3993	64.7909	42.9382	43.3374
598.604	61.0502	60.8083	62.6274	41.4307	41.6356
598.771	58.7607	58.5343	60.5579	40.1284	40.1699
598.938	57.3307	56.8403	58.9939	39.0688	39.3229
599.105	56.0272	55.2538	57.0194	38.3787	38.5175
599.272	54.7477	53.9563	55.3619	37.3041	37.3765
599.439	54.2587	52.7033	54.3029	36.3186	36.5641
599.606	52.7807	51.3208	52.2554	34.8857	35.3405
599.773	51.0527	49.7653	50.6839	33.7215	34.396
599.94	50.2712	49.4883	50.1704	33.5969	34.426
600.107	50.6887	50.2033	50.6369	33.8982	34.8837
600.274	49.9257	49.0703	49.6099	33.1649	34.2299
600.441	48.6437	47.7593	48.2604	32.5403	33.3605
600.608	47.6197	47.0758	47.1439	32.0308	32.6896
600.775	47.1892	46.5848	46.6234	31.7535	32.0143
600.941	46.8467	46.1928	46.4039	31.2315	31.469
601.108	45.3072	44.5628	44.9299	30.2235	30.5416
601.275	44.1322	43.3983	43.4914	29.5724	30.0003
601.441	42.8872	41.7918	41.9694	28.8036	29.4765
601.608	42.7937	41.5003	41.6299	28.8471	29.6146
601.775	42.2347	40.9678	40.9349	28.6689	29.2924
601.941	41.2587	40.1383	40.0464	28.2025	28.6516
602.108	40.2487	38.9493	38.6204	27.5128	27.8487
602.274	39.5372	38.2358	37.5379	26.8942	27.3319
602.441	39.6897	38.2888	37.8464	27.0799	27.6886
602.607	38.2267	36.7008	36.4674	26.0528	26.6426
602.774	37.1347	35.2208	35.0009	25.1044	25.8582
602.94	36.5947	34.5678	34.4704	24.754	25.2829
603.106	36.4842	34.5578	34.2049	25.0373	25.377
603.273	36.2542	34.2243	33.7369	25.1755	25.3655
603.439	35.3272	33.5363	33.0704	24.5683	24.7767
603.605	35.0042	33.1533	32.6199	24.3812	24.5236
603.771	34.5047	32.7888	32.0964	23.8857	24.0613
603.938	33.6222	32.2633	31.3704	23.6249	23.7632
604.104	32.8967	31.7573	30.6469	23.234	23.5606
604.27	32.6457	31.4158	30.3464	23.0788	23.438
604.436	32.0322	30.6273	29.6089	22.5999	22.8637
604.602	31.4327	30.2263	29.1199	22.3196	22.5811
604.768	30.3317	29.3183	28.1889	21.5864	22.0258
604.934	29.8597	28.8068	27.8589	21.266	21.8332
605.1	29.6647	28.4043	27.5399	21.232	21.6251
605.266	29.2032	27.9293	27.0434	20.8551	21.2984
605.432	28.5857	27.4973	26.6124	20.5999	21.0868
605.598	28.1112	27.0778	26.2419	20.3181	20.8587
605.764	28.0727	26.8548	26.1944	20.2851	20.8877
605.93	28.0852	26.7778	26.1039	20.3887	20.8937
606.096	27.4627	26.1423	25.7319	20.3176	20.7026
606.261	27.0232	25.9658	25.3994	20.0779	20.5531
606.427	26.1577	25.1968	24.6489	19.3842	19.7962
606.593	25.6242	24.8073	24.4289	19.0628	19.464
606.759	25.4817	24.6398	24.2734	18.8506	19.2189
606.924	25.4407	24.4933	24.0134	18.6649	19.1314
607.09	25.2707	24.2778	23.7464	18.3822	18.8877
607.256	24.8017	23.9443	23.4719	18.0623	18.5751
607.421	24.4062	23.6193	23.1534	17.8641	18.327
607.587	24.1117	23.3338	22.7929	17.5984	18.0568
607.752	23.9712	23.1278	22.5454	17.3972	17.8097
607.918	24.3092	23.5613	22.9549	17.8536	18.2889
608.083	23.5557	22.9263	22.2834	17.4918	17.8967
608.249	22.9962	22.4363	21.7809	17.1584	17.5916
608.414	22.7782	22.0533	21.3874	16.8186	17.1514
608.579	22.6817	22.0583	21.3749	16.8827	17.2139
608.745	22.3832	21.8993	21.1359	16.6855	17.0778
608.91	22.0082	21.6468	20.9434	16.5934	16.9007
609.075	21.8707	21.2983	20.7689	16.3947	16.7737
609.24	21.6922	21.2618	20.6839	16.2836	16.6316
609.406	21.7812	21.2518	20.7329	16.3356	16.6756
609.571	21.2897	20.6663	20.2524	15.8717	16.2929
609.736	20.7837	20.3298	19.8619	15.5403	15.8372
609.901	20.1772	19.8143	19.3584	15.21	15.495
610.066	20.2682	19.9513	19.5739	15.3471	15.6761
