# Supplementary material for: Observation of the photonic Hall effect and photonic magnetoresistance in random lasers
Source: Nat Commun. 2024 May 30;15:4589. doi: 10.1038/s41467-024-48942-6 (PMC11139889; doi:10.1038/s41467-024-48942-6)
Supplement: Supplementary file 3 — Source Data [file 41467_2024_48942_MOESM3_ESM.zip › Zhijia Hu-Data/Figure S6/100uj.xls]

## Sheet: 0mT
1	0.985491	0.967046	0.958957	0.954526	0.949018	0.949365	0.946646	0.943846	0.941631	0.929355	0.902651	0.894854	0.491414	0.0203032	0.0858074	0.537432	0.668173	0.610982	0.236744	-0.013104	-0.0687326	0.069084	0.127551	0.30317	0.340953	0.278484	0.378663	0.294042	0.2185	0.384036	0.394403	0.343352	0.422252	0.539913	0.621298	0.693088	0.72195	0.44199	0.32331	0.333991	0.513943	0.586047	0.61791	0.542051	0.380563	0.4199	0.466324	0.367346	0.260733
0.985491	1	0.984473	0.96577	0.956099	0.947185	0.946076	0.943456	0.942892	0.94172	0.927288	0.898094	0.89217	0.492375	0.0202183	0.0858211	0.53941	0.669665	0.607748	0.2316	-0.0169022	-0.0722085	0.0684943	0.12803	0.299882	0.331297	0.265451	0.364605	0.28068	0.201736	0.365982	0.380759	0.332768	0.414421	0.537784	0.623601	0.696962	0.723255	0.431003	0.310596	0.326069	0.514489	0.594932	0.628844	0.554029	0.39027	0.427805	0.473484	0.374097	0.266397
0.967046	0.984473	1	0.985835	0.968217	0.953979	0.950453	0.947305	0.945588	0.944523	0.929207	0.896449	0.889142	0.484404	0.0110825	0.0754109	0.530629	0.663234	0.60481	0.23031	-0.0199379	-0.0733739	0.0736569	0.139637	0.321852	0.360857	0.292924	0.38754	0.286671	0.207505	0.368996	0.385371	0.342125	0.418796	0.525188	0.611392	0.693413	0.716255	0.41612	0.288186	0.302642	0.495522	0.579623	0.618294	0.545658	0.378626	0.414768	0.463952	0.368006	0.258549
0.958957	0.96577	0.985835	1	0.985957	0.962772	0.952376	0.945858	0.945058	0.944556	0.929327	0.897274	0.895091	0.497178	0.0235778	0.0891318	0.546481	0.677164	0.620863	0.252576	0.000723844	-0.0551818	0.100922	0.16741	0.345816	0.368852	0.292951	0.388152	0.294003	0.21297	0.358903	0.36903	0.327667	0.40525	0.517413	0.610625	0.692386	0.717734	0.412531	0.278008	0.291471	0.491391	0.576869	0.615695	0.547768	0.383236	0.417215	0.456942	0.358478	0.25892
0.954526	0.956099	0.968217	0.985957	1	0.985179	0.964005	0.952383	0.949904	0.949932	0.935845	0.906137	0.901325	0.496436	0.0205695	0.0861555	0.545196	0.677756	0.624184	0.251563	-0.00415182	-0.0595303	0.0978969	0.167297	0.351011	0.385887	0.311313	0.402808	0.296926	0.216249	0.373281	0.387788	0.34816	0.422023	0.520392	0.606515	0.69442	0.71919	0.42294	0.28704	0.290185	0.482226	0.559851	0.594451	0.526952	0.364638	0.400341	0.444248	0.350497	0.247912
0.949018	0.947185	0.953979	0.962772	0.985179	1	0.983518	0.963806	0.952721	0.949415	0.93762	0.910323	0.897921	0.479883	0.00365762	0.0677022	0.522746	0.660386	0.608908	0.227959	-0.030226	-0.0830913	0.0648284	0.13553	0.325474	0.384642	0.321442	0.406343	0.286135	0.212005	0.393453	0.413059	0.370316	0.439574	0.522818	0.593	0.681555	0.709307	0.436989	0.310645	0.306226	0.47966	0.545154	0.572181	0.498527	0.340491	0.382552	0.4358	0.344185	0.227268
0.949365	0.946076	0.950453	0.952376	0.964005	0.983518	1	0.9856	0.961642	0.95126	0.940789	0.91461	0.897115	0.47256	-0.00359281	0.05997	0.510846	0.648628	0.597744	0.207153	-0.0513459	-0.101164	0.035844	0.103828	0.298807	0.379773	0.325462	0.405406	0.276739	0.206147	0.403262	0.430384	0.386807	0.455078	0.532636	0.594602	0.679977	0.70509	0.44142	0.32552	0.32376	0.485516	0.54365	0.567928	0.487953	0.32976	0.372971	0.431169	0.339854	0.214736
0.946646	0.943456	0.947305	0.945858	0.952383	0.963806	0.9856	1	0.983826	0.963641	0.948934	0.920818	0.897519	0.462483	-0.0170737	0.0464434	0.501188	0.642312	0.592055	0.190847	-0.074469	-0.123831	0.00890188	0.0795034	0.284347	0.387378	0.339962	0.41904	0.274342	0.203355	0.418988	0.457587	0.417169	0.485822	0.554894	0.606623	0.693198	0.715314	0.455094	0.340583	0.333119	0.489272	0.54371	0.567394	0.481748	0.317894	0.363735	0.427452	0.337718	0.205856
0.943846	0.942892	0.945588	0.945058	0.949904	0.952721	0.961642	0.983826	1	0.983614	0.959174	0.925639	0.905903	0.470785	-0.0137939	0.0524438	0.519947	0.662453	0.610986	0.208035	-0.0670484	-0.120982	0.0253504	0.0988129	0.301467	0.387699	0.330887	0.418384	0.280596	0.202527	0.413567	0.454993	0.415735	0.488835	0.567453	0.624767	0.712315	0.733596	0.454397	0.326857	0.318117	0.494781	0.559266	0.584324	0.497463	0.330351	0.374299	0.425702	0.333428	0.212056
0.941631	0.94172	0.944523	0.944556	0.949932	0.949415	0.95126	0.963641	0.983614	1	0.979548	0.936391	0.909186	0.459146	-0.0303155	0.0348896	0.504943	0.654616	0.601754	0.189306	-0.0891866	-0.141593	0.00842882	0.0880399	0.298889	0.396905	0.343012	0.431235	0.279171	0.199039	0.422075	0.47516	0.439693	0.512717	0.580889	0.635609	0.729011	0.747264	0.461482	0.331446	0.321913	0.495131	0.559989	0.590843	0.501459	0.329687	0.373326	0.430771	0.335809	0.20666
0.929355	0.927288	0.929207	0.929327	0.935845	0.93762	0.940789	0.948934	0.959174	0.979548	1	0.974804	0.931368	0.471585	-0.0176435	0.050232	0.524486	0.673249	0.619984	0.208583	-0.0742445	-0.129777	0.025192	0.107753	0.320068	0.412452	0.347964	0.432683	0.285708	0.205131	0.430521	0.474444	0.430658	0.505359	0.586641	0.64375	0.729856	0.751964	0.4863	0.361427	0.349727	0.515082	0.56326	0.585542	0.493742	0.324188	0.366418	0.420345	0.326067	0.199662
0.902651	0.898094	0.896449	0.897274	0.906137	0.910323	0.91461	0.920818	0.925639	0.936391	0.974804	1	0.962388	0.501009	0.0199775	0.0894878	0.552873	0.69211	0.637884	0.240193	-0.0447867	-0.105986	0.0532674	0.134094	0.33866	0.413863	0.339308	0.427587	0.304566	0.223393	0.427672	0.454941	0.402037	0.477217	0.580364	0.641101	0.713056	0.739012	0.489574	0.370171	0.359455	0.522387	0.556391	0.56964	0.484227	0.324447	0.363718	0.403959	0.311749	0.201054
0.894854	0.89217	0.889142	0.895091	0.901325	0.897921	0.897115	0.897519	0.905903	0.909186	0.931368	0.962388	1	0.662047	0.193169	0.262879	0.676157	0.768327	0.708858	0.348138	0.0648155	-0.0107622	0.176135	0.250986	0.41966	0.392562	0.274536	0.385105	0.346161	0.254339	0.368099	0.355254	0.294554	0.380423	0.544017	0.647089	0.706495	0.738834	0.454672	0.317054	0.322713	0.535669	0.593575	0.608064	0.547418	0.39849	0.412259	0.402283	0.318161	0.268346
0.491414	0.492375	0.484404	0.497178	0.496436	0.479883	0.47256	0.462483	0.470785	0.459146	0.471585	0.501009	0.662047	1	0.850768	0.875761	0.781344	0.619762	0.571291	0.478404	0.338271	0.260852	0.397204	0.414216	0.418137	0.165014	-0.00493216	0.108633	0.326845	0.264911	0.107978	-0.0192137	-0.0978659	-0.0323069	0.208729	0.353382	0.347661	0.38238	0.184461	0.0915416	0.130045	0.335868	0.397917	0.397802	0.428575	0.381669	0.322526	0.213863	0.207066	0.319998
0.0203032	0.0202183	0.0110825	0.0235778	0.0205695	0.00365762	-0.00359281	-0.0170737	-0.0137939	-0.0303155	-0.0176435	0.0199775	0.193169	0.850768	1	0.988482	0.566214	0.282097	0.260282	0.391974	0.404733	0.355295	0.400511	0.370724	0.262923	-0.0382422	-0.177155	-0.107712	0.203786	0.190543	-0.0954372	-0.256309	-0.320537	-0.297586	-0.0969094	0.0134364	-0.0410637	-0.0185481	-0.0672926	-0.0906624	-0.0505114	0.0627479	0.0931343	0.0809843	0.166199	0.210511	0.122023	-0.0142836	0.0385799	0.224242
0.0858074	0.0858211	0.0754109	0.0891318	0.0861555	0.0677022	0.05997	0.0464434	0.0524438	0.0348896	0.050232	0.0894878	0.262879	0.875761	0.988482	1	0.669348	0.387657	0.349432	0.451406	0.432433	0.370969	0.443358	0.418534	0.317734	-0.00481011	-0.165716	-0.0851789	0.23808	0.211975	-0.0780461	-0.246882	-0.319544	-0.283726	-0.0449642	0.0836258	0.023302	0.0492229	-0.0267125	-0.0617436	-0.0166345	0.12456	0.159117	0.141384	0.221038	0.25496	0.163576	0.0105049	0.0549716	0.252837
0.537432	0.53941	0.530629	0.546481	0.545196	0.522746	0.510846	0.501188	0.519947	0.504943	0.524486	0.552873	0.676157	0.781344	0.566214	0.669348	1	0.903896	0.787369	0.638281	0.422468	0.314619	0.537792	0.567893	0.566623	0.237477	0.00424735	0.13443	0.391144	0.293537	0.092885	-0.0602603	-0.154108	-0.0586593	0.28528	0.476397	0.439536	0.480788	0.232815	0.115363	0.170857	0.444685	0.509766	0.483026	0.501677	0.449613	0.385287	0.205913	0.170187	0.340626
0.668173	0.669665	0.663234	0.677164	0.677756	0.660386	0.648628	0.642312	0.662453	0.654616	0.673249	0.69211	0.768327	0.619762	0.282097	0.387657	0.903896	1	0.910609	0.633845	0.344069	0.230794	0.481093	0.537306	0.600868	0.343874	0.124494	0.261217	0.421149	0.306368	0.198212	0.0810858	-0.00710748	0.097785	0.412763	0.589564	0.574683	0.612296	0.333032	0.198917	0.247281	0.529236	0.591766	0.562096	0.536131	0.452414	0.419722	0.270535	0.203694	0.316513
0.610982	0.607748	0.60481	0.620863	0.624184	0.608908	0.597744	0.592055	0.610986	0.601754	0.619984	0.637884	0.708858	0.571291	0.260282	0.349432	0.787369	0.910609	1	0.81464	0.434148	0.280466	0.497292	0.538215	0.617517	0.382224	0.170173	0.306212	0.453083	0.33558	0.210313	0.0932936	0.0157969	0.114636	0.410401	0.581091	0.559279	0.57806	0.312907	0.181326	0.215491	0.485386	0.55021	0.525306	0.505213	0.435526	0.404027	0.257	0.200941	0.319234
0.236744	0.2316	0.23031	0.252576	0.251563	0.227959	0.207153	0.190847	0.208035	0.189306	0.208583	0.240193	0.348138	0.478404	0.391974	0.451406	0.638281	0.633845	0.81464	1	0.761703	0.591557	0.704737	0.654316	0.60073	0.212406	-0.0184152	0.101466	0.411424	0.318365	-0.0240046	-0.216288	-0.290226	-0.221307	0.0996361	0.295133	0.225519	0.238376	0.057286	-0.0363094	0.0179458	0.258703	0.319077	0.291892	0.343156	0.357884	0.286164	0.077817	0.0638339	0.292427
-0.013104	-0.0169022	-0.0199379	0.000723844	-0.00415182	-0.030226	-0.0513459	-0.074469	-0.0670484	-0.0891866	-0.0742445	-0.0447867	0.0648155	0.338271	0.404733	0.432433	0.422468	0.344069	0.434148	0.761703	1	0.964777	0.848053	0.633879	0.474422	0.0293518	-0.167361	-0.0769793	0.269656	0.21774	-0.180237	-0.372254	-0.425878	-0.39237	-0.122329	0.0421458	-0.043729	-0.0284523	-0.116619	-0.156232	-0.0856149	0.0881203	0.124207	0.0923041	0.17704	0.242403	0.153408	-0.0478735	-0.0299582	0.222077
-0.0687326	-0.0722085	-0.0733739	-0.0551818	-0.0595303	-0.0830913	-0.101164	-0.123831	-0.120982	-0.141593	-0.129777	-0.105986	-0.0107622	0.260852	0.355295	0.370969	0.314619	0.230794	0.280466	0.591557	0.964777	1	0.832288	0.581788	0.40965	-0.00276123	-0.172215	-0.102197	0.203575	0.169553	-0.19149	-0.358456	-0.399279	-0.381372	-0.164763	-0.0301543	-0.104494	-0.0900619	-0.141782	-0.163488	-0.0979878	0.0378496	0.0589075	0.0288075	0.111831	0.179963	0.0960754	-0.0777465	-0.0514475	0.17711
0.069084	0.0684943	0.0736569	0.100922	0.0978969	0.0648284	0.035844	0.00890188	0.0253504	0.00842882	0.025192	0.0532674	0.176135	0.397204	0.400511	0.443358	0.537792	0.481093	0.497292	0.704737	0.848053	0.832288	1	0.914812	0.727225	0.164605	-0.106187	0.00108948	0.354554	0.272504	-0.15873	-0.380451	-0.450433	-0.406039	-0.10191	0.103738	0.046633	0.0747507	-0.0782176	-0.164029	-0.0798106	0.16909	0.232837	0.197563	0.272625	0.307783	0.21359	-0.00932873	-0.0129599	0.249444
0.127551	0.12803	0.139637	0.16741	0.167297	0.13553	0.103828	0.0795034	0.0988129	0.0880399	0.107753	0.134094	0.250986	0.414216	0.370724	0.418534	0.567893	0.537306	0.538215	0.654316	0.633879	0.581788	0.914812	1	0.875642	0.296528	-0.00389544	0.108515	0.419224	0.322577	-0.0756172	-0.298492	-0.380498	-0.335484	-0.0439068	0.162256	0.12896	0.158322	-0.0191684	-0.125961	-0.0459678	0.218088	0.280006	0.240691	0.298914	0.30459	0.22304	0.0189691	0.00115932	0.238791
0.30317	0.299882	0.321852	0.345816	0.351011	0.325474	0.298807	0.284347	0.301467	0.298889	0.320068	0.33866	0.41966	0.418137	0.262923	0.317734	0.566623	0.600868	0.617517	0.60073	0.474422	0.40965	0.727225	0.875642	1	0.64887	0.328356	0.416964	0.548669	0.431742	0.183432	0.0124381	-0.0681258	-0.02246	0.192392	0.35188	0.34752	0.357901	0.150132	0.0199002	0.0711756	0.326994	0.348395	0.311666	0.338455	0.285108	0.240158	0.0983693	0.0593851	0.219521
0.340953	0.331297	0.360857	0.368852	0.385887	0.384642	0.379773	0.387378	0.387699	0.396905	0.412452	0.413863	0.392562	0.165014	-0.0382422	-0.00481011	0.237477	0.343874	0.382224	0.212406	0.0293518	-0.00276123	0.164605	0.296528	0.64887	1	0.888187	0.796761	0.49112	0.412472	0.514924	0.501947	0.463846	0.467431	0.42477	0.416905	0.45182	0.419872	0.314751	0.217784	0.185276	0.281267	0.206143	0.183937	0.159773	0.0630738	0.0884579	0.1164	0.0884836	0.0505131
0.278484	0.265451	0.292924	0.292951	0.311313	0.321442	0.325462	0.339962	0.330887	0.343012	0.347964	0.339308	0.274536	-0.00493216	-0.177155	-0.165716	0.00424735	0.124494	0.170173	-0.0184152	-0.167361	-0.172215	-0.106187	-0.00389544	0.328356	0.888187	1	0.890159	0.399669	0.343341	0.572961	0.628594	0.619985	0.593576	0.427177	0.340148	0.38756	0.341351	0.304378	0.23995	0.173713	0.173705	0.0877968	0.0775917	0.0258455	-0.0678191	-0.00772544	0.106395	0.0898729	-0.0378054
0.378663	0.364605	0.38754	0.388152	0.402808	0.406343	0.405406	0.41904	0.418384	0.431235	0.432683	0.427587	0.385105	0.108633	-0.107712	-0.0851789	0.13443	0.261217	0.306212	0.101466	-0.0769793	-0.102197	0.00108948	0.108515	0.416964	0.796761	0.890159	1	0.654838	0.524693	0.645547	0.653897	0.623079	0.617594	0.513605	0.46257	0.503274	0.45528	0.320847	0.217613	0.170332	0.245069	0.206733	0.205512	0.146517	0.0332481	0.0838992	0.16183	0.130641	0.0452975
0.294042	0.28068	0.286671	0.294003	0.296926	0.286135	0.276739	0.274342	0.280596	0.279171	0.285708	0.304566	0.346161	0.326845	0.203786	0.23808	0.391144	0.421149	0.453083	0.411424	0.269656	0.203575	0.354554	0.419224	0.548669	0.49112	0.399669	0.654838	1	0.908549	0.516321	0.28723	0.196809	0.237488	0.355896	0.411299	0.384534	0.365447	0.17288	0.0722342	0.103859	0.273243	0.281468	0.26381	0.255306	0.192753	0.183683	0.126423	0.110107	0.20236
0.2185	0.201736	0.207505	0.21297	0.216249	0.212005	0.206147	0.203355	0.202527	0.199039	0.205131	0.223393	0.254339	0.264911	0.190543	0.211975	0.293537	0.306368	0.33558	0.318365	0.21774	0.169553	0.272504	0.322577	0.431742	0.412472	0.343341	0.524693	0.908549	1	0.647687	0.337608	0.209459	0.229609	0.299845	0.319928	0.296621	0.274459	0.140991	0.0701015	0.0902909	0.203649	0.185226	0.17024	0.166669	0.121553	0.117572	0.0807255	0.0818004	0.159737
0.384036	0.365982	0.368996	0.358903	0.373281	0.393453	0.403262	0.418988	0.413567	0.422075	0.430521	0.427672	0.368099	0.107978	-0.0954372	-0.0780461	0.092885	0.198212	0.210313	-0.0240046	-0.180237	-0.19149	-0.15873	-0.0756172	0.183432	0.514924	0.572961	0.645547	0.516321	0.647687	1	0.865328	0.687354	0.668952	0.558558	0.461545	0.491998	0.452107	0.3773	0.32532	0.272689	0.278493	0.202511	0.202237	0.128517	0.0188294	0.0763158	0.169808	0.15371	0.0536382
0.394403	0.380759	0.385371	0.36903	0.387788	0.413059	0.430384	0.457587	0.454993	0.47516	0.474444	0.454941	0.355254	-0.0192137	-0.256309	-0.246882	-0.0602603	0.0810858	0.0932936	-0.216288	-0.372254	-0.358456	-0.380451	-0.298492	0.0124381	0.501947	0.628594	0.653897	0.28723	0.337608	0.865328	1	0.928226	0.876455	0.634335	0.471822	0.536096	0.488358	0.431805	0.382927	0.284183	0.234316	0.161124	0.182399	0.0793943	-0.0504003	0.0241951	0.174776	0.162166	-0.0135127
0.343352	0.332768	0.342125	0.327667	0.34816	0.370316	0.386807	0.417169	0.415735	0.439693	0.430658	0.402037	0.294554	-0.0978659	-0.320537	-0.319544	-0.154108	-0.00710748	0.0157969	-0.290226	-0.425878	-0.399279	-0.450433	-0.380498	-0.0681258	0.463846	0.619985	0.623079	0.196809	0.209459	0.687354	0.928226	1	0.954327	0.626355	0.425919	0.503461	0.447384	0.396191	0.349719	0.235471	0.1626	0.0999677	0.135734	0.0295791	-0.0964233	-0.0192162	0.145431	0.136732	-0.0643316
0.422252	0.414421	0.418796	0.40525	0.422023	0.439574	0.455078	0.485822	0.488835	0.512717	0.505359	0.477217	0.380423	-0.0323069	-0.297586	-0.283726	-0.0586593	0.097785	0.114636	-0.221307	-0.39237	-0.381372	-0.406039	-0.335484	-0.02246	0.467431	0.593576	0.617594	0.237488	0.229609	0.668952	0.876455	0.954327	1	0.78762	0.578106	0.609639	0.552804	0.459363	0.398972	0.294151	0.256792	0.208778	0.242732	0.133047	0.00247552	0.0810061	0.216561	0.186059	-0.00479435
0.539913	0.537784	0.525188	0.517413	0.520392	0.522818	0.532636	0.554894	0.567453	0.580889	0.586641	0.580364	0.544017	0.208729	-0.0969094	-0.0449642	0.28528	0.412763	0.410401	0.0996361	-0.122329	-0.164763	-0.10191	-0.0439068	0.192392	0.42477	0.427177	0.513605	0.355896	0.299845	0.558558	0.634335	0.626355	0.78762	1	0.894224	0.761134	0.706997	0.523469	0.438138	0.387716	0.465184	0.460213	0.469945	0.375285	0.261915	0.31174	0.32484	0.263791	0.190217
0.621298	0.623601	0.611392	0.610625	0.606515	0.593	0.594602	0.606623	0.624767	0.635609	0.64375	0.641101	0.647089	0.353382	0.0134364	0.0836258	0.476397	0.589564	0.581091	0.295133	0.0421458	-0.0301543	0.103738	0.162256	0.35188	0.416905	0.340148	0.46257	0.411299	0.319928	0.461545	0.471822	0.425919	0.578106	0.894224	1	0.895677	0.804917	0.491966	0.366093	0.361227	0.545275	0.597415	0.614445	0.538973	0.415021	0.436335	0.38612	0.308026	0.303537
0.693088	0.696962	0.693413	0.692386	0.69442	0.681555	0.679977	0.693198	0.712315	0.729011	0.729856	0.713056	0.706495	0.347661	-0.0410637	0.023302	0.439536	0.574683	0.559279	0.225519	-0.043729	-0.104494	0.046633	0.12896	0.34752	0.45182	0.38756	0.503274	0.384534	0.296621	0.491998	0.536096	0.503461	0.609639	0.761134	0.895677	1	0.913454	0.505018	0.353378	0.346263	0.536625	0.602445	0.633548	0.549702	0.39688	0.425737	0.417989	0.331993	0.282108
0.72195	0.723255	0.716255	0.717734	0.71919	0.709307	0.70509	0.715314	0.733596	0.747264	0.751964	0.739012	0.738834	0.38238	-0.0185481	0.0492229	0.480788	0.612296	0.57806	0.238376	-0.0284523	-0.0900619	0.0747507	0.158322	0.357901	0.419872	0.341351	0.45528	0.365447	0.274459	0.452107	0.488358	0.447384	0.552804	0.706997	0.804917	0.913454	1	0.7159	0.516635	0.426979	0.590227	0.64247	0.664137	0.56849	0.408711	0.441732	0.444259	0.354068	0.308311
0.44199	0.431003	0.41612	0.412531	0.42294	0.436989	0.44142	0.455094	0.454397	0.461482	0.4863	0.489574	0.454672	0.184461	-0.0672926	-0.0267125	0.232815	0.333032	0.312907	0.057286	-0.116619	-0.141782	-0.0782176	-0.0191684	0.150132	0.314751	0.304378	0.320847	0.17288	0.140991	0.3773	0.431805	0.396191	0.459363	0.523469	0.491966	0.505018	0.7159	1	0.886412	0.590356	0.493466	0.370288	0.321568	0.224862	0.124908	0.179764	0.268068	0.235664	0.150247
0.32331	0.310596	0.288186	0.278008	0.28704	0.310645	0.32552	0.340583	0.326857	0.331446	0.361427	0.370171	0.317054	0.0915416	-0.0906624	-0.0617436	0.115363	0.198917	0.181326	-0.0363094	-0.156232	-0.163488	-0.164029	-0.125961	0.0199002	0.217784	0.23995	0.217613	0.0722342	0.0701015	0.32532	0.382927	0.349719	0.398972	0.438138	0.366093	0.353378	0.516635	0.886412	1	0.837486	0.571935	0.297025	0.193136	0.0898785	0.0250174	0.0928984	0.223754	0.214666	0.108703
0.333991	0.326069	0.302642	0.291471	0.290185	0.306226	0.32376	0.333119	0.318117	0.321913	0.349727	0.359455	0.322713	0.130045	-0.0505114	-0.0166345	0.170857	0.247281	0.215491	0.0179458	-0.0856149	-0.0979878	-0.0798106	-0.0459678	0.0711756	0.185276	0.173713	0.170332	0.103859	0.0902909	0.272689	0.284183	0.235471	0.294151	0.387716	0.361227	0.346263	0.426979	0.590356	0.837486	1	0.79697	0.419588	0.267418	0.162313	0.102202	0.166698	0.273136	0.249146	0.169131
0.513943	0.514489	0.495522	0.491391	0.482226	0.47966	0.485516	0.489272	0.494781	0.495131	0.515082	0.522387	0.535669	0.335868	0.0627479	0.12456	0.444685	0.529236	0.485386	0.258703	0.0881203	0.0378496	0.16909	0.218088	0.326994	0.281267	0.173705	0.245069	0.273243	0.203649	0.278493	0.234316	0.1626	0.256792	0.465184	0.545275	0.536625	0.590227	0.493466	0.571935	0.79697	1	0.802583	0.604041	0.465062	0.361123	0.396143	0.3996	0.332797	0.333386
0.586047	0.594932	0.579623	0.576869	0.559851	0.545154	0.54365	0.54371	0.559266	0.559989	0.56326	0.556391	0.593575	0.397917	0.0931343	0.159117	0.509766	0.591766	0.55021	0.319077	0.124207	0.0589075	0.232837	0.280006	0.348395	0.206143	0.0877968	0.206733	0.281468	0.185226	0.202511	0.161124	0.0999677	0.208778	0.460213	0.597415	0.602445	0.64247	0.370288	0.297025	0.419588	0.802583	1	0.895068	0.68198	0.535901	0.547313	0.481773	0.372768	0.380719
0.61791	0.628844	0.618294	0.615695	0.594451	0.572181	0.567928	0.567394	0.584324	0.590843	0.585542	0.56964	0.608064	0.397802	0.0809843	0.141384	0.483026	0.562096	0.525306	0.291892	0.0923041	0.0288075	0.197563	0.240691	0.311666	0.183937	0.0775917	0.205512	0.26381	0.17024	0.202237	0.182399	0.135734	0.242732	0.469945	0.614445	0.633548	0.664137	0.321568	0.193136	0.267418	0.604041	0.895068	1	0.849164	0.648002	0.620736	0.524095	0.397019	0.392339
0.542051	0.554029	0.545658	0.547768	0.526952	0.498527	0.487953	0.481748	0.497463	0.501459	0.493742	0.484227	0.547418	0.428575	0.166199	0.221038	0.501677	0.536131	0.505213	0.343156	0.17704	0.111831	0.272625	0.298914	0.338455	0.159773	0.0258455	0.146517	0.255306	0.166669	0.128517	0.0793943	0.0295791	0.133047	0.375285	0.538973	0.549702	0.56849	0.224862	0.0898785	0.162313	0.465062	0.68198	0.849164	1	0.879018	0.722019	0.511864	0.389352	0.41515
0.380563	0.39027	0.378626	0.383236	0.364638	0.340491	0.32976	0.317894	0.330351	0.329687	0.324188	0.324447	0.39849	0.381669	0.210511	0.25496	0.449613	0.452414	0.435526	0.357884	0.242403	0.179963	0.307783	0.30459	0.285108	0.0630738	-0.0678191	0.0332481	0.192753	0.121553	0.0188294	-0.0504003	-0.0964233	0.00247552	0.261915	0.415021	0.39688	0.408711	0.124908	0.0250174	0.102202	0.361123	0.535901	0.648002	0.879018	1	0.880969	0.513079	0.352273	0.392575
0.4199	0.427805	0.414768	0.417215	0.400341	0.382552	0.372971	0.363735	0.374299	0.373326	0.366418	0.363718	0.412259	0.322526	0.122023	0.163576	0.385287	0.419722	0.404027	0.286164	0.153408	0.0960754	0.21359	0.22304	0.240158	0.0884579	-0.00772544	0.0838992	0.183683	0.117572	0.0763158	0.0241951	-0.0192162	0.0810061	0.31174	0.436335	0.425737	0.441732	0.179764	0.0928984	0.166698	0.396143	0.547313	0.620736	0.722019	0.880969	1	0.736877	0.49548	0.421883
0.466324	0.473484	0.463952	0.456942	0.444248	0.4358	0.431169	0.427452	0.425702	0.430771	0.420345	0.403959	0.402283	0.213863	-0.0142836	0.0105049	0.205913	0.270535	0.257	0.077817	-0.0478735	-0.0777465	-0.00932873	0.0189691	0.0983693	0.1164	0.106395	0.16183	0.126423	0.0807255	0.169808	0.174776	0.145431	0.216561	0.32484	0.38612	0.417989	0.444259	0.268068	0.223754	0.273136	0.3996	0.481773	0.524095	0.511864	0.513079	0.736877	1	0.862579	0.489402
0.367346	0.374097	0.368006	0.358478	0.350497	0.344185	0.339854	0.337718	0.333428	0.335809	0.326067	0.311749	0.318161	0.207066	0.0385799	0.0549716	0.170187	0.203694	0.200941	0.0638339	-0.0299582	-0.0514475	-0.0129599	0.00115932	0.0593851	0.0884836	0.0898729	0.130641	0.110107	0.0818004	0.15371	0.162166	0.136732	0.186059	0.263791	0.308026	0.331993	0.354068	0.235664	0.214666	0.249146	0.332797	0.372768	0.397019	0.389352	0.352273	0.49548	0.862579	1	0.713664
0.260733	0.266397	0.258549	0.25892	0.247912	0.227268	0.214736	0.205856	0.212056	0.20666	0.199662	0.201054	0.268346	0.319998	0.224242	0.252837	0.340626	0.316513	0.319234	0.292427	0.222077	0.17711	0.249444	0.238791	0.219521	0.0505131	-0.0378054	0.0452975	0.20236	0.159737	0.0536382	-0.0135127	-0.0643316	-0.00479435	0.190217	0.303537	0.282108	0.308311	0.150247	0.108703	0.169131	0.333386	0.380719	0.392339	0.41515	0.392575	0.421883	0.489402	0.713664	1
0.173737	0.181472	0.166658	0.175734	0.154168	0.122647	0.105878	0.082978	0.0943486	0.0804272	0.0738049	0.0857176	0.203713	0.409557	0.383635	0.417627	0.465903	0.385673	0.376367	0.465856	0.450321	0.388616	0.496056	0.460084	0.324402	-0.0927955	-0.25756	-0.142457	0.185957	0.122791	-0.180935	-0.329305	-0.392274	-0.318968	-0.00239915	0.19695	0.146233	0.190859	-0.0142927	-0.0735116	0.034228	0.283164	0.411035	0.430112	0.486323	0.494076	0.45281	0.325441	0.401402	0.787788
0.0985298	0.105221	0.0896271	0.0994002	0.0740628	0.0452208	0.0304887	0.00186949	0.00894245	-0.0079244	-0.0130323	1.46369e-06	0.114547	0.376603	0.401208	0.423546	0.406351	0.307454	0.292913	0.433371	0.47259	0.419462	0.500512	0.454046	0.275897	-0.189937	-0.345981	-0.243259	0.105328	0.0512335	-0.28324	-0.442387	-0.498356	-0.437152	-0.131656	0.0557714	-0.0015071	0.0618135	-0.0890968	-0.131186	-0.0231852	0.199319	0.349511	0.360385	0.42131	0.453711	0.402055	0.263272	0.253383	0.484481
-0.0111136	-0.00366879	-0.0159083	-0.00384607	-0.0305675	-0.0637855	-0.0818321	-0.113051	-0.105649	-0.125422	-0.132405	-0.11959	0.00265833	0.341666	0.433912	0.445841	0.356154	0.231095	0.224719	0.441883	0.537917	0.49244	0.549757	0.48165	0.266038	-0.239409	-0.400318	-0.310654	0.0758362	0.0334197	-0.36702	-0.54319	-0.587203	-0.535972	-0.23591	-0.0526147	-0.12412	-0.059047	-0.166338	-0.197923	-0.0954744	0.105372	0.250642	0.25748	0.34055	0.402762	0.333388	0.168976	0.153899	0.37329
-0.020325	-0.0141641	-0.0233385	-0.0091681	-0.0365497	-0.075308	-0.096234	-0.12654	-0.118653	-0.136821	-0.14551	-0.133656	-0.00877863	0.327013	0.424251	0.435721	0.347223	0.223636	0.226773	0.45841	0.560552	0.516944	0.576058	0.506624	0.305279	-0.190881	-0.353492	-0.257678	0.125844	0.0802295	-0.335972	-0.515505	-0.554105	-0.49937	-0.208151	-0.025341	-0.0987839	-0.0435668	-0.164485	-0.207522	-0.106553	0.101906	0.244888	0.262926	0.352703	0.413461	0.344847	0.174312	0.155214	0.370214
0.0596029	0.0601947	0.0535884	0.0688839	0.0479293	0.0082195	-0.0122119	-0.0364769	-0.0292687	-0.0427258	-0.0529536	-0.0427092	0.071001	0.336418	0.386489	0.400952	0.355839	0.262615	0.2772	0.44531	0.499589	0.45596	0.532988	0.491812	0.364363	-0.0366412	-0.184457	-0.0762769	0.238163	0.18714	-0.167721	-0.325124	-0.361906	-0.305644	-0.0643572	0.0967889	0.0417581	0.0787718	-0.08944	-0.166513	-0.0922172	0.131069	0.272171	0.310469	0.394383	0.414499	0.343952	0.196313	0.183572	0.375114
0.153736	0.151733	0.147033	0.161146	0.144897	0.105231	0.0863557	0.0703706	0.077757	0.0703216	0.0585729	0.0632325	0.157358	0.320794	0.306983	0.322841	0.329405	0.280087	0.29601	0.386307	0.395486	0.355948	0.445564	0.438811	0.388375	0.0935427	-0.0315927	0.0924284	0.32745	0.263045	-0.011931	-0.142315	-0.187039	-0.134669	0.0660112	0.20382	0.161432	0.186575	-0.0137077	-0.115242	-0.0577473	0.170706	0.299619	0.342725	0.398135	0.371035	0.319949	0.218695	0.201443	0.370458
0.327807	0.323914	0.326982	0.333457	0.321062	0.287067	0.269265	0.264538	0.272448	0.275216	0.255861	0.245355	0.291183	0.252646	0.123198	0.137929	0.235274	0.262998	0.288343	0.245519	0.183447	0.153017	0.240768	0.278895	0.362636	0.281292	0.212211	0.335627	0.389533	0.312843	0.219048	0.166321	0.130805	0.176035	0.272866	0.349836	0.349561	0.364919	0.14231	0.0195399	0.0493153	0.245642	0.350425	0.409541	0.416264	0.333771	0.353995	0.355904	0.307598	0.355307
0.334193	0.328172	0.334258	0.328094	0.322108	0.310238	0.303593	0.3061	0.301225	0.308389	0.286585	0.263651	0.249145	0.0861209	-0.0637987	-0.0643079	0.0262487	0.0982603	0.129037	0.00751248	-0.0590851	-0.0606577	-0.0420051	0.0117537	0.183443	0.336608	0.361547	0.444143	0.324285	0.280516	0.374595	0.410985	0.400157	0.416128	0.35738	0.336321	0.367026	0.370688	0.225193	0.136166	0.121532	0.204384	0.255929	0.324637	0.308572	0.207645	0.265267	0.355748	0.308943	0.220406
0.277021	0.272156	0.281072	0.268803	0.263455	0.26221	0.264128	0.264531	0.249548	0.258162	0.236943	0.209632	0.174937	0.00804815	-0.111506	-0.124794	-0.0854182	-0.0160816	0.0124511	-0.109617	-0.144885	-0.125581	-0.155286	-0.112287	0.0531719	0.274176	0.343997	0.397799	0.232676	0.224492	0.379257	0.44534	0.448234	0.442197	0.308861	0.252365	0.3015	0.298934	0.199475	0.145037	0.123553	0.144198	0.172023	0.248181	0.230996	0.130894	0.179556	0.290865	0.261224	0.138711
0.227959	0.219789	0.233359	0.221583	0.21339	0.21117	0.217549	0.21606	0.196679	0.202856	0.179414	0.150868	0.120586	-0.00139271	-0.0817161	-0.102375	-0.117894	-0.0716138	-0.0319558	-0.101135	-0.0975637	-0.0734458	-0.131732	-0.113895	0.0212018	0.228539	0.302652	0.340096	0.201295	0.211476	0.324902	0.387505	0.408772	0.390441	0.234901	0.180501	0.234729	0.23114	0.151643	0.0990435	0.0638038	0.0686704	0.10186	0.188461	0.177829	0.0953135	0.133694	0.24487	0.231781	0.124005
0.228236	0.217979	0.228481	0.21568	0.207944	0.209029	0.219144	0.220721	0.199049	0.205088	0.18271	0.152999	0.114262	-0.0237869	-0.106194	-0.123979	-0.135402	-0.0893524	-0.0586824	-0.141334	-0.131556	-0.102873	-0.178156	-0.166011	-0.0201569	0.221738	0.308643	0.327073	0.1692	0.184927	0.327969	0.397595	0.421463	0.406999	0.259449	0.192762	0.235016	0.233182	0.192304	0.155998	0.108058	0.0866519	0.103726	0.18107	0.153896	0.0728231	0.12783	0.262584	0.240671	0.111215
0.342072	0.333906	0.341517	0.335041	0.326319	0.318244	0.321786	0.322546	0.310873	0.318391	0.299477	0.272643	0.249541	0.0730417	-0.0777677	-0.0748982	0.0150638	0.0788959	0.0962271	-0.0293039	-0.0674773	-0.0597751	-0.059899	-0.0264403	0.12985	0.293901	0.328074	0.377193	0.244933	0.224294	0.348407	0.392734	0.396149	0.41225	0.353292	0.331431	0.362645	0.375022	0.275003	0.205177	0.176311	0.241266	0.283215	0.349617	0.30542	0.20724	0.26886	0.364356	0.308748	0.205086
0.396951	0.393737	0.394364	0.402557	0.388175	0.359302	0.345384	0.335922	0.343723	0.34658	0.334125	0.322034	0.363539	0.277433	0.103088	0.131993	0.298747	0.337438	0.333669	0.242845	0.173912	0.141643	0.267725	0.303299	0.361491	0.226982	0.13223	0.232728	0.294936	0.233018	0.171612	0.126292	0.100445	0.159847	0.292641	0.386394	0.396538	0.439743	0.234878	0.124229	0.162442	0.375161	0.476289	0.522686	0.50147	0.425513	0.444972	0.398783	0.319058	0.34184
0.354812	0.354133	0.349793	0.361638	0.341664	0.309295	0.291105	0.277328	0.289069	0.28472	0.275125	0.26947	0.335559	0.323642	0.17788	0.209752	0.359264	0.375341	0.353416	0.301608	0.245387	0.206332	0.36042	0.385189	0.367099	0.0945658	-0.0406597	0.0499617	0.211398	0.152247	0.00561113	-0.0802255	-0.113072	-0.0469589	0.155164	0.290451	0.293339	0.355058	0.161661	0.0725599	0.143394	0.363708	0.472798	0.503619	0.500115	0.450025	0.445954	0.358896	0.277583	0.347471
0.437891	0.437367	0.43383	0.440375	0.419221	0.395011	0.382554	0.374524	0.381732	0.378445	0.371918	0.359248	0.396136	0.287294	0.085645	0.120553	0.325014	0.378477	0.345242	0.223179	0.13536	0.101871	0.24358	0.285	0.316654	0.125967	0.0202577	0.102256	0.19811	0.131636	0.0661881	0.0150833	-0.0125181	0.0554877	0.230829	0.338038	0.35547	0.416498	0.242845	0.174048	0.242751	0.427313	0.505436	0.522015	0.48885	0.415197	0.434979	0.406474	0.309192	0.309366
0.548313	0.550326	0.544885	0.543868	0.526496	0.512101	0.507516	0.505739	0.507282	0.510929	0.506254	0.489032	0.486326	0.238424	-0.0407443	-0.00217355	0.271384	0.376901	0.340891	0.120911	-0.0162942	-0.0459571	0.0667635	0.124103	0.24091	0.206585	0.150937	0.231176	0.214972	0.139309	0.212122	0.223445	0.199067	0.27007	0.4016	0.467474	0.495831	0.539226	0.36015	0.304809	0.367282	0.519773	0.564098	0.562145	0.477561	0.370044	0.435801	0.482567	0.367953	0.281019
0.56406	0.568767	0.556527	0.550216	0.532001	0.521489	0.520384	0.521353	0.517491	0.522392	0.519577	0.502494	0.483189	0.206788	-0.0784614	-0.0398707	0.235697	0.348512	0.307927	0.0648362	-0.0757744	-0.102298	-0.022696	0.0253578	0.149823	0.176562	0.155715	0.230364	0.189144	0.124409	0.253705	0.278114	0.243472	0.31887	0.445033	0.491066	0.513284	0.551322	0.387344	0.355616	0.419406	0.538535	0.573343	0.559522	0.453302	0.347245	0.434578	0.511195	0.391668	0.262819
0.4818	0.484074	0.465748	0.455512	0.439685	0.434869	0.439407	0.446211	0.437563	0.440972	0.439231	0.420956	0.386875	0.143372	-0.0912353	-0.0616902	0.148388	0.24331	0.206536	-0.0193533	-0.128604	-0.144026	-0.123206	-0.0952679	0.0210632	0.11249	0.137965	0.196363	0.144126	0.11419	0.274617	0.307127	0.275053	0.341193	0.4249	0.430118	0.453218	0.486119	0.375668	0.377998	0.423831	0.474563	0.483894	0.466362	0.364127	0.277643	0.369099	0.472429	0.371286	0.209159
0.435808	0.435965	0.411202	0.397044	0.380797	0.380177	0.390997	0.398399	0.385131	0.387196	0.385253	0.368695	0.329949	0.107383	-0.10119	-0.0760634	0.0968837	0.176991	0.142001	-0.0670126	-0.152077	-0.16078	-0.182638	-0.173364	-0.0690416	0.0427305	0.0899226	0.14565	0.102674	0.0798828	0.246025	0.285317	0.258119	0.325223	0.406334	0.395877	0.408596	0.441998	0.369282	0.401994	0.448065	0.453717	0.439793	0.415644	0.315177	0.241069	0.339271	0.464687	0.370628	0.18884
0.381953	0.384753	0.353376	0.339286	0.313715	0.30819	0.317431	0.314655	0.303904	0.300111	0.299277	0.287197	0.274102	0.138283	-0.0276504	2.44378e-05	0.14686	0.191097	0.152141	0.0171463	-0.0363951	-0.0554757	-0.0662583	-0.0784846	-0.0497188	-0.0738728	-0.0672306	-0.00816941	0.0546252	0.014043	0.0695544	0.0633975	0.0233837	0.10076	0.269682	0.314601	0.290557	0.34186	0.293064	0.345633	0.421486	0.443656	0.452032	0.416757	0.328541	0.279976	0.367805	0.466333	0.370357	0.231459
0.250907	0.255516	0.224502	0.214515	0.185653	0.174615	0.178526	0.16901	0.163349	0.154641	0.155699	0.151061	0.166205	0.148127	0.0620129	0.0867756	0.175393	0.174245	0.135183	0.0922233	0.0829443	0.0586345	0.0636928	0.0332689	-0.0138947	-0.160315	-0.193589	-0.150595	-0.00332609	-0.0316603	-0.0829233	-0.129761	-0.170287	-0.0966147	0.114446	0.19738	0.143797	0.199779	0.175057	0.23435	0.311251	0.344831	0.392153	0.362069	0.303306	0.29174	0.341249	0.372717	0.291511	0.228824
0.197838	0.201398	0.173688	0.160414	0.138167	0.132819	0.139069	0.136627	0.130697	0.127484	0.125915	0.117654	0.117059	0.0697362	-0.00477497	0.0110296	0.0788839	0.0888061	0.056463	-0.00658938	-0.0208176	-0.0334663	-0.050789	-0.0808818	-0.109017	-0.158849	-0.148505	-0.133519	-0.0710161	-0.0793103	-0.0478641	-0.0384868	-0.0482901	0.0143793	0.148851	0.186144	0.143189	0.186535	0.183503	0.242524	0.275788	0.269326	0.326914	0.323229	0.256987	0.246575	0.290744	0.321291	0.250684	0.174968
0.158418	0.157085	0.143997	0.129953	0.118172	0.119495	0.128519	0.136543	0.12776	0.13463	0.121874	0.0994175	0.0660647	-0.0503298	-0.123477	-0.126031	-0.0950124	-0.0529591	-0.0568217	-0.156883	-0.173869	-0.160171	-0.21453	-0.225549	-0.174928	-0.0351335	0.0478638	0.0458226	-0.059721	-0.0486982	0.11802	0.213485	0.246443	0.27461	0.23822	0.195106	0.19639	0.215049	0.209662	0.241476	0.215499	0.168312	0.218411	0.258222	0.199453	0.167117	0.212222	0.280075	0.234374	0.119869
0.05923	0.051741	0.0492749	0.0397853	0.0361345	0.0400081	0.0459673	0.0542477	0.0430199	0.0516018	0.0293977	0.00303515	-0.0390818	-0.133642	-0.153593	-0.175879	-0.225641	-0.186328	-0.15999	-0.221771	-0.197961	-0.164773	-0.250659	-0.259214	-0.185616	0.024158	0.13123	0.115119	-0.0531988	-0.0177538	0.17333	0.287663	0.341263	0.335388	0.190844	0.107205	0.131404	0.132491	0.137562	0.152958	0.103428	0.0346698	0.0799314	0.145581	0.12306	0.0911301	0.116512	0.203861	0.191981	0.0711235
0.0615299	0.051738	0.0537787	0.0332845	0.0389049	0.056753	0.0692324	0.08626	0.0680547	0.0827395	0.0609808	0.0282213	-0.0631848	-0.260999	-0.297487	-0.335374	-0.397209	-0.314712	-0.281183	-0.402187	-0.377164	-0.32002	-0.458386	-0.450983	-0.300762	0.0924914	0.267068	0.216161	-0.0975245	-0.0373514	0.298741	0.477538	0.548795	0.514282	0.239514	0.074269	0.129923	0.108995	0.176011	0.213171	0.133938	-0.0185383	-0.0332841	0.0233745	-0.0206803	-0.069545	-0.0108756	0.170612	0.167388	-0.0562948
0.0724261	0.0660995	0.0667971	0.038412	0.0432073	0.067593	0.082826	0.0993516	0.0749265	0.0908164	0.0749762	0.0426219	-0.0684138	-0.293708	-0.335864	-0.378639	-0.44539	-0.351475	-0.323678	-0.460553	-0.427533	-0.361524	-0.525303	-0.521493	-0.364523	0.0679072	0.26417	0.192935	-0.148711	-0.0821839	0.291142	0.480007	0.551312	0.509902	0.219251	0.0318294	0.0904127	0.074386	0.186051	0.251023	0.17973	-0.0144403	-0.0580849	-0.0174522	-0.0747031	-0.117781	-0.0353419	0.181841	0.169377	-0.103936
0.048729	0.0454791	0.0426328	0.0134952	0.0152268	0.0388835	0.0529653	0.0632781	0.0355012	0.0489705	0.0347966	0.00303073	-0.0998668	-0.282021	-0.301157	-0.344126	-0.43016	-0.357102	-0.33853	-0.438945	-0.379792	-0.311983	-0.483674	-0.496769	-0.381812	-0.00764063	0.178742	0.101711	-0.187551	-0.11912	0.204228	0.366546	0.432818	0.388371	0.124952	-0.0392257	0.0148689	0.0142814	0.144681	0.222636	0.165737	-0.029926	-0.0685701	-0.0314745	-0.0757141	-0.101268	-0.0248601	0.182479	0.169889	-0.0927608
0.0053815	0.00241092	-0.00548995	-0.029992	-0.032932	-0.0152691	-0.00347143	-0.00181703	-0.0293473	-0.0200138	-0.0374805	-0.0678508	-0.14545	-0.259594	-0.245953	-0.286456	-0.387928	-0.348639	-0.348634	-0.389298	-0.296956	-0.232598	-0.380395	-0.405623	-0.367046	-0.125062	0.0281692	-0.0462291	-0.234754	-0.168236	0.0532591	0.167504	0.222104	0.184661	-0.015503	-0.124003	-0.0731002	-0.0575785	0.0621042	0.145598	0.125197	-0.040253	-0.0560299	-0.0173991	-0.0330614	-0.0260774	0.0433201	0.21971	0.198372	-0.0359647
-0.125646	-0.124338	-0.132309	-0.138057	-0.150817	-0.156428	-0.159346	-0.172499	-0.183306	-0.187293	-0.201096	-0.21151	-0.202135	-0.0856536	0.0163306	-0.0124704	-0.157848	-0.20085	-0.208917	-0.0925719	0.0465824	0.0802626	0.0365895	-0.0165476	-0.15239	-0.285837	-0.274722	-0.313531	-0.225371	-0.183009	-0.250523	-0.272556	-0.257035	-0.265182	-0.258397	-0.236556	-0.233988	-0.198388	-0.128572	-0.0618079	-0.0136729	-0.0510836	0.00761196	0.0282008	0.0741465	0.152401	0.162725	0.188824	0.166392	0.0911478
-0.18847	-0.181213	-0.184877	-0.177775	-0.192462	-0.212008	-0.225959	-0.24702	-0.246176	-0.256029	-0.262572	-0.25708	-0.189796	0.0600878	0.198921	0.183636	0.0382638	-0.0465368	-0.0531077	0.135901	0.269963	0.27597	0.316418	0.26075	0.045602	-0.302983	-0.392773	-0.397655	-0.157951	-0.143	-0.384619	-0.48276	-0.489348	-0.481871	-0.353759	-0.257535	-0.283277	-0.237406	-0.220039	-0.186809	-0.116416	-0.0588293	0.0419849	0.0474786	0.125815	0.229006	0.187043	0.102028	0.0929249	0.157519
-0.190969	-0.178242	-0.179481	-0.168727	-0.185966	-0.213212	-0.234407	-0.262569	-0.255921	-0.268409	-0.27091	-0.260311	-0.160438	0.147225	0.290233	0.286695	0.165991	0.0603079	0.0488765	0.263552	0.380674	0.369806	0.469541	0.420198	0.166358	-0.302345	-0.448905	-0.430834	-0.114443	-0.125777	-0.467457	-0.60504	-0.622234	-0.604748	-0.405426	-0.255007	-0.29002	-0.237102	-0.273172	-0.27545	-0.192179	-0.0660007	0.0688951	0.0719299	0.163619	0.26846	0.195037	0.0524717	0.0499307	0.198854
-0.192965	-0.181269	-0.180412	-0.168885	-0.185486	-0.21356	-0.235872	-0.263758	-0.253205	-0.266733	-0.268959	-0.258946	-0.153093	0.166011	0.311012	0.312373	0.204987	0.0941805	0.0873471	0.30776	0.413248	0.394639	0.50291	0.454977	0.206129	-0.273773	-0.430968	-0.401583	-0.0713218	-0.091906	-0.462809	-0.605364	-0.621794	-0.60296	-0.396474	-0.238498	-0.276181	-0.230259	-0.287469	-0.307766	-0.23066	-0.0896927	0.0481404	0.0527316	0.148041	0.246395	0.159513	-0.00111489	0.00977513	0.192202
-0.121735	-0.112492	-0.118725	-0.108962	-0.127778	-0.15438	-0.172446	-0.195977	-0.18848	-0.202887	-0.205471	-0.201649	-0.109371	0.15762	0.266902	0.273969	0.203723	0.108815	0.0976542	0.280245	0.359673	0.334565	0.429482	0.385622	0.156902	-0.290961	-0.427558	-0.391677	-0.0839933	-0.107343	-0.432342	-0.549055	-0.56485	-0.535261	-0.322805	-0.166488	-0.20643	-0.159208	-0.225349	-0.241548	-0.170857	-0.0410206	0.10023	0.109375	0.184624	0.264902	0.195034	0.0650335	0.0729421	0.227738
0.149343	0.153386	0.135592	0.124818	0.108938	0.106061	0.107621	0.106017	0.0972672	0.0926613	0.0846445	0.0629983	0.053249	0.00647931	-0.0488074	-0.0415699	0.0085029	0.0294536	-0.0021869	-0.0598483	-0.0653026	-0.0664632	-0.0560896	-0.0643296	-0.125847	-0.218715	-0.208401	-0.201037	-0.161247	-0.160757	-0.115118	-0.0802204	-0.0864922	-0.0584554	0.00542851	0.0413783	0.0465669	0.0865723	0.0628145	0.0935192	0.120865	0.122444	0.195927	0.212715	0.184846	0.168896	0.197858	0.277879	0.256149	0.17323
0.252041	0.254734	0.238306	0.222539	0.208461	0.21039	0.217557	0.226677	0.216646	0.21908	0.208762	0.184543	0.14	-0.0378267	-0.160485	-0.155811	-0.0658429	0.002556	-0.0313549	-0.1866	-0.227525	-0.217755	-0.24847	-0.243835	-0.215718	-0.133784	-0.062327	-0.0570426	-0.143434	-0.140075	0.0470934	0.13162	0.132778	0.161002	0.152041	0.130013	0.161292	0.190678	0.171803	0.203305	0.208054	0.162653	0.198337	0.21566	0.149973	0.0967909	0.171644	0.32594	0.278352	0.0938049
0.189078	0.193271	0.161808	0.145009	0.124504	0.124603	0.134712	0.140746	0.133159	0.132151	0.122014	0.106492	0.0795205	-0.0165438	-0.089284	-0.0831778	-0.0428173	-0.0183308	-0.0585085	-0.158888	-0.172746	-0.169846	-0.229016	-0.256078	-0.286717	-0.271233	-0.204024	-0.191363	-0.195204	-0.197177	-0.0762964	-0.00872897	-0.00594671	0.034435	0.0887862	0.091427	0.0862916	0.123521	0.12087	0.180577	0.202119	0.150902	0.197174	0.210822	0.145797	0.112678	0.180715	0.306655	0.262989	0.121138
0.119148	0.123886	0.0852584	0.0676724	0.0430138	0.0449264	0.0574064	0.0542184	0.0422636	0.0377654	0.0289249	0.018531	0.00947201	0.00122775	-0.0212942	-0.0156389	-0.0214911	-0.037738	-0.0893387	-0.127347	-0.105242	-0.104581	-0.171083	-0.21093	-0.299257	-0.376141	-0.323284	-0.304783	-0.232036	-0.236049	-0.185905	-0.143338	-0.150429	-0.111693	-0.0101718	0.0134631	-0.00917296	0.0369263	0.0512954	0.140492	0.184757	0.130857	0.181521	0.187652	0.132266	0.11848	0.167617	0.26356	0.225509	0.136954
0.0344496	0.0421915	0.00286112	-0.00573543	-0.0346695	-0.0462856	-0.042094	-0.0597548	-0.0675038	-0.0811556	-0.0860248	-0.0815588	-0.0278516	0.128505	0.167579	0.180699	0.142364	0.0686747	0.00897844	0.0809218	0.131274	0.10964	0.101487	0.0501293	-0.138999	-0.454944	-0.492201	-0.444035	-0.182042	-0.198638	-0.350151	-0.410829	-0.452033	-0.403776	-0.171807	-0.0608368	-0.121445	-0.0679896	-0.0893297	-0.0140658	0.0779115	0.108422	0.197328	0.191331	0.180729	0.201874	0.191495	0.171089	0.140017	0.202656
-0.0134743	-0.00344593	-0.0366889	-0.0371596	-0.0670381	-0.0896914	-0.0940723	-0.117695	-0.118263	-0.137718	-0.141092	-0.127942	-0.035713	0.207581	0.278782	0.296959	0.250935	0.147404	0.0998033	0.240366	0.295419	0.257645	0.293712	0.235067	0.00374386	-0.435077	-0.535792	-0.467937	-0.10004	-0.124574	-0.412396	-0.538075	-0.593538	-0.540589	-0.240786	-0.0732896	-0.155012	-0.107819	-0.177982	-0.141645	-0.033197	0.0717415	0.19404	0.193009	0.221798	0.263828	0.213416	0.106127	0.0876889	0.252594
0.0468574	0.0555597	0.0245855	0.0242725	-0.00542765	-0.0270045	-0.0317376	-0.0523533	-0.0515125	-0.0697395	-0.0726924	-0.0623148	0.0179605	0.199494	0.231827	0.255825	0.258617	0.173598	0.127995	0.231311	0.256602	0.217569	0.26682	0.220824	0.0260138	-0.371268	-0.467023	-0.390173	-0.0614318	-0.0893378	-0.33983	-0.455895	-0.513918	-0.459791	-0.170831	-0.00676636	-0.0801873	-0.0342727	-0.127897	-0.109198	-0.0101121	0.109332	0.237314	0.236466	0.247438	0.271316	0.237839	0.150129	0.12735	0.271441
0.235047	0.242568	0.218372	0.216583	0.188284	0.167229	0.162873	0.147684	0.151039	0.140692	0.135745	0.137908	0.198917	0.235804	0.154784	0.192221	0.313617	0.283745	0.233264	0.22782	0.183801	0.140009	0.2345	0.225142	0.125003	-0.178719	-0.275776	-0.174699	0.0590669	0.0049004	-0.160216	-0.245283	-0.305986	-0.242443	0.0176479	0.179875	0.137618	0.175648	0.011499	-0.0136771	0.0725218	0.234369	0.36057	0.366866	0.348729	0.31327	0.305772	0.257846	0.211518	0.301546
0.431564	0.439638	0.42019	0.419103	0.393576	0.369635	0.366958	0.358506	0.367002	0.360103	0.351092	0.34718	0.402885	0.319017	0.122241	0.176416	0.424242	0.440527	0.376385	0.26486	0.145336	0.0884394	0.238606	0.266086	0.249482	0.0126894	-0.100938	0.0235439	0.189665	0.106829	0.000945005	-0.0709401	-0.137381	-0.0598023	0.194638	0.368909	0.355617	0.382056	0.133537	0.0574762	0.133617	0.35326	0.487558	0.503652	0.456544	0.363782	0.372652	0.340125	0.270021	0.330404
0.529997	0.535605	0.517732	0.511146	0.490869	0.478294	0.481551	0.4812	0.486672	0.487024	0.477186	0.463168	0.478365	0.269052	0.00507197	0.0578348	0.347135	0.405191	0.335236	0.12647	-0.0181498	-0.0588021	0.0553376	0.101944	0.171764	0.094218	0.0310956	0.138177	0.180382	0.103944	0.149184	0.13353	0.0706001	0.142009	0.320202	0.429752	0.442836	0.46807	0.255044	0.203911	0.259176	0.415679	0.500855	0.505413	0.418128	0.296522	0.340103	0.383463	0.302339	0.277673
0.530757	0.53639	0.5199	0.510945	0.493242	0.485217	0.488268	0.487085	0.491682	0.495299	0.488016	0.471458	0.472623	0.23675	-0.0309589	0.0198198	0.307793	0.374208	0.307076	0.085004	-0.052236	-0.085906	0.00210669	0.0476159	0.140529	0.104466	0.0577631	0.156351	0.168896	0.09847	0.180658	0.177532	0.118757	0.188207	0.340667	0.42605	0.441956	0.467941	0.281775	0.244227	0.300399	0.427418	0.482574	0.481723	0.391298	0.27004	0.322883	0.384558	0.300183	0.244434
[truncated: 44 more columns]

## Sheet: 50mT
1	0.985836	0.967482	0.9629	0.957645	0.949965	0.951219	0.950254	0.943876	0.93889	0.913658	0.877656	0.864665	0.660255	0.238255	0.326567	0.714412	0.761837	0.521935	0.108673	0.317517	0.468043	0.376762	0.272237	0.237119	-0.0608734	-0.106691	0.0453931	0.128337	0.0140161	0.00892882	0.125712	0.231312	0.336141	0.460244	0.580932	0.613417	0.662237	0.542526	0.505826	0.49655	0.557895	0.666801	0.691316	0.6186	0.556318	0.506193	0.230677	-0.00366234	0.0134751
0.985836	1	0.985784	0.970699	0.960806	0.951755	0.951773	0.951121	0.94653	0.942608	0.917246	0.881388	0.869396	0.663493	0.237926	0.327052	0.720549	0.769882	0.518812	0.0974801	0.309925	0.468679	0.380045	0.275353	0.230957	-0.0797252	-0.125869	0.0262119	0.108189	-0.00666367	-0.00842174	0.112509	0.222827	0.331807	0.459977	0.58221	0.616385	0.668568	0.546626	0.508571	0.501416	0.565117	0.674301	0.698818	0.624968	0.560389	0.50843	0.228838	-0.00303719	0.01632
0.967482	0.985784	1	0.986687	0.966106	0.948285	0.947192	0.951183	0.95128	0.950143	0.927675	0.894547	0.884642	0.683259	0.256191	0.346131	0.740778	0.788904	0.516966	0.0819241	0.308137	0.492223	0.415922	0.313538	0.25057	-0.106204	-0.160877	-0.0106573	0.0794071	-0.0308005	-0.0356035	0.0807163	0.190015	0.301689	0.443746	0.578928	0.618025	0.679004	0.562532	0.523912	0.518471	0.583123	0.689433	0.709427	0.635516	0.579243	0.524096	0.218153	-0.0175886	0.00656646
0.9629	0.970699	0.986687	1	0.984901	0.958455	0.950452	0.950365	0.948883	0.947317	0.922964	0.887177	0.876691	0.670274	0.239243	0.329047	0.728481	0.777164	0.508481	0.0777727	0.30056	0.482215	0.401938	0.298709	0.244522	-0.0973205	-0.151027	0.00275924	0.0932727	-0.0196356	-0.0232115	0.0961288	0.208683	0.317931	0.45412	0.587041	0.62006	0.675905	0.556419	0.518258	0.511986	0.578241	0.685936	0.709401	0.635665	0.575627	0.52431	0.227413	-0.00947719	0.0150185
0.957645	0.960806	0.966106	0.984901	1	0.982289	0.961861	0.951537	0.944009	0.939079	0.916395	0.882925	0.870699	0.661143	0.231712	0.321538	0.719429	0.767167	0.508323	0.0849233	0.302617	0.47318	0.381523	0.274883	0.230731	-0.0818803	-0.131777	0.0210086	0.107457	-0.00581736	-0.00584519	0.117049	0.23058	0.337978	0.467488	0.588973	0.613249	0.663838	0.544417	0.508104	0.49979	0.562941	0.671174	0.696053	0.621607	0.556396	0.508138	0.231342	0.000844476	0.0224126
0.949965	0.951755	0.948285	0.958455	0.982289	1	0.982955	0.953844	0.934362	0.926205	0.904365	0.87177	0.85775	0.6476	0.223895	0.31346	0.704952	0.75148	0.512284	0.101027	0.309818	0.46094	0.349477	0.237688	0.210676	-0.058507	-0.103081	0.0465604	0.129998	0.0191576	0.0233786	0.148787	0.261221	0.366401	0.482687	0.589507	0.606547	0.649504	0.528169	0.495103	0.4847	0.544393	0.65152	0.681009	0.606579	0.530304	0.484758	0.236516	0.0145029	0.0280098
0.951219	0.951773	0.947192	0.950452	0.961861	0.982955	1	0.978936	0.9479	0.934534	0.914223	0.883738	0.871314	0.666709	0.2449	0.335861	0.725227	0.770307	0.525032	0.105728	0.322454	0.480617	0.37319	0.262075	0.229908	-0.0596663	-0.108109	0.0378294	0.119545	0.00883425	0.0108515	0.133635	0.243249	0.350541	0.473505	0.589182	0.612738	0.659854	0.539591	0.506801	0.498978	0.558317	0.66076	0.68737	0.610231	0.534764	0.484653	0.224218	0.00226182	0.014224
0.950254	0.951121	0.951183	0.950365	0.951537	0.953844	0.978936	1	0.982686	0.960299	0.940909	0.914405	0.905871	0.716116	0.296027	0.389255	0.776031	0.817798	0.544459	0.10153	0.344112	0.535228	0.449123	0.339635	0.273481	-0.0958631	-0.156247	-0.0142064	0.0737784	-0.0369358	-0.0426948	0.0730871	0.18272	0.29845	0.447496	0.58669	0.626911	0.690616	0.578333	0.543728	0.538895	0.596442	0.690481	0.70375	0.625171	0.568459	0.505293	0.188313	-0.0433843	-0.0210507
0.943876	0.94653	0.95128	0.948883	0.944009	0.934362	0.9479	0.982686	1	0.983909	0.960202	0.931713	0.923358	0.738493	0.317236	0.412634	0.802932	0.842815	0.548765	0.0919893	0.350756	0.563742	0.491457	0.382356	0.287738	-0.135804	-0.202195	-0.0567934	0.0422694	-0.0659927	-0.0764118	0.036425	0.149523	0.270379	0.434501	0.586223	0.635075	0.709471	0.600653	0.56402	0.561176	0.620008	0.710869	0.718017	0.638527	0.593533	0.523882	0.169719	-0.0698772	-0.0379545
0.93889	0.942608	0.950143	0.947317	0.939079	0.926205	0.934534	0.960299	0.983909	1	0.98264	0.947174	0.935446	0.751613	0.329467	0.425513	0.815437	0.854934	0.54492	0.0798883	0.345591	0.572745	0.516882	0.410701	0.304692	-0.154075	-0.227467	-0.0834034	0.0169881	-0.0941397	-0.107938	0.00502721	0.119686	0.244005	0.418529	0.579997	0.634178	0.716023	0.61106	0.57269	0.572179	0.631108	0.718779	0.722692	0.643208	0.601772	0.531993	0.163471	-0.0765038	-0.0396631
0.913658	0.917246	0.927675	0.922964	0.916395	0.904365	0.914223	0.940909	0.960202	0.98264	1	0.979778	0.959874	0.787096	0.376995	0.47455	0.852334	0.884742	0.556799	0.0805013	0.366284	0.618201	0.573484	0.467997	0.342927	-0.168418	-0.252107	-0.115342	-0.00895846	-0.114429	-0.134588	-0.0294521	0.0768987	0.20657	0.402763	0.577242	0.636958	0.728228	0.637803	0.603947	0.605126	0.656506	0.72714	0.714028	0.631343	0.601866	0.525351	0.129197	-0.106774	-0.0652717
0.877656	0.881388	0.894547	0.887177	0.882925	0.87177	0.883738	0.914405	0.931713	0.947174	0.979778	1	0.984542	0.815557	0.420477	0.515813	0.873077	0.898776	0.554823	0.0739453	0.37431	0.648003	0.615915	0.515221	0.375172	-0.179334	-0.272993	-0.146492	-0.0354545	-0.135241	-0.1636	-0.0650185	0.0332902	0.165157	0.378387	0.563735	0.628949	0.729926	0.654242	0.621737	0.622745	0.666257	0.721137	0.696106	0.613949	0.598658	0.516835	0.100116	-0.12981	-0.0867193
0.864665	0.869396	0.884642	0.876691	0.870699	0.85775	0.871314	0.905871	0.923358	0.935446	0.959874	0.984542	1	0.86701	0.483616	0.57045	0.888836	0.904898	0.550546	0.0656503	0.370789	0.655898	0.6366	0.536735	0.384566	-0.194043	-0.29147	-0.171519	-0.0615833	-0.159389	-0.189344	-0.0916278	0.00701445	0.139338	0.357099	0.552223	0.626785	0.733666	0.657652	0.624257	0.628711	0.67226	0.722411	0.695811	0.618904	0.607749	0.522992	0.0931731	-0.136177	-0.0908184
0.660255	0.663493	0.683259	0.670274	0.661143	0.6476	0.666709	0.716116	0.738493	0.751613	0.787096	0.815557	0.86701	1	0.84009	0.878737	0.878912	0.813278	0.473871	0.0540903	0.350013	0.641487	0.663985	0.587103	0.388255	-0.217962	-0.316847	-0.245914	-0.149592	-0.220618	-0.270676	-0.214449	-0.142787	-0.0222253	0.201863	0.404857	0.499386	0.617433	0.596549	0.581383	0.592546	0.609431	0.61466	0.559583	0.503442	0.54001	0.466858	0.0430043	-0.148599	-0.0944867
0.238255	0.237926	0.256191	0.239243	0.231712	0.223895	0.2449	0.296027	0.317236	0.329467	0.376995	0.420477	0.483616	0.84009	1	0.983555	0.621618	0.478693	0.260224	0.0382811	0.235708	0.441771	0.500836	0.474971	0.282273	-0.175346	-0.247529	-0.252693	-0.195414	-0.212405	-0.273965	-0.2844	-0.272174	-0.200231	-0.0294422	0.12031	0.202289	0.298721	0.356673	0.365136	0.37678	0.358129	0.305855	0.230339	0.210448	0.294823	0.257059	-0.0317555	-0.122312	-0.0792241
0.326567	0.327052	0.346131	0.329047	0.321538	0.31346	0.335861	0.389255	0.412634	0.425513	0.47455	0.515813	0.57045	0.878737	0.983555	1	0.730037	0.586644	0.332369	0.0570438	0.287343	0.515943	0.557751	0.51537	0.310752	-0.191207	-0.269383	-0.257178	-0.184345	-0.209264	-0.267445	-0.265772	-0.242294	-0.15285	0.0404415	0.199632	0.275968	0.379485	0.430747	0.439223	0.450526	0.435758	0.385543	0.307066	0.275089	0.351662	0.300796	-0.0295281	-0.144613	-0.100733
0.714412	0.720549	0.740778	0.728481	0.719429	0.704952	0.725227	0.776031	0.802932	0.815437	0.852334	0.873077	0.888836	0.878912	0.621618	0.730037	1	0.956643	0.577721	0.101891	0.429454	0.72245	0.707554	0.609747	0.401003	-0.232901	-0.331169	-0.230061	-0.105762	-0.178944	-0.218185	-0.154008	-0.0727519	0.0740172	0.327383	0.524294	0.58833	0.704574	0.685357	0.674885	0.678267	0.691072	0.688015	0.624647	0.545505	0.567384	0.476088	0.0123381	-0.205142	-0.155266
0.761837	0.769882	0.788904	0.777164	0.767167	0.75148	0.770307	0.817798	0.842815	0.854934	0.884742	0.898776	0.904898	0.813278	0.478693	0.586644	0.956643	1	0.690313	0.203323	0.51024	0.734525	0.707892	0.601944	0.402469	-0.231438	-0.328623	-0.211589	-0.0820912	-0.156307	-0.192465	-0.125737	-0.0417308	0.109808	0.362695	0.559733	0.627227	0.739551	0.691998	0.672341	0.676607	0.700562	0.714186	0.656874	0.570127	0.57918	0.487951	0.0255034	-0.201294	-0.152453
0.521935	0.518812	0.516966	0.508481	0.508323	0.512284	0.525032	0.544459	0.548765	0.54492	0.556799	0.554823	0.550546	0.473871	0.260224	0.332369	0.577721	0.690313	1	0.835792	0.88767	0.535061	0.392911	0.281789	0.159723	-0.130018	-0.159182	-0.0765705	0.0338124	0.0385874	0.02075	0.0414211	0.078878	0.171284	0.313681	0.40218	0.426538	0.468168	0.407207	0.394453	0.394817	0.417617	0.429104	0.399312	0.332189	0.31239	0.256401	0.0426488	-0.0820898	-0.0776147
0.108673	0.0974801	0.0819241	0.0777727	0.0849233	0.101027	0.105728	0.10153	0.0919893	0.0798883	0.0805013	0.0739453	0.0656503	0.0540903	0.0382811	0.0570438	0.101891	0.203323	0.835792	1	0.861423	0.212904	0.0398381	-0.0311557	-0.071463	-0.0242369	0.00585826	0.0209041	0.0757084	0.146538	0.14185	0.105591	0.0850906	0.100347	0.118808	0.0997404	0.0878147	0.0673635	0.0364424	0.03662	0.0352746	0.0407445	0.0308174	0.0249441	0.00266437	-0.0190724	-0.0304324	0.00720413	0.0113574	-0.01564
0.317517	0.309925	0.308137	0.30056	0.302617	0.309818	0.322454	0.344112	0.350756	0.345591	0.366284	0.37431	0.370789	0.350013	0.235708	0.287343	0.429454	0.51024	0.88767	0.861423	1	0.658465	0.406543	0.269927	0.133862	-0.118704	-0.13362	-0.0620754	0.0535448	0.0770593	0.0363229	0.0249247	0.0416143	0.11981	0.247973	0.31362	0.332096	0.361216	0.326633	0.322061	0.325935	0.329828	0.300136	0.253967	0.198364	0.193289	0.1279	-0.0550941	-0.138135	-0.133055
0.468043	0.468679	0.492223	0.482215	0.47318	0.46094	0.480617	0.535228	0.563742	0.572745	0.618201	0.648003	0.655898	0.641487	0.441771	0.515943	0.72245	0.734525	0.535061	0.212904	0.658465	1	0.839115	0.677932	0.451485	-0.192661	-0.283851	-0.174901	-0.0336091	-0.0886784	-0.165731	-0.143601	-0.093156	0.038528	0.279681	0.458566	0.529542	0.629373	0.610909	0.60377	0.618624	0.614523	0.561075	0.474483	0.40423	0.442407	0.331448	-0.118369	-0.289169	-0.229722
0.376762	0.380045	0.415922	0.401938	0.381523	0.349477	0.37319	0.449123	0.491457	0.516882	0.573484	0.615915	0.6366	0.663985	0.500836	0.557751	0.707554	0.707892	0.392911	0.0398381	0.406543	0.839115	1	0.943221	0.656593	-0.228911	-0.372569	-0.309852	-0.197687	-0.249988	-0.34576	-0.356913	-0.331894	-0.206429	0.069485	0.307749	0.433798	0.576686	0.585909	0.575002	0.606875	0.601502	0.529411	0.430606	0.391308	0.482978	0.371218	-0.159915	-0.31873	-0.226725
0.272237	0.275353	0.313538	0.298709	0.274883	0.237688	0.262075	0.339635	0.382356	0.410701	0.467997	0.515221	0.536735	0.587103	0.474971	0.51537	0.609747	0.601944	0.281789	-0.0311557	0.269927	0.677932	0.943221	1	0.781066	-0.164092	-0.341015	-0.311991	-0.232436	-0.284038	-0.384511	-0.409286	-0.401545	-0.296568	-0.0406865	0.195587	0.336508	0.48049	0.505379	0.491867	0.526385	0.519541	0.442791	0.347276	0.330447	0.435363	0.333779	-0.166491	-0.299751	-0.205068
0.237119	0.230957	0.25057	0.244522	0.230731	0.210676	0.229908	0.273481	0.287738	0.304692	0.342927	0.375172	0.384566	0.388255	0.282273	0.310752	0.401003	0.402469	0.159723	-0.071463	0.133862	0.451485	0.656593	0.781066	1	0.381492	0.113555	0.0813694	0.0493256	-0.0616597	-0.149783	-0.125988	-0.129221	-0.0713127	0.0719009	0.22337	0.329576	0.413119	0.411098	0.402251	0.419484	0.414109	0.356828	0.314358	0.316545	0.339432	0.257504	-0.0706082	-0.18596	-0.129921
-0.0608734	-0.0797252	-0.106204	-0.0973205	-0.0818803	-0.058507	-0.0596663	-0.0958631	-0.135804	-0.154075	-0.168418	-0.179334	-0.194043	-0.217962	-0.175346	-0.191207	-0.232901	-0.231438	-0.130018	-0.0242369	-0.118704	-0.192661	-0.228911	-0.164092	0.381492	1	0.910514	0.719143	0.480248	0.389323	0.374936	0.404017	0.351124	0.289897	0.160343	0.0525234	0.0147492	-0.0542017	-0.0632159	-0.0513803	-0.0799022	-0.0938374	-0.108746	-0.0646552	-0.0428954	-0.135608	-0.130497	0.0619563	0.0866356	0.034637
-0.106691	-0.125869	-0.160877	-0.151027	-0.131777	-0.103081	-0.108109	-0.156247	-0.202195	-0.227467	-0.252107	-0.272993	-0.29147	-0.316847	-0.247529	-0.269383	-0.331169	-0.328623	-0.159182	0.00585826	-0.13362	-0.283851	-0.372569	-0.341015	0.113555	0.910514	1	0.863342	0.568446	0.465752	0.455075	0.476284	0.418433	0.341789	0.171322	0.0266323	-0.032019	-0.128659	-0.150186	-0.14449	-0.179968	-0.186216	-0.185817	-0.130039	-0.119499	-0.229891	-0.215114	0.047565	0.0912565	0.0257499
0.0453931	0.0262119	-0.0106573	0.00275924	0.0210086	0.0465604	0.0378294	-0.0142064	-0.0567934	-0.0834034	-0.115342	-0.146492	-0.171519	-0.245914	-0.252693	-0.257178	-0.230061	-0.211589	-0.0765705	0.0209041	-0.0620754	-0.174901	-0.309852	-0.311991	0.0813694	0.719143	0.863342	1	0.820425	0.614723	0.562514	0.621415	0.597421	0.539532	0.384611	0.254297	0.17708	0.0593563	-0.00946525	-0.0176361	-0.0604005	-0.0453905	-0.00619445	0.0505456	0.0205581	-0.114416	-0.108612	0.0867819	0.0468644	-0.013084
0.128337	0.108189	0.0794071	0.0932727	0.107457	0.129998	0.119545	0.0737784	0.0422694	0.0169881	-0.00895846	-0.0354545	-0.0615833	-0.149592	-0.195414	-0.184345	-0.105762	-0.0820912	0.0338124	0.0757084	0.0535448	-0.0336091	-0.197687	-0.232436	0.0493256	0.480248	0.568446	0.820425	1	0.858244	0.716694	0.715548	0.677826	0.642433	0.540643	0.421847	0.316311	0.194281	0.109168	0.107045	0.0694198	0.0901837	0.132619	0.15169	0.0950719	-0.0130142	-0.028776	0.0761422	-0.0124833	-0.0572649
0.0140161	-0.00666367	-0.0308005	-0.0196356	-0.00581736	0.0191576	0.00883425	-0.0369358	-0.0659927	-0.0941397	-0.114429	-0.135241	-0.159389	-0.220618	-0.212405	-0.209264	-0.178944	-0.156307	0.0385874	0.146538	0.0770593	-0.0886784	-0.249988	-0.284038	-0.0616597	0.389323	0.465752	0.614723	0.858244	1	0.9131	0.740602	0.599731	0.539546	0.429915	0.284702	0.171622	0.0526453	-0.0131671	-0.00402287	-0.0293643	-0.0155897	0.00733583	0.0125739	-0.031338	-0.108042	-0.115006	0.0301587	-0.0131145	-0.058661
0.00892882	-0.00842174	-0.0356035	-0.0232115	-0.00584519	0.0233786	0.0108515	-0.0426948	-0.0764118	-0.107938	-0.134588	-0.1636	-0.189344	-0.270676	-0.273965	-0.267445	-0.218185	-0.192465	0.02075	0.14185	0.0363229	-0.165731	-0.34576	-0.384511	-0.149783	0.374936	0.455075	0.562514	0.716694	0.9131	1	0.865192	0.67157	0.578004	0.429751	0.255381	0.128869	0.00248426	-0.0668337	-0.0525607	-0.0778798	-0.0624689	-0.0221308	-0.000816972	-0.043255	-0.138781	-0.132565	0.0731214	0.0467208	-0.00902396
0.125712	0.112509	0.0807163	0.0961288	0.117049	0.148787	0.133635	0.0730871	0.036425	0.00502721	-0.0294521	-0.0650185	-0.0916278	-0.214449	-0.2844	-0.265772	-0.154008	-0.125737	0.0414211	0.105591	0.0249247	-0.143601	-0.356913	-0.409286	-0.125988	0.404017	0.476284	0.621415	0.715548	0.740602	0.865192	1	0.89925	0.774757	0.5891	0.408294	0.272931	0.13375	0.0271992	0.0373009	0.00559645	0.032181	0.100236	0.141002	0.0800198	-0.0592752	-0.0510563	0.149475	0.086827	0.0241332
0.231312	0.222827	0.190015	0.208683	0.23058	0.261221	0.243249	0.18272	0.149523	0.119686	0.0768987	0.0332902	0.00701445	-0.142787	-0.272174	-0.242294	-0.0727519	-0.0417308	0.078878	0.0850906	0.0416143	-0.093156	-0.331894	-0.401545	-0.129221	0.351124	0.418433	0.597421	0.677826	0.599731	0.67157	0.89925	1	0.930744	0.719378	0.535857	0.392067	0.256115	0.125371	0.127758	0.0854332	0.115451	0.203435	0.253477	0.172035	0.01647	0.0300952	0.196932	0.091945	0.0260847
0.336141	0.331807	0.301689	0.317931	0.337978	0.366401	0.350541	0.29845	0.270379	0.244005	0.20657	0.165157	0.139338	-0.0222253	-0.200231	-0.15285	0.0740172	0.109808	0.171284	0.100347	0.11981	0.038528	-0.206429	-0.296568	-0.0713127	0.289897	0.341789	0.539532	0.642433	0.539546	0.578004	0.774757	0.930744	1	0.881291	0.690071	0.521419	0.397722	0.260868	0.263489	0.219433	0.247217	0.330137	0.361713	0.262598	0.109914	0.106274	0.189771	0.0437918	-0.0133227
0.460244	0.459977	0.443746	0.45412	0.467488	0.482687	0.473505	0.447496	0.434501	0.418529	0.402763	0.378387	0.357099	0.201863	-0.0294422	0.0404415	0.327383	0.362695	0.313681	0.118808	0.247973	0.279681	0.069485	-0.0406865	0.0719009	0.160343	0.171322	0.384611	0.540643	0.429915	0.429751	0.5891	0.719378	0.881291	1	0.894097	0.69656	0.598875	0.467445	0.465129	0.428562	0.456261	0.519898	0.506046	0.387915	0.272583	0.236174	0.140449	-0.0561119	-0.0803869
0.580932	0.58221	0.578928	0.587041	0.588973	0.589507	0.589182	0.58669	0.586223	0.579997	0.577242	0.563735	0.552223	0.404857	0.12031	0.199632	0.524294	0.559733	0.40218	0.0997404	0.31362	0.458566	0.307749	0.195587	0.22337	0.0525234	0.0266323	0.254297	0.421847	0.284702	0.255381	0.408294	0.535857	0.690071	0.894097	1	0.900257	0.797505	0.625621	0.599711	0.573672	0.615066	0.67728	0.647472	0.519037	0.433203	0.37131	0.117745	-0.124351	-0.115942
0.613417	0.616385	0.618025	0.62006	0.613249	0.606547	0.612738	0.626911	0.635075	0.634178	0.636958	0.628949	0.626785	0.499386	0.202289	0.275968	0.58833	0.627227	0.426538	0.0878147	0.332096	0.529542	0.433798	0.336508	0.329576	0.0147492	-0.032019	0.17708	0.316311	0.171622	0.128869	0.272931	0.392067	0.521419	0.69656	0.900257	1	0.92383	0.683931	0.627283	0.608542	0.653163	0.70852	0.686531	0.569801	0.497716	0.41506	0.0858279	-0.159208	-0.130499
0.662237	0.668568	0.679004	0.675905	0.663838	0.649504	0.659854	0.690616	0.709471	0.716023	0.728228	0.729926	0.733666	0.617433	0.298721	0.379485	0.704574	0.739551	0.468168	0.0673635	0.361216	0.629373	0.576686	0.48049	0.413119	-0.0542017	-0.128659	0.0593563	0.194281	0.0526453	0.00248426	0.13375	0.256115	0.397722	0.598875	0.797505	0.92383	1	0.853999	0.773997	0.726886	0.752951	0.783738	0.738543	0.622089	0.579318	0.488698	0.0632743	-0.197654	-0.145617
0.542526	0.546626	0.562532	0.556419	0.544417	0.528169	0.539591	0.578333	0.600653	0.61106	0.637803	0.654242	0.657652	0.596549	0.356673	0.430747	0.685357	0.691998	0.407207	0.0364424	0.326633	0.610909	0.585909	0.505379	0.411098	-0.0632159	-0.150186	-0.00946525	0.109168	-0.0131671	-0.0668337	0.0271992	0.125371	0.260868	0.467445	0.625621	0.683931	0.853999	1	0.94373	0.792734	0.742846	0.703841	0.61301	0.508448	0.508465	0.434348	0.020348	-0.201012	-0.141941
0.505826	0.508571	0.523912	0.518258	0.508104	0.495103	0.506801	0.543728	0.56402	0.57269	0.603947	0.621737	0.624257	0.581383	0.365136	0.439223	0.674885	0.672341	0.394453	0.03662	0.322061	0.60377	0.575002	0.491867	0.402251	-0.0513803	-0.14449	-0.0176361	0.107045	-0.00402287	-0.0525607	0.0373009	0.127758	0.263489	0.465129	0.599711	0.627283	0.773997	0.94373	1	0.910445	0.796256	0.697702	0.591519	0.497303	0.500354	0.428103	0.0314861	-0.179058	-0.115234
0.49655	0.501416	0.518471	0.511986	0.49979	0.4847	0.498978	0.538895	0.561176	0.572179	0.605126	0.622745	0.628711	0.592546	0.37678	0.450526	0.678267	0.676607	0.394817	0.0352746	0.325935	0.618624	0.606875	0.526385	0.419484	-0.0799022	-0.179968	-0.0604005	0.0694198	-0.0293643	-0.0778798	0.00559645	0.0854332	0.219433	0.428562	0.573672	0.608542	0.726886	0.792734	0.910445	1	0.914718	0.743253	0.60758	0.519872	0.52575	0.447766	0.0318251	-0.177828	-0.104614
0.557895	0.565117	0.583123	0.578241	0.562941	0.544393	0.558317	0.596442	0.620008	0.631108	0.656506	0.666257	0.67226	0.609431	0.358129	0.435758	0.691072	0.700562	0.417617	0.0407445	0.329828	0.614523	0.601502	0.519541	0.414109	-0.0938374	-0.186216	-0.0453905	0.0901837	-0.0155897	-0.0624689	0.032181	0.115451	0.247217	0.456261	0.615066	0.653163	0.752951	0.742846	0.796256	0.914718	1	0.883092	0.714241	0.591033	0.576807	0.497951	0.0678717	-0.164084	-0.0937862
0.666801	0.674301	0.689433	0.685936	0.671174	0.65152	0.66076	0.690481	0.710869	0.718779	0.72714	0.721137	0.722411	0.61466	0.305855	0.385543	0.688015	0.714186	0.429104	0.0308174	0.300136	0.561075	0.529411	0.442791	0.356828	-0.108746	-0.185817	-0.00619445	0.132619	0.00733583	-0.0221308	0.100236	0.203435	0.330137	0.519898	0.67728	0.70852	0.783738	0.703841	0.697702	0.743253	0.883092	1	0.903585	0.721067	0.664037	0.596544	0.188089	-0.0823842	-0.0208227
0.691316	0.698818	0.709427	0.709401	0.696053	0.681009	0.68737	0.70375	0.718017	0.722692	0.714028	0.696106	0.695811	0.559583	0.230339	0.307066	0.624647	0.656874	0.399312	0.0249441	0.253967	0.474483	0.430606	0.347276	0.314358	-0.0646552	-0.130039	0.0505456	0.15169	0.0125739	-0.000816972	0.141002	0.253477	0.361713	0.506046	0.647472	0.686531	0.738543	0.61301	0.591519	0.60758	0.714241	0.903585	1	0.87827	0.730913	0.637337	0.278634	0.0113091	0.0680034
0.6186	0.624968	0.635516	0.635665	0.621607	0.606579	0.610231	0.625171	0.638527	0.643208	0.631343	0.613949	0.618904	0.503442	0.210448	0.275089	0.545505	0.570127	0.332189	0.00266437	0.198364	0.40423	0.391308	0.330447	0.316545	-0.0428954	-0.119499	0.0205581	0.0950719	-0.031338	-0.043255	0.0800198	0.172035	0.262598	0.387915	0.519037	0.569801	0.622089	0.508448	0.497303	0.519872	0.591033	0.721067	0.87827	1	0.889387	0.69577	0.325781	0.0840866	0.137134
0.556318	0.560389	0.579243	0.575627	0.556396	0.530304	0.534764	0.568459	0.593533	0.601772	0.601866	0.598658	0.607749	0.54001	0.294823	0.351662	0.567384	0.57918	0.31239	-0.0190724	0.193289	0.442407	0.482978	0.435363	0.339432	-0.135608	-0.229891	-0.114416	-0.0130142	-0.108042	-0.138781	-0.0592752	0.01647	0.109914	0.272583	0.433203	0.497716	0.579318	0.508465	0.500354	0.52575	0.576807	0.664037	0.730913	0.889387	1	0.8574	0.362315	0.0844375	0.139594
0.506193	0.50843	0.524096	0.52431	0.508138	0.484758	0.484653	0.505293	0.523882	0.531993	0.525351	0.516835	0.522992	0.466858	0.257059	0.300796	0.476088	0.487951	0.256401	-0.0304324	0.1279	0.331448	0.371218	0.333779	0.257504	-0.130497	-0.215114	-0.108612	-0.028776	-0.115006	-0.132565	-0.0510563	0.0300952	0.106274	0.236174	0.37131	0.41506	0.488698	0.434348	0.428103	0.447766	0.497951	0.596544	0.637337	0.69577	0.8574	1	0.62826	0.258414	0.264105
0.230677	0.228838	0.218153	0.227413	0.231342	0.236516	0.224218	0.188313	0.169719	0.163471	0.129197	0.100116	0.0931731	0.0430043	-0.0317555	-0.0295281	0.0123381	0.0255034	0.0426488	0.00720413	-0.0550941	-0.118369	-0.159915	-0.166491	-0.0706082	0.0619563	0.047565	0.0867819	0.0761422	0.0301587	0.0731214	0.149475	0.196932	0.189771	0.140449	0.117745	0.0858279	0.0632743	0.020348	0.0314861	0.0318251	0.0678717	0.188089	0.278634	0.325781	0.362315	0.62826	1	0.822095	0.627672
-0.00366234	-0.00303719	-0.0175886	-0.00947719	0.000844476	0.0145029	0.00226182	-0.0433843	-0.0698772	-0.0765038	-0.106774	-0.12981	-0.136177	-0.148599	-0.122312	-0.144613	-0.205142	-0.201294	-0.0820898	0.0113574	-0.138135	-0.289169	-0.31873	-0.299751	-0.18596	0.0866356	0.0912565	0.0468644	-0.0124833	-0.0131145	0.0467208	0.086827	0.091945	0.0437918	-0.0561119	-0.124351	-0.159208	-0.197654	-0.201012	-0.179058	-0.177828	-0.164084	-0.0823842	0.0113091	0.0840866	0.0844375	0.258414	0.822095	1	0.864975
0.0134751	0.01632	0.00656646	0.0150185	0.0224126	0.0280098	0.014224	-0.0210507	-0.0379545	-0.0396631	-0.0652717	-0.0867193	-0.0908184	-0.0944867	-0.0792241	-0.100733	-0.155266	-0.152453	-0.0776147	-0.01564	-0.133055	-0.229722	-0.226725	-0.205068	-0.129921	0.034637	0.0257499	-0.013084	-0.0572649	-0.058661	-0.00902396	0.0241332	0.0260847	-0.0133227	-0.0803869	-0.115942	-0.130499	-0.145617	-0.141941	-0.115234	-0.104614	-0.0937862	-0.0208227	0.0680034	0.137134	0.139594	0.264105	0.627672	0.864975	1
0.213261	0.212778	0.20641	0.218665	0.220919	0.217868	0.204946	0.182494	0.171083	0.168002	0.140316	0.113287	0.106317	0.0644291	-0.0116635	-0.010718	0.0329558	0.0484278	0.0485085	0.00532927	-0.02124	-0.0460611	-0.0701566	-0.0815076	-0.0352328	-0.00952372	-0.0250759	0.0237503	0.0417286	-0.00100388	0.0300542	0.0962971	0.137318	0.140348	0.122682	0.12617	0.11391	0.115179	0.0771533	0.0953721	0.111615	0.151127	0.253529	0.325194	0.350399	0.346454	0.43569	0.539625	0.550678	0.766365
0.239489	0.233486	0.236884	0.247827	0.241141	0.223188	0.212909	0.210862	0.210634	0.210826	0.189515	0.170109	0.167865	0.143436	0.0667855	0.0688247	0.111295	0.127379	0.109147	0.0424619	0.0632508	0.0682895	0.0596954	0.0487047	0.0537978	-0.04536	-0.0745245	-0.0171279	0.00886234	-0.0265502	-0.0117575	0.0254839	0.062557	0.0799662	0.0922214	0.133165	0.148295	0.168364	0.126609	0.127839	0.145176	0.195296	0.305726	0.359891	0.380234	0.403059	0.464652	0.445607	0.347749	0.455695
0.164524	0.1555	0.166256	0.175468	0.163765	0.13747	0.129208	0.134678	0.139606	0.145855	0.13296	0.12097	0.120752	0.122229	0.0813214	0.0747283	0.0800958	0.0926058	0.0837042	0.042791	0.0582604	0.0692318	0.0996192	0.110381	0.102821	-0.0279661	-0.0641068	-0.0422386	-0.0438617	-0.064543	-0.0627373	-0.0589849	-0.0515875	-0.050529	-0.0283076	0.0322008	0.0677658	0.0976741	0.0818407	0.0773781	0.0926558	0.135873	0.23007	0.273035	0.314523	0.365839	0.422133	0.389054	0.301433	0.373382
0.173204	0.163723	0.172039	0.181418	0.171142	0.144512	0.135557	0.134823	0.13427	0.142219	0.127255	0.110386	0.106641	0.104544	0.0623849	0.0514666	0.0561954	0.0749586	0.0764211	0.043678	0.0511591	0.0531659	0.0839208	0.105536	0.146752	0.0664414	0.040946	0.0809198	0.0494222	-0.00426016	-0.0202379	-0.00766038	0.00141974	-0.00406765	0.0110691	0.0672888	0.0983284	0.123223	0.0951259	0.0839469	0.0961383	0.14269	0.238553	0.284575	0.306752	0.343091	0.408968	0.371639	0.256217	0.313057
0.21305	0.202017	0.204067	0.209126	0.201363	0.183252	0.179734	0.174266	0.167629	0.172364	0.155729	0.137498	0.133761	0.117848	0.0599834	0.0501008	0.0644421	0.0897383	0.0861254	0.0424667	0.0554609	0.0621816	0.0879416	0.112115	0.210358	0.162221	0.137541	0.193991	0.14024	0.0538696	0.023135	0.0530897	0.0647998	0.0622511	0.0713207	0.124364	0.156261	0.175856	0.129338	0.112964	0.123163	0.171924	0.258364	0.309103	0.306109	0.311917	0.371562	0.321597	0.192662	0.232368
0.217502	0.208476	0.214674	0.213831	0.198924	0.179666	0.184249	0.188403	0.188825	0.196181	0.186316	0.17833	0.180446	0.171622	0.11148	0.1057	0.117217	0.140984	0.106382	0.0372561	0.0778478	0.123407	0.18407	0.21284	0.300348	0.161262	0.116322	0.162301	0.101692	0.00355133	-0.0450144	-0.0138173	-0.0104319	-0.0032341	0.0367472	0.123268	0.189856	0.228917	0.190013	0.167099	0.180241	0.228165	0.285485	0.32814	0.320799	0.32053	0.360462	0.26286	0.149366	0.197271
0.131926	0.123769	0.123249	0.124414	0.112498	0.100264	0.105528	0.103342	0.09614	0.0985587	0.0850882	0.0766281	0.0787629	0.0729217	0.0429342	0.0335237	0.0290958	0.0514098	0.0771947	0.0635432	0.0695913	0.0631303	0.107583	0.139778	0.286626	0.264787	0.237628	0.272507	0.189673	0.0972536	0.0539789	0.0780024	0.0512476	0.0408253	0.0546486	0.11595	0.171437	0.183917	0.136479	0.112476	0.125704	0.175664	0.221004	0.268473	0.260503	0.233638	0.272731	0.23531	0.154095	0.199601
0.0288012	0.0162251	0.00928734	0.0117162	0.00565485	-0.00347321	0.00167141	-0.00281688	-0.0146537	-0.0136131	-0.0246544	-0.0293576	-0.028122	-0.00947766	0.0164237	-0.00395544	-0.0635519	-0.0527121	0.0236086	0.0754852	0.0432009	-0.00542491	0.0431656	0.0891816	0.249751	0.306816	0.295844	0.297957	0.197327	0.13591	0.0958651	0.0855366	0.0216101	-0.00858014	-0.0201498	0.0180177	0.0657991	0.0641849	0.0285916	0.00703469	0.021178	0.0658245	0.0981047	0.142503	0.148789	0.122287	0.161714	0.177611	0.138784	0.17909
0.0474647	0.0377564	0.0450885	0.0409367	0.0270243	0.00665605	0.0146682	0.0330243	0.0380969	0.0495149	0.0570806	0.0672602	0.0783484	0.136177	0.162705	0.144325	0.0653808	0.0643804	0.0621492	0.0572469	0.088011	0.13263	0.255198	0.309921	0.356824	0.167642	0.119477	0.100149	0.0381274	-0.00167799	-0.078961	-0.128386	-0.194507	-0.198169	-0.142298	-0.0427697	0.0494688	0.099808	0.090374	0.0706703	0.101705	0.139469	0.141001	0.153099	0.173277	0.204477	0.223944	0.117578	0.0661101	0.128661
0.126335	0.119833	0.142136	0.133911	0.112962	0.0828109	0.0952199	0.137283	0.161049	0.177547	0.201178	0.223832	0.24219	0.314303	0.308205	0.301382	0.250171	0.239471	0.124899	0.0229406	0.136319	0.296139	0.46963	0.516742	0.448901	0.0097118	-0.0819311	-0.10364	-0.103415	-0.124586	-0.225646	-0.283256	-0.333209	-0.308751	-0.183235	-0.0255222	0.0974058	0.195086	0.207322	0.190215	0.228892	0.254082	0.235251	0.214403	0.230121	0.314145	0.310282	0.0645946	-0.0202123	0.0547569
0.118911	0.109365	0.124292	0.122473	0.106757	0.085931	0.0935498	0.119936	0.135937	0.142243	0.152837	0.164886	0.175185	0.215024	0.20453	0.194742	0.153918	0.149802	0.0869729	0.0231178	0.0807873	0.179512	0.315791	0.362725	0.378729	0.101466	0.0198769	-0.00353629	-0.0147207	-0.0323461	-0.105599	-0.135686	-0.177202	-0.179848	-0.115487	-0.012507	0.0818905	0.145646	0.13246	0.122073	0.158731	0.190898	0.199293	0.206896	0.224944	0.272601	0.299531	0.157769	0.0786196	0.136903
-4.77708e-05	-0.0136298	-0.0194167	-0.0116873	-0.0122614	-0.0117768	-0.017381	-0.0337684	-0.0436854	-0.0481808	-0.0615817	-0.0695419	-0.0729067	-0.078544	-0.0581263	-0.0867674	-0.151109	-0.135465	-0.042205	0.0353815	-0.0546858	-0.131732	-0.0840995	-0.0308982	0.148631	0.266692	0.227763	0.172032	0.115421	0.124553	0.110154	0.103238	0.0538408	-0.0092387	-0.0812187	-0.10127	-0.0699346	-0.081885	-0.126452	-0.125043	-0.0935452	-0.057449	-0.0100456	0.0616132	0.106586	0.0820982	0.159368	0.291538	0.290735	0.302935
-0.017535	-0.033978	-0.0495953	-0.0405781	-0.0319825	-0.024054	-0.0362679	-0.0706043	-0.0903741	-0.101007	-0.129803	-0.152626	-0.161472	-0.194307	-0.175714	-0.206489	-0.257469	-0.23335	-0.0783944	0.0474242	-0.09829	-0.243519	-0.237046	-0.188435	0.0405373	0.314775	0.300816	0.241013	0.166374	0.180175	0.192895	0.198632	0.152776	0.0735163	-0.0538502	-0.126028	-0.123579	-0.168843	-0.222926	-0.215029	-0.189712	-0.157746	-0.092311	0.00214341	0.0584002	0.00432087	0.0822978	0.318646	0.353036	0.347791
0.0408189	0.0267458	0.0127311	0.0170453	0.0255488	0.0317526	0.0224818	-0.00815466	-0.0241079	-0.0326995	-0.0614159	-0.0848381	-0.0907775	-0.124632	-0.129573	-0.154682	-0.184567	-0.164326	-0.0476624	0.0395367	-0.0829931	-0.198835	-0.17895	-0.131104	0.0594688	0.266936	0.253707	0.19822	0.122958	0.127217	0.140192	0.14769	0.106111	0.0367953	-0.0667098	-0.112489	-0.0984699	-0.128172	-0.178316	-0.173672	-0.152041	-0.118393	-0.0516989	0.03779	0.08941	0.037793	0.0945858	0.302759	0.345424	0.349334
0.167859	0.156784	0.149412	0.152949	0.158103	0.161258	0.155486	0.130412	0.121352	0.118803	0.0936596	0.0710373	0.0692161	0.0220341	-0.0432993	-0.0532832	-0.0283977	-0.00684171	0.0318888	0.0279531	-0.0246332	-0.066303	-0.0449321	-0.0121516	0.162057	0.254957	0.226726	0.207773	0.158518	0.13187	0.12753	0.161953	0.147621	0.107573	0.0462877	0.0395125	0.0651061	0.0590068	-0.00663294	-0.0128328	0.00225677	0.0433004	0.11158	0.190206	0.210939	0.150301	0.179225	0.290162	0.280671	0.283717
0.329321	0.322055	0.310865	0.321503	0.328973	0.338551	0.326276	0.29087	0.278711	0.268784	0.232541	0.19779	0.193294	0.0838589	-0.0763978	-0.0575358	0.0836361	0.122116	0.141286	0.0580711	0.0681319	0.0508648	-0.0315376	-0.0594879	0.160342	0.312295	0.301701	0.393573	0.403169	0.313491	0.317374	0.441915	0.487615	0.476689	0.413071	0.380463	0.361968	0.330988	0.210042	0.196599	0.191309	0.24213	0.329813	0.408762	0.372482	0.253643	0.252315	0.292179	0.190583	0.171424
0.365773	0.362816	0.346596	0.356935	0.364259	0.378671	0.363144	0.322915	0.309724	0.291276	0.248735	0.209051	0.201845	0.0597524	-0.131666	-0.100264	0.0940684	0.141419	0.170738	0.0732894	0.0998873	0.073267	-0.0710262	-0.130321	0.0718444	0.265876	0.282941	0.431702	0.482116	0.372776	0.390136	0.549208	0.627165	0.634778	0.572737	0.514365	0.457331	0.405181	0.272218	0.258958	0.236369	0.282374	0.378647	0.447844	0.385077	0.249278	0.241398	0.258693	0.124293	0.0980355
0.363139	0.360529	0.343448	0.354355	0.360737	0.375512	0.358512	0.317681	0.305074	0.286653	0.244525	0.205902	0.198074	0.058997	-0.129059	-0.096084	0.0996493	0.141024	0.163381	0.0682034	0.0966575	0.0667271	-0.0845185	-0.14479	0.0302824	0.214938	0.240459	0.389877	0.448849	0.341506	0.358497	0.511536	0.60221	0.617901	0.560737	0.504412	0.442407	0.3876	0.262468	0.249207	0.224112	0.261919	0.348429	0.41459	0.355409	0.226144	0.220156	0.231966	0.0914186	0.0621496
0.359347	0.357819	0.33971	0.351366	0.360716	0.375625	0.356609	0.3129	0.295911	0.276054	0.233063	0.194408	0.183746	0.0463373	-0.134213	-0.101951	0.0907362	0.128375	0.16061	0.0748277	0.100743	0.05902	-0.117313	-0.179254	0.0168601	0.240729	0.269604	0.427438	0.48992	0.38206	0.4056	0.561616	0.650539	0.663239	0.594983	0.526885	0.453375	0.384299	0.262344	0.254084	0.225028	0.260255	0.346435	0.406355	0.340165	0.205606	0.207616	0.240456	0.0912817	0.0542513
0.360727	0.362071	0.34895	0.355178	0.363053	0.374393	0.35759	0.321771	0.309441	0.297706	0.265816	0.232133	0.223134	0.107582	-0.0651679	-0.0330715	0.143222	0.17451	0.176736	0.0710952	0.11928	0.114884	-0.0273352	-0.0767884	0.106186	0.243768	0.237583	0.36182	0.41611	0.31168	0.328465	0.468403	0.54414	0.566077	0.529082	0.488186	0.439014	0.390669	0.284199	0.278577	0.256992	0.288263	0.358957	0.397193	0.336827	0.22441	0.222064	0.218865	0.0773051	0.0483826
0.378742	0.381429	0.381576	0.380958	0.380184	0.378222	0.368195	0.361479	0.365287	0.366919	0.358328	0.343092	0.342427	0.2707	0.101929	0.13842	0.2939	0.310514	0.221146	0.0489073	0.166039	0.269601	0.215249	0.182888	0.276471	0.151218	0.0882896	0.1704	0.228464	0.132969	0.119152	0.226211	0.286863	0.329783	0.377476	0.416564	0.428357	0.435324	0.356293	0.347959	0.348511	0.367305	0.392347	0.404685	0.362328	0.299242	0.267962	0.134746	-0.0103045	-0.0125839
0.434372	0.436823	0.452407	0.445959	0.432571	0.41299	0.415421	0.443097	0.465112	0.474806	0.487515	0.49487	0.501105	0.456679	0.273187	0.319642	0.483955	0.491324	0.298493	0.0341037	0.240592	0.465224	0.488974	0.459441	0.445514	0.0387346	-0.0613541	0.0235078	0.109757	0.0215676	-0.0279373	0.0535726	0.111888	0.181625	0.313876	0.439134	0.503166	0.562781	0.498511	0.483617	0.503677	0.519436	0.513804	0.489651	0.433795	0.414195	0.352433	0.0472985	-0.137526	-0.106795
0.392245	0.391995	0.410797	0.402015	0.382405	0.356652	0.36715	0.406469	0.432833	0.438428	0.456942	0.472498	0.478098	0.447662	0.289811	0.333392	0.483635	0.486587	0.29034	0.0343525	0.252317	0.491855	0.535021	0.511819	0.459752	0.00474618	-0.0876191	0.0116703	0.110715	0.0416361	-0.0232004	0.033808	0.0842197	0.153151	0.295583	0.432013	0.49248	0.557579	0.507962	0.495466	0.512627	0.522836	0.512974	0.465797	0.400911	0.41254	0.347843	0.0113545	-0.169247	-0.126067
0.256218	0.253178	0.268843	0.262875	0.245283	0.218205	0.227949	0.266544	0.289988	0.291803	0.309098	0.32526	0.329075	0.324044	0.233167	0.260299	0.346864	0.342253	0.186588	0.00627448	0.176688	0.382041	0.435762	0.433528	0.385337	0.00161286	-0.0744062	0.0105843	0.102733	0.0534998	-0.0192466	0.0103714	0.0429556	0.086493	0.200706	0.314599	0.361446	0.410384	0.381687	0.370043	0.377837	0.383562	0.372095	0.32284	0.284776	0.327451	0.278605	0.00398936	-0.133837	-0.0868101
0.139587	0.128673	0.136538	0.141491	0.130625	0.107631	0.108195	0.13076	0.143376	0.137339	0.141084	0.142353	0.139734	0.138208	0.100882	0.111107	0.151404	0.148373	0.0762301	-0.00563767	0.083428	0.207455	0.236217	0.242848	0.250949	0.0653712	0.022224	0.109189	0.19907	0.165972	0.106583	0.120685	0.141257	0.151297	0.195886	0.243854	0.245312	0.253751	0.231163	0.224008	0.214695	0.221579	0.233242	0.200331	0.178275	0.221491	0.212503	0.0803675	-0.0179229	0.0198516
0.0089612	-0.00847338	-0.0191958	-0.00381155	-0.00188501	-0.0070959	-0.0216427	-0.036818	-0.0431389	-0.0590549	-0.0810144	-0.105598	-0.122123	-0.148788	-0.133203	-0.14302	-0.143278	-0.138524	-0.0589198	0.00985424	-0.0375228	-0.0858368	-0.136824	-0.129752	-0.0129532	0.17124	0.1877	0.259234	0.316541	0.304737	0.293065	0.315857	0.318847	0.276373	0.204167	0.140081	0.0685008	0.0101658	-0.0206663	-0.017153	-0.0372128	-0.0202663	0.0282495	0.0411489	0.0422328	0.0464415	0.100351	0.223119	0.194315	0.200194
-0.0364245	-0.0538924	-0.0639207	-0.0480938	-0.0435379	-0.0484763	-0.0658915	-0.0878795	-0.0973782	-0.110673	-0.135067	-0.161527	-0.1813	-0.201722	-0.160157	-0.181271	-0.220431	-0.21877	-0.117989	-0.0114685	-0.0999191	-0.182842	-0.215978	-0.185231	-0.0600718	0.141043	0.157936	0.219724	0.270267	0.267005	0.263793	0.282489	0.276533	0.215444	0.123908	0.0505366	-0.0220589	-0.0833329	-0.103585	-0.100487	-0.120526	-0.107205	-0.043729	-0.01438	0.0122494	0.0322976	0.112472	0.283427	0.269564	0.277174
-0.128439	-0.14377	-0.159971	-0.145003	-0.132949	-0.12445	-0.144064	-0.184736	-0.205107	-0.21989	-0.249242	-0.278702	-0.30017	-0.314352	-0.233694	-0.270366	-0.356772	-0.352712	-0.181459	-0.00376575	-0.162267	-0.328105	-0.372098	-0.332826	-0.181022	0.148617	0.189077	0.218276	0.237994	0.252996	0.272234	0.28717	0.269881	0.182425	0.0379151	-0.0813266	-0.156111	-0.234473	-0.243574	-0.238346	-0.266317	-0.268745	-0.201315	-0.148041	-0.0967195	-0.0884946	0.00579791	0.289283	0.329507	0.315874
-0.214011	-0.225702	-0.234588	-0.229255	-0.220744	-0.213655	-0.225938	-0.253453	-0.264032	-0.26838	-0.28397	-0.297639	-0.30633	-0.272082	-0.151576	-0.199094	-0.34109	-0.344726	-0.198615	-0.0223232	-0.171669	-0.297019	-0.269487	-0.211945	-0.116613	0.0848666	0.0903105	0.0380711	0.0190116	0.0564023	0.0716572	0.0680861	0.0394695	-0.0510844	-0.1673	-0.247214	-0.268868	-0.305515	-0.287178	-0.280766	-0.285478	-0.296824	-0.266716	-0.21774	-0.128089	-0.0859721	0.00276116	0.262612	0.344897	0.343054
-0.197294	-0.203761	-0.198332	-0.201729	-0.201373	-0.206602	-0.210777	-0.213219	-0.209792	-0.202583	-0.201427	-0.196932	-0.190811	-0.126022	-0.0156352	-0.0611734	-0.207344	-0.215926	-0.155248	-0.0442349	-0.139601	-0.17673	-0.0633759	0.00460445	0.0060985	-0.0379436	-0.0787497	-0.180439	-0.217848	-0.169086	-0.164309	-0.189943	-0.219622	-0.28467	-0.328023	-0.327778	-0.289533	-0.268784	-0.234607	-0.230354	-0.210293	-0.22076	-0.212641	-0.1755	-0.0740848	0.00794107	0.0847162	0.225531	0.301588	0.325426
-0.206186	-0.210484	-0.209868	-0.206018	-0.20183	-0.203431	-0.212389	-0.226746	-0.232734	-0.233066	-0.241965	-0.245124	-0.243734	-0.210478	-0.113869	-0.158628	-0.281896	-0.281508	-0.184964	-0.0436579	-0.18024	-0.272384	-0.187763	-0.118554	-0.0793976	-0.0227496	-0.0509644	-0.157607	-0.20931	-0.143198	-0.113737	-0.136379	-0.151643	-0.222881	-0.310702	-0.347336	-0.338051	-0.342637	-0.33144	-0.321519	-0.301782	-0.30982	-0.279681	-0.209494	-0.10414	-0.0552292	0.0414812	0.280704	0.385356	0.387535
-0.230377	-0.23337	-0.237747	-0.231171	-0.224714	-0.222004	-0.232372	-0.252257	-0.263635	-0.268228	-0.282201	-0.287659	-0.288089	-0.261518	-0.158171	-0.204342	-0.33211	-0.331211	-0.214143	-0.051535	-0.207791	-0.322529	-0.256566	-0.186484	-0.110995	0.0295525	0.00926306	-0.105181	-0.175536	-0.112799	-0.0762251	-0.0895864	-0.0975035	-0.174137	-0.293096	-0.358104	-0.361917	-0.381065	-0.371691	-0.357096	-0.340356	-0.35702	-0.336329	-0.262635	-0.153452	-0.121481	-0.0306211	0.257896	0.390296	0.371744
-0.231771	-0.235919	-0.246117	-0.237465	-0.225506	-0.21323	-0.22856	-0.260564	-0.276021	-0.286129	-0.309271	-0.32257	-0.323725	-0.314448	-0.21856	-0.262318	-0.376095	-0.372433	-0.223344	-0.0437365	-0.218851	-0.362783	-0.337061	-0.276361	-0.153874	0.0856408	0.0792903	-0.0170884	-0.0832866	-0.0381044	0.0124589	0.0378553	0.0399649	-0.0406697	-0.193137	-0.29912	-0.330677	-0.370051	-0.36643	-0.350511	-0.345993	-0.359898	-0.331831	-0.254857	-0.155701	-0.146002	-0.0550605	0.26766	0.406235	0.381813
-0.174566	-0.182188	-0.205534	-0.189059	-0.166964	-0.139476	-0.160056	-0.217681	-0.246324	-0.267662	-0.310773	-0.342215	-0.35164	-0.394472	-0.337824	-0.370768	-0.426818	-0.410462	-0.206071	-0.0133481	-0.210786	-0.419	-0.498695	-0.471398	-0.258471	0.193789	0.230057	0.194672	0.134896	0.136369	0.21179	0.304776	0.335585	0.252349	0.043583	-0.127327	-0.208839	-0.297517	-0.328248	-0.313703	-0.330135	-0.32825	-0.26892	-0.175907	-0.110069	-0.172049	-0.0850448	0.305871	0.413373	0.366053
-0.101939	-0.110029	-0.137679	-0.11686	-0.0930121	-0.0642092	-0.0853825	-0.151239	-0.184454	-0.208826	-0.260214	-0.299614	-0.315307	-0.39165	-0.37559	-0.398169	-0.40284	-0.376119	-0.156102	0.0224949	-0.165291	-0.396833	-0.533896	-0.537201	-0.31278	0.20407	0.268679	0.285411	0.244468	0.222536	0.299004	0.409749	0.453732	0.37758	0.168339	-0.0103817	-0.11003	-0.220597	-0.279545	-0.270989	-0.293771	-0.273444	-0.189603	-0.0961093	-0.0646687	-0.16091	-0.0841957	0.299737	0.372665	0.320438
-0.04895	-0.0555772	-0.0788906	-0.0564353	-0.0347608	-0.0133067	-0.0344761	-0.0944982	-0.123273	-0.14564	-0.194782	-0.232341	-0.246533	-0.324788	-0.329169	-0.344851	-0.330509	-0.303918	-0.104629	0.0402381	-0.116359	-0.323959	-0.460686	-0.478852	-0.288806	0.16027	0.222402	0.268917	0.261738	0.230143	0.295208	0.413023	0.467279	0.401233	0.217632	0.0656119	-0.0277169	-0.131833	-0.201157	-0.19729	-0.221872	-0.195851	-0.103947	-0.0211776	-0.0128584	-0.105095	-0.0368372	0.287051	0.337253	0.306559
0.0511732	0.0436853	0.0344567	0.0513009	0.0616148	0.0632551	0.0479137	0.0179437	0.00567301	-0.00938149	-0.0426904	-0.0678234	-0.0762692	-0.136279	-0.168969	-0.173918	-0.136223	-0.109404	0.00066188	0.0521077	-0.014176	-0.122797	-0.210075	-0.233164	-0.13227	0.0634934	0.0973418	0.185981	0.236637	0.187933	0.209097	0.31857	0.383391	0.35444	0.258063	0.188175	0.127348	0.0614435	-0.00252649	-0.015175	-0.0417054	-0.00619004	0.0838453	0.126507	0.101509	0.0485596	0.0930212	0.2259	0.207257	0.216354
0.227386	0.22216	0.237665	0.234859	0.219971	0.193514	0.198218	0.228595	0.249437	0.255246	0.262774	0.268563	0.272848	0.256389	0.164833	0.180042	0.266137	0.289203	0.196316	0.0550523	0.172258	0.278674	0.314894	0.299243	0.206466	-0.152066	-0.198931	-0.0923555	0.0180328	-0.0359275	-0.0873137	-0.0382041	0.0175729	0.0623717	0.1519	0.248767	0.28681	0.333201	0.296941	0.262243	0.258537	0.308444	0.366875	0.332383	0.2764	0.319924	0.312536	0.0748318	-0.0597288	0.00838853
0.295547	0.29206	0.315279	0.306706	0.283972	0.252154	0.264563	0.30912	0.340213	0.354738	0.37408	0.388813	0.39807	0.391187	0.271655	0.295718	0.401257	0.417084	0.245712	0.0367404	0.216083	0.401742	0.477007	0.465767	0.320718	-0.203421	-0.276222	-0.173615	-0.0633423	-0.119603	-0.194238	-0.17928	-0.135621	-0.0646994	0.0895763	0.243373	0.320483	0.407303	0.373628	0.332499	0.337505	0.389141	0.439223	0.395083	0.337053	0.400728	0.374111	0.026096	-0.142158	-0.0606623
0.364849	0.365541	0.388147	0.381311	0.359572	0.326738	0.338665	0.379191	0.410166	0.426817	0.439726	0.448627	0.459652	0.431033	0.270168	0.301293	0.439207	0.462218	0.281334	0.0420162	0.230778	0.423504	0.492938	0.471023	0.343883	-0.177961	-0.248803	-0.130921	-0.0301552	-0.107464	-0.181755	-0.150834	-0.09516	-0.0141753	0.14471	0.310903	0.389368	0.476757	0.422576	0.378191	0.38496	0.443299	0.503701	0.47298	0.409568	0.446588	0.410899	0.0450461	-0.141208	-0.0607793
0.435774	0.440138	0.456162	0.453519	0.438459	0.411861	0.418755	0.443106	0.464637	0.479001	0.476763	0.473327	0.48478	0.418022	0.211762	0.24893	0.426741	0.460492	0.285321	0.0301065	0.201734	0.377018	0.412224	0.376409	0.316414	-0.0934601	-0.148793	-0.0125461	0.0696282	-0.0405005	-0.102707	-0.023611	0.0524324	0.133192	0.258676	0.397122	0.453495	0.523522	0.441434	0.394674	0.399268	0.473689	0.552258	0.548523	0.473846	0.452112	0.417917	0.0957551	-0.0939291	-0.0267979
0.527414	0.537914	0.548473	0.549398	0.538105	0.516216	0.517736	0.532577	0.549669	0.562229	0.551275	0.536553	0.546786	0.447639	0.189289	0.238971	0.473219	0.508358	0.30501	0.0101614	0.186541	0.37082	0.373606	0.318009	0.286907	-0.0625148	-0.111482	0.0437735	0.125911	-0.00525548	-0.0457511	0.0756999	0.176122	0.259719	0.37393	0.498486	0.543721	0.606526	0.501476	0.454242	0.452611	0.527923	0.614617	0.625325	0.534567	0.472698	0.434022	0.115812	-0.0920642	-0.0339368
0.577462	0.592588	0.604931	0.605364	0.590087	0.566489	0.569062	0.584665	0.606132	0.61985	0.607354	0.58817	0.600518	0.493072	0.20942	0.269019	0.533119	0.569224	0.363298	0.0443445	0.238194	0.417152	0.403862	0.332609	0.270255	-0.103691	-0.153416	-0.000499648	0.0948651	-0.021175	-0.0478149	0.0708609	0.176012	0.269867	0.401116	0.533994	0.58563	0.654798	0.544663	0.49924	0.496287	0.566228	0.653089	0.658167	0.566399	0.503795	0.44848	0.116206	-0.102432	-0.0493265
0.61913	0.633025	0.645749	0.645484	0.629813	0.608183	0.61083	0.626108	0.649222	0.660198	0.645335	0.622771	0.631881	0.509759	0.204694	0.27054	0.560063	0.603666	0.399973	0.0645058	0.267613	0.439435	0.403601	0.32177	0.246327	-0.131879	-0.176223	-0.0113466	0.0944353	-0.0156139	-0.0318634	0.0892102	0.203637	0.306614	0.439474	0.571488	0.618336	0.684025	0.567293	0.521096	0.514922	0.589336	0.686338	0.693643	0.59694	0.53433	0.478409	0.138321	-0.0987526	-0.0526396
[truncated: 44 more columns]

## Sheet: 100mT
1	0.987127	0.9691	0.960548	0.95721	0.953967	0.951652	0.947417	0.951295	0.947627	0.933397	0.905341	0.906547	0.760821	0.354117	0.482445	0.799167	0.814977	0.508174	0.133025	0.128111	0.12265	0.297475	0.260396	0.151916	-0.0184738	-0.0649805	-0.0177504	-0.0595011	-0.0843936	-0.00813818	0.103477	0.239143	0.352624	0.378664	0.455877	0.459318	0.541399	0.381744	0.300708	0.348212	0.50971	0.605249	0.631372	0.512193	0.479901	0.488292	0.378209	0.27837	0.202502
0.987127	1	0.98706	0.970793	0.963632	0.959176	0.953996	0.948658	0.95508	0.951461	0.93458	0.903757	0.906942	0.763428	0.356525	0.485136	0.800977	0.816463	0.507631	0.130439	0.126031	0.122816	0.30549	0.265848	0.142572	-0.0360734	-0.0849816	-0.0402709	-0.0776365	-0.0954207	-0.0116923	0.101102	0.240497	0.362902	0.391611	0.468024	0.468378	0.550834	0.388662	0.309253	0.356129	0.520215	0.619452	0.646827	0.525111	0.486039	0.48476	0.366418	0.264553	0.191056
0.9691	0.98706	1	0.987218	0.971387	0.961065	0.954424	0.94855	0.954915	0.951703	0.931912	0.897304	0.900309	0.757517	0.350388	0.479106	0.797331	0.812182	0.506812	0.132301	0.139447	0.13875	0.315011	0.261907	0.126934	-0.0535156	-0.10259	-0.0549777	-0.0848638	-0.101623	-0.0186787	0.0964078	0.239194	0.363634	0.393849	0.473179	0.476843	0.560478	0.397159	0.319705	0.363453	0.525085	0.626404	0.650504	0.5228	0.481602	0.477906	0.353435	0.256491	0.190278
0.960548	0.970793	0.987218	1	0.987043	0.96542	0.953721	0.947306	0.95315	0.951248	0.930861	0.894478	0.897791	0.752431	0.340696	0.469039	0.792914	0.810853	0.507414	0.133211	0.140152	0.138306	0.313032	0.261582	0.12655	-0.0547972	-0.101701	-0.0471154	-0.0745532	-0.0961674	-0.0226542	0.0906486	0.237707	0.358864	0.385029	0.469358	0.478764	0.56472	0.400264	0.322713	0.366546	0.526506	0.627787	0.651716	0.519398	0.48137	0.485112	0.361401	0.265813	0.201104
0.95721	0.963632	0.971387	0.987043	1	0.985259	0.963525	0.951054	0.952906	0.950695	0.932413	0.897134	0.89972	0.757572	0.351154	0.478148	0.793707	0.81198	0.510719	0.137964	0.136984	0.133262	0.320098	0.271772	0.124797	-0.0633841	-0.113282	-0.0638221	-0.0842318	-0.0904453	-0.00600791	0.101596	0.239689	0.365071	0.392745	0.473327	0.477996	0.558303	0.391292	0.316251	0.36096	0.521126	0.623567	0.648615	0.522261	0.483187	0.478827	0.350362	0.250852	0.182645
0.953967	0.959176	0.961065	0.96542	0.985259	1	0.982626	0.960551	0.953647	0.948127	0.932519	0.900462	0.902292	0.770811	0.38045	0.504266	0.797017	0.809677	0.505096	0.134546	0.128994	0.128694	0.331683	0.2842	0.125603	-0.0727714	-0.131264	-0.0923662	-0.103899	-0.0890209	0.0115357	0.112216	0.239159	0.371674	0.403772	0.47326	0.465931	0.540298	0.374187	0.302752	0.347687	0.509432	0.612327	0.639374	0.522738	0.475026	0.454383	0.320184	0.217033	0.144212
0.951652	0.953996	0.954424	0.953721	0.963525	0.982626	1	0.985647	0.963742	0.950578	0.938979	0.912513	0.913451	0.78315	0.39313	0.519463	0.814039	0.826837	0.523979	0.149351	0.136332	0.129345	0.325536	0.288005	0.161619	-0.0302081	-0.092279	-0.0632624	-0.0963996	-0.0949716	-0.00120435	0.100559	0.228534	0.357504	0.393456	0.46015	0.455043	0.535067	0.372426	0.296789	0.341288	0.499277	0.595569	0.6268	0.516412	0.476253	0.467112	0.339537	0.234359	0.159378
0.947417	0.948658	0.94855	0.947306	0.951054	0.960551	0.985647	1	0.983273	0.959836	0.947398	0.923623	0.923223	0.793173	0.401373	0.530558	0.82893	0.842516	0.527431	0.140685	0.125342	0.120278	0.324593	0.301205	0.189726	-0.0015814	-0.0683841	-0.0527834	-0.104983	-0.112743	-0.0182296	0.0862675	0.212832	0.341712	0.384394	0.452955	0.450904	0.535545	0.373041	0.294252	0.340152	0.497174	0.591957	0.626903	0.520331	0.485377	0.478319	0.350643	0.244677	0.169319
0.951295	0.95508	0.954915	0.95315	0.952906	0.953647	0.963742	0.983273	1	0.983609	0.961696	0.931789	0.932374	0.79819	0.397094	0.530043	0.840183	0.854122	0.526971	0.128135	0.106427	0.103952	0.322628	0.311731	0.201764	0.00824717	-0.061012	-0.0542214	-0.119836	-0.132064	-0.0387859	0.0669273	0.202565	0.336487	0.382433	0.455302	0.45695	0.54646	0.378627	0.298568	0.348332	0.509101	0.607177	0.646916	0.539057	0.504129	0.496871	0.364869	0.255493	0.17536
0.947627	0.951461	0.951703	0.951248	0.950695	0.948127	0.950578	0.959836	0.983609	1	0.982222	0.940943	0.935613	0.797864	0.393068	0.526528	0.842082	0.856549	0.530869	0.130774	0.109776	0.106629	0.322685	0.30799	0.194734	0.00317067	-0.0635024	-0.051089	-0.11509	-0.133311	-0.0469012	0.0588362	0.201244	0.332346	0.375445	0.453755	0.460522	0.554595	0.389662	0.309855	0.358474	0.519725	0.616238	0.652347	0.535308	0.500025	0.498325	0.367411	0.259175	0.178916
0.933397	0.93458	0.931912	0.930861	0.932413	0.932519	0.938979	0.947398	0.961696	0.982222	1	0.97505	0.956488	0.818184	0.425045	0.559282	0.859246	0.869984	0.54317	0.139856	0.121226	0.11614	0.335346	0.326513	0.224762	0.0351825	-0.0363662	-0.0379582	-0.116435	-0.139058	-0.0484105	0.0557756	0.189806	0.32002	0.365995	0.444478	0.454532	0.550659	0.38813	0.309953	0.360687	0.518482	0.607754	0.642107	0.532404	0.502148	0.497709	0.368238	0.260214	0.174469
0.905341	0.903757	0.897304	0.894478	0.897134	0.900462	0.912513	0.923623	0.931789	0.940943	0.97505	1	0.98272	0.838212	0.462271	0.595725	0.870357	0.874437	0.547227	0.143104	0.107146	0.0970396	0.327215	0.343663	0.274792	0.0925259	0.0129618	-0.0167371	-0.125135	-0.151193	-0.0572856	0.0444268	0.17089	0.296281	0.346493	0.423528	0.435508	0.53268	0.37212	0.291719	0.343707	0.499503	0.583742	0.626135	0.530481	0.504687	0.503793	0.377051	0.262565	0.167172
0.906547	0.906942	0.900309	0.897791	0.89972	0.902292	0.913451	0.923223	0.932374	0.935613	0.956488	0.98272	1	0.88708	0.514182	0.64316	0.893857	0.889537	0.557945	0.146053	0.0911735	0.0760329	0.31714	0.346203	0.291476	0.113527	0.0308407	-0.0136861	-0.140159	-0.16991	-0.0760865	0.0232014	0.158743	0.291697	0.348031	0.42733	0.439301	0.538719	0.373309	0.292454	0.350052	0.507656	0.585679	0.631203	0.540897	0.517971	0.519385	0.39168	0.273534	0.174568
0.760821	0.763428	0.757517	0.752431	0.757572	0.770811	0.78315	0.793173	0.79819	0.797864	0.818184	0.838212	0.88708	1	0.829919	0.890486	0.848536	0.783584	0.495308	0.137714	0.0470665	0.0306559	0.307223	0.357058	0.289366	0.122628	0.0235925	-0.0896978	-0.201113	-0.159762	-0.0351963	0.0219462	0.106072	0.2491	0.312288	0.350109	0.33096	0.409322	0.259351	0.193363	0.241291	0.383647	0.460208	0.515782	0.47903	0.457288	0.4182	0.286601	0.16432	0.0564314
0.354117	0.356525	0.350388	0.340696	0.351154	0.38045	0.39313	0.401373	0.397094	0.393068	0.425045	0.462271	0.514182	0.829919	1	0.966413	0.544872	0.415642	0.263341	0.0816071	-0.0424463	-0.0545282	0.208036	0.287723	0.22214	0.102927	0.000581456	-0.188874	-0.248532	-0.0972581	0.0525638	0.0301218	-0.0024019	0.108535	0.157284	0.118919	0.0591256	0.0828677	-0.005229	-0.0367215	-0.0208192	0.0695368	0.139722	0.211228	0.270559	0.246448	0.151447	0.0492238	-0.0529705	-0.153936
0.482445	0.485136	0.479106	0.469039	0.478148	0.504266	0.519463	0.530558	0.530043	0.526528	0.559282	0.595725	0.64316	0.890486	0.966413	1	0.718613	0.583434	0.372767	0.118064	-0.0134002	-0.0374066	0.233914	0.318324	0.282462	0.159397	0.0566937	-0.134169	-0.252596	-0.149358	-0.00564357	-0.00358032	0.0122356	0.145017	0.21738	0.204682	0.158814	0.20798	0.106663	0.0634063	0.0922605	0.191094	0.2413	0.307444	0.342567	0.323693	0.248816	0.137494	0.0275947	-0.0760613
0.799167	0.800977	0.797331	0.792914	0.793707	0.797017	0.814039	0.82893	0.840183	0.842082	0.859246	0.870357	0.893857	0.848536	0.544872	0.718613	1	0.947803	0.613608	0.200191	0.120547	0.0785578	0.29311	0.334846	0.35274	0.229828	0.155129	0.0615727	-0.146658	-0.219092	-0.152692	-0.0593669	0.105963	0.24989	0.34588	0.431035	0.451559	0.563345	0.434124	0.362965	0.420767	0.532545	0.535817	0.559459	0.482228	0.487416	0.50828	0.392388	0.291511	0.211694
0.814977	0.816463	0.812182	0.810853	0.81198	0.809677	0.826837	0.842516	0.854122	0.856549	0.869984	0.874437	0.889537	0.783584	0.415642	0.583434	0.947803	1	0.737857	0.318736	0.208196	0.124609	0.307398	0.327851	0.33874	0.218677	0.153422	0.0969499	-0.100369	-0.198073	-0.161695	-0.0532753	0.132452	0.255753	0.339904	0.444959	0.484101	0.596879	0.46027	0.391497	0.452084	0.56146	0.564261	0.577052	0.479787	0.495046	0.532546	0.420336	0.331878	0.267158
0.508174	0.507631	0.506812	0.507414	0.510719	0.505096	0.523979	0.527431	0.526971	0.530869	0.54317	0.547227	0.557945	0.495308	0.263341	0.372767	0.613608	0.737857	1	0.8587	0.464191	0.149589	0.192716	0.169263	0.198403	0.172951	0.136488	0.0810854	-0.048064	-0.0748531	-0.0902951	-0.0342019	0.0791596	0.121752	0.181607	0.25677	0.292839	0.362335	0.270743	0.22986	0.267513	0.32801	0.328626	0.321211	0.249847	0.297143	0.359429	0.319692	0.28169	0.246112
0.133025	0.130439	0.132301	0.133211	0.137964	0.134546	0.149351	0.140685	0.128135	0.130774	0.139856	0.143104	0.146053	0.137714	0.0816071	0.118064	0.200191	0.318736	0.8587	1	0.609542	0.232702	0.113193	0.0083132	0.0171416	0.0619257	0.0541609	0.0163925	-0.00744525	0.0352254	-0.0103844	-0.00820875	0.0189042	-0.00526888	0.0134014	0.0412859	0.0644382	0.0746938	0.0457705	0.0431908	0.0467874	0.0509927	0.0508481	0.0219019	-0.0152269	0.0382078	0.0988305	0.123844	0.135964	0.134783
0.128111	0.126031	0.139447	0.140152	0.136984	0.128994	0.136332	0.125342	0.106427	0.109776	0.121226	0.107146	0.0911735	0.0470665	-0.0424463	-0.0134002	0.120547	0.208196	0.464191	0.609542	1	0.899507	0.487294	0.00300583	-0.154068	-0.13163	-0.111694	-0.0284948	0.0540192	0.0309218	-0.0275869	0.0319043	0.100652	0.0673305	0.0481794	0.128444	0.200284	0.183915	0.176055	0.214226	0.182656	0.144587	0.125653	0.0143314	-0.0972062	-0.0528973	-0.0239743	-0.0304427	0.0276772	0.0949796
0.12265	0.122816	0.13875	0.138306	0.133262	0.128694	0.129345	0.120278	0.103952	0.106629	0.11614	0.0970396	0.0760329	0.0306559	-0.0545282	-0.0374066	0.0785578	0.124609	0.149589	0.232702	0.899507	1	0.641862	0.081462	-0.176132	-0.211201	-0.200012	-0.0874344	0.03897	0.0134529	-0.0160398	0.0560098	0.126608	0.114738	0.0823672	0.159777	0.223582	0.197362	0.18951	0.236407	0.196022	0.160341	0.156838	0.0471502	-0.0657284	-0.0462353	-0.0648397	-0.107813	-0.0548222	0.0179541
0.297475	0.30549	0.315011	0.313032	0.320098	0.331683	0.325536	0.324593	0.322628	0.322685	0.335346	0.327215	0.31714	0.307223	0.208036	0.233914	0.29311	0.307398	0.192716	0.113193	0.487294	0.641862	1	0.718854	0.171093	-0.134524	-0.242513	-0.257944	-0.163672	-0.0562374	0.0409075	0.106955	0.170931	0.263329	0.259167	0.279507	0.253436	0.237283	0.138463	0.156482	0.138403	0.194587	0.287947	0.280402	0.236348	0.210767	0.0879734	-0.0625119	-0.110771	-0.12256
0.260396	0.265848	0.261907	0.261582	0.271772	0.2842	0.288005	0.301205	0.311731	0.30799	0.326513	0.343663	0.346203	0.357058	0.287723	0.318324	0.334846	0.327851	0.169263	0.0083132	0.00300583	0.081462	0.718854	1	0.644215	0.218989	0.0250639	-0.148976	-0.21654	-0.102816	0.00898755	0.0364958	0.0584064	0.155204	0.177923	0.161538	0.118364	0.138648	0.02585	0.0106665	0.0204743	0.104678	0.208915	0.292531	0.334795	0.328534	0.247324	0.112478	0.00914012	-0.0659136
0.151916	0.142572	0.126934	0.12655	0.124797	0.125603	0.161619	0.189726	0.201764	0.194734	0.224762	0.274792	0.291476	0.289366	0.22214	0.282462	0.35274	0.33874	0.198403	0.0171416	-0.154068	-0.176132	0.171093	0.644215	1	0.809416	0.596773	0.291198	-0.0626761	-0.13587	-0.140291	-0.122761	-0.0670469	-0.0284969	0.0128514	0.0170361	0.0300115	0.0979564	0.0367584	-0.0118915	0.0272339	0.068436	0.0826961	0.197793	0.292527	0.353316	0.423194	0.390484	0.289112	0.190865
-0.0184738	-0.0360734	-0.0535156	-0.0547972	-0.0633841	-0.0727714	-0.0302081	-0.0015814	0.00824717	0.00317067	0.0351825	0.0925259	0.113527	0.122628	0.102927	0.159397	0.229828	0.218677	0.172951	0.0619257	-0.13163	-0.211201	-0.134524	0.218989	0.809416	1	0.919981	0.570487	0.103688	-0.0914993	-0.191217	-0.181451	-0.118967	-0.150508	-0.11082	-0.0852995	-0.0282111	0.0440163	0.0578819	0.0179934	0.0517517	0.0196659	-0.0531085	0.009982	0.0927414	0.199568	0.352225	0.40676	0.370495	0.314501
-0.0649805	-0.0849816	-0.10259	-0.101701	-0.113282	-0.131264	-0.092279	-0.0683841	-0.061012	-0.0635024	-0.0363662	0.0129618	0.0308407	0.0235925	0.000581456	0.0566937	0.155129	0.153422	0.136488	0.0541609	-0.111694	-0.200012	-0.242513	0.0250639	0.596773	0.919981	1	0.769497	0.268663	-0.0197878	-0.179432	-0.150986	-0.0642091	-0.12639	-0.0969706	-0.051073	0.0215699	0.0828363	0.124019	0.0939554	0.12799	0.0669006	-0.053745	-0.0389673	0.0056956	0.121132	0.307428	0.398093	0.400191	0.384027
-0.0177504	-0.0402709	-0.0549777	-0.0471154	-0.0638221	-0.0923662	-0.0632624	-0.0527834	-0.0542214	-0.051089	-0.0379582	-0.0167371	-0.0136861	-0.0896978	-0.188874	-0.134169	0.0615727	0.0969499	0.0810854	0.0163925	-0.0284948	-0.0874344	-0.257944	-0.148976	0.291198	0.570487	0.769497	1	0.715981	0.251231	-0.0529113	0.0255737	0.15211	0.0431956	0.0300291	0.121639	0.21746	0.258227	0.309847	0.298644	0.336795	0.263825	0.104569	0.035031	-0.0114547	0.0884603	0.285905	0.390802	0.446264	0.498652
-0.0595011	-0.0776365	-0.0848638	-0.0745532	-0.0842318	-0.103899	-0.0963996	-0.104983	-0.119836	-0.11509	-0.116435	-0.125135	-0.140159	-0.201113	-0.248532	-0.252596	-0.146658	-0.100369	-0.048064	-0.00744525	0.0540192	0.03897	-0.163672	-0.21654	-0.0626761	0.103688	0.268663	0.715981	1	0.730714	0.299274	0.290573	0.289776	0.144144	0.0612946	0.119904	0.184133	0.16897	0.226676	0.24676	0.247485	0.178594	0.0859163	-0.0162384	-0.0841291	-0.0240858	0.0762153	0.136765	0.216551	0.305773
-0.0843936	-0.0954207	-0.101623	-0.0961674	-0.0904453	-0.0890209	-0.0949716	-0.112743	-0.132064	-0.133311	-0.139058	-0.151193	-0.16991	-0.159762	-0.0972581	-0.149358	-0.219092	-0.198073	-0.0748531	0.0352254	0.0309218	0.0134529	-0.0562374	-0.102816	-0.13587	-0.0914993	-0.0197878	0.251231	0.730714	1	0.762038	0.570144	0.314247	0.170647	0.052217	0.018221	0.00156141	-0.0487654	-0.0187192	0.000105321	-0.0258862	-0.0468847	-0.0246872	-0.0620874	-0.0476425	-0.0179528	-0.0446372	-0.0578061	-0.0336586	0.00897758
-0.00813818	-0.0116923	-0.0186787	-0.0226542	-0.00600791	0.0115357	-0.00120435	-0.0182296	-0.0387859	-0.0469012	-0.0484105	-0.0572856	-0.0760865	-0.0351963	0.0525638	-0.00564357	-0.152692	-0.161695	-0.0902951	-0.0103844	-0.0275869	-0.0160398	0.0409075	0.00898755	-0.140291	-0.191217	-0.179432	-0.0529113	0.299274	0.762038	1	0.861252	0.399049	0.248669	0.126339	0.0418084	-0.034536	-0.0889611	-0.0875865	-0.0741493	-0.100748	-0.0852092	-0.0100399	-0.00343318	0.052753	0.0345248	-0.0920027	-0.155736	-0.175518	-0.181229
0.103477	0.101102	0.0964078	0.0906486	0.101596	0.112216	0.100559	0.0862675	0.0669273	0.0588362	0.0557756	0.0444268	0.0232014	0.0219462	0.0301218	-0.00358032	-0.0593669	-0.0532753	-0.0342019	-0.00820875	0.0319043	0.0560098	0.106955	0.0364958	-0.122761	-0.181451	-0.150986	0.0255737	0.290573	0.570144	0.861252	1	0.696163	0.45772	0.268619	0.217544	0.1602	0.104378	0.0660539	0.0777009	0.0686807	0.096674	0.153138	0.130073	0.122069	0.0947528	0.00852456	-0.0584327	-0.0738597	-0.0641077
0.239143	0.240497	0.239194	0.237707	0.239689	0.239159	0.228534	0.212832	0.202565	0.201244	0.189806	0.17089	0.158743	0.106072	-0.0024019	0.0122356	0.105963	0.132452	0.0791596	0.0189042	0.100652	0.126608	0.170931	0.0584064	-0.0670469	-0.118967	-0.0642091	0.15211	0.289776	0.314247	0.399049	0.696163	1	0.81638	0.498975	0.461683	0.419655	0.3723	0.280698	0.283645	0.30235	0.340262	0.353411	0.312256	0.228894	0.194866	0.170455	0.101173	0.0844229	0.115282
0.352624	0.362902	0.363634	0.358864	0.365071	0.371674	0.357504	0.341712	0.336487	0.332346	0.32002	0.296281	0.291697	0.2491	0.108535	0.145017	0.24989	0.255753	0.121752	-0.00526888	0.0673305	0.114738	0.263329	0.155204	-0.0284969	-0.150508	-0.12639	0.0431956	0.144144	0.170647	0.248669	0.45772	0.81638	1	0.83075	0.68107	0.516764	0.456447	0.330502	0.323676	0.353493	0.427057	0.459715	0.439181	0.358161	0.285181	0.201686	0.0891993	0.0366696	0.0429658
0.378664	0.391611	0.393849	0.385029	0.392745	0.403772	0.393456	0.384394	0.382433	0.375445	0.365995	0.346493	0.348031	0.312288	0.157284	0.21738	0.34588	0.339904	0.181607	0.0134014	0.0481794	0.0823672	0.259167	0.177923	0.0128514	-0.11082	-0.0969706	0.0300291	0.0612946	0.052217	0.126339	0.268619	0.498975	0.83075	1	0.870727	0.605488	0.521746	0.397446	0.385279	0.418965	0.48619	0.486801	0.451965	0.361743	0.286112	0.199655	0.0927416	0.0472186	0.0526786
0.455877	0.468024	0.473179	0.469358	0.473327	0.47326	0.46015	0.452955	0.455302	0.453755	0.444478	0.423528	0.42733	0.350109	0.118919	0.204682	0.431035	0.444959	0.25677	0.0412859	0.128444	0.159777	0.279507	0.161538	0.0170361	-0.0852995	-0.051073	0.121639	0.119904	0.018221	0.0418084	0.217544	0.461683	0.68107	0.870727	1	0.869286	0.74536	0.56439	0.542606	0.58308	0.641545	0.601614	0.529825	0.383943	0.328174	0.294194	0.192406	0.164908	0.192684
0.459318	0.468378	0.476843	0.478764	0.477996	0.465931	0.455043	0.450904	0.45695	0.460522	0.454532	0.435508	0.439301	0.33096	0.0591256	0.158814	0.451559	0.484101	0.292839	0.0644382	0.200284	0.223582	0.253436	0.118364	0.0300115	-0.0282111	0.0215699	0.21746	0.184133	0.00156141	-0.034536	0.1602	0.419655	0.516764	0.605488	0.869286	1	0.912138	0.665754	0.628793	0.667694	0.70511	0.624329	0.521339	0.343862	0.324186	0.349437	0.268514	0.264715	0.306319
0.541399	0.550834	0.560478	0.56472	0.558303	0.540298	0.535067	0.535545	0.54646	0.554595	0.550659	0.53268	0.538719	0.409322	0.0828677	0.20798	0.563345	0.596879	0.362335	0.0746938	0.183915	0.197362	0.237283	0.138648	0.0979564	0.0440163	0.0828363	0.258227	0.16897	-0.0487654	-0.0889611	0.104378	0.3723	0.456447	0.521746	0.74536	0.912138	1	0.829321	0.74718	0.74588	0.774969	0.686453	0.590977	0.394966	0.38535	0.437327	0.358019	0.350872	0.379489
0.381744	0.388662	0.397159	0.400264	0.391292	0.374187	0.372426	0.373041	0.378627	0.389662	0.38813	0.37212	0.373309	0.259351	-0.005229	0.106663	0.434124	0.46027	0.270743	0.0457705	0.176055	0.18951	0.138463	0.02585	0.0367584	0.0578819	0.124019	0.309847	0.226676	-0.0187192	-0.0875865	0.0660539	0.280698	0.330502	0.397446	0.56439	0.665754	0.829321	1	0.940083	0.79439	0.696606	0.545271	0.417429	0.218916	0.217834	0.289903	0.251135	0.290871	0.358036
0.300708	0.309253	0.319705	0.322713	0.316251	0.302752	0.296789	0.294252	0.298568	0.309855	0.309953	0.291719	0.292454	0.193363	-0.0367215	0.0634063	0.362965	0.391497	0.22986	0.0431908	0.214226	0.236407	0.156482	0.0106665	-0.0118915	0.0179934	0.0939554	0.298644	0.24676	0.000105321	-0.0741493	0.0777009	0.283645	0.323676	0.385279	0.542606	0.628793	0.74718	0.940083	1	0.896362	0.722723	0.515253	0.353456	0.157567	0.159175	0.212151	0.172154	0.231815	0.320432
0.348212	0.356129	0.363453	0.366546	0.36096	0.347687	0.341288	0.340152	0.348332	0.358474	0.360687	0.343707	0.350052	0.241291	-0.0208192	0.0922605	0.420767	0.452084	0.267513	0.0467874	0.182656	0.196022	0.138403	0.0204743	0.0272339	0.0517517	0.12799	0.336795	0.247485	-0.0258862	-0.100748	0.0686807	0.30235	0.353493	0.418965	0.58308	0.667694	0.74588	0.79439	0.896362	1	0.88888	0.613712	0.431939	0.238238	0.248431	0.307045	0.264711	0.310115	0.390089
0.50971	0.520215	0.525085	0.526506	0.521126	0.509432	0.499277	0.497174	0.509101	0.519725	0.518482	0.499503	0.507656	0.383647	0.0695368	0.191094	0.532545	0.56146	0.32801	0.0509927	0.144587	0.160341	0.194587	0.104678	0.068436	0.0196659	0.0669006	0.263825	0.178594	-0.0468847	-0.0852092	0.096674	0.340262	0.427057	0.48619	0.641545	0.70511	0.774969	0.696606	0.722723	0.88888	1	0.843007	0.651334	0.421517	0.410227	0.452121	0.37817	0.375046	0.413198
0.605249	0.619452	0.626404	0.627787	0.623567	0.612327	0.595569	0.591957	0.607177	0.616238	0.607754	0.583742	0.585679	0.460208	0.139722	0.2413	0.535817	0.564261	0.328626	0.0508481	0.125653	0.156838	0.287947	0.208915	0.0826961	-0.0531085	-0.053745	0.104569	0.0859163	-0.0246872	-0.0100399	0.153138	0.353411	0.459715	0.486801	0.601614	0.624329	0.686453	0.545271	0.515253	0.613712	0.843007	1	0.88304	0.589989	0.52994	0.528154	0.410856	0.354336	0.339633
0.631372	0.646827	0.650504	0.651716	0.648615	0.639374	0.6268	0.626903	0.646916	0.652347	0.642107	0.626135	0.631203	0.515782	0.211228	0.307444	0.559459	0.577052	0.321211	0.0219019	0.0143314	0.0471502	0.280402	0.292531	0.197793	0.009982	-0.0389673	0.035031	-0.0162384	-0.0620874	-0.00343318	0.130073	0.312256	0.439181	0.451965	0.529825	0.521339	0.590977	0.417429	0.353456	0.431939	0.651334	0.88304	1	0.82032	0.69904	0.622232	0.464615	0.348186	0.279877
0.512193	0.525111	0.5228	0.519398	0.522261	0.522738	0.516412	0.520331	0.539057	0.535308	0.532404	0.530481	0.540897	0.47903	0.270559	0.342567	0.482228	0.479787	0.249847	-0.0152269	-0.0972062	-0.0657284	0.236348	0.334795	0.292527	0.0927414	0.0056956	-0.0114547	-0.0841291	-0.0476425	0.052753	0.122069	0.228894	0.358161	0.361743	0.383943	0.343862	0.394966	0.218916	0.157567	0.238238	0.421517	0.589989	0.82032	1	0.917156	0.637375	0.417286	0.267701	0.159731
0.479901	0.486039	0.481602	0.48137	0.483187	0.475026	0.476253	0.485377	0.504129	0.500025	0.502148	0.504687	0.517971	0.457288	0.246448	0.323693	0.487416	0.495046	0.297143	0.0382078	-0.0528973	-0.0462353	0.210767	0.328534	0.353316	0.199568	0.121132	0.0884603	-0.0240858	-0.0179528	0.0345248	0.0947528	0.194866	0.285181	0.286112	0.328174	0.324186	0.38535	0.217834	0.159175	0.248431	0.410227	0.52994	0.69904	0.917156	1	0.795616	0.536517	0.374003	0.266933
0.488292	0.48476	0.477906	0.485112	0.478827	0.454383	0.467112	0.478319	0.496871	0.498325	0.497709	0.503793	0.519385	0.4182	0.151447	0.248816	0.50828	0.532546	0.359429	0.0988305	-0.0239743	-0.0648397	0.0879734	0.247324	0.423194	0.352225	0.307428	0.285905	0.0762153	-0.0446372	-0.0920027	0.00852456	0.170455	0.201686	0.199655	0.294194	0.349437	0.437327	0.289903	0.212151	0.307045	0.452121	0.528154	0.622232	0.637375	0.795616	1	0.858207	0.665074	0.537621
0.378209	0.366418	0.353435	0.361401	0.350362	0.320184	0.339537	0.350643	0.364869	0.367411	0.368238	0.377051	0.39168	0.286601	0.0492238	0.137494	0.392388	0.420336	0.319692	0.123844	-0.0304427	-0.107813	-0.0625119	0.112478	0.390484	0.40676	0.398093	0.390802	0.136765	-0.0578061	-0.155736	-0.0584327	0.101173	0.0891993	0.0927416	0.192406	0.268514	0.358019	0.251135	0.172154	0.264711	0.37817	0.410856	0.464615	0.417286	0.536517	0.858207	1	0.895611	0.690005
0.27837	0.264553	0.256491	0.265813	0.250852	0.217033	0.234359	0.244677	0.255493	0.259175	0.260214	0.262565	0.273534	0.16432	-0.0529705	0.0275947	0.291511	0.331878	0.28169	0.135964	0.0276772	-0.0548222	-0.110771	0.00914012	0.289112	0.370495	0.400191	0.446264	0.216551	-0.0336586	-0.175518	-0.0738597	0.0844229	0.0366696	0.0472186	0.164908	0.264715	0.350872	0.290871	0.231815	0.310115	0.375046	0.354336	0.348186	0.267701	0.374003	0.665074	0.895611	1	0.871781
0.202502	0.191056	0.190278	0.201104	0.182645	0.144212	0.159378	0.169319	0.17536	0.178916	0.174469	0.167172	0.174568	0.0564314	-0.153936	-0.0760613	0.211694	0.267158	0.246112	0.134783	0.0949796	0.0179541	-0.12256	-0.0659136	0.190865	0.314501	0.384027	0.498652	0.305773	0.00897758	-0.181229	-0.0641077	0.115282	0.0429658	0.0526786	0.192684	0.306319	0.379489	0.358036	0.320432	0.390089	0.413198	0.339633	0.279877	0.159731	0.266933	0.537621	0.690005	0.871781	1
0.187493	0.177239	0.178648	0.190618	0.173503	0.134336	0.14373	0.14866	0.149982	0.152314	0.141354	0.127671	0.130546	0.0155857	-0.18256	-0.122889	0.142513	0.200692	0.207484	0.135382	0.12652	0.0543171	-0.106588	-0.0843407	0.114104	0.221168	0.302356	0.462571	0.349985	0.0789989	-0.122156	0.00303844	0.170262	0.0734597	0.0488619	0.183877	0.285392	0.339286	0.30983	0.276176	0.343683	0.382448	0.34336	0.275336	0.13242	0.23381	0.494542	0.594623	0.707347	0.884694
0.159397	0.148287	0.148458	0.15972	0.146212	0.111625	0.117203	0.117476	0.114642	0.113992	0.0987584	0.0848586	0.0827144	-0.0150638	-0.167866	-0.136081	0.0548253	0.09777	0.130185	0.109463	0.104897	0.0457638	-0.102731	-0.0834702	0.0710233	0.152025	0.219173	0.36808	0.326786	0.125554	-0.0445783	0.0562001	0.1623	0.0580424	0.0139443	0.115547	0.188811	0.216794	0.179749	0.145979	0.198002	0.256668	0.280048	0.232	0.114737	0.205199	0.440811	0.535147	0.595603	0.680382
0.140069	0.128511	0.128046	0.140248	0.127807	0.0946034	0.0971608	0.0954176	0.0935824	0.0930322	0.0776219	0.067728	0.06549	-0.0126083	-0.126997	-0.107934	0.0283811	0.059778	0.113364	0.11896	0.0919964	0.0326881	-0.0634838	-0.0282151	0.0961822	0.142899	0.188067	0.300298	0.284816	0.159748	0.020599	0.0923283	0.15731	0.0708337	0.0219586	0.0972635	0.150776	0.161791	0.114803	0.0827895	0.116799	0.183575	0.241692	0.218302	0.130445	0.211774	0.416055	0.501362	0.527821	0.553395
0.167445	0.1586	0.154218	0.163919	0.154711	0.126065	0.126538	0.121562	0.121923	0.119966	0.103903	0.097896	0.09882	0.0350371	-0.0677884	-0.049649	0.0597649	0.0823326	0.123693	0.116752	0.0650315	0.0111607	-0.00653352	0.0451183	0.137612	0.146438	0.176385	0.271532	0.259196	0.178784	0.062631	0.133503	0.215462	0.162785	0.101121	0.163276	0.193219	0.192622	0.120368	0.0818779	0.109523	0.195616	0.271351	0.264442	0.19246	0.256818	0.429934	0.486972	0.481811	0.47964
0.244784	0.244766	0.237921	0.241461	0.238229	0.222265	0.220006	0.213623	0.214239	0.20949	0.193941	0.187902	0.194252	0.151974	0.0546756	0.073364	0.142737	0.147535	0.123184	0.0669594	-0.0107773	-0.0338509	0.0953418	0.170818	0.182747	0.102648	0.0889981	0.132272	0.108875	0.0946484	0.0725812	0.155906	0.272556	0.289591	0.240391	0.270293	0.23888	0.227099	0.110237	0.0599058	0.0952116	0.218798	0.32193	0.356512	0.320068	0.332646	0.416153	0.406938	0.355826	0.317992
0.221846	0.233372	0.226725	0.224317	0.231537	0.235784	0.223223	0.214267	0.21578	0.207367	0.191324	0.181835	0.191514	0.20892	0.183752	0.173488	0.119545	0.0944971	0.0351494	-0.0143973	-0.108673	-0.0879199	0.191658	0.280788	0.168671	-0.013734	-0.0843595	-0.123275	-0.0989726	0.0355812	0.140177	0.190476	0.251963	0.335709	0.295429	0.252672	0.146527	0.110675	-0.0305242	-0.0715294	-0.0366644	0.111844	0.266024	0.351276	0.376539	0.325855	0.281383	0.206056	0.104163	0.0270769
0.193901	0.208803	0.200037	0.194386	0.206835	0.218928	0.200543	0.188808	0.193104	0.185617	0.169006	0.155742	0.166007	0.207954	0.214291	0.189273	0.0864631	0.0515158	-0.00230031	-0.0351665	-0.132345	-0.100402	0.214955	0.303702	0.150256	-0.0518558	-0.135652	-0.201469	-0.144154	0.0465118	0.17233	0.195156	0.223768	0.326163	0.280838	0.215897	0.0965546	0.0498868	-0.0913379	-0.128372	-0.0985464	0.0531801	0.232309	0.325686	0.361324	0.292515	0.213001	0.127677	0.0239649	-0.0640234
0.285136	0.296706	0.287282	0.281598	0.285514	0.291208	0.279881	0.272214	0.278165	0.27363	0.258508	0.244919	0.259467	0.2649	0.19675	0.202783	0.197959	0.180349	0.0945038	0.00189374	-0.0837841	-0.0652279	0.21677	0.32231	0.246863	0.0632645	-0.0124217	-0.0548435	-0.0738361	0.0189643	0.106586	0.157007	0.227001	0.320251	0.295553	0.280317	0.208477	0.194955	0.0513086	0.00284336	0.0422974	0.189639	0.341497	0.416768	0.412169	0.36807	0.333173	0.263323	0.177716	0.0952937
0.330902	0.337917	0.328892	0.325002	0.322295	0.321672	0.317562	0.314948	0.323386	0.318178	0.305672	0.300317	0.31567	0.287915	0.171241	0.200352	0.262063	0.2527	0.131446	-0.000975104	-0.0872986	-0.0742488	0.180762	0.318267	0.331694	0.162828	0.0829121	0.0362709	-0.0615312	-0.0438202	0.027148	0.0994191	0.197557	0.274956	0.274555	0.283779	0.240143	0.257345	0.121109	0.0703829	0.121456	0.256458	0.375675	0.461702	0.44734	0.411905	0.408104	0.347247	0.258737	0.178362
0.310427	0.308049	0.300411	0.302166	0.290261	0.273376	0.281082	0.284413	0.293118	0.292751	0.283039	0.278626	0.293562	0.218497	0.0399002	0.092508	0.273603	0.289041	0.196779	0.0660347	0.0242564	0.0123566	0.133867	0.226989	0.346841	0.269635	0.234955	0.262068	0.115293	-0.00923713	-0.0578229	0.0570699	0.22509	0.232876	0.220644	0.293414	0.316088	0.365501	0.266644	0.217955	0.263201	0.356424	0.412618	0.438771	0.359138	0.37871	0.481493	0.465588	0.423475	0.391335
0.14966	0.139491	0.135367	0.141059	0.121016	0.089242	0.110943	0.119136	0.12433	0.129514	0.126132	0.123467	0.132716	0.0419532	-0.126266	-0.0703584	0.163384	0.207848	0.222521	0.157687	0.154935	0.0969119	0.00792401	0.0406631	0.263122	0.331323	0.373267	0.47989	0.315752	0.0725309	-0.0990679	0.014407	0.180008	0.0933901	0.0653936	0.192824	0.290345	0.347711	0.324626	0.293583	0.319318	0.334022	0.297081	0.249791	0.138512	0.230146	0.434368	0.496683	0.527375	0.549301
0.0160394	0.00697873	0.000996494	0.00491792	-0.0163699	-0.050992	-0.0245463	-0.0136554	-0.00856998	-0.00759412	-0.00598003	0.00110844	0.00973446	-0.0597128	-0.16753	-0.124051	0.0646617	0.109823	0.198827	0.189501	0.118074	0.0199376	-0.121177	-0.0387376	0.268793	0.401705	0.459687	0.530174	0.331177	0.0881889	-0.108847	-0.0251092	0.101542	-0.00973659	-0.0320508	0.0721885	0.168291	0.212005	0.215924	0.188771	0.216602	0.203858	0.144431	0.110093	0.0407621	0.152967	0.382214	0.492265	0.534141	0.549398
-0.0485064	-0.0571758	-0.0639165	-0.0587914	-0.0785067	-0.112312	-0.0899403	-0.0798894	-0.0751506	-0.0759921	-0.0730083	-0.0615781	-0.0505027	-0.0908362	-0.151782	-0.122956	0.0142942	0.0512328	0.168791	0.189898	0.0861678	-0.0181242	-0.145031	-0.0502157	0.262311	0.406672	0.460615	0.503391	0.317097	0.112998	-0.0871888	-0.0304479	0.0840099	-0.0167668	-0.03853	0.0371025	0.10847	0.135126	0.135979	0.111409	0.141448	0.129531	0.0836762	0.0627692	0.0172597	0.125248	0.332949	0.446754	0.489483	0.497
-0.0337084	-0.0413865	-0.04855	-0.0420269	-0.0568212	-0.0829631	-0.0690762	-0.0654508	-0.0627756	-0.0662912	-0.0676661	-0.0590638	-0.0479297	-0.0633106	-0.0916537	-0.0808874	-0.0109427	0.0102063	0.116172	0.147389	0.0513545	-0.0234468	-0.0663756	0.0181024	0.23297	0.314714	0.342425	0.367597	0.251306	0.143095	-0.00414748	0.0343562	0.127291	0.0575139	0.0215407	0.055964	0.0741979	0.0827279	0.0560255	0.0273949	0.052864	0.0806964	0.0996816	0.110114	0.0876314	0.156683	0.289993	0.362791	0.383106	0.376707
0.160388	0.161835	0.159623	0.162118	0.150727	0.135397	0.132274	0.130519	0.137024	0.133253	0.12232	0.118727	0.12644	0.107294	0.0397449	0.0499374	0.0991016	0.114834	0.142854	0.112452	0.0648826	0.0414964	0.154738	0.202007	0.200706	0.127463	0.0972936	0.111965	0.115459	0.155271	0.118418	0.172624	0.24983	0.23913	0.187247	0.194925	0.167042	0.174549	0.0826251	0.0512417	0.0683584	0.159689	0.267588	0.308504	0.286402	0.298624	0.318616	0.288734	0.254018	0.225404
0.29772	0.309551	0.317787	0.315828	0.310961	0.308813	0.28699	0.2794	0.283896	0.282163	0.263859	0.238423	0.235254	0.226074	0.148537	0.139376	0.138275	0.150018	0.112305	0.0569739	0.118052	0.163104	0.365038	0.288947	0.00304381	-0.202063	-0.269814	-0.23466	-0.0431577	0.143882	0.231541	0.285373	0.302857	0.346739	0.285748	0.264571	0.206192	0.192	0.0629266	0.059607	0.0465634	0.15565	0.328974	0.361652	0.327912	0.277224	0.152787	0.0277585	-0.0279313	-0.057657
0.273943	0.289472	0.300998	0.298603	0.299394	0.300373	0.27486	0.262143	0.260689	0.261569	0.243318	0.20811	0.201237	0.206672	0.15202	0.133173	0.102245	0.106649	0.0666065	0.0293723	0.137128	0.204758	0.38547	0.222416	-0.161765	-0.366362	-0.415901	-0.360451	-0.123095	0.080231	0.205934	0.244062	0.25072	0.320068	0.270103	0.239043	0.17501	0.140917	0.0261089	0.0406779	0.0119096	0.0973789	0.26048	0.269979	0.220076	0.151055	-0.0144297	-0.159351	-0.207294	-0.218536
0.243931	0.25804	0.26926	0.270208	0.273124	0.271286	0.247102	0.232554	0.228703	0.232027	0.21529	0.177138	0.170198	0.178896	0.131037	0.111954	0.0844186	0.0890071	0.0681949	0.0484828	0.171175	0.231101	0.35323	0.147528	-0.229134	-0.39576	-0.421671	-0.34821	-0.126173	0.0501347	0.174387	0.20929	0.222891	0.284601	0.24492	0.224684	0.173802	0.133416	0.0330028	0.0486229	0.0177668	0.0847052	0.218623	0.208589	0.145438	0.0833901	-0.0684607	-0.200228	-0.234408	-0.233052
0.253686	0.264032	0.272296	0.274755	0.276719	0.272925	0.252961	0.23795	0.234814	0.241548	0.226622	0.189475	0.184198	0.183188	0.118444	0.108719	0.108637	0.11439	0.0910075	0.0609533	0.169525	0.216259	0.313985	0.122125	-0.192788	-0.333044	-0.35031	-0.27089	-0.0919049	0.0396436	0.146718	0.18994	0.221625	0.274754	0.238241	0.23045	0.187629	0.15427	0.0606761	0.0703953	0.0532351	0.118617	0.231209	0.220049	0.161009	0.109292	-0.0131334	-0.121996	-0.157337	-0.161298
0.301317	0.307888	0.304909	0.304972	0.30286	0.294793	0.283954	0.275099	0.280222	0.289047	0.279958	0.251776	0.250586	0.229183	0.133014	0.146024	0.18486	0.182044	0.11013	0.025503	0.0492717	0.0837145	0.240244	0.163897	-0.00525645	-0.128213	-0.14416	-0.094623	-0.0360991	0.0259825	0.0998203	0.156873	0.247223	0.321522	0.281859	0.262175	0.195518	0.190856	0.0925183	0.0734706	0.0971869	0.186454	0.28284	0.308589	0.274689	0.230865	0.179722	0.109384	0.0432649	0.00281306
0.219574	0.222883	0.217298	0.216223	0.203619	0.186454	0.19127	0.19186	0.201891	0.208935	0.206405	0.19567	0.20096	0.167101	0.0633776	0.0977609	0.190606	0.191074	0.132626	0.045229	0.0355656	0.0355067	0.104521	0.101588	0.130327	0.102499	0.120112	0.169513	0.105228	0.0392154	0.0246592	0.0935942	0.201157	0.232313	0.212036	0.231721	0.212605	0.233748	0.176545	0.15374	0.193632	0.244418	0.258816	0.262585	0.217918	0.21989	0.271115	0.261058	0.228524	0.205474
0.207892	0.213551	0.21392	0.21413	0.197299	0.179503	0.187952	0.190229	0.2	0.203457	0.195381	0.183762	0.194239	0.17138	0.0639194	0.100588	0.208599	0.21482	0.178192	0.0960627	0.0992977	0.0894558	0.139248	0.119052	0.163103	0.151728	0.161528	0.199161	0.13314	0.0586741	0.021823	0.103187	0.21922	0.229375	0.207634	0.247192	0.253221	0.285076	0.234134	0.217446	0.242453	0.280447	0.294129	0.292955	0.230885	0.233214	0.277774	0.252295	0.232427	0.222292
0.0722217	0.0752126	0.0819441	0.0905446	0.0717766	0.0444326	0.0522225	0.050092	0.0506907	0.0561194	0.0455734	0.0289412	0.0374391	0.016893	-0.0635721	-0.0455405	0.0692044	0.101546	0.169194	0.168377	0.216853	0.180047	0.0966033	-0.00174226	0.0105976	0.081769	0.146264	0.253982	0.247873	0.145185	0.0298987	0.0920296	0.182166	0.119127	0.0751921	0.137269	0.187919	0.216125	0.211114	0.219547	0.22273	0.205987	0.18483	0.128171	0.0422755	0.0791432	0.143315	0.170437	0.213488	0.263879
-0.0380927	-0.0408782	-0.0341832	-0.0221949	-0.0439713	-0.0797456	-0.0668572	-0.0666171	-0.0729428	-0.0679208	-0.0741015	-0.0851684	-0.081047	-0.126335	-0.20035	-0.182445	-0.0319373	0.0182148	0.131674	0.172708	0.237729	0.177105	-0.0389149	-0.149086	-0.0696343	0.0936275	0.214111	0.37695	0.352371	0.158778	-0.0305454	0.0234126	0.108348	-0.00161663	-0.0390234	0.0509641	0.147586	0.17786	0.217019	0.23517	0.235009	0.167998	0.0832592	-0.0178186	-0.126751	-0.0542184	0.0784148	0.170473	0.263374	0.358324
-0.0884549	-0.0965875	-0.0920574	-0.0793988	-0.100574	-0.139825	-0.12334	-0.119951	-0.127871	-0.122856	-0.126281	-0.127859	-0.124341	-0.181371	-0.247225	-0.228643	-0.0712173	-0.0152648	0.109167	0.160875	0.205579	0.132071	-0.122547	-0.199812	-0.0468329	0.154417	0.281214	0.43158	0.369346	0.137157	-0.0768974	-0.0316796	0.0450529	-0.0810553	-0.113865	-0.0187192	0.0995988	0.13614	0.190632	0.202876	0.196614	0.11963	0.0215445	-0.0819687	-0.183015	-0.0933302	0.0735294	0.190848	0.294823	0.383637
-0.101724	-0.112695	-0.110488	-0.0959685	-0.117696	-0.162377	-0.144718	-0.13845	-0.14226	-0.136259	-0.138229	-0.133531	-0.126747	-0.190652	-0.262551	-0.238053	-0.0665909	-0.00808615	0.121164	0.170666	0.188404	0.100226	-0.177976	-0.234135	-0.0192469	0.211661	0.341426	0.476671	0.368731	0.106677	-0.120719	-0.07308	0.0175501	-0.120921	-0.150404	-0.0541742	0.0714631	0.116154	0.178519	0.184132	0.185404	0.105022	-0.00343215	-0.103241	-0.193411	-0.082732	0.11622	0.251389	0.361397	0.440612
-0.119742	-0.129162	-0.128025	-0.113619	-0.132626	-0.175176	-0.164498	-0.162168	-0.167433	-0.163172	-0.170424	-0.173987	-0.167547	-0.214639	-0.261038	-0.251483	-0.118068	-0.063384	0.0964104	0.178055	0.178637	0.0890433	-0.178501	-0.255737	-0.0815071	0.140202	0.274146	0.413375	0.343463	0.119785	-0.0987008	-0.0543605	0.0404871	-0.0931949	-0.134437	-0.0534152	0.0396912	0.0568271	0.10179	0.109979	0.120756	0.0609665	-0.0179382	-0.111113	-0.191742	-0.0892373	0.0943513	0.228697	0.333769	0.40077
-0.158302	-0.161821	-0.161775	-0.15328	-0.162363	-0.188334	-0.187266	-0.192759	-0.203435	-0.202063	-0.215118	-0.226192	-0.221899	-0.225665	-0.203658	-0.227206	-0.20166	-0.167196	0.0116712	0.137239	0.114191	0.0439632	-0.143884	-0.233932	-0.170312	-0.0122076	0.096613	0.216788	0.240537	0.138094	-0.0139588	-0.0101652	0.0261796	-0.0657656	-0.106374	-0.0779098	-0.0517083	-0.0734894	-0.0459162	-0.0303421	-0.0192521	-0.0494394	-0.0751381	-0.136422	-0.176579	-0.121487	-0.026947	0.0781845	0.155752	0.195528
-0.175713	-0.177382	-0.179695	-0.174001	-0.181183	-0.202004	-0.202505	-0.210868	-0.222473	-0.221204	-0.234479	-0.24345	-0.238151	-0.224584	-0.180766	-0.213281	-0.224222	-0.198657	-0.014622	0.124637	0.0907292	0.024904	-0.140962	-0.223802	-0.175895	-0.0363105	0.0607736	0.173994	0.219824	0.152413	0.026358	0.0171262	0.0300207	-0.0552032	-0.100802	-0.0917338	-0.0796012	-0.110678	-0.084686	-0.0708175	-0.0588059	-0.0836737	-0.105915	-0.152954	-0.173509	-0.133086	-0.0534557	0.0542926	0.122724	0.158229
-0.157925	-0.160803	-0.164774	-0.159148	-0.166146	-0.185972	-0.189261	-0.19816	-0.206745	-0.205915	-0.221381	-0.232567	-0.228909	-0.213372	-0.167845	-0.20466	-0.229547	-0.20406	-0.0137255	0.129886	0.0839237	0.0187543	-0.116581	-0.181536	-0.152185	-0.0410106	0.0405851	0.13844	0.196396	0.15907	0.0479116	0.0334672	0.0391344	-0.0442181	-0.10117	-0.101433	-0.097844	-0.139355	-0.129086	-0.120309	-0.109082	-0.111594	-0.103664	-0.133008	-0.136891	-0.0962221	-0.0267396	0.0698492	0.130152	0.163818
-0.162609	-0.171492	-0.177118	-0.169857	-0.182241	-0.210692	-0.205473	-0.208412	-0.215789	-0.215201	-0.233188	-0.245844	-0.242278	-0.254519	-0.241223	-0.264419	-0.228338	-0.190331	-0.00465323	0.130985	0.0984258	0.0226541	-0.177606	-0.231283	-0.140106	0.0140852	0.118071	0.232461	0.239622	0.113631	-0.04829	-0.0462179	0.00160223	-0.0976561	-0.146446	-0.120268	-0.0789028	-0.103123	-0.0728348	-0.0695475	-0.0591539	-0.0711428	-0.0928992	-0.144313	-0.166133	-0.101729	0.0151766	0.138676	0.22393	0.289223
-0.176682	-0.189186	-0.196064	-0.187667	-0.202827	-0.234214	-0.220692	-0.219111	-0.227101	-0.226131	-0.236311	-0.243499	-0.239747	-0.259264	-0.2577	-0.270596	-0.210888	-0.17162	0.00465428	0.127861	0.0841154	-0.00205932	-0.233254	-0.263571	-0.103842	0.0779105	0.186321	0.290859	0.241302	0.0628528	-0.11372	-0.10301	-0.032227	-0.137624	-0.173524	-0.131452	-0.0691607	-0.0845529	-0.0405552	-0.0405858	-0.0264229	-0.0546449	-0.107803	-0.169636	-0.19433	-0.119189	0.0256649	0.174995	0.265609	0.330747
-0.180651	-0.193807	-0.200815	-0.18991	-0.206752	-0.240445	-0.225254	-0.222304	-0.229441	-0.227259	-0.232909	-0.236365	-0.229804	-0.261823	-0.282368	-0.281353	-0.185123	-0.144639	0.029098	0.137738	0.0814875	-0.0136387	-0.25405	-0.270847	-0.0684692	0.124576	0.239024	0.355504	0.260899	0.0300314	-0.163394	-0.134219	-0.0229609	-0.124308	-0.14554	-0.0866551	-0.015491	-0.0261794	0.022086	0.021591	0.0404442	-0.00242706	-0.0794268	-0.159611	-0.211624	-0.125057	0.0592453	0.221769	0.322146	0.394919
-0.132972	-0.144198	-0.148595	-0.135718	-0.15446	-0.192638	-0.178474	-0.173589	-0.178253	-0.173126	-0.177993	-0.183463	-0.177017	-0.236067	-0.305233	-0.282495	-0.117013	-0.0698996	0.0784636	0.153625	0.129603	0.0345515	-0.239004	-0.28012	-0.0627384	0.142806	0.272954	0.422018	0.297363	0.0108954	-0.19987	-0.135794	0.0210298	-0.0823672	-0.100589	-0.00865693	0.088306	0.0992519	0.143652	0.141011	0.169575	0.116533	0.0104537	-0.095841	-0.192493	-0.0960339	0.122356	0.287971	0.405124	0.491179
-0.08426	-0.0926764	-0.0968966	-0.0857246	-0.10661	-0.146315	-0.132407	-0.125342	-0.126856	-0.120224	-0.123757	-0.129336	-0.122941	-0.197632	-0.29969	-0.260564	-0.0524093	-0.00336247	0.120478	0.16506	0.149336	0.052632	-0.225087	-0.265951	-0.0326992	0.172889	0.304439	0.459378	0.305669	-0.00336726	-0.213302	-0.132858	0.0415446	-0.0564012	-0.0737855	0.0329904	0.13997	0.167895	0.208035	0.200873	0.237513	0.184347	0.0606365	-0.0437659	-0.150556	-0.0509057	0.177166	0.338972	0.448533	0.530115
-0.052988	-0.061264	-0.0641963	-0.0525425	-0.0765472	-0.120356	-0.104149	-0.0953132	-0.0943075	-0.0868923	-0.091786	-0.0971549	-0.0894859	-0.177564	-0.307215	-0.251438	-9.14721e-05	0.0504931	0.149892	0.165535	0.162196	0.0647675	-0.230868	-0.266153	-0.00164546	0.221392	0.360442	0.524642	0.339133	-0.0106295	-0.241133	-0.146992	0.0376798	-0.0629935	-0.0665859	0.0649892	0.19298	0.234029	0.28623	0.278427	0.315633	0.253279	0.101105	-0.0175068	-0.144633	-0.0340702	0.218764	0.381407	0.495404	0.586151
-0.0290345	-0.0382022	-0.0383105	-0.0236503	-0.0491537	-0.0961249	-0.077532	-0.0668892	-0.0657952	-0.0587512	-0.0612037	-0.0655278	-0.0582795	-0.15718	-0.30695	-0.241115	0.0378171	0.0903339	0.163009	0.153422	0.171387	0.0806884	-0.221039	-0.253102	0.0221157	0.249278	0.390409	0.560614	0.360223	-0.0143411	-0.253207	-0.14826	0.0405406	-0.0641575	-0.0580335	0.0910538	0.235313	0.288744	0.347843	0.340707	0.375641	0.303533	0.133955	0.00645584	-0.134398	-0.0208661	0.236543	0.395221	0.515511	0.613428
0.0225036	0.014706	0.0162283	0.0338939	0.00859305	-0.0383668	-0.020137	-0.00799074	-0.00567767	0.00238359	0.00204478	-0.00385221	0.00433035	-0.0912377	-0.256502	-0.188804	0.0905451	0.145057	0.199509	0.165524	0.181734	0.0948149	-0.162503	-0.187284	0.0595663	0.245634	0.366653	0.52646	0.329561	-0.0221759	-0.23808	-0.129878	0.0596994	-0.028466	-0.0201311	0.124715	0.260373	0.321717	0.359415	0.351412	0.389334	0.335487	0.188302	0.068984	-0.0696763	0.0424824	0.279556	0.411399	0.513767	0.602191
0.131306	0.126603	0.128129	0.146726	0.122335	0.0781518	0.0911256	0.102995	0.109212	0.118488	0.114414	0.101719	0.110064	0.00877592	-0.192843	-0.120986	0.166917	0.222638	0.244422	0.173377	0.186771	0.110462	-0.0831191	-0.105798	0.0892451	0.21593	0.313199	0.466877	0.291061	-0.0139947	-0.194837	-0.0768941	0.114824	0.0524983	0.0541984	0.194179	0.316436	0.383138	0.380534	0.362127	0.408537	0.39891	0.300214	0.196666	0.0463924	0.141314	0.356665	0.451045	0.524207	0.599028
0.272441	0.272071	0.272278	0.288812	0.267344	0.22918	0.233518	0.239926	0.251599	0.260337	0.249745	0.230059	0.239021	0.125459	-0.122492	-0.041135	0.265576	0.317776	0.290147	0.169067	0.178038	0.117686	0.0023666	-0.024637	0.0942457	0.153776	0.225749	0.385465	0.253425	-0.00221126	-0.152494	-0.022965	0.183312	0.157386	0.147441	0.291161	0.403253	0.475724	0.421539	0.387251	0.446377	0.492034	0.445586	0.358651	0.18867	0.253783	0.437636	0.487178	0.527584	0.583052
0.399462	0.402529	0.404096	0.417726	0.397234	0.361482	0.36233	0.36482	0.381639	0.392425	0.379324	0.356368	0.365065	0.237948	-0.0522305	0.0441298	0.376748	0.425616	0.345186	0.167055	0.16466	0.11235	0.0619598	0.0369557	0.109875	0.120833	0.172686	0.324317	0.207513	-0.0140764	-0.136353	0.00572954	0.224139	0.230402	0.224298	0.366381	0.460628	0.544855	0.465881	0.417582	0.481073	0.558085	0.53574	0.468222	0.293135	0.340864	0.50328	0.511129	0.521588	0.558761
0.524083	0.531489	0.532785	0.545061	0.527179	0.49306	0.49089	0.493284	0.512018	0.521679	0.506795	0.480449	0.490789	0.353225	0.0203665	0.134575	0.494446	0.539052	0.402313	0.164703	0.152089	0.104724	0.099161	0.0805435	0.144633	0.123663	0.159556	0.294433	0.162559	-0.0418309	-0.133175	0.0198913	0.250134	0.283415	0.286319	0.428893	0.512025	0.614427	0.519403	0.455303	0.518005	0.616378	0.607957	0.557524	0.37925	0.412851	0.557706	0.535194	0.522984	0.538229
0.610147	0.619898	0.620888	0.630672	0.615999	0.590943	0.586629	0.58838	0.605905	0.612982	0.598073	0.571204	0.583634	0.449569	0.102443	0.220226	0.565276	0.602024	0.421602	0.145289	0.115305	0.0796396	0.153991	0.154705	0.173556	0.0970925	0.102968	0.20747	0.0824632	-0.0721694	-0.110717	0.0295747	0.243686	0.307435	0.316807	0.453011	0.521084	0.625432	0.499165	0.427146	0.494546	0.620185	0.643966	0.626285	0.467166	0.477928	0.578358	0.518852	0.477217	0.468665
0.657345	0.667959	0.669418	0.6774	0.663531	0.640649	0.637778	0.642385	0.660386	0.666167	0.649718	0.622034	0.635044	0.502612	0.144542	0.264787	0.605884	0.637663	0.434457	0.137785	0.0956303	0.0632737	0.170253	0.185329	0.193453	0.0926512	0.0812978	0.164052	0.0446018	-0.0878264	-0.103764	0.0301899	0.233224	0.312008	0.330108	0.459918	0.51786	0.623256	0.487984	0.410856	0.474812	0.608014	0.643413	0.645521	0.499491	0.499861	0.583609	0.506813	0.446283	0.421952
[truncated: 44 more columns]

## Sheet: 200mT
1	0.987493	0.974291	0.967705	0.949509	0.943907	0.961224	0.965299	0.965057	0.956128	0.940172	0.942505	0.946659	0.912292	0.882485	0.837578	0.824853	0.839728	0.559408	0.20947	0.435353	0.529384	0.37636	0.412959	0.450242	0.0292227	-0.114767	-0.0250012	0.117495	-0.0890744	-0.0516695	0.348309	0.396236	0.336039	0.1906	0.176043	0.368374	0.555774	0.531715	0.449697	0.47728	0.622189	0.688043	0.685612	0.638865	0.595339	0.60386	0.600577	0.613735	0.556201
0.987493	1	0.987264	0.97331	0.954059	0.948857	0.963344	0.964987	0.965276	0.957883	0.942441	0.945128	0.950493	0.917922	0.890243	0.84409	0.828619	0.847412	0.572899	0.223553	0.44699	0.526238	0.366925	0.40253	0.445	0.030522	-0.119332	-0.0335029	0.114693	-0.0882628	-0.0513701	0.339645	0.377556	0.319784	0.184318	0.173082	0.369052	0.5613	0.539069	0.457938	0.483434	0.622448	0.68208	0.676303	0.628364	0.585691	0.593969	0.590726	0.607419	0.551262
0.974291	0.987264	1	0.986142	0.959904	0.950525	0.964279	0.96607	0.963365	0.955915	0.941573	0.945017	0.951278	0.921331	0.89663	0.850842	0.832898	0.848256	0.568423	0.214511	0.441006	0.534424	0.381014	0.410655	0.450236	0.0244017	-0.131916	-0.0437564	0.104916	-0.108804	-0.0710192	0.330025	0.373903	0.315782	0.191897	0.191386	0.390167	0.577125	0.554628	0.476353	0.500326	0.636167	0.68821	0.679892	0.631337	0.588673	0.596853	0.597935	0.61658	0.559743
0.967705	0.97331	0.986142	1	0.978981	0.961116	0.968073	0.967364	0.96491	0.959106	0.943748	0.946739	0.952746	0.924416	0.899302	0.856502	0.84147	0.858805	0.583472	0.229791	0.453867	0.531987	0.368986	0.395039	0.436824	0.015415	-0.143945	-0.0554407	0.111863	-0.100512	-0.0644689	0.326381	0.362906	0.307928	0.186943	0.187223	0.390327	0.587244	0.563046	0.482014	0.504262	0.637418	0.683329	0.671013	0.623021	0.580827	0.591237	0.594728	0.614623	0.554862
0.949509	0.954059	0.959904	0.978981	1	0.985695	0.968101	0.95696	0.95538	0.952972	0.942257	0.944279	0.946974	0.919971	0.896383	0.856968	0.842866	0.86627	0.611055	0.268932	0.487583	0.535056	0.352685	0.369561	0.41878	0.0383062	-0.122916	-0.0440313	0.149267	-0.0489058	-0.0175989	0.329633	0.335805	0.284072	0.168091	0.16762	0.370955	0.575857	0.556345	0.478378	0.494288	0.611286	0.65084	0.632582	0.58221	0.542089	0.552333	0.552788	0.575387	0.515277
0.943907	0.948857	0.950525	0.961116	0.985695	1	0.979917	0.95939	0.956494	0.953448	0.942305	0.943873	0.945839	0.918056	0.894008	0.853205	0.83816	0.865864	0.615269	0.275581	0.489312	0.523557	0.33807	0.35275	0.404233	0.0432614	-0.113716	-0.0364907	0.158469	-0.0360267	-0.00859923	0.31848	0.319528	0.269442	0.155052	0.152267	0.351036	0.559042	0.54358	0.466032	0.48179	0.595611	0.633174	0.614903	0.564468	0.52506	0.539459	0.540424	0.560768	0.497036
0.961224	0.963344	0.964279	0.968073	0.968101	0.979917	1	0.986682	0.975129	0.964494	0.949589	0.952387	0.956953	0.928891	0.904414	0.863217	0.848073	0.869576	0.599452	0.248398	0.469397	0.526906	0.353013	0.375535	0.419726	0.0197211	-0.136275	-0.0508522	0.128357	-0.0772072	-0.0450621	0.321923	0.346577	0.290153	0.163993	0.16218	0.364027	0.567694	0.547665	0.466585	0.48888	0.61731	0.662317	0.647724	0.599551	0.558906	0.571144	0.569274	0.586764	0.523967
0.965299	0.964987	0.96607	0.967364	0.95696	0.95939	0.986682	1	0.987391	0.969197	0.950563	0.954112	0.959697	0.931083	0.907355	0.86602	0.850889	0.865961	0.580293	0.221578	0.450696	0.544384	0.38597	0.411146	0.448411	0.0134625	-0.151159	-0.0618227	0.109563	-0.107741	-0.0715021	0.328687	0.372359	0.313638	0.184974	0.184826	0.388267	0.582716	0.561285	0.479061	0.499563	0.636674	0.686816	0.674057	0.626379	0.585004	0.59343	0.592155	0.611004	0.554324
0.965057	0.965276	0.963365	0.96491	0.95538	0.956494	0.975129	0.987391	1	0.984501	0.95991	0.958556	0.961374	0.930146	0.90501	0.864929	0.850628	0.872839	0.60261	0.250679	0.471312	0.531619	0.360377	0.387277	0.42756	0.0117272	-0.146013	-0.0603618	0.111225	-0.0913109	-0.0572356	0.320615	0.352998	0.300728	0.169183	0.163079	0.369057	0.577466	0.554802	0.46889	0.492491	0.629362	0.679505	0.665828	0.616355	0.574849	0.5876	0.583112	0.600144	0.541123
0.956128	0.957883	0.955915	0.959106	0.952972	0.953448	0.964494	0.969197	0.984501	1	0.983029	0.969804	0.964332	0.934125	0.910552	0.87062	0.855562	0.879753	0.615095	0.263909	0.483899	0.533701	0.355451	0.377064	0.422555	0.0177591	-0.151854	-0.0704378	0.122141	-0.0807493	-0.0474469	0.321044	0.337234	0.284262	0.167046	0.168039	0.378629	0.589031	0.569778	0.485954	0.50236	0.629686	0.671218	0.650758	0.599148	0.559974	0.573549	0.571236	0.591113	0.529894
0.940172	0.942441	0.941573	0.943748	0.942257	0.942305	0.949589	0.950563	0.95991	0.983029	1	0.983652	0.96337	0.931602	0.911719	0.871177	0.854383	0.877011	0.615548	0.268932	0.495802	0.55517	0.374818	0.392063	0.43494	0.0377667	-0.133136	-0.0535187	0.148016	-0.0585689	-0.0256776	0.332948	0.337799	0.285812	0.179993	0.184772	0.390391	0.585712	0.567267	0.490545	0.502392	0.61837	0.656503	0.633048	0.581209	0.540353	0.546652	0.547204	0.572694	0.516008
0.942505	0.945128	0.945017	0.946739	0.944279	0.943873	0.952387	0.954112	0.958556	0.969804	0.983652	1	0.984067	0.943641	0.922049	0.881361	0.8624	0.880004	0.613077	0.262483	0.493237	0.559615	0.382831	0.402345	0.443467	0.0350088	-0.135659	-0.0530297	0.138661	-0.0750864	-0.0408234	0.325226	0.337073	0.284535	0.177161	0.182706	0.390423	0.584562	0.565975	0.490853	0.505642	0.622929	0.662015	0.638311	0.587894	0.547041	0.550609	0.55076	0.575426	0.519196
0.946659	0.950493	0.951278	0.952746	0.946974	0.945839	0.956953	0.959697	0.961374	0.964332	0.96337	0.984067	1	0.972941	0.942525	0.894617	0.873553	0.887322	0.611565	0.25437	0.490335	0.565617	0.389907	0.408487	0.45094	0.0266104	-0.148803	-0.0646868	0.114341	-0.106889	-0.0713967	0.31546	0.342902	0.291712	0.185877	0.194263	0.406142	0.596363	0.577476	0.504024	0.521928	0.640846	0.678244	0.65481	0.601931	0.560134	0.562356	0.561668	0.589752	0.535002
0.912292	0.917922	0.921331	0.924416	0.919971	0.918056	0.928891	0.931083	0.930146	0.934125	0.931602	0.943641	0.972941	1	0.974703	0.91584	0.886415	0.890431	0.613241	0.257354	0.498606	0.576678	0.398976	0.40862	0.460481	0.0402853	-0.155957	-0.0736139	0.122623	-0.120843	-0.088346	0.300696	0.330468	0.289275	0.21506	0.237629	0.449463	0.621273	0.60579	0.54169	0.553433	0.650186	0.668159	0.632779	0.573518	0.534816	0.537165	0.541798	0.57863	0.529601
0.882485	0.890243	0.89663	0.899302	0.896383	0.894008	0.904414	0.907355	0.90501	0.910552	0.911719	0.922049	0.942525	0.974703	1	0.964835	0.918067	0.899762	0.617082	0.262441	0.515881	0.598969	0.414827	0.420243	0.471377	0.0414957	-0.178565	-0.0993883	0.137227	-0.108647	-0.0721465	0.31598	0.323065	0.278562	0.221326	0.2572	0.478432	0.640534	0.627782	0.574334	0.586021	0.663982	0.666222	0.620226	0.554438	0.514591	0.5146	0.521702	0.568915	0.526667
0.837578	0.84409	0.850842	0.856502	0.856968	0.853205	0.863217	0.86602	0.864929	0.87062	0.871177	0.881361	0.894617	0.91584	0.964835	1	0.970792	0.908597	0.626346	0.2856	0.544488	0.604649	0.401362	0.401607	0.447615	0.0340545	-0.19028	-0.117638	0.148158	-0.0776758	-0.0380292	0.322815	0.29089	0.244422	0.20217	0.242657	0.464017	0.625558	0.615739	0.572	0.596462	0.65928	0.648586	0.592934	0.518549	0.475798	0.475854	0.478502	0.53425	0.502932
0.824853	0.828619	0.832898	0.84147	0.842866	0.83816	0.848073	0.850889	0.850628	0.855562	0.854383	0.8624	0.873553	0.886415	0.918067	0.970792	1	0.935726	0.647593	0.308342	0.55948	0.607792	0.399338	0.395507	0.436142	0.0311423	-0.180494	-0.107406	0.149587	-0.0677815	-0.0274604	0.328873	0.290478	0.243681	0.197883	0.23241	0.449204	0.616235	0.605382	0.562925	0.594837	0.660281	0.649673	0.590746	0.515986	0.473747	0.473578	0.472032	0.527572	0.496218
0.839728	0.847412	0.848256	0.858805	0.86627	0.865864	0.869576	0.865961	0.872839	0.879753	0.877011	0.880004	0.887322	0.890431	0.899762	0.908597	0.935726	1	0.798176	0.464047	0.662826	0.575774	0.331576	0.334994	0.390601	0.0317127	-0.163438	-0.0938454	0.176348	-0.0166237	0.0149383	0.323902	0.263813	0.226475	0.147695	0.158725	0.389919	0.615111	0.606634	0.552165	0.57421	0.637416	0.632019	0.574476	0.499884	0.457011	0.462396	0.456547	0.510068	0.46535
0.559408	0.572899	0.568423	0.583472	0.611055	0.615269	0.599452	0.580293	0.60261	0.615095	0.615548	0.613077	0.611565	0.613241	0.617082	0.626346	0.647593	0.798176	1	0.889054	0.894151	0.380527	0.0595326	0.051281	0.114334	0.0252119	-0.0789842	-0.0606289	0.202655	0.173619	0.181452	0.210274	0.0336499	0.0414858	-0.0103223	-0.0380739	0.139078	0.389155	0.400779	0.366803	0.380345	0.365851	0.337523	0.28251	0.216749	0.179543	0.197248	0.184606	0.225851	0.188374
0.20947	0.223553	0.214511	0.229791	0.268932	0.275581	0.248398	0.221578	0.250679	0.263909	0.268932	0.262483	0.25437	0.257354	0.262441	0.2856	0.308342	0.464047	0.889054	1	0.887909	0.165523	-0.157818	-0.174583	-0.125131	0.0301657	0.0258616	-0.00532382	0.188922	0.309764	0.299014	0.0884606	-0.153655	-0.116297	-0.137937	-0.191562	-0.104848	0.10058	0.126272	0.120677	0.133773	0.0599254	0.0187282	-0.0254811	-0.0723907	-0.0945095	-0.0750404	-0.0988705	-0.0760001	-0.0953895
0.435353	0.44699	0.441006	0.453867	0.487583	0.489312	0.469397	0.450696	0.471312	0.483899	0.495802	0.493237	0.490335	0.498606	0.515881	0.544488	0.55948	0.662826	0.894151	0.887909	1	0.513153	0.121537	0.0823266	0.101142	0.0631236	-0.0140461	-0.0156379	0.259127	0.292165	0.304501	0.25785	0.0142574	0.010477	-0.0462753	-0.0833621	0.0625301	0.27441	0.29355	0.284139	0.311145	0.272573	0.252711	0.20543	0.137871	0.0943795	0.0892277	0.0637237	0.111157	0.0905151
0.529384	0.526238	0.534424	0.531987	0.535056	0.523557	0.526906	0.544384	0.531619	0.533701	0.55517	0.559615	0.565617	0.576678	0.598969	0.604649	0.607792	0.575774	0.380527	0.165523	0.513153	1	0.853132	0.668771	0.535829	0.100476	-0.0768533	-0.0231709	0.17541	-0.0274079	0.0210291	0.38122	0.364495	0.293806	0.25597	0.298321	0.435208	0.460029	0.45331	0.444124	0.445895	0.50344	0.527631	0.495618	0.44589	0.395945	0.339009	0.344536	0.410451	0.412298
0.37636	0.366925	0.381014	0.368986	0.352685	0.33807	0.353013	0.38597	0.360377	0.355451	0.374818	0.382831	0.389907	0.398976	0.414827	0.401362	0.399338	0.331576	0.0595326	-0.157818	0.121537	0.853132	1	0.8656	0.657195	0.125107	-0.0651994	-0.0109056	0.0567347	-0.218524	-0.167649	0.306889	0.437667	0.364015	0.364464	0.436945	0.515579	0.419426	0.399616	0.400834	0.393381	0.472548	0.495858	0.477971	0.458247	0.430063	0.369373	0.392912	0.445589	0.458204
0.412959	0.40253	0.410655	0.395039	0.369561	0.35275	0.375535	0.411146	0.387277	0.377064	0.392063	0.402345	0.408487	0.40862	0.420243	0.401607	0.395507	0.334994	0.051281	-0.174583	0.0823266	0.668771	0.8656	1	0.836168	0.202951	-0.0121062	0.0381091	0.0974677	-0.183969	-0.129816	0.399234	0.551241	0.477179	0.380129	0.400501	0.496411	0.43883	0.406399	0.394831	0.408497	0.519865	0.581232	0.582952	0.568685	0.54099	0.47188	0.470614	0.510831	0.520717
0.450242	0.445	0.450236	0.436824	0.41878	0.404233	0.419726	0.448411	0.42756	0.422555	0.43494	0.443467	0.45094	0.460481	0.471377	0.447615	0.436142	0.390601	0.114334	-0.125131	0.101142	0.535829	0.657195	0.836168	1	0.534885	0.161244	0.13385	0.152472	-0.187865	-0.142897	0.372035	0.519412	0.474458	0.389064	0.396195	0.500513	0.470412	0.459119	0.454275	0.456768	0.532459	0.567173	0.553334	0.542998	0.533936	0.493845	0.498183	0.52615	0.53468
0.0292227	0.030522	0.0244017	0.015415	0.0383062	0.0432614	0.0197211	0.0134625	0.0117272	0.0177591	0.0377667	0.0350088	0.0266104	0.0402853	0.0414957	0.0340545	0.0311423	0.0317127	0.0252119	0.0301657	0.0631236	0.100476	0.125107	0.202951	0.534885	1	0.762256	0.520841	0.21741	0.102301	0.101439	0.0910366	0.0405436	0.0694226	0.121682	0.106987	0.061022	-0.011156	0.0351536	0.0907457	0.0685245	-0.0142699	-0.0483715	-0.0819234	-0.065041	-0.02029	-0.0211908	-0.0316598	-0.0333984	0.000913784
-0.114767	-0.119332	-0.131916	-0.143945	-0.122916	-0.113716	-0.136275	-0.151159	-0.146013	-0.151854	-0.133136	-0.135659	-0.148803	-0.155957	-0.178565	-0.19028	-0.180494	-0.163438	-0.0789842	0.0258616	-0.0140461	-0.0768533	-0.0651994	-0.0121062	0.161244	0.762256	1	0.900012	0.236435	0.188535	0.178101	0.0244965	-0.0312835	0.0149841	0.0216656	-0.0494148	-0.163794	-0.249192	-0.222464	-0.172947	-0.183204	-0.248775	-0.232988	-0.231028	-0.196147	-0.152253	-0.163842	-0.192819	-0.223325	-0.186001
-0.0250012	-0.0335029	-0.0437564	-0.0554407	-0.0440313	-0.0364907	-0.0508522	-0.0618227	-0.0603618	-0.0704378	-0.0535187	-0.0530297	-0.0646868	-0.0736139	-0.0993883	-0.117638	-0.107406	-0.0938454	-0.0606289	-0.00532382	-0.0156379	-0.0231709	-0.0109056	0.0381091	0.13385	0.520841	0.900012	1	0.38734	0.15824	0.142048	0.0976144	0.0826656	0.112488	0.070353	-0.00627027	-0.0776209	-0.135089	-0.127895	-0.099181	-0.106568	-0.126269	-0.0866677	-0.0733313	-0.0469244	-0.0199648	-0.0316718	-0.0475732	-0.0708904	-0.0409344
0.117495	0.114693	0.104916	0.111863	0.149267	0.158469	0.128357	0.109563	0.111225	0.122141	0.148016	0.138661	0.114341	0.122623	0.137227	0.148158	0.149587	0.176348	0.202655	0.188922	0.259127	0.17541	0.0567347	0.0974677	0.152472	0.21741	0.236435	0.38734	1	0.685927	0.626235	0.493752	0.152696	0.0840755	-0.00337513	-0.0356051	0.0416325	0.133227	0.18034	0.199439	0.168222	0.125772	0.127624	0.124957	0.10443	0.0866752	0.0832738	0.0821043	0.125846	0.14724
-0.0890744	-0.0882628	-0.108804	-0.100512	-0.0489058	-0.0360267	-0.0772072	-0.107741	-0.0913109	-0.0807493	-0.0585689	-0.0750864	-0.106889	-0.120843	-0.108647	-0.0776758	-0.0677815	-0.0166237	0.173619	0.309764	0.292165	-0.0274079	-0.218524	-0.183969	-0.187865	0.102301	0.188535	0.15824	0.685927	1	0.979268	0.463167	-0.099852	-0.159188	-0.241691	-0.310933	-0.313757	-0.214696	-0.169644	-0.143771	-0.145632	-0.220256	-0.201233	-0.184473	-0.202418	-0.227775	-0.243105	-0.288309	-0.263092	-0.239063
-0.0516695	-0.0513701	-0.0710192	-0.0644689	-0.0175989	-0.00859923	-0.0450621	-0.0715021	-0.0572356	-0.0474469	-0.0256776	-0.0408234	-0.0713967	-0.088346	-0.0721465	-0.0380292	-0.0274604	0.0149383	0.181452	0.299014	0.304501	0.0210291	-0.167649	-0.129816	-0.142897	0.101439	0.178101	0.142048	0.626235	0.979268	1	0.568573	-0.0307671	-0.111378	-0.204131	-0.273383	-0.268121	-0.176676	-0.140613	-0.115002	-0.109732	-0.174267	-0.14906	-0.131938	-0.153624	-0.184872	-0.208681	-0.257455	-0.228138	-0.200173
0.348309	0.339645	0.330025	0.326381	0.329633	0.31848	0.321923	0.328687	0.320615	0.321044	0.332948	0.325226	0.31546	0.300696	0.31598	0.322815	0.328873	0.323902	0.210274	0.0884606	0.25785	0.38122	0.306889	0.399234	0.372035	0.0910366	0.0244965	0.0976144	0.493752	0.463167	0.568573	1	0.683351	0.454652	0.187679	0.12224	0.249681	0.328176	0.299103	0.277191	0.293352	0.362843	0.437322	0.458269	0.427335	0.383305	0.335307	0.299765	0.337692	0.362708
0.396236	0.377556	0.373903	0.362906	0.335805	0.319528	0.346577	0.372359	0.352998	0.337234	0.337799	0.337073	0.342902	0.330468	0.323065	0.29089	0.290478	0.263813	0.0336499	-0.153655	0.0142574	0.364495	0.437667	0.551241	0.519412	0.0405436	-0.0312835	0.0826656	0.152696	-0.099852	-0.0307671	0.683351	1	0.856975	0.425509	0.315685	0.412081	0.407679	0.338427	0.294785	0.314709	0.458386	0.567165	0.605679	0.606417	0.585994	0.533698	0.508875	0.509937	0.526485
0.336039	0.319784	0.315782	0.307928	0.284072	0.269442	0.290153	0.313638	0.300728	0.284262	0.285812	0.284535	0.291712	0.289275	0.278562	0.244422	0.243681	0.226475	0.0414858	-0.116297	0.010477	0.293806	0.364015	0.477179	0.474458	0.0694226	0.0149841	0.112488	0.0840755	-0.159188	-0.111378	0.454652	0.856975	1	0.706045	0.471967	0.464357	0.408349	0.328388	0.283281	0.286566	0.389371	0.475719	0.504209	0.515728	0.510145	0.462236	0.441045	0.440351	0.460277
0.1906	0.184318	0.191897	0.186943	0.168091	0.155052	0.163993	0.184974	0.169183	0.167046	0.179993	0.177161	0.185877	0.21506	0.221326	0.20217	0.197883	0.147695	-0.0103223	-0.137937	-0.0462753	0.25597	0.364464	0.380129	0.389064	0.121682	0.0216656	0.070353	-0.00337513	-0.241691	-0.204131	0.187679	0.425509	0.706045	1	0.878816	0.671422	0.412866	0.336348	0.321844	0.284744	0.295469	0.280268	0.265281	0.269359	0.277723	0.250497	0.272086	0.294302	0.319791
0.176043	0.173082	0.191386	0.187223	0.16762	0.152267	0.16218	0.184826	0.163079	0.168039	0.184772	0.182706	0.194263	0.237629	0.2572	0.242657	0.23241	0.158725	-0.0380739	-0.191562	-0.0833621	0.298321	0.436945	0.400501	0.396195	0.106987	-0.0494148	-0.00627027	-0.0356051	-0.310933	-0.273383	0.12224	0.315685	0.471967	0.878816	1	0.845157	0.496762	0.398331	0.39356	0.348504	0.341719	0.283255	0.244788	0.235749	0.244338	0.228178	0.272565	0.313291	0.342395
0.368374	0.369052	0.390167	0.390327	0.370955	0.351036	0.364027	0.388267	0.369057	0.378629	0.390391	0.390423	0.406142	0.449463	0.478432	0.464017	0.449204	0.389919	0.139078	-0.104848	0.0625301	0.435208	0.515579	0.496411	0.500513	0.061022	-0.163794	-0.0776209	0.0416325	-0.313757	-0.268121	0.249681	0.412081	0.464357	0.671422	0.845157	1	0.815801	0.651922	0.609376	0.570175	0.582157	0.521259	0.469871	0.443457	0.441852	0.429931	0.466309	0.531951	0.553632
0.555774	0.5613	0.577125	0.587244	0.575857	0.559042	0.567694	0.582716	0.577466	0.589031	0.585712	0.584562	0.596363	0.621273	0.640534	0.625558	0.616235	0.615111	0.389155	0.10058	0.27441	0.460029	0.419426	0.43883	0.470412	-0.011156	-0.249192	-0.135089	0.133227	-0.214696	-0.176676	0.328176	0.407679	0.408349	0.412866	0.496762	0.815801	1	0.877253	0.748043	0.689414	0.725508	0.686085	0.633265	0.590876	0.577614	0.589035	0.604524	0.670232	0.6549
0.531715	0.539069	0.554628	0.563046	0.556345	0.54358	0.547665	0.561285	0.554802	0.569778	0.567267	0.565975	0.577476	0.60579	0.627782	0.615739	0.605382	0.606634	0.400779	0.126272	0.29355	0.45331	0.399616	0.406399	0.459119	0.0351536	-0.222464	-0.127895	0.18034	-0.169644	-0.140613	0.299103	0.338427	0.328388	0.336348	0.398331	0.651922	0.877253	1	0.925836	0.764383	0.72185	0.651367	0.586581	0.540871	0.531929	0.544343	0.558723	0.6222	0.604937
0.449697	0.457938	0.476353	0.482014	0.478378	0.466032	0.466585	0.479061	0.46889	0.485954	0.490545	0.490853	0.504024	0.54169	0.574334	0.572	0.562925	0.552165	0.366803	0.120677	0.284139	0.444124	0.400834	0.394831	0.454275	0.0907457	-0.172947	-0.099181	0.199439	-0.143771	-0.115002	0.277191	0.294785	0.283281	0.321844	0.39356	0.609376	0.748043	0.925836	1	0.879705	0.733326	0.58775	0.502157	0.452884	0.446021	0.447995	0.465732	0.539677	0.534597
0.47728	0.483434	0.500326	0.504262	0.494288	0.48179	0.48888	0.499563	0.492491	0.50236	0.502392	0.505642	0.521928	0.553433	0.586021	0.596462	0.594837	0.57421	0.380345	0.133773	0.311145	0.445895	0.393381	0.408497	0.456768	0.0685245	-0.183204	-0.106568	0.168222	-0.145632	-0.109732	0.293352	0.314709	0.286566	0.284744	0.348504	0.570175	0.689414	0.764383	0.879705	1	0.883961	0.661703	0.554723	0.494801	0.475859	0.476215	0.486419	0.558742	0.552364
0.622189	0.622448	0.636167	0.637418	0.611286	0.595611	0.61731	0.636674	0.629362	0.629686	0.61837	0.622929	0.640846	0.650186	0.663982	0.65928	0.660281	0.637416	0.365851	0.0599254	0.272573	0.50344	0.472548	0.519865	0.532459	-0.0142699	-0.248775	-0.126269	0.125772	-0.220256	-0.174267	0.362843	0.458386	0.389371	0.295469	0.341719	0.582157	0.725508	0.72185	0.733326	0.883961	1	0.889879	0.78269	0.706823	0.670281	0.667309	0.667733	0.722727	0.698697
0.688043	0.68208	0.68821	0.683329	0.65084	0.633174	0.662317	0.686816	0.679505	0.671218	0.656503	0.662015	0.678244	0.668159	0.666222	0.648586	0.649673	0.632019	0.337523	0.0187282	0.252711	0.527631	0.495858	0.581232	0.567173	-0.0483715	-0.232988	-0.0866677	0.127624	-0.201233	-0.14906	0.437322	0.567165	0.475719	0.280268	0.283255	0.521259	0.686085	0.651367	0.58775	0.661703	0.889879	1	0.944517	0.845045	0.784668	0.760708	0.741789	0.77957	0.744137
0.685612	0.676303	0.679892	0.671013	0.632582	0.614903	0.647724	0.674057	0.665828	0.650758	0.633048	0.638311	0.65481	0.632779	0.620226	0.592934	0.590746	0.574476	0.28251	-0.0254811	0.20543	0.495618	0.477971	0.582952	0.553334	-0.0819234	-0.231028	-0.0733313	0.124957	-0.184473	-0.131938	0.458269	0.605679	0.504209	0.265281	0.244788	0.469871	0.633265	0.586581	0.502157	0.554723	0.78269	0.944517	1	0.941304	0.853284	0.803193	0.770705	0.795398	0.757655
0.638865	0.628364	0.631337	0.623021	0.58221	0.564468	0.599551	0.626379	0.616355	0.599148	0.581209	0.587894	0.601931	0.573518	0.554438	0.518549	0.515986	0.499884	0.216749	-0.0723907	0.137871	0.44589	0.458247	0.568685	0.542998	-0.065041	-0.196147	-0.0469244	0.10443	-0.202418	-0.153624	0.427335	0.606417	0.515728	0.269359	0.235749	0.443457	0.590876	0.540871	0.452884	0.494801	0.706823	0.845045	0.941304	1	0.946524	0.845313	0.778849	0.779274	0.744476
0.595339	0.585691	0.588673	0.580827	0.542089	0.52506	0.558906	0.585004	0.574849	0.559974	0.540353	0.547041	0.560134	0.534816	0.514591	0.475798	0.473747	0.457011	0.179543	-0.0945095	0.0943795	0.395945	0.430063	0.54099	0.533936	-0.02029	-0.152253	-0.0199648	0.0866752	-0.227775	-0.184872	0.383305	0.585994	0.510145	0.277723	0.244338	0.441852	0.577614	0.531929	0.446021	0.475859	0.670281	0.784668	0.853284	0.946524	1	0.92214	0.801456	0.76805	0.724144
0.60386	0.593969	0.596853	0.591237	0.552333	0.539459	0.571144	0.59343	0.5876	0.573549	0.546652	0.550609	0.562356	0.537165	0.5146	0.475854	0.473578	0.462396	0.197248	-0.0750404	0.0892277	0.339009	0.369373	0.47188	0.493845	-0.0211908	-0.163842	-0.0316718	0.0832738	-0.243105	-0.208681	0.335307	0.533698	0.462236	0.250497	0.228178	0.429931	0.589035	0.544343	0.447995	0.476215	0.667309	0.760708	0.803193	0.845313	0.92214	1	0.912754	0.818333	0.734704
0.600577	0.590726	0.597935	0.594728	0.552788	0.540424	0.569274	0.592155	0.583112	0.571236	0.547204	0.55076	0.561668	0.541798	0.521702	0.478502	0.472032	0.456547	0.184606	-0.0988705	0.0637237	0.344536	0.392912	0.470614	0.498183	-0.0316598	-0.192819	-0.0475732	0.0821043	-0.288309	-0.257455	0.299765	0.508875	0.441045	0.272086	0.272565	0.466309	0.604524	0.558723	0.465732	0.486419	0.667733	0.741789	0.770705	0.778849	0.801456	0.912754	1	0.920642	0.775043
0.613735	0.607419	0.61658	0.614623	0.575387	0.560768	0.586764	0.611004	0.600144	0.591113	0.572694	0.575426	0.589752	0.57863	0.568915	0.53425	0.527572	0.510068	0.225851	-0.0760001	0.111157	0.410451	0.445589	0.510831	0.52615	-0.0333984	-0.223325	-0.0708904	0.125846	-0.263092	-0.228138	0.337692	0.509937	0.440351	0.294302	0.313291	0.531951	0.670232	0.6222	0.539677	0.558742	0.722727	0.77957	0.795398	0.779274	0.76805	0.818333	0.920642	1	0.908496
0.556201	0.551262	0.559743	0.554862	0.515277	0.497036	0.523967	0.554324	0.541123	0.529894	0.516008	0.519196	0.535002	0.529601	0.526667	0.502932	0.496218	0.46535	0.188374	-0.0953895	0.0905151	0.412298	0.458204	0.520717	0.53468	0.000913784	-0.186001	-0.0409344	0.14724	-0.239063	-0.200173	0.362708	0.526485	0.460277	0.319791	0.342395	0.553632	0.6549	0.604937	0.534597	0.552364	0.698697	0.744137	0.757655	0.744476	0.724144	0.734704	0.775043	0.908496	1
0.517502	0.507909	0.512734	0.508199	0.466386	0.444258	0.473759	0.505683	0.493446	0.477088	0.460477	0.466668	0.482161	0.471748	0.464493	0.443774	0.441967	0.409049	0.142704	-0.115764	0.063101	0.381121	0.425793	0.505259	0.51181	-0.000784212	-0.153112	-0.0114925	0.143735	-0.210027	-0.166741	0.398994	0.583858	0.521966	0.326284	0.319603	0.514428	0.603378	0.553071	0.482128	0.50392	0.655336	0.719772	0.746514	0.747015	0.724154	0.714496	0.722865	0.802729	0.91854
0.508616	0.493816	0.493595	0.490857	0.449496	0.426334	0.456618	0.483422	0.474605	0.45585	0.436544	0.441967	0.457626	0.439677	0.424807	0.402512	0.40332	0.381545	0.15071	-0.0795843	0.0880857	0.360617	0.386819	0.48471	0.473281	-0.0126813	-0.118694	0.018182	0.150027	-0.141679	-0.0914634	0.453508	0.622523	0.563014	0.320521	0.276592	0.447615	0.542509	0.494103	0.421389	0.44513	0.60153	0.695454	0.740918	0.743505	0.716664	0.69707	0.681536	0.720999	0.775363
0.476678	0.456003	0.450345	0.445538	0.411423	0.390877	0.41641	0.436462	0.432291	0.412542	0.396418	0.396582	0.405234	0.378486	0.355698	0.330819	0.333914	0.327044	0.153817	-0.0335145	0.109498	0.328663	0.346366	0.455506	0.430661	0.0119174	-0.0406675	0.0829089	0.179805	-0.0474641	0.00299694	0.483762	0.615085	0.564299	0.310971	0.230263	0.362287	0.451337	0.409658	0.346974	0.367504	0.510801	0.623403	0.675538	0.677195	0.652619	0.629573	0.603959	0.623595	0.651072
0.42394	0.4037	0.397162	0.3957	0.36932	0.350572	0.366163	0.377888	0.379427	0.364766	0.348032	0.343816	0.345058	0.312918	0.283614	0.255559	0.261661	0.271677	0.147879	-0.00352849	0.0894098	0.244975	0.269841	0.366287	0.357126	0.0363011	0.0121385	0.11967	0.164249	-0.0397099	0.000857127	0.416561	0.543922	0.520126	0.294994	0.197425	0.29748	0.388594	0.35394	0.29476	0.301696	0.416023	0.511795	0.554357	0.560554	0.553128	0.553336	0.537504	0.539576	0.555935
0.419292	0.401478	0.399023	0.401633	0.375975	0.356555	0.368682	0.38142	0.38062	0.37326	0.354157	0.35016	0.350904	0.320581	0.291079	0.255596	0.25957	0.26718	0.117141	-0.053923	0.0215185	0.208738	0.268982	0.345426	0.367852	0.0674998	0.0155512	0.115892	0.135026	-0.116082	-0.0815958	0.355473	0.506485	0.483149	0.312249	0.246934	0.345763	0.427232	0.389498	0.323892	0.316782	0.422069	0.483086	0.511786	0.526182	0.538533	0.56103	0.566164	0.562644	0.564405
0.381497	0.36847	0.368419	0.375457	0.346425	0.331764	0.345312	0.361252	0.356653	0.354739	0.333081	0.328819	0.331759	0.309419	0.285325	0.249995	0.25091	0.25761	0.0917172	-0.0893806	-0.023665	0.178241	0.26186	0.326315	0.372467	0.0828406	-0.00524873	0.0901149	0.12835	-0.164734	-0.138979	0.296729	0.4503	0.431877	0.323305	0.293528	0.391027	0.462401	0.428448	0.360737	0.339261	0.431548	0.462749	0.478921	0.494448	0.519869	0.556095	0.575735	0.579668	0.572224
0.351323	0.343561	0.344401	0.35493	0.326774	0.318424	0.333053	0.345652	0.343779	0.345695	0.320928	0.314461	0.316018	0.300551	0.281235	0.251322	0.253563	0.272659	0.131699	-0.0414892	0.00881381	0.155359	0.220924	0.274649	0.337765	0.0827741	-0.0213018	0.0689401	0.134021	-0.171766	-0.15797	0.235268	0.372776	0.369928	0.298316	0.282766	0.389385	0.479176	0.449805	0.385065	0.355767	0.427628	0.435816	0.442667	0.453646	0.483483	0.537678	0.558828	0.568612	0.551767
0.360965	0.353997	0.35523	0.363628	0.333939	0.325558	0.34332	0.355423	0.354298	0.353964	0.328218	0.320294	0.320963	0.302949	0.276207	0.240432	0.245827	0.269639	0.13025	-0.0435054	0.00459523	0.146591	0.213298	0.27466	0.336362	0.082007	-0.0156072	0.0747553	0.130848	-0.17233	-0.162961	0.225022	0.370879	0.367738	0.268848	0.244668	0.360978	0.466454	0.428509	0.361613	0.348884	0.440331	0.460327	0.474109	0.487948	0.515038	0.569685	0.575993	0.577991	0.554018
0.36062	0.35266	0.349246	0.357664	0.33317	0.32766	0.337967	0.34546	0.351104	0.350576	0.326052	0.317022	0.312667	0.286114	0.254184	0.220952	0.2309	0.266116	0.154519	0.00404995	0.0411049	0.112857	0.152421	0.233744	0.293838	0.0932892	0.0225817	0.0991282	0.156262	-0.0823573	-0.0799239	0.222937	0.329642	0.320799	0.186742	0.143177	0.25496	0.397857	0.367279	0.290685	0.282036	0.387262	0.435916	0.457923	0.469219	0.491082	0.547532	0.538428	0.52923	0.498625
0.417774	0.408082	0.402938	0.412085	0.38913	0.38237	0.391525	0.400667	0.407502	0.405949	0.379316	0.371343	0.367937	0.338739	0.303752	0.269601	0.281774	0.314375	0.18314	0.0158841	0.0710839	0.150674	0.175182	0.246211	0.3112	0.0891078	0.0256625	0.11718	0.163351	-0.0917103	-0.0843436	0.23978	0.341727	0.322556	0.199664	0.164821	0.280235	0.427449	0.392749	0.307611	0.300222	0.418647	0.475451	0.494346	0.497933	0.522412	0.589506	0.584903	0.572332	0.539559
0.471419	0.456337	0.451029	0.455982	0.426237	0.415338	0.433153	0.44936	0.451259	0.444663	0.419132	0.413764	0.413948	0.381971	0.344045	0.303294	0.313085	0.330309	0.154562	-0.038668	0.0581062	0.222868	0.257975	0.334847	0.388175	0.097796	0.0379654	0.144087	0.161412	-0.118995	-0.0983165	0.303795	0.435799	0.393819	0.242382	0.206001	0.314342	0.433771	0.397913	0.32175	0.324281	0.464832	0.542728	0.572003	0.577164	0.590284	0.635286	0.625445	0.614147	0.592723
0.469551	0.448	0.442198	0.438042	0.39994	0.386205	0.41209	0.436884	0.430965	0.415326	0.392757	0.392663	0.396021	0.360309	0.32224	0.279475	0.28726	0.276172	0.0673865	-0.126367	0.00431014	0.271799	0.339091	0.430408	0.451343	0.110048	0.0653069	0.17185	0.157279	-0.110242	-0.077865	0.371157	0.536569	0.479213	0.282782	0.230622	0.31662	0.385012	0.350036	0.286846	0.295887	0.458059	0.565395	0.613578	0.630683	0.628666	0.632987	0.617637	0.60805	0.607668
0.393285	0.367811	0.364362	0.351453	0.30937	0.297733	0.324613	0.352586	0.339852	0.320485	0.302827	0.305628	0.310304	0.276455	0.238457	0.189462	0.192605	0.155192	-0.0579685	-0.225923	-0.105062	0.247472	0.364979	0.435556	0.442435	0.134435	0.109979	0.196103	0.101978	-0.147696	-0.116048	0.323582	0.543626	0.506515	0.336218	0.282146	0.314775	0.298121	0.253926	0.198264	0.199896	0.355107	0.466931	0.523385	0.556478	0.559437	0.54645	0.544636	0.524094	0.538714
0.304582	0.280437	0.278399	0.26248	0.220297	0.209965	0.232659	0.26022	0.246768	0.226437	0.213739	0.217684	0.221257	0.186783	0.148638	0.0936695	0.0917579	0.048911	-0.139867	-0.267883	-0.177057	0.185743	0.323765	0.376767	0.380658	0.143097	0.145192	0.206755	0.0372659	-0.157488	-0.12834	0.256265	0.494071	0.474163	0.329346	0.268798	0.253971	0.185664	0.135248	0.0884191	0.0852754	0.222237	0.337361	0.399062	0.443113	0.451143	0.431631	0.435458	0.399145	0.421308
0.298321	0.276824	0.273918	0.260451	0.220642	0.211446	0.228453	0.253213	0.244513	0.224658	0.211153	0.213456	0.212589	0.172828	0.129046	0.0738867	0.0706027	0.0379094	-0.126894	-0.236935	-0.171851	0.132833	0.253273	0.298763	0.316272	0.143669	0.160646	0.204979	0.00583765	-0.139979	-0.115846	0.202584	0.427874	0.414587	0.282888	0.22031	0.185208	0.124215	0.077988	0.0294535	0.0239864	0.149372	0.256481	0.319659	0.370239	0.384998	0.380452	0.38838	0.335551	0.347131
0.276191	0.256078	0.250961	0.241412	0.208127	0.20278	0.213982	0.234468	0.228971	0.212022	0.19772	0.19699	0.192068	0.151391	0.102251	0.0503137	0.0486575	0.0325198	-0.0874501	-0.171876	-0.139581	0.0758243	0.170786	0.208582	0.241657	0.14126	0.167838	0.197761	0.00547383	-0.102366	-0.0891779	0.145974	0.34639	0.351094	0.245904	0.181592	0.130946	0.0773568	0.0435017	-0.00171861	-0.0136944	0.0888008	0.175403	0.235519	0.290708	0.313251	0.327836	0.339561	0.275832	0.277135
0.272878	0.255023	0.253191	0.244762	0.215487	0.213034	0.221418	0.237255	0.230038	0.216403	0.201936	0.198018	0.192458	0.155454	0.108505	0.0578527	0.0525774	0.0401033	-0.0608231	-0.142596	-0.135441	0.0340608	0.131039	0.157282	0.204594	0.131535	0.150856	0.179898	-0.0141266	-0.134278	-0.125143	0.100135	0.304884	0.327267	0.261596	0.205498	0.151992	0.0948768	0.0695694	0.0265006	0.00592506	0.0880457	0.151267	0.204674	0.262976	0.295574	0.322499	0.343422	0.281326	0.280021
0.281308	0.268504	0.271418	0.262451	0.235246	0.233522	0.239635	0.250508	0.243891	0.234092	0.219695	0.212761	0.207829	0.17564	0.137127	0.0931642	0.084875	0.0702439	-0.0237166	-0.113474	-0.113494	0.0302874	0.125636	0.140491	0.196709	0.121468	0.125387	0.158258	-0.0253423	-0.165984	-0.154408	0.088829	0.291701	0.316181	0.275694	0.231857	0.194749	0.145538	0.124925	0.0851105	0.063559	0.12658	0.165913	0.208277	0.25891	0.295744	0.327753	0.351531	0.299705	0.299284
0.316031	0.304725	0.306564	0.298429	0.27296	0.272334	0.276363	0.282777	0.279629	0.271759	0.254937	0.249223	0.244149	0.211275	0.169008	0.12182	0.115899	0.109988	0.0223417	-0.0727501	-0.072435	0.0362716	0.110663	0.128896	0.204433	0.146083	0.151376	0.184316	-0.00455314	-0.15317	-0.141498	0.0989751	0.290574	0.321745	0.284722	0.236491	0.209189	0.173412	0.151485	0.114911	0.095359	0.156091	0.186785	0.216358	0.263102	0.30414	0.34525	0.364398	0.308629	0.299346
0.311776	0.302938	0.304972	0.302294	0.282223	0.283702	0.28189	0.279014	0.282607	0.280085	0.260385	0.252749	0.248678	0.218078	0.169511	0.121337	0.120063	0.134978	0.0713058	-0.0138677	-0.0309126	-0.00857363	0.0340258	0.0521611	0.153485	0.146978	0.140315	0.159773	-0.011592	-0.137132	-0.132146	0.0468516	0.206952	0.256797	0.235978	0.187967	0.173456	0.171374	0.153754	0.121164	0.100513	0.140572	0.149469	0.163733	0.206055	0.257839	0.318871	0.332247	0.267792	0.244466
0.310756	0.304562	0.306238	0.309071	0.29613	0.300219	0.292666	0.285758	0.29381	0.295637	0.276227	0.26424	0.258642	0.231023	0.186554	0.143447	0.142521	0.176494	0.147943	0.0679917	0.0330291	-0.0255465	-0.012642	-0.00486551	0.0974711	0.111828	0.086883	0.101019	-0.00392079	-0.108118	-0.107706	0.0205312	0.132552	0.191142	0.193033	0.15172	0.157891	0.197498	0.189251	0.159831	0.134396	0.151261	0.137926	0.142017	0.175119	0.225791	0.296825	0.311561	0.256437	0.226917
0.296459	0.294415	0.29552	0.308096	0.307269	0.312443	0.296704	0.288238	0.302081	0.312311	0.293895	0.279258	0.269664	0.249212	0.217572	0.187273	0.188083	0.239156	0.252846	0.178662	0.125155	-0.0256202	-0.0552329	-0.0668455	0.0397024	0.0821384	0.0290184	0.0363702	0.0424182	-0.0533065	-0.0596797	0.0146113	0.0567384	0.112775	0.145707	0.126057	0.161366	0.240056	0.249174	0.230834	0.199919	0.178532	0.130207	0.114179	0.128792	0.170753	0.246977	0.276106	0.244678	0.211884
0.290739	0.29195	0.295095	0.313379	0.32118	0.327018	0.306356	0.294021	0.311237	0.326167	0.308111	0.295727	0.284715	0.268142	0.246561	0.228543	0.232206	0.290127	0.314868	0.236797	0.187887	-0.0118512	-0.0837028	-0.108382	0.0053878	0.0624265	-0.0167238	-0.0161291	0.0750665	-0.0107319	-0.023241	0.00181367	-0.00378736	0.0474541	0.0975029	0.0890902	0.136284	0.248588	0.277067	0.263436	0.229547	0.185768	0.120351	0.0917826	0.0872434	0.115992	0.192635	0.235205	0.2235	0.183579
0.308442	0.311398	0.312476	0.326869	0.332007	0.336691	0.319573	0.307756	0.323446	0.337691	0.321127	0.311727	0.301846	0.285724	0.266511	0.245818	0.253434	0.30894	0.323895	0.236274	0.203793	0.0288163	-0.0480855	-0.0699495	0.0360692	0.0566896	-0.0275227	-0.0227138	0.0937857	0.00397052	-0.00258571	0.0466198	0.0310945	0.0727292	0.111021	0.100053	0.151773	0.267552	0.299293	0.282874	0.254248	0.222708	0.160747	0.134772	0.126872	0.144279	0.21062	0.250682	0.249602	0.212983
0.33642	0.335756	0.334113	0.340001	0.336364	0.339777	0.330816	0.325992	0.337345	0.349272	0.339332	0.332836	0.322162	0.305315	0.287019	0.258035	0.265398	0.304456	0.279488	0.172392	0.170996	0.0992061	0.0588262	0.0529222	0.131363	0.0648332	-0.0219926	-0.000520898	0.122488	0.000248638	0.00445164	0.130249	0.136412	0.165835	0.186278	0.176056	0.228557	0.308934	0.330352	0.314142	0.286833	0.282178	0.239146	0.224091	0.219001	0.224797	0.270289	0.303856	0.31229	0.290443
0.42506	0.417647	0.414767	0.413382	0.398829	0.396875	0.400754	0.408908	0.412811	0.417598	0.411266	0.409941	0.400622	0.377942	0.361225	0.324281	0.325939	0.34795	0.256366	0.100843	0.161349	0.246503	0.24665	0.266524	0.303028	0.0710585	-0.0249714	0.0332208	0.163689	-0.0112519	0.0152093	0.292833	0.327161	0.324832	0.293586	0.276109	0.352572	0.414661	0.418453	0.392364	0.366358	0.406507	0.407006	0.414234	0.409455	0.3989	0.41476	0.43482	0.451218	0.4365
0.434833	0.425698	0.425011	0.418486	0.397781	0.389168	0.402471	0.418619	0.413499	0.414285	0.40751	0.407817	0.402298	0.379286	0.367242	0.331017	0.326911	0.326736	0.188686	0.0152687	0.108356	0.29634	0.335421	0.36766	0.387916	0.0722435	-0.025401	0.0467541	0.140738	-0.0605736	-0.0219206	0.343223	0.414554	0.388578	0.337444	0.330181	0.408788	0.435159	0.418327	0.389887	0.369161	0.43517	0.467211	0.488213	0.485668	0.470072	0.465876	0.469583	0.48433	0.481205
0.410652	0.402235	0.40422	0.394751	0.372133	0.362537	0.377799	0.394667	0.386297	0.385483	0.380791	0.382054	0.378633	0.35803	0.347863	0.312461	0.306671	0.296145	0.149635	-0.0182031	0.0811785	0.293906	0.342507	0.373024	0.388711	0.074824	-0.0171548	0.0469798	0.107617	-0.0846056	-0.0468533	0.318621	0.412294	0.380778	0.332259	0.33216	0.402226	0.404883	0.385475	0.362797	0.342056	0.402464	0.437076	0.463358	0.463797	0.448392	0.434587	0.437877	0.449406	0.450276
0.422064	0.411415	0.416203	0.401703	0.373432	0.36229	0.381994	0.403695	0.392543	0.387405	0.38512	0.387263	0.387734	0.371827	0.363689	0.324564	0.31883	0.291444	0.114017	-0.0710254	0.0486508	0.340215	0.416024	0.44115	0.443311	0.077109	-0.0261444	0.042383	0.0802011	-0.135545	-0.0898925	0.340011	0.471995	0.437308	0.393243	0.398424	0.477748	0.44512	0.416021	0.396867	0.376859	0.443823	0.475574	0.506581	0.513187	0.497582	0.472466	0.485137	0.495257	0.496973
0.396604	0.385747	0.393421	0.374278	0.337982	0.324916	0.351493	0.377012	0.360482	0.354374	0.352212	0.355487	0.36007	0.348805	0.344334	0.304004	0.293377	0.246571	0.0412479	-0.150347	-0.0206606	0.343993	0.456472	0.483194	0.466557	0.0541929	-0.0480717	0.0314274	0.0395345	-0.18995	-0.137407	0.335161	0.500507	0.464211	0.430121	0.444014	0.515549	0.446176	0.404579	0.383127	0.365654	0.447881	0.488466	0.524468	0.533958	0.516787	0.48246	0.499382	0.509317	0.517627
0.379794	0.36861	0.37782	0.355595	0.313051	0.298738	0.330004	0.357841	0.33776	0.332714	0.329342	0.335601	0.342408	0.331757	0.329092	0.286987	0.272988	0.21452	-0.00762019	-0.204022	-0.0756604	0.323124	0.460332	0.487514	0.466659	0.0351514	-0.063138	0.0269712	0.00600474	-0.241233	-0.187212	0.310233	0.50501	0.472219	0.441363	0.461563	0.53203	0.446444	0.399588	0.375333	0.355111	0.445316	0.48881	0.523987	0.535987	0.521238	0.482376	0.498302	0.510312	0.525877
0.370624	0.357184	0.367779	0.34419	0.298408	0.281474	0.313667	0.345089	0.323164	0.313427	0.311855	0.321175	0.328703	0.31487	0.310241	0.265952	0.254973	0.1921	-0.0358143	-0.230928	-0.097815	0.327049	0.478312	0.512104	0.478194	0.0285159	-0.0566544	0.0381201	-0.0032422	-0.252918	-0.196315	0.320622	0.537423	0.504992	0.452029	0.464528	0.53449	0.435515	0.385711	0.362917	0.343598	0.441458	0.494065	0.531724	0.546495	0.531822	0.485583	0.499694	0.508475	0.524252
0.393124	0.379106	0.390274	0.369226	0.324675	0.305854	0.337681	0.370779	0.349326	0.340081	0.337215	0.345719	0.352442	0.338364	0.336103	0.296027	0.288313	0.227482	-0.00591782	-0.211361	-0.0696452	0.353439	0.49225	0.524738	0.494385	0.0338462	-0.0642411	0.0284358	0.00184456	-0.255293	-0.196452	0.331755	0.539356	0.505448	0.457451	0.474345	0.555322	0.467651	0.422251	0.398036	0.374349	0.466147	0.513287	0.545924	0.555581	0.541717	0.500692	0.518372	0.532002	0.542236
0.41515	0.402513	0.413924	0.394718	0.349764	0.332042	0.364709	0.397148	0.376012	0.368356	0.362709	0.370571	0.379023	0.36818	0.368569	0.331949	0.324066	0.266983	0.0212137	-0.198981	-0.0488121	0.373562	0.503263	0.531486	0.509265	0.0346576	-0.0844296	0.00628316	-0.00451521	-0.27942	-0.220981	0.328332	0.535542	0.493609	0.451434	0.480304	0.576282	0.502772	0.46069	0.433571	0.410078	0.500863	0.537739	0.562756	0.569924	0.556478	0.523062	0.546985	0.565006	0.569599
0.463987	0.454474	0.46523	0.450177	0.406645	0.390399	0.419612	0.447831	0.431901	0.426808	0.417633	0.42618	0.436881	0.426423	0.427245	0.391311	0.381201	0.338845	0.0985069	-0.138125	0.0202433	0.388069	0.482586	0.516006	0.501598	0.00761539	-0.131869	-0.0362821	0.00888056	-0.271613	-0.217235	0.334387	0.520413	0.470567	0.418184	0.451097	0.58029	0.55619	0.512951	0.474146	0.452808	0.547998	0.579741	0.595934	0.596663	0.583993	0.562377	0.585136	0.60779	0.60156
0.532604	0.528589	0.537429	0.531457	0.496066	0.482574	0.507999	0.528734	0.519944	0.520662	0.506575	0.512737	0.524771	0.51751	0.521575	0.492078	0.48438	0.463413	0.239889	-0.0158405	0.14367	0.393966	0.418549	0.448163	0.454668	-0.032785	-0.1972	-0.0939901	0.0331312	-0.247835	-0.201183	0.312027	0.451323	0.412459	0.36565	0.403015	0.577958	0.632608	0.599543	0.550401	0.53252	0.613408	0.622635	0.619683	0.603482	0.592174	0.590249	0.611268	0.646799	0.630847
0.540953	0.539062	0.54807	0.548371	0.517405	0.507853	0.530996	0.547947	0.541936	0.544595	0.52776	0.531685	0.546305	0.547444	0.5519	0.527114	0.522019	0.510867	0.308351	0.0531225	0.198202	0.372242	0.36362	0.383483	0.406152	-0.0551474	-0.239346	-0.140531	0.0292932	-0.242539	-0.201666	0.268173	0.382928	0.360784	0.33562	0.37972	0.57118	0.656234	0.628706	0.579523	0.557324	0.621041	0.613808	0.598486	0.569996	0.556458	0.56765	0.596469	0.632483	0.608924
0.528859	0.524059	0.533825	0.529364	0.493613	0.479839	0.50831	0.531626	0.521242	0.518661	0.502243	0.508622	0.526729	0.526935	0.531332	0.505197	0.497701	0.472739	0.256328	0.0027753	0.156223	0.385922	0.402329	0.425919	0.435782	-0.0556715	-0.229637	-0.130526	-0.00221572	-0.273962	-0.226611	0.282844	0.431834	0.406289	0.364269	0.403043	0.587521	0.638861	0.597884	0.550676	0.531671	0.611921	0.623376	0.619984	0.595509	0.574142	0.569723	0.595355	0.625935	0.613096
0.526011	0.520211	0.531843	0.525039	0.483601	0.465638	0.500721	0.527427	0.513623	0.508807	0.49211	0.499797	0.518768	0.516104	0.517493	0.49201	0.48607	0.451093	0.214873	-0.0408804	0.119415	0.386815	0.421677	0.451372	0.446746	-0.0798688	-0.236384	-0.125063	-0.0244809	-0.308149	-0.259071	0.280123	0.456361	0.42773	0.376495	0.40973	0.587876	0.626787	0.576128	0.52201	0.510583	0.611449	0.636169	0.639878	0.618506	0.59444	0.581523	0.598426	0.628186	0.623228
0.554847	0.549162	0.559198	0.554014	0.511528	0.492351	0.52995	0.555376	0.544125	0.537244	0.51805	0.525711	0.543718	0.539403	0.535499	0.512137	0.508518	0.478167	0.239823	-0.018994	0.144287	0.38618	0.401858	0.43785	0.43038	-0.102956	-0.249118	-0.132158	-0.0212476	-0.285436	-0.237079	0.289439	0.456553	0.429281	0.358749	0.378204	0.560053	0.623821	0.570325	0.505128	0.501459	0.614506	0.647921	0.655279	0.630781	0.604265	0.594085	0.603662	0.636681	0.623579
0.606862	0.600238	0.608896	0.609841	0.572664	0.558515	0.59194	0.608508	0.606088	0.600926	0.575519	0.578473	0.595533	0.58857	0.581054	0.563054	0.561676	0.553256	0.332737	0.0665704	0.223591	0.364926	0.327899	0.37202	0.384153	-0.108374	-0.249241	-0.137838	0.00384611	-0.232302	-0.189965	0.285529	0.409045	0.380247	0.294493	0.30905	0.504271	0.62495	0.581486	0.508534	0.503434	0.609034	0.641674	0.646528	0.612819	0.586872	0.59269	0.596727	0.63333	0.5983
0.66216	0.658648	0.664004	0.668227	0.635474	0.626328	0.654822	0.666242	0.671077	0.668642	0.638472	0.638271	0.653314	0.641929	0.632835	0.618841	0.619287	0.62847	0.415845	0.139591	0.299887	0.372188	0.287669	0.332606	0.357822	-0.106014	-0.246266	-0.138895	0.0336701	-0.184902	-0.147286	0.287204	0.364786	0.331452	0.24097	0.255182	0.462775	0.632285	0.593735	0.512825	0.516617	0.624171	0.653336	0.645973	0.601022	0.574357	0.594581	0.592588	0.631178	0.585056
0.680958	0.680152	0.686155	0.689842	0.656795	0.646037	0.676622	0.689972	0.692253	0.687731	0.65527	0.656627	0.675042	0.664636	0.654569	0.637222	0.64028	0.64352	0.411682	0.120666	0.286765	0.386559	0.30723	0.348596	0.378594	-0.0946949	-0.241551	-0.132115	0.017806	-0.221111	-0.182334	0.277213	0.370845	0.334182	0.245289	0.264608	0.477369	0.644576	0.603854	0.518826	0.533453	0.656451	0.684321	0.670829	0.625558	0.599947	0.62209	0.621883	0.658672	0.615969
0.702535	0.70229	0.707598	0.714182	0.684179	0.674312	0.701115	0.711697	0.715308	0.711833	0.680174	0.682636	0.701055	0.690483	0.680031	0.663881	0.668776	0.679508	0.452478	0.15631	0.318075	0.383795	0.287904	0.323533	0.359336	-0.0935732	-0.24496	-0.137496	0.0212266	-0.216741	-0.181161	0.257569	0.338768	0.308043	0.227431	0.246157	0.458064	0.637957	0.603734	0.516283	0.533673	0.652091	0.672192	0.651491	0.600564	0.577889	0.609085	0.612117	0.650897	0.604735
[truncated: 44 more columns]

## Sheet: 300mT
1	0.986264	0.971008	0.963221	0.925162	0.929526	0.96079	0.963845	0.96565	0.96028	0.938139	0.936577	0.93457	0.920599	0.878004	0.819449	0.824919	0.820146	0.301427	0.0784639	0.30779	0.630683	0.660775	0.621137	0.569991	0.122371	-0.0236348	0.0354498	0.0447269	-0.0987677	-0.0905571	0.362646	0.675223	0.471341	0.255716	0.360536	0.409915	0.50266	0.530742	0.454623	0.50152	0.637534	0.690617	0.723832	0.679638	0.619499	0.657896	0.631401	0.553199	0.466452
0.986264	1	0.984896	0.967202	0.927437	0.93139	0.959785	0.961685	0.962436	0.957516	0.937065	0.936656	0.934917	0.920304	0.876928	0.819533	0.827478	0.820435	0.296424	0.0735185	0.308666	0.639957	0.669632	0.626426	0.572971	0.122282	-0.026025	0.0332935	0.0449156	-0.0986399	-0.0896375	0.365645	0.673914	0.46632	0.250031	0.358122	0.409512	0.502109	0.532659	0.459656	0.505185	0.637883	0.689656	0.721773	0.677208	0.617678	0.654331	0.629435	0.554459	0.468306
0.971008	0.984896	1	0.982295	0.933882	0.934127	0.961397	0.962154	0.961894	0.956125	0.934169	0.934058	0.935854	0.92036	0.875836	0.815645	0.823174	0.813573	0.280604	0.0568416	0.294052	0.635955	0.668064	0.625025	0.565184	0.104868	-0.0447666	0.0162787	0.0259098	-0.112202	-0.1009	0.356949	0.671535	0.459941	0.241114	0.347804	0.404094	0.499375	0.529084	0.455339	0.497294	0.634452	0.688914	0.725508	0.68227	0.621835	0.654348	0.630038	0.56031	0.473634
0.963221	0.967202	0.982295	1	0.964351	0.951356	0.964852	0.963515	0.962488	0.957044	0.93316	0.93324	0.935572	0.919006	0.874942	0.816632	0.825669	0.816392	0.289311	0.0661556	0.301267	0.638175	0.671508	0.624312	0.562254	0.102818	-0.0439966	0.0134215	0.0165482	-0.116004	-0.103767	0.3582	0.675297	0.464953	0.249139	0.350411	0.398937	0.497872	0.527045	0.450329	0.495688	0.634407	0.686837	0.721275	0.678928	0.619158	0.653417	0.624073	0.550652	0.465642
0.925162	0.927437	0.933882	0.964351	1	0.981945	0.948397	0.930756	0.925684	0.924185	0.908485	0.907396	0.905429	0.89234	0.854579	0.799645	0.805596	0.803451	0.313258	0.0992147	0.3297	0.642358	0.667599	0.611865	0.557476	0.13544	-0.00105806	0.0455622	0.0635802	-0.0538154	-0.042402	0.392104	0.651787	0.453899	0.254936	0.353057	0.395397	0.48609	0.513128	0.445379	0.491863	0.617053	0.660593	0.677812	0.633211	0.579517	0.611606	0.579291	0.504317	0.429204
0.929526	0.93139	0.934127	0.951356	0.981945	1	0.969619	0.942089	0.93262	0.93083	0.918988	0.922895	0.920976	0.906454	0.867583	0.809741	0.813249	0.807326	0.286038	0.0672436	0.308808	0.648787	0.675006	0.625614	0.569583	0.131027	-0.0173724	0.0279821	0.068525	-0.045147	-0.0308724	0.405707	0.649326	0.436214	0.228166	0.334543	0.398479	0.488894	0.511962	0.450383	0.493013	0.614477	0.661447	0.689185	0.645323	0.588505	0.606195	0.57632	0.512535	0.435159
0.96079	0.959785	0.961397	0.964852	0.948397	0.969619	1	0.983936	0.97015	0.962927	0.944178	0.948391	0.949466	0.933014	0.891579	0.833023	0.83965	0.829558	0.280015	0.0532426	0.3008	0.656858	0.687597	0.63946	0.579329	0.114517	-0.0399803	0.0104435	0.0198189	-0.106888	-0.0911155	0.376999	0.676494	0.454939	0.234115	0.343852	0.400726	0.497853	0.530463	0.461132	0.503933	0.636719	0.688974	0.722604	0.679508	0.618232	0.640255	0.608696	0.541181	0.458234
0.963845	0.961685	0.962154	0.963515	0.930756	0.942089	0.983936	1	0.987827	0.971145	0.946178	0.946912	0.946368	0.930692	0.889502	0.831799	0.83948	0.828835	0.285073	0.0585605	0.301721	0.652601	0.684219	0.636445	0.580379	0.11857	-0.0350276	0.0176687	0.0111124	-0.129179	-0.115535	0.360198	0.684153	0.468478	0.247198	0.354764	0.400541	0.499685	0.535305	0.459253	0.50469	0.64178	0.692864	0.728017	0.684562	0.620825	0.651607	0.620685	0.546822	0.460487
0.96565	0.962436	0.961894	0.962488	0.925684	0.93262	0.97015	0.987827	1	0.984258	0.952129	0.94802	0.946094	0.9304	0.887916	0.8292	0.837652	0.828634	0.289012	0.0624892	0.301436	0.647119	0.679264	0.636005	0.583413	0.124553	-0.0281898	0.0255938	0.00830411	-0.140396	-0.129013	0.347707	0.686786	0.475278	0.254196	0.3616	0.402425	0.498745	0.532988	0.45513	0.501429	0.638407	0.689738	0.728171	0.684664	0.617324	0.654676	0.624843	0.545596	0.456148
0.96028	0.957516	0.956125	0.957044	0.924185	0.93083	0.962927	0.971145	0.984258	1	0.977982	0.961618	0.950255	0.934229	0.89327	0.835947	0.844064	0.840729	0.307869	0.0807047	0.321645	0.66031	0.688291	0.644153	0.591442	0.133451	-0.0175499	0.0372111	0.024568	-0.127548	-0.116782	0.362364	0.692468	0.479612	0.260304	0.369687	0.411342	0.509212	0.546068	0.470267	0.512255	0.642773	0.69347	0.727723	0.682231	0.617838	0.656181	0.62264	0.540882	0.455417
0.938139	0.937065	0.934169	0.93316	0.908485	0.918988	0.944178	0.946178	0.952129	0.977982	1	0.978019	0.949001	0.931573	0.897219	0.839398	0.841919	0.841707	0.311846	0.0853612	0.336998	0.684271	0.701199	0.656474	0.611075	0.161011	0.000916258	0.0497083	0.061963	-0.0919675	-0.0806067	0.390373	0.68393	0.474737	0.258077	0.372002	0.426492	0.51621	0.551249	0.4835	0.51756	0.632582	0.679894	0.710348	0.662519	0.602312	0.630458	0.59967	0.526046	0.443687
0.936577	0.936656	0.934058	0.93324	0.907396	0.922895	0.948391	0.946912	0.94802	0.961618	0.978019	1	0.981066	0.948155	0.905811	0.843471	0.844279	0.837284	0.28505	0.0573493	0.31774	0.690786	0.708931	0.657539	0.603245	0.135627	-0.0337372	0.0132381	0.0400774	-0.0971779	-0.0813262	0.390411	0.677713	0.455074	0.228547	0.341124	0.40708	0.502503	0.535582	0.469185	0.501127	0.622436	0.674986	0.710933	0.665895	0.607284	0.624401	0.590225	0.525038	0.443834
0.93457	0.934917	0.935854	0.935572	0.905429	0.920976	0.949466	0.946368	0.946094	0.950255	0.949001	0.981066	1	0.973735	0.923085	0.85774	0.85812	0.842848	0.268417	0.0379001	0.306532	0.699315	0.72456	0.669246	0.597348	0.1008	-0.0746362	-0.0270972	-0.00103904	-0.126318	-0.106431	0.376015	0.680889	0.44546	0.211815	0.327672	0.400623	0.500165	0.529212	0.459994	0.496378	0.628117	0.684147	0.721517	0.675367	0.616045	0.627662	0.588699	0.528632	0.446495
0.920599	0.920304	0.92036	0.919006	0.89234	0.906454	0.933014	0.930692	0.9304	0.934229	0.931573	0.948155	0.973735	1	0.968943	0.900616	0.884728	0.861623	0.285967	0.0533256	0.333695	0.730464	0.752116	0.698068	0.628474	0.126496	-0.0565362	-0.0133851	-0.0025302	-0.14594	-0.127276	0.371337	0.701025	0.47216	0.238583	0.366048	0.433717	0.523984	0.556473	0.4907	0.530602	0.651781	0.701899	0.729911	0.677938	0.614622	0.627219	0.584228	0.514966	0.429803
0.878004	0.876928	0.875836	0.874942	0.854579	0.867583	0.891579	0.889502	0.887916	0.89327	0.897219	0.905811	0.923085	0.968943	1	0.9566	0.908592	0.861633	0.296368	0.0677662	0.357342	0.752552	0.769696	0.717753	0.652053	0.16114	-0.0250954	0.0125683	0.0095516	-0.155102	-0.137714	0.365488	0.70321	0.486816	0.258261	0.400235	0.467814	0.538988	0.570041	0.514242	0.554058	0.656042	0.699742	0.715081	0.658214	0.594815	0.601354	0.553592	0.480431	0.398184
0.819449	0.819533	0.815645	0.816632	0.799645	0.809741	0.833023	0.831799	0.8292	0.835947	0.839398	0.843471	0.85774	0.900616	0.9566	1	0.964239	0.863498	0.307056	0.0870768	0.383725	0.766657	0.773984	0.711732	0.645139	0.1752	-0.0083625	0.0184363	-0.00942716	-0.176813	-0.160024	0.33733	0.690982	0.484838	0.264511	0.415108	0.47646	0.530665	0.559455	0.510021	0.55421	0.643194	0.681572	0.683462	0.620282	0.559794	0.564514	0.510224	0.436432	0.363709
0.824919	0.827478	0.823174	0.825669	0.805596	0.813249	0.83965	0.83948	0.837652	0.844064	0.841919	0.844279	0.85812	0.884728	0.908592	0.964239	1	0.915518	0.356563	0.130206	0.419213	0.776771	0.781426	0.707395	0.636056	0.160735	-0.0157648	0.0134036	-0.0396097	-0.203926	-0.187627	0.32328	0.709479	0.499467	0.2761	0.4208	0.468082	0.536745	0.571808	0.5112	0.561612	0.663504	0.700434	0.697792	0.633335	0.573015	0.589613	0.534329	0.453244	0.38098
0.820146	0.820435	0.813573	0.816392	0.803451	0.807326	0.829558	0.828835	0.828634	0.840729	0.841707	0.837284	0.842848	0.861623	0.861633	0.863498	0.915518	1	0.586947	0.35342	0.593727	0.786458	0.765006	0.694816	0.629866	0.171711	0.0116037	0.0457003	-0.0265319	-0.206666	-0.19915	0.302375	0.707994	0.529688	0.327923	0.46845	0.494192	0.573538	0.616843	0.542675	0.585659	0.692526	0.724348	0.701555	0.636235	0.580473	0.623986	0.574544	0.467475	0.390245
0.301427	0.296424	0.280604	0.289311	0.313258	0.286038	0.280015	0.285073	0.289012	0.307869	0.311846	0.28505	0.268417	0.285967	0.296368	0.307056	0.356563	0.586947	1	0.959141	0.933061	0.41634	0.291303	0.215194	0.196357	0.137198	0.158833	0.142451	-0.065014	-0.146025	-0.16532	-0.00462713	0.268303	0.341499	0.368305	0.400247	0.263526	0.279711	0.336795	0.284061	0.300144	0.334735	0.322146	0.21412	0.170028	0.155145	0.262099	0.237897	0.103898	0.0776034
0.0784639	0.0735185	0.0568416	0.0661556	0.0992147	0.0672436	0.0532426	0.0585605	0.0624892	0.0807047	0.0853612	0.0573493	0.0379001	0.0533256	0.0677662	0.0870768	0.130206	0.35342	0.959141	1	0.907668	0.24735	0.0983607	0.0224919	0.021398	0.10566	0.181173	0.143286	-0.0751251	-0.0986361	-0.121212	-0.0983147	0.0772745	0.214191	0.309631	0.302106	0.137462	0.12874	0.183031	0.150266	0.154758	0.156274	0.131355	0.0113665	-0.0217766	-0.0209065	0.0856507	0.07211	-0.0446973	-0.0471948
0.30779	0.308666	0.294052	0.301267	0.3297	0.308808	0.3008	0.301721	0.301436	0.321645	0.336998	0.31774	0.306532	0.333695	0.357342	0.383725	0.419213	0.593727	0.933061	0.907668	1	0.593204	0.414457	0.289087	0.262151	0.169244	0.156505	0.121396	-0.0616426	-0.126773	-0.134713	0.0601498	0.295904	0.322	0.325039	0.386195	0.290159	0.29886	0.35709	0.325677	0.343135	0.361494	0.348977	0.236223	0.17808	0.16655	0.245556	0.213575	0.103926	0.0864706
0.630683	0.639957	0.635955	0.638175	0.642358	0.648787	0.656858	0.652601	0.647119	0.66031	0.684271	0.690786	0.699315	0.730464	0.752552	0.766657	0.776771	0.786458	0.41634	0.24735	0.593204	1	0.922109	0.721515	0.632614	0.217032	0.0370486	0.0336056	-0.00402346	-0.142139	-0.122698	0.326944	0.608471	0.419997	0.235716	0.392698	0.463065	0.50919	0.539473	0.507763	0.542941	0.598733	0.622294	0.585982	0.513497	0.477201	0.476266	0.426219	0.364585	0.311195
0.660775	0.669632	0.668064	0.671508	0.667599	0.675006	0.687597	0.684219	0.679264	0.688291	0.701199	0.708931	0.72456	0.752116	0.769696	0.773984	0.781426	0.765006	0.291303	0.0983607	0.414457	0.922109	1	0.874796	0.734201	0.23535	0.0326897	0.0381094	-0.00721666	-0.173376	-0.151557	0.336352	0.649643	0.439877	0.235099	0.397462	0.478682	0.53721	0.557644	0.512052	0.551203	0.62448	0.659592	0.642551	0.572208	0.526298	0.527374	0.480464	0.418412	0.355404
0.621137	0.626426	0.625025	0.624312	0.611865	0.625614	0.63946	0.636445	0.636005	0.644153	0.656474	0.657539	0.669246	0.698068	0.717753	0.711732	0.707395	0.694816	0.215194	0.0224919	0.289087	0.721515	0.874796	1	0.867841	0.291079	0.0627987	0.0768127	0.0441654	-0.169138	-0.153129	0.323673	0.635286	0.442925	0.23948	0.403688	0.508939	0.56538	0.577893	0.524907	0.541875	0.60618	0.642489	0.644535	0.578488	0.529659	0.533717	0.503258	0.449197	0.377708
0.569991	0.572971	0.565184	0.562254	0.557476	0.569583	0.579329	0.580379	0.583413	0.591442	0.611075	0.603245	0.597348	0.628474	0.652053	0.645139	0.636056	0.629866	0.196357	0.021398	0.262151	0.632614	0.734201	0.867841	1	0.650289	0.350832	0.280266	0.138465	-0.149744	-0.142617	0.325522	0.61839	0.462296	0.290511	0.446233	0.514856	0.55953	0.581281	0.545042	0.574603	0.612012	0.62435	0.613724	0.550447	0.499309	0.520119	0.504476	0.451089	0.388929
0.122371	0.122282	0.104868	0.102818	0.13544	0.131027	0.114517	0.11857	0.124553	0.133451	0.161011	0.135627	0.1008	0.126496	0.16114	0.1752	0.160735	0.171711	0.137198	0.10566	0.169244	0.217032	0.23535	0.291079	0.650289	1	0.855901	0.630881	0.224444	-0.0294502	-0.044614	0.111905	0.210608	0.249119	0.264986	0.319601	0.248076	0.229211	0.254566	0.27273	0.317988	0.267681	0.219998	0.155051	0.123203	0.102477	0.154129	0.155666	0.108708	0.111383
-0.0236348	-0.026025	-0.0447666	-0.0439966	-0.00105806	-0.0173724	-0.0399803	-0.0350276	-0.0281898	-0.0175499	0.000916258	-0.0337372	-0.0746362	-0.0565362	-0.0250954	-0.0083625	-0.0157648	0.0116037	0.158833	0.181173	0.156505	0.0370486	0.0326897	0.0627987	0.350832	0.855901	1	0.866798	0.25527	0.00697175	-0.0184254	0.00555057	0.0478236	0.156946	0.244652	0.257874	0.128014	0.0971444	0.127237	0.148883	0.199352	0.13347	0.0687351	-0.0165298	-0.0319737	-0.0316271	0.0484793	0.0547373	-0.000463772	0.015955
0.0354498	0.0332935	0.0162787	0.0134215	0.0455622	0.0279821	0.0104435	0.0176687	0.0255938	0.0372111	0.0497083	0.0132381	-0.0270972	-0.0133851	0.0125683	0.0184363	0.0134036	0.0457003	0.142451	0.143286	0.121396	0.0336056	0.0381094	0.0768127	0.280266	0.630881	0.866798	1	0.466752	0.0288401	-0.0122304	0.0530905	0.109777	0.193379	0.253572	0.282886	0.188677	0.167541	0.194985	0.202824	0.241799	0.185133	0.128261	0.0673687	0.0650465	0.0706537	0.154238	0.173747	0.127583	0.128729
0.0447269	0.0449156	0.0259098	0.0165482	0.0635802	0.068525	0.0198189	0.0111124	0.00830411	0.024568	0.061963	0.0400774	-0.00103904	-0.0025302	0.0095516	-0.00942716	-0.0396097	-0.0265319	-0.065014	-0.0751251	-0.0616426	-0.00402346	-0.00721666	0.0441654	0.138465	0.224444	0.25527	0.466752	1	0.742609	0.687674	0.570619	0.0447435	0.00136009	-0.00915691	0.0398309	0.161978	0.117839	0.0562065	0.0982905	0.110243	0.0453171	0.0146508	0.0210316	0.0239311	0.0393153	0.0366632	0.0723423	0.106291	0.117945
-0.0987677	-0.0986399	-0.112202	-0.116004	-0.0538154	-0.045147	-0.106888	-0.129179	-0.140396	-0.127548	-0.0919675	-0.0971779	-0.126318	-0.14594	-0.155102	-0.176813	-0.203926	-0.206666	-0.146025	-0.0986361	-0.126773	-0.142139	-0.173376	-0.169138	-0.149744	-0.0294502	0.00697175	0.0288401	0.742609	1	0.989725	0.661012	-0.188082	-0.255899	-0.236966	-0.251	-0.108373	-0.150234	-0.231091	-0.1643	-0.147774	-0.200956	-0.227146	-0.227922	-0.230436	-0.201814	-0.231864	-0.197844	-0.130794	-0.0877632
-0.0905571	-0.0896375	-0.1009	-0.103767	-0.042402	-0.0308724	-0.0911155	-0.115535	-0.129013	-0.116782	-0.0806067	-0.0813262	-0.106431	-0.127276	-0.137714	-0.160024	-0.187627	-0.19915	-0.16532	-0.121212	-0.134713	-0.122698	-0.151557	-0.153129	-0.142617	-0.044614	-0.0184254	-0.0122304	0.687674	0.989725	1	0.709607	-0.168712	-0.268144	-0.263508	-0.27309	-0.117214	-0.152107	-0.231322	-0.160975	-0.141793	-0.191183	-0.216647	-0.216313	-0.221817	-0.192486	-0.231989	-0.199163	-0.120782	-0.0731517
0.362646	0.365645	0.356949	0.3582	0.392104	0.405707	0.376999	0.360198	0.347707	0.362364	0.390373	0.390411	0.376015	0.371337	0.365488	0.33733	0.32328	0.302375	-0.00462713	-0.0983147	0.0601498	0.326944	0.336352	0.323673	0.325522	0.111905	0.00555057	0.0530905	0.570619	0.661012	0.709607	1	0.485154	0.166285	-0.0122186	0.0813228	0.24878	0.285042	0.25537	0.26868	0.310808	0.331101	0.324328	0.318233	0.280656	0.275428	0.266148	0.269977	0.294615	0.287926
0.675223	0.673914	0.671535	0.675297	0.651787	0.649326	0.676494	0.684153	0.686786	0.692468	0.68393	0.677713	0.680889	0.701025	0.70321	0.690982	0.709479	0.707994	0.268303	0.0772745	0.295904	0.608471	0.649643	0.635286	0.61839	0.210608	0.0478236	0.109777	0.0447435	-0.188082	-0.168712	0.485154	1	0.769307	0.452437	0.554367	0.552444	0.620625	0.657633	0.57116	0.60298	0.695584	0.718807	0.707738	0.662498	0.61645	0.676007	0.636977	0.533888	0.445821
0.471341	0.46632	0.459941	0.464953	0.453899	0.436214	0.454939	0.468478	0.475278	0.479612	0.474737	0.455074	0.44546	0.47216	0.486816	0.484838	0.499467	0.529688	0.341499	0.214191	0.322	0.419997	0.439877	0.442925	0.462296	0.249119	0.156946	0.193379	0.00136009	-0.255899	-0.268144	0.166285	0.769307	1	0.870205	0.79627	0.551215	0.539142	0.571901	0.48565	0.483951	0.524643	0.529527	0.494381	0.4654	0.424692	0.510301	0.477133	0.336347	0.257904
0.255716	0.250031	0.241114	0.249139	0.254936	0.228166	0.234115	0.247198	0.254196	0.260304	0.258077	0.228547	0.211815	0.238583	0.258261	0.264511	0.2761	0.327923	0.368305	0.309631	0.325039	0.235716	0.235099	0.23948	0.290511	0.264986	0.244652	0.253572	-0.00915691	-0.236966	-0.263508	-0.0122186	0.452437	0.870205	1	0.878307	0.470647	0.400764	0.432931	0.362171	0.348589	0.348581	0.334964	0.276216	0.260207	0.231893	0.325	0.299146	0.155221	0.105163
0.360536	0.358122	0.347804	0.350411	0.353057	0.334543	0.343852	0.354764	0.3616	0.369687	0.372002	0.341124	0.327672	0.366048	0.400235	0.415108	0.4208	0.46845	0.400247	0.302106	0.386195	0.392698	0.397462	0.403688	0.446233	0.319601	0.257874	0.282886	0.0398309	-0.251	-0.27309	0.0813228	0.554367	0.79627	0.878307	1	0.755325	0.62539	0.600941	0.52186	0.509641	0.504871	0.492286	0.438087	0.406623	0.373686	0.453693	0.413966	0.264516	0.202902
0.409915	0.409512	0.404094	0.398937	0.395397	0.398479	0.400726	0.400541	0.402425	0.411342	0.426492	0.40708	0.400623	0.433717	0.467814	0.47646	0.468082	0.494192	0.263526	0.137462	0.290159	0.463065	0.478682	0.508939	0.514856	0.248076	0.128014	0.188677	0.161978	-0.108373	-0.117214	0.24878	0.552444	0.551215	0.470647	0.755325	1	0.891181	0.675405	0.582051	0.549242	0.532037	0.534085	0.531409	0.499621	0.475184	0.490556	0.452913	0.368577	0.312857
0.50266	0.502109	0.499375	0.497872	0.48609	0.488894	0.497853	0.499685	0.498745	0.509212	0.51621	0.502503	0.500165	0.523984	0.538988	0.530665	0.536745	0.573538	0.279711	0.12874	0.29886	0.50919	0.53721	0.56538	0.55953	0.229211	0.0971444	0.167541	0.117839	-0.150234	-0.152107	0.285042	0.620625	0.539142	0.400764	0.62539	0.891181	1	0.83869	0.683836	0.633473	0.638821	0.643189	0.639989	0.601893	0.572355	0.601966	0.565601	0.484545	0.424072
0.530742	0.532659	0.529084	0.527045	0.513128	0.511962	0.530463	0.535305	0.532988	0.546068	0.551249	0.535582	0.529212	0.556473	0.570041	0.559455	0.571808	0.616843	0.336795	0.183031	0.35709	0.539473	0.557644	0.577893	0.581281	0.254566	0.127237	0.194985	0.0562065	-0.231091	-0.231322	0.25537	0.657633	0.571901	0.432931	0.600941	0.675405	0.83869	1	0.91731	0.778895	0.728764	0.711147	0.6828	0.643171	0.614634	0.65427	0.614022	0.521195	0.460188
0.454623	0.459656	0.455339	0.450329	0.445379	0.450383	0.461132	0.459253	0.45513	0.470267	0.4835	0.469185	0.459994	0.4907	0.514242	0.510021	0.5112	0.542675	0.284061	0.150266	0.325677	0.507763	0.512052	0.524907	0.545042	0.27273	0.148883	0.202824	0.0982905	-0.1643	-0.160975	0.26868	0.57116	0.48565	0.362171	0.52186	0.582051	0.683836	0.91731	1	0.882681	0.72748	0.658135	0.62119	0.58286	0.562275	0.573487	0.538144	0.476928	0.438797
0.50152	0.505185	0.497294	0.495688	0.491863	0.493013	0.503933	0.50469	0.501429	0.512255	0.51756	0.501127	0.496378	0.530602	0.554058	0.55421	0.561612	0.585659	0.300144	0.154758	0.343135	0.542941	0.551203	0.541875	0.574603	0.317988	0.199352	0.241799	0.110243	-0.147774	-0.141793	0.310808	0.60298	0.483951	0.348589	0.509641	0.549242	0.633473	0.778895	0.882681	1	0.893587	0.750686	0.675357	0.620334	0.590847	0.626902	0.596297	0.534169	0.495989
0.637534	0.637883	0.634452	0.634407	0.617053	0.614477	0.636719	0.64178	0.638407	0.642773	0.632582	0.622436	0.628117	0.651781	0.656042	0.643194	0.663504	0.692526	0.334735	0.156274	0.361494	0.598733	0.62448	0.60618	0.612012	0.267681	0.13347	0.185133	0.0453171	-0.200956	-0.191183	0.331101	0.695584	0.524643	0.348581	0.504871	0.532037	0.638821	0.728764	0.72748	0.893587	1	0.926411	0.820304	0.734512	0.68764	0.751999	0.727969	0.652885	0.590929
0.690617	0.689656	0.688914	0.686837	0.660593	0.661447	0.688974	0.692864	0.689738	0.69347	0.679894	0.674986	0.684147	0.701899	0.699742	0.681572	0.700434	0.724348	0.322146	0.131355	0.348977	0.622294	0.659592	0.642489	0.62435	0.219998	0.0687351	0.128261	0.0146508	-0.227146	-0.216647	0.324328	0.718807	0.529527	0.334964	0.492286	0.534085	0.643189	0.711147	0.658135	0.750686	0.926411	1	0.922847	0.80012	0.730317	0.782663	0.752191	0.673127	0.601068
0.723832	0.721773	0.725508	0.721275	0.677812	0.689185	0.722604	0.728017	0.728171	0.727723	0.710348	0.710933	0.721517	0.729911	0.715081	0.683462	0.697792	0.701555	0.21412	0.0113665	0.236223	0.585982	0.642551	0.644535	0.613724	0.155051	-0.0165298	0.0673687	0.0210316	-0.227922	-0.216313	0.318233	0.707738	0.494381	0.276216	0.438087	0.531409	0.639989	0.6828	0.62119	0.675357	0.820304	0.922847	1	0.92237	0.815138	0.810811	0.769089	0.706728	0.619085
0.679638	0.677208	0.68227	0.678928	0.633211	0.645323	0.679508	0.684562	0.684664	0.682231	0.662519	0.665895	0.675367	0.677938	0.658214	0.620282	0.633335	0.636235	0.170028	-0.0217766	0.17808	0.513497	0.572208	0.578488	0.550447	0.123203	-0.0319737	0.0650465	0.0239311	-0.230436	-0.221817	0.280656	0.662498	0.4654	0.260207	0.406623	0.499621	0.601893	0.643171	0.58286	0.620334	0.734512	0.80012	0.92237	1	0.942624	0.842115	0.754903	0.689491	0.592074
0.619499	0.617678	0.621835	0.619158	0.579517	0.588505	0.618232	0.620825	0.617324	0.617838	0.602312	0.607284	0.616045	0.614622	0.594815	0.559794	0.573015	0.580473	0.155145	-0.0209065	0.16655	0.477201	0.526298	0.529659	0.499309	0.102477	-0.0316271	0.0706537	0.0393153	-0.201814	-0.192486	0.275428	0.61645	0.424692	0.231893	0.373686	0.475184	0.572355	0.614634	0.562275	0.590847	0.68764	0.730317	0.815138	0.942624	1	0.886115	0.752674	0.677796	0.581533
0.657896	0.654331	0.654348	0.653417	0.611606	0.606195	0.640255	0.651607	0.654676	0.656181	0.630458	0.624401	0.627662	0.627219	0.601354	0.564514	0.589613	0.623986	0.262099	0.0856507	0.245556	0.476266	0.527374	0.533717	0.520119	0.154129	0.0484793	0.154238	0.0366632	-0.231864	-0.231989	0.266148	0.676007	0.510301	0.325	0.453693	0.490556	0.601966	0.65427	0.573487	0.626902	0.751999	0.782663	0.810811	0.842115	0.886115	1	0.916877	0.754515	0.628213
0.631401	0.629435	0.630038	0.624073	0.579291	0.57632	0.608696	0.620685	0.624843	0.62264	0.59967	0.590225	0.588699	0.584228	0.553592	0.510224	0.534329	0.574544	0.237897	0.07211	0.213575	0.426219	0.480464	0.503258	0.504476	0.155666	0.0547373	0.173747	0.0723423	-0.197844	-0.199163	0.269977	0.636977	0.477133	0.299146	0.413966	0.452913	0.565601	0.614022	0.538144	0.596297	0.727969	0.752191	0.769089	0.754903	0.752674	0.916877	1	0.883771	0.711092
0.553199	0.554459	0.56031	0.550652	0.504317	0.512535	0.541181	0.546822	0.545596	0.540882	0.526046	0.525038	0.528632	0.514966	0.480431	0.436432	0.453244	0.467475	0.103898	-0.0446973	0.103926	0.364585	0.418412	0.449197	0.451089	0.108708	-0.000463772	0.127583	0.106291	-0.130794	-0.120782	0.294615	0.533888	0.336347	0.155221	0.264516	0.368577	0.484545	0.521195	0.476928	0.534169	0.652885	0.673127	0.706728	0.689491	0.677796	0.754515	0.883771	1	0.90526
0.466452	0.468306	0.473634	0.465642	0.429204	0.435159	0.458234	0.460487	0.456148	0.455417	0.443687	0.443834	0.446495	0.429803	0.398184	0.363709	0.38098	0.390245	0.0776034	-0.0471948	0.0864706	0.311195	0.355404	0.377708	0.388929	0.111383	0.015955	0.128729	0.117945	-0.0877632	-0.0731517	0.287926	0.445821	0.257904	0.105163	0.202902	0.312857	0.424072	0.460188	0.438797	0.495989	0.590929	0.601068	0.619085	0.592074	0.581533	0.628213	0.711092	0.90526	1
0.534503	0.534055	0.539794	0.535607	0.495922	0.494895	0.521963	0.527118	0.524616	0.520643	0.497615	0.497416	0.502853	0.485445	0.447483	0.407907	0.433427	0.456955	0.143018	0.00490896	0.133837	0.336963	0.388423	0.408062	0.410735	0.106971	0.00876046	0.124165	0.08879	-0.13498	-0.124877	0.277356	0.518512	0.345581	0.187495	0.288387	0.373965	0.494734	0.534799	0.49087	0.541138	0.649509	0.669118	0.687299	0.657237	0.635284	0.698089	0.741345	0.824467	0.908173
0.574574	0.572335	0.579389	0.584068	0.539924	0.528554	0.559714	0.569073	0.569494	0.561988	0.52679	0.521994	0.530802	0.516708	0.476233	0.433445	0.465221	0.498319	0.227321	0.0887381	0.199353	0.345606	0.398327	0.405228	0.401635	0.0986971	0.0145871	0.123252	0.012423	-0.22309	-0.221096	0.207682	0.567992	0.428857	0.281501	0.371518	0.391965	0.51686	0.572588	0.498615	0.537537	0.660183	0.690268	0.70437	0.684829	0.655531	0.737215	0.748712	0.730052	0.715784
0.509506	0.50967	0.514697	0.523459	0.490686	0.46999	0.49772	0.505856	0.504961	0.500109	0.465285	0.453504	0.457488	0.447954	0.414832	0.380466	0.417146	0.456519	0.304608	0.194812	0.266817	0.305749	0.342581	0.329432	0.336606	0.121281	0.077094	0.168044	-0.0557022	-0.279826	-0.278565	0.120476	0.515627	0.438525	0.345873	0.407254	0.346289	0.463253	0.554272	0.486517	0.514051	0.61315	0.627811	0.607924	0.595729	0.569588	0.66082	0.667164	0.618755	0.584898
0.418544	0.420541	0.427927	0.432698	0.401831	0.382891	0.410932	0.417315	0.414396	0.411303	0.378866	0.368039	0.370845	0.357022	0.324748	0.299459	0.336955	0.360776	0.267207	0.186601	0.23011	0.227009	0.255399	0.242514	0.245798	0.0905162	0.0693208	0.147113	-0.108176	-0.305821	-0.30259	0.0328337	0.412166	0.381093	0.328085	0.36938	0.285765	0.37926	0.484911	0.43775	0.437605	0.50218	0.512001	0.488649	0.48832	0.468731	0.535452	0.550892	0.519192	0.490901
0.400932	0.403416	0.416512	0.41889	0.381437	0.369164	0.395382	0.399255	0.39649	0.390908	0.360684	0.358018	0.363265	0.340785	0.298571	0.268136	0.300932	0.309077	0.174544	0.0977298	0.145998	0.183523	0.215132	0.213233	0.207629	0.0322366	-0.00318019	0.0796353	-0.0956658	-0.262029	-0.253861	0.0486619	0.365255	0.314758	0.246292	0.288026	0.257816	0.337055	0.428685	0.397909	0.385795	0.442834	0.461324	0.4681	0.476802	0.462549	0.490058	0.508229	0.513337	0.490112
0.422435	0.420387	0.427449	0.428133	0.387857	0.37106	0.399111	0.407926	0.407882	0.398377	0.365244	0.357914	0.357574	0.338838	0.292833	0.254438	0.285433	0.312239	0.186833	0.104669	0.142021	0.171005	0.214118	0.22838	0.242666	0.0787954	0.0546164	0.15316	-0.01051	-0.203627	-0.202918	0.111872	0.411894	0.34855	0.26372	0.311855	0.292693	0.374169	0.446668	0.40402	0.418783	0.49557	0.51443	0.525638	0.52942	0.517267	0.579766	0.605003	0.591884	0.555712
0.360183	0.354597	0.351694	0.350608	0.318862	0.295221	0.318648	0.333742	0.33735	0.328692	0.297975	0.278303	0.266527	0.255368	0.222187	0.18834	0.217056	0.265532	0.213593	0.145683	0.151565	0.126236	0.163608	0.184323	0.22752	0.138996	0.146291	0.252927	0.0965456	-0.124169	-0.138573	0.124484	0.378592	0.359818	0.305244	0.336409	0.288984	0.360323	0.414135	0.360242	0.39486	0.473316	0.476597	0.467147	0.471993	0.467823	0.564988	0.601148	0.565313	0.528345
0.315041	0.309695	0.305208	0.301943	0.271229	0.250021	0.269311	0.286239	0.291067	0.283124	0.254401	0.233335	0.215338	0.20014	0.166423	0.132498	0.162564	0.218547	0.181347	0.120874	0.110505	0.0817189	0.119597	0.15446	0.209854	0.150765	0.167613	0.28782	0.169054	-0.069462	-0.0906101	0.131991	0.335827	0.335077	0.298239	0.313739	0.261047	0.325807	0.370832	0.323839	0.363861	0.434056	0.429596	0.425544	0.438427	0.442239	0.540672	0.586901	0.557769	0.521078
0.347032	0.341414	0.336367	0.333143	0.300842	0.284449	0.303849	0.319462	0.326551	0.318967	0.286163	0.2689	0.248379	0.228537	0.190999	0.153159	0.185174	0.240931	0.190954	0.124818	0.118076	0.102889	0.145208	0.182502	0.24907	0.192571	0.204755	0.3177	0.170762	-0.0780641	-0.0980733	0.145602	0.360711	0.345339	0.304623	0.326863	0.261953	0.33504	0.387738	0.338929	0.388401	0.468327	0.463923	0.46209	0.464489	0.460077	0.58189	0.627941	0.59046	0.5511
0.385512	0.382049	0.382698	0.376262	0.338601	0.331519	0.350569	0.363466	0.367555	0.357636	0.326421	0.321935	0.308378	0.282817	0.237861	0.190255	0.215453	0.25435	0.13881	0.0617987	0.0844871	0.130567	0.172896	0.200927	0.247987	0.144383	0.139032	0.251524	0.140267	-0.0732245	-0.0792795	0.174461	0.346261	0.272989	0.207306	0.248191	0.23963	0.326696	0.370114	0.333256	0.378246	0.470067	0.483074	0.508971	0.504898	0.496692	0.593172	0.636294	0.634608	0.605147
0.384892	0.382787	0.384832	0.375782	0.341403	0.343279	0.359857	0.365942	0.365823	0.357923	0.335473	0.337371	0.32823	0.298867	0.251887	0.201716	0.222693	0.250477	0.0980247	0.0178322	0.060808	0.143606	0.185097	0.20612	0.235149	0.0983239	0.0743908	0.173577	0.126283	-0.0330749	-0.0292884	0.211505	0.3185	0.206409	0.125688	0.17041	0.204645	0.299644	0.333518	0.315533	0.361204	0.454102	0.474388	0.512197	0.506169	0.499814	0.563375	0.603957	0.631692	0.616672
0.423363	0.417503	0.413987	0.40515	0.374995	0.37438	0.391009	0.399736	0.40054	0.397453	0.378362	0.370884	0.357614	0.337018	0.299069	0.253848	0.27804	0.314462	0.152592	0.0616882	0.118392	0.197097	0.242104	0.268407	0.310479	0.167411	0.128873	0.20289	0.157819	-0.00372642	-0.00427392	0.27141	0.390854	0.276546	0.184727	0.240511	0.260491	0.356892	0.389256	0.361315	0.430893	0.534903	0.548211	0.569489	0.550569	0.535783	0.621726	0.659225	0.655065	0.623497
0.435307	0.422771	0.412982	0.407325	0.378729	0.367427	0.386836	0.405823	0.413574	0.410321	0.38531	0.364338	0.343658	0.333029	0.308181	0.266144	0.28867	0.340902	0.231278	0.143258	0.178254	0.196084	0.237499	0.27117	0.35173	0.27123	0.248872	0.312185	0.20374	-0.0106089	-0.027272	0.256383	0.440322	0.386556	0.314425	0.364615	0.321353	0.395436	0.42631	0.372867	0.447346	0.542717	0.55171	0.557396	0.53589	0.51049	0.639971	0.669757	0.599194	0.541784
0.335575	0.322492	0.308388	0.299762	0.273155	0.2573	0.277639	0.299324	0.312028	0.306488	0.279922	0.251338	0.221393	0.211892	0.194599	0.152747	0.161759	0.216491	0.209672	0.157713	0.13736	0.0709882	0.107023	0.155257	0.261553	0.288556	0.300393	0.362716	0.237465	0.00554826	-0.0255059	0.156682	0.330621	0.369931	0.350546	0.367589	0.279442	0.31402	0.332715	0.280258	0.331692	0.387943	0.391855	0.401721	0.401632	0.378376	0.508367	0.537243	0.443335	0.384517
0.259343	0.24703	0.230052	0.21965	0.197834	0.175086	0.194694	0.21847	0.232547	0.225504	0.197187	0.161033	0.123322	0.116645	0.102466	0.06549	0.0692864	0.133745	0.220744	0.194874	0.127117	-0.0205129	0.00723007	0.0613752	0.179518	0.277566	0.320161	0.386412	0.224752	-0.0210931	-0.0613876	0.0546273	0.243411	0.357816	0.38451	0.367128	0.233482	0.240497	0.251776	0.196141	0.237954	0.273155	0.268937	0.277378	0.291212	0.271147	0.406595	0.435045	0.327393	0.277005
0.220775	0.209516	0.195376	0.186255	0.163911	0.14029	0.158702	0.18067	0.194278	0.184674	0.155749	0.117997	0.0782893	0.072255	0.057061	0.0198619	0.0187473	0.0802033	0.186508	0.170014	0.0863962	-0.0711371	-0.0471667	0.0123921	0.123375	0.234358	0.287377	0.365087	0.199836	-0.0535563	-0.0955951	-0.0146582	0.181955	0.328107	0.377568	0.351449	0.219319	0.205958	0.212171	0.162125	0.182749	0.200888	0.198359	0.219626	0.244813	0.223536	0.337038	0.364564	0.271323	0.236219
0.202809	0.193438	0.183152	0.171497	0.142935	0.123162	0.142723	0.162695	0.174922	0.162348	0.133992	0.0994924	0.0627021	0.0541292	0.0408075	0.00486551	-0.00292384	0.0420771	0.132278	0.120274	0.0339468	-0.10731	-0.086457	-0.0245233	0.0658852	0.154392	0.204936	0.294093	0.170003	-0.0643566	-0.105238	-0.0568239	0.13026	0.282336	0.334979	0.310646	0.208088	0.192199	0.196867	0.151179	0.137849	0.1437	0.147871	0.185328	0.22128	0.200097	0.277518	0.300366	0.230293	0.2019
0.195332	0.186186	0.178831	0.165751	0.135353	0.120144	0.138409	0.155935	0.167773	0.155458	0.130517	0.0989113	0.0626038	0.0508345	0.0403243	0.00795063	-0.00248057	0.0290307	0.106211	0.095015	0.0122118	-0.115557	-0.0967727	-0.0319201	0.0419123	0.107106	0.151787	0.24137	0.148365	-0.0622015	-0.100688	-0.0673175	0.101823	0.250749	0.30257	0.280504	0.198918	0.185397	0.192355	0.149621	0.113756	0.113521	0.121043	0.165253	0.207503	0.191176	0.246656	0.270302	0.215078	0.186179
0.246239	0.236914	0.230869	0.217669	0.184449	0.171568	0.190315	0.204126	0.214169	0.204266	0.180415	0.150678	0.116086	0.101332	0.082693	0.0423034	0.0327078	0.0571296	0.0933774	0.0718074	0.0071491	-0.0857682	-0.063699	-0.00431977	0.0572599	0.0878778	0.122609	0.214011	0.125125	-0.0754778	-0.108562	-0.0528362	0.119102	0.240391	0.275798	0.255333	0.193172	0.192144	0.201044	0.161431	0.133095	0.14536	0.156142	0.205036	0.248413	0.237493	0.282851	0.315564	0.282734	0.261589
0.310089	0.301218	0.298715	0.285416	0.244776	0.238419	0.262172	0.271593	0.276877	0.270118	0.241748	0.220847	0.195308	0.175761	0.146085	0.10278	0.0982497	0.110321	0.0633419	0.0252177	-0.00237798	-0.0241338	0.00289342	0.0430974	0.0795893	0.0543293	0.0617221	0.140386	0.0407446	-0.132775	-0.151729	-0.0411482	0.161039	0.239607	0.246274	0.233686	0.19421	0.210044	0.223709	0.183446	0.157963	0.191011	0.213028	0.264732	0.299939	0.286383	0.317196	0.350387	0.342902	0.331695
0.334993	0.32925	0.329835	0.313206	0.268936	0.269877	0.294913	0.300201	0.302081	0.296825	0.271574	0.256056	0.234781	0.212455	0.181608	0.142519	0.13863	0.138503	0.0241875	-0.026187	-0.0205546	0.0204399	0.0502625	0.0868855	0.109679	0.0425565	0.0270507	0.10281	0.016781	-0.145194	-0.153306	-0.0147088	0.178022	0.217626	0.20253	0.212598	0.210983	0.22817	0.241833	0.214429	0.184628	0.216449	0.245729	0.305798	0.334812	0.316503	0.319244	0.354492	0.374084	0.370697
0.364437	0.3636	0.36485	0.345713	0.306016	0.307538	0.330923	0.330485	0.328865	0.32742	0.312925	0.299852	0.278548	0.257032	0.228835	0.190075	0.189355	0.190241	0.0520658	-0.00855567	0.0238839	0.0809495	0.104682	0.13379	0.150878	0.0490852	0.0172288	0.0788957	0.00693365	-0.12518	-0.125546	0.0340552	0.202754	0.202761	0.170149	0.195477	0.220249	0.248344	0.274491	0.265423	0.247367	0.276236	0.300446	0.352104	0.376038	0.360864	0.341323	0.368882	0.399759	0.402548
0.382128	0.3827	0.386601	0.371586	0.333602	0.331514	0.355332	0.355368	0.351403	0.350198	0.338908	0.32576	0.306211	0.287584	0.261495	0.224797	0.226386	0.225312	0.0619253	-0.00699661	0.0425297	0.122457	0.146509	0.164697	0.171039	0.0347421	-0.00804504	0.0500038	-0.0103137	-0.129362	-0.12551	0.0557131	0.22937	0.20263	0.151731	0.181493	0.215574	0.250418	0.291348	0.293553	0.281306	0.309301	0.330203	0.376123	0.392263	0.377921	0.355378	0.371186	0.398546	0.403324
0.396331	0.394737	0.397625	0.388123	0.357679	0.349369	0.370284	0.371993	0.367164	0.367398	0.354478	0.33844	0.318314	0.302816	0.281358	0.249876	0.254152	0.256694	0.100141	0.0284925	0.0803122	0.149299	0.177027	0.190778	0.202355	0.0724245	0.0357491	0.0852726	-0.0123058	-0.138924	-0.136805	0.0756377	0.269762	0.230798	0.178979	0.207037	0.210495	0.256235	0.311394	0.308677	0.311515	0.347438	0.362857	0.392329	0.394537	0.370708	0.376774	0.388911	0.401213	0.407443
0.39803	0.396279	0.395441	0.386534	0.366302	0.357586	0.372026	0.372958	0.37168	0.373757	0.361943	0.344007	0.321889	0.308679	0.289528	0.255857	0.26138	0.276647	0.16057	0.0913288	0.140245	0.173337	0.197266	0.208293	0.228933	0.123982	0.0963143	0.13167	0.000951935	-0.125356	-0.125218	0.0994214	0.288431	0.244222	0.200572	0.231007	0.209752	0.268189	0.336654	0.332375	0.350391	0.387416	0.396478	0.402732	0.395103	0.370593	0.395012	0.406927	0.403934	0.406023
0.426529	0.427497	0.427326	0.416142	0.397473	0.395162	0.405809	0.402747	0.403298	0.407353	0.398834	0.387056	0.368972	0.355878	0.332949	0.295661	0.30164	0.318681	0.169564	0.0887128	0.164957	0.231353	0.251588	0.258244	0.267732	0.119898	0.0730068	0.104893	0.0218281	-0.0857767	-0.0782748	0.171582	0.322043	0.230915	0.156566	0.208618	0.226685	0.297057	0.362416	0.364664	0.395276	0.437436	0.447439	0.456519	0.442384	0.421985	0.435303	0.449924	0.456657	0.45282
0.45422	0.456365	0.459746	0.44622	0.423154	0.421094	0.435437	0.434779	0.435212	0.438975	0.428827	0.420291	0.406452	0.39094	0.362682	0.329434	0.341615	0.349201	0.160667	0.0690822	0.162859	0.263108	0.289691	0.303483	0.298381	0.106488	0.0409432	0.0702515	-0.00715181	-0.107752	-0.0969501	0.182898	0.35471	0.24546	0.153652	0.220931	0.249109	0.32527	0.392562	0.386394	0.410382	0.465222	0.485093	0.498471	0.479046	0.45307	0.468521	0.479866	0.479346	0.465299
0.449294	0.449376	0.451774	0.440693	0.417981	0.410176	0.428807	0.432575	0.435485	0.439066	0.42317	0.410211	0.396171	0.386179	0.364435	0.339759	0.357335	0.367457	0.210034	0.121841	0.2071	0.271491	0.298656	0.311298	0.310862	0.140166	0.0894618	0.10914	-0.0420602	-0.159875	-0.155279	0.142264	0.384513	0.306426	0.230687	0.292779	0.274102	0.347209	0.421886	0.398848	0.41925	0.47714	0.496097	0.493389	0.467574	0.432422	0.474293	0.474051	0.436607	0.411255
0.485166	0.482113	0.478289	0.467511	0.442574	0.432495	0.456364	0.466418	0.47155	0.475389	0.458125	0.435907	0.417937	0.419776	0.40916	0.391252	0.410621	0.435378	0.293215	0.195035	0.285635	0.329482	0.350517	0.366319	0.385939	0.213166	0.166304	0.192431	0.0079179	-0.160524	-0.165591	0.173083	0.464675	0.405093	0.332898	0.405649	0.358429	0.423587	0.498273	0.46664	0.498864	0.55099	0.557636	0.540119	0.500221	0.456116	0.528908	0.525048	0.445936	0.402759
0.493288	0.487086	0.480158	0.470435	0.448164	0.435933	0.457944	0.471292	0.477233	0.480236	0.465711	0.438865	0.420694	0.429447	0.426904	0.413244	0.426502	0.45931	0.320891	0.216784	0.309358	0.355092	0.377242	0.400982	0.425269	0.239643	0.1808	0.206516	0.0424332	-0.148737	-0.158432	0.194904	0.501859	0.44794	0.368208	0.452334	0.411488	0.465337	0.527051	0.488484	0.522847	0.573286	0.577132	0.557837	0.506645	0.461334	0.546227	0.537201	0.441165	0.389561
0.484964	0.476015	0.465905	0.457587	0.436115	0.420481	0.444741	0.461507	0.469697	0.472154	0.455415	0.422741	0.4006	0.415284	0.419449	0.40947	0.421611	0.460144	0.329649	0.224023	0.306548	0.348868	0.377042	0.407177	0.436912	0.265556	0.209532	0.229448	0.0575655	-0.149747	-0.164507	0.193501	0.521058	0.476848	0.393666	0.481856	0.438199	0.483703	0.536469	0.483306	0.515594	0.565796	0.57193	0.552902	0.502639	0.455486	0.554545	0.541338	0.42254	0.360192
0.492916	0.48472	0.472032	0.465403	0.441694	0.423362	0.451033	0.472199	0.482788	0.485966	0.464402	0.427934	0.403654	0.422903	0.429496	0.422497	0.438807	0.481767	0.343846	0.233245	0.318496	0.367337	0.395277	0.41869	0.457514	0.296199	0.243054	0.263455	0.0730986	-0.153298	-0.173396	0.195636	0.54582	0.50299	0.416227	0.507821	0.446467	0.492873	0.544652	0.478172	0.518744	0.573462	0.577929	0.553787	0.502655	0.449556	0.567786	0.553352	0.410311	0.335123
0.526599	0.519289	0.508173	0.500382	0.473848	0.45695	0.48542	0.508557	0.519082	0.522771	0.501184	0.467254	0.445768	0.466456	0.471237	0.464236	0.481362	0.522568	0.352232	0.229799	0.33354	0.407419	0.437529	0.458984	0.497821	0.301971	0.228402	0.251864	0.0785213	-0.152999	-0.172395	0.219619	0.582393	0.521458	0.419275	0.524444	0.467045	0.517727	0.569079	0.498322	0.542868	0.607233	0.617227	0.592785	0.537332	0.479914	0.599442	0.583348	0.437987	0.355259
0.546955	0.53801	0.528591	0.523427	0.496599	0.478301	0.50766	0.530242	0.539712	0.544336	0.523136	0.490794	0.472859	0.49296	0.49638	0.486124	0.50458	0.548089	0.3603	0.229376	0.339015	0.422504	0.45811	0.481383	0.515363	0.293165	0.210709	0.237139	0.0720287	-0.152505	-0.16953	0.23601	0.601913	0.524924	0.413522	0.517293	0.461523	0.519974	0.571746	0.493453	0.544585	0.62422	0.636474	0.611004	0.55635	0.50272	0.623638	0.607227	0.46361	0.376311
0.581921	0.572865	0.564417	0.5608	0.531973	0.5149	0.545496	0.566108	0.574521	0.577138	0.553647	0.524914	0.513906	0.531998	0.531527	0.519698	0.541908	0.581649	0.360011	0.218531	0.344702	0.455371	0.494252	0.509701	0.521059	0.254867	0.164981	0.195217	0.0429258	-0.166672	-0.178566	0.247565	0.621745	0.512201	0.382252	0.493458	0.458259	0.528969	0.579664	0.497003	0.554547	0.651425	0.666274	0.64632	0.589968	0.538673	0.655718	0.634499	0.49455	0.405596
0.610788	0.599898	0.595585	0.592331	0.559597	0.545642	0.577236	0.595514	0.604163	0.605117	0.579433	0.55466	0.548775	0.568187	0.565353	0.549656	0.570707	0.604131	0.345268	0.195231	0.339304	0.484645	0.521708	0.523721	0.519937	0.212913	0.113768	0.156021	0.0209928	-0.186002	-0.193711	0.2518	0.634071	0.497927	0.352042	0.472261	0.461422	0.545678	0.594209	0.512304	0.569369	0.673041	0.693285	0.68097	0.619677	0.562689	0.672124	0.65465	0.531543	0.451561
0.606411	0.594728	0.593555	0.591774	0.557844	0.544512	0.577669	0.594584	0.60176	0.601385	0.573613	0.551923	0.549445	0.567392	0.560804	0.543488	0.565048	0.597844	0.336354	0.187362	0.330668	0.474986	0.507393	0.504311	0.490007	0.176546	0.086103	0.131013	-0.0166018	-0.212363	-0.216519	0.230276	0.622554	0.486009	0.34115	0.456403	0.443679	0.536854	0.593641	0.517324	0.57188	0.673112	0.691536	0.676786	0.616459	0.559677	0.659446	0.644807	0.534702	0.464269
0.588344	0.579028	0.578455	0.580163	0.544218	0.530423	0.564669	0.581871	0.586053	0.583208	0.551135	0.536178	0.538394	0.551508	0.540505	0.527184	0.551521	0.573472	0.312209	0.170243	0.310828	0.454494	0.485425	0.477356	0.452401	0.13869	0.0510778	0.0914883	-0.0691986	-0.2486	-0.247574	0.197719	0.59865	0.4656	0.329788	0.436756	0.412656	0.508653	0.571686	0.496951	0.546733	0.649588	0.670257	0.658354	0.604113	0.552343	0.641729	0.622309	0.519944	0.450877
0.58339	0.575039	0.573551	0.573478	0.534246	0.517953	0.557737	0.576976	0.579227	0.576606	0.541196	0.526366	0.52959	0.540803	0.530358	0.519609	0.545431	0.56194	0.317113	0.18021	0.310906	0.434887	0.467706	0.459099	0.426436	0.122379	0.0421493	0.0789738	-0.0981641	-0.269125	-0.268483	0.170752	0.581564	0.451452	0.322579	0.423842	0.39366	0.490118	0.563056	0.488804	0.532162	0.636095	0.659711	0.648196	0.599208	0.548923	0.641422	0.61701	0.510773	0.443837
0.596906	0.587859	0.585287	0.583365	0.542167	0.527245	0.568937	0.589023	0.592394	0.590895	0.559231	0.54286	0.544745	0.557292	0.546805	0.534029	0.562672	0.581429	0.332558	0.19031	0.325347	0.452462	0.484636	0.47836	0.435917	0.114732	0.0323	0.0729327	-0.104091	-0.275629	-0.275704	0.167378	0.5915	0.451702	0.311646	0.411209	0.390844	0.496824	0.571825	0.492221	0.529986	0.638127	0.669048	0.662256	0.611179	0.556405	0.649934	0.624265	0.516037	0.441648
0.617254	0.60872	0.608732	0.605926	0.562232	0.54955	0.593431	0.612571	0.618071	0.613056	0.58171	0.566653	0.56869	0.5787	0.567391	0.550435	0.580545	0.601117	0.325132	0.175278	0.318348	0.465097	0.502761	0.504367	0.454283	0.104568	0.0125966	0.0575719	-0.104197	-0.278582	-0.278688	0.169542	0.604579	0.46473	0.311652	0.409838	0.396654	0.499165	0.562655	0.477823	0.516465	0.63401	0.671915	0.671697	0.616153	0.558531	0.651792	0.623118	0.51885	0.439719
0.658234	0.650446	0.652911	0.651169	0.601723	0.594271	0.640135	0.660025	0.664562	0.655675	0.62106	0.61225	0.620975	0.628451	0.613717	0.595222	0.62311	0.632837	0.290769	0.125588	0.292656	0.499395	0.545817	0.544836	0.487039	0.0922313	-0.0242177	0.0205498	-0.102635	-0.270443	-0.267038	0.194897	0.626778	0.468528	0.297382	0.40345	0.407122	0.513155	0.564949	0.470921	0.508816	0.637712	0.685175	0.700503	0.645209	0.586554	0.665466	0.633078	0.534915	0.450762
0.683239	0.675301	0.679873	0.67966	0.63108	0.623899	0.667281	0.687038	0.692021	0.683904	0.649649	0.643249	0.656462	0.664782	0.647642	0.628639	0.656573	0.662116	0.286497	0.112708	0.294602	0.529692	0.579763	0.571873	0.503214	0.0788189	-0.0493596	-0.00174242	-0.0927785	-0.248767	-0.242287	0.22996	0.6506	0.476178	0.288212	0.40069	0.417794	0.521327	0.563325	0.465506	0.507605	0.644038	0.695548	0.715265	0.656148	0.597632	0.6711	0.635678	0.534921	0.442199
0.695008	0.687168	0.689935	0.69256	0.645611	0.63452	0.677231	0.696088	0.702108	0.696225	0.660078	0.652135	0.665355	0.675219	0.655156	0.636796	0.667213	0.679743	0.319552	0.144418	0.324806	0.54043	0.584342	0.569869	0.503795	0.0849955	-0.0344813	0.011931	-0.0924672	-0.2523	-0.248831	0.227103	0.661857	0.49073	0.307645	0.419217	0.420575	0.526142	0.56757	0.459582	0.506208	0.646561	0.693876	0.703696	0.64268	0.583364	0.66621	0.627644	0.512158	0.420877
[truncated: 44 more columns]
