# Supplementary material for: Observation of the photonic Hall effect and photonic magnetoresistance in random lasers
Source: Nat Commun. 2024 May 30;15:4589. doi: 10.1038/s41467-024-48942-6 (PMC11139889; doi:10.1038/s41467-024-48942-6)
Supplement: Supplementary file 3 — Source Data [file 41467_2024_48942_MOESM3_ESM.zip › Zhijia Hu-Data/Figure S6/10uj.xls]

## Sheet: 0mT
1	0.674859	0.696255	0.631957	0.66381	0.647764	0.693912	0.706145	0.761947	0.726486	0.746448	0.684324	0.709516	0.677426	0.718166	0.728081	0.773241	0.743928	0.776105	0.706401	0.701978	0.667613	0.7219	0.718992	0.770703	0.756021	0.771029	0.713127	0.717402	0.694519	0.720168	0.70824	0.758676	0.754077	0.765225	0.717552	0.719489	0.67648	0.710947	0.694806	0.744643	0.738834	0.773506	0.714294	0.708217	0.648853	0.691223	0.664547	0.732215	0.729737
0.674859	1	0.690084	0.688332	0.642491	0.651995	0.625625	0.696496	0.692114	0.767967	0.727816	0.740335	0.677681	0.68776	0.652014	0.70767	0.713489	0.776804	0.748338	0.755443	0.693107	0.687823	0.662489	0.709997	0.696998	0.769801	0.745862	0.769869	0.709758	0.708998	0.661123	0.705371	0.697645	0.770148	0.743206	0.764425	0.69852	0.699019	0.661659	0.683624	0.671496	0.740784	0.731874	0.767275	0.699113	0.697227	0.633007	0.677085	0.656642	0.738412
0.696255	0.690084	1	0.711304	0.732349	0.659686	0.680714	0.641772	0.728419	0.727144	0.789726	0.755322	0.764797	0.696784	0.702219	0.675143	0.734771	0.73902	0.786499	0.758126	0.76824	0.696995	0.701965	0.666591	0.725389	0.733718	0.801961	0.776495	0.784172	0.71646	0.711116	0.658575	0.713577	0.72898	0.780709	0.767348	0.781731	0.719018	0.711128	0.645684	0.697463	0.691395	0.77476	0.753584	0.779898	0.706278	0.698642	0.640927	0.685305	0.691518
0.631957	0.688332	0.711304	1	0.745175	0.740093	0.66495	0.692543	0.667122	0.739074	0.749799	0.798371	0.770203	0.763426	0.708328	0.725705	0.695682	0.742038	0.754664	0.795038	0.768731	0.780959	0.714404	0.724321	0.685411	0.738815	0.751693	0.796258	0.785677	0.782807	0.730408	0.72589	0.680539	0.735224	0.732094	0.799789	0.776496	0.786742	0.727964	0.711547	0.671125	0.697564	0.710946	0.774146	0.760698	0.775398	0.71038	0.712765	0.663324	0.703934
0.66381	0.642491	0.732349	0.745175	1	0.752628	0.763324	0.688551	0.704945	0.699489	0.773722	0.774903	0.816748	0.780191	0.78025	0.721389	0.7459	0.726573	0.778451	0.770238	0.818093	0.786268	0.782677	0.736067	0.738366	0.721235	0.781615	0.778687	0.825753	0.788039	0.793729	0.73461	0.740663	0.723038	0.770272	0.767943	0.81963	0.786905	0.791854	0.722265	0.719491	0.696454	0.740448	0.747494	0.798783	0.77804	0.781852	0.720224	0.720798	0.695897
0.647764	0.651995	0.659686	0.740093	0.752628	1	0.752724	0.748908	0.697382	0.720815	0.714776	0.764175	0.781754	0.809131	0.775987	0.784948	0.727631	0.756264	0.731842	0.777038	0.764289	0.809153	0.777876	0.792102	0.736227	0.745089	0.729134	0.772323	0.773223	0.824207	0.790745	0.801975	0.750428	0.757032	0.725213	0.765027	0.760917	0.798712	0.786858	0.788814	0.729253	0.733951	0.703546	0.752127	0.74013	0.780669	0.761682	0.782403	0.721979	0.735351
0.693912	0.625625	0.680714	0.66495	0.763324	0.752724	1	0.743515	0.760829	0.702006	0.742885	0.716982	0.782098	0.776508	0.816228	0.783107	0.793805	0.736037	0.760832	0.734117	0.777935	0.76347	0.803664	0.775642	0.797962	0.745315	0.764007	0.731231	0.777875	0.776067	0.815604	0.780494	0.8001	0.747713	0.759908	0.72509	0.782897	0.752738	0.804697	0.777072	0.794791	0.727653	0.753661	0.711681	0.746325	0.7297	0.78882	0.751029	0.783138	0.730429
0.706145	0.696496	0.641772	0.692543	0.688551	0.748908	0.743515	1	0.757098	0.765176	0.721532	0.73901	0.730667	0.783275	0.774376	0.815805	0.771168	0.792572	0.754449	0.76022	0.732003	0.769976	0.766025	0.811799	0.779479	0.792272	0.746936	0.76425	0.740018	0.786091	0.773241	0.820166	0.784544	0.800166	0.748283	0.767123	0.733418	0.764881	0.768891	0.807517	0.77214	0.79652	0.739097	0.749936	0.708305	0.741126	0.725435	0.782019	0.757654	0.789389
0.761947	0.692114	0.728419	0.667122	0.704945	0.697382	0.760829	0.757098	1	0.766448	0.777834	0.724047	0.752012	0.735163	0.787268	0.78264	0.823556	0.794056	0.796906	0.753119	0.75786	0.725134	0.770635	0.775857	0.826962	0.799612	0.81099	0.75694	0.772641	0.742447	0.770811	0.768108	0.820648	0.805125	0.799479	0.763385	0.75971	0.719186	0.772899	0.753132	0.806338	0.790909	0.808081	0.754804	0.747079	0.702706	0.740821	0.732018	0.780747	0.785129
0.726486	0.767967	0.727144	0.739074	0.699489	0.720815	0.702006	0.765176	0.766448	1	0.782738	0.786633	0.749068	0.758285	0.732743	0.777346	0.780788	0.821368	0.804892	0.801539	0.751382	0.751967	0.725074	0.772071	0.765733	0.825383	0.794492	0.820414	0.76572	0.774109	0.740584	0.772572	0.762143	0.820596	0.794031	0.818703	0.759147	0.755746	0.731695	0.753543	0.747572	0.79417	0.789736	0.803368	0.734935	0.748083	0.688737	0.74175	0.732489	0.797443
0.746448	0.727816	0.789726	0.749799	0.773722	0.714776	0.742885	0.721532	0.777834	0.782738	1	0.798339	0.80976	0.76107	0.772064	0.75477	0.806403	0.791533	0.838948	0.804833	0.807028	0.757621	0.77144	0.748439	0.782671	0.792929	0.840206	0.813419	0.827091	0.775014	0.778505	0.742212	0.782488	0.786683	0.834154	0.80786	0.817983	0.775933	0.774223	0.730047	0.767277	0.752023	0.820017	0.799954	0.814544	0.752399	0.752729	0.720772	0.747616	0.75369
0.684324	0.740335	0.755322	0.798371	0.774903	0.764175	0.716982	0.73901	0.724047	0.786633	0.798339	1	0.801945	0.793419	0.747597	0.761739	0.755609	0.797298	0.80962	0.83547	0.805253	0.806137	0.752866	0.775684	0.745391	0.793753	0.796505	0.841378	0.813304	0.823906	0.775334	0.769904	0.742673	0.788615	0.792945	0.835726	0.819354	0.816363	0.767219	0.762652	0.727716	0.767924	0.773781	0.822767	0.798821	0.807521	0.747482	0.758784	0.712936	0.763891
0.709516	0.677681	0.764797	0.770203	0.816748	0.781754	0.782098	0.730667	0.752012	0.749068	0.80976	0.801945	1	0.813082	0.810455	0.76743	0.791053	0.773119	0.818868	0.810284	0.838685	0.802346	0.811953	0.780426	0.788449	0.769653	0.817691	0.805045	0.852992	0.825261	0.826127	0.776532	0.785384	0.767144	0.80206	0.801374	0.843517	0.818597	0.825416	0.769405	0.762568	0.73489	0.787008	0.791443	0.833624	0.802317	0.812391	0.757998	0.761353	0.733634
0.677426	0.68776	0.696784	0.763426	0.780191	0.809131	0.776508	0.783275	0.735163	0.758285	0.76107	0.793419	0.813082	1	0.804527	0.809891	0.78098	0.788666	0.77937	0.811132	0.809064	0.843963	0.805337	0.815705	0.77356	0.787063	0.776839	0.809726	0.816894	0.844767	0.827685	0.820602	0.771259	0.79135	0.770444	0.807329	0.805019	0.826993	0.816114	0.819405	0.759692	0.763959	0.745756	0.791693	0.774293	0.816647	0.795123	0.812047	0.750486	0.778432
0.718166	0.652014	0.702219	0.708328	0.78025	0.775987	0.816228	0.774376	0.787268	0.732743	0.772064	0.747597	0.810455	0.804527	1	0.807897	0.807662	0.766465	0.795585	0.766295	0.811529	0.793693	0.843324	0.813397	0.821105	0.778361	0.800875	0.763833	0.814064	0.813057	0.850263	0.814025	0.825185	0.782276	0.791246	0.758243	0.802203	0.788066	0.842099	0.809638	0.815529	0.762923	0.776109	0.744017	0.778919	0.759187	0.816369	0.792718	0.807076	0.76468
0.728081	0.70767	0.675143	0.725705	0.721389	0.784948	0.783107	0.815805	0.78264	0.777346	0.75477	0.761739	0.76743	0.809891	0.807897	1	0.814245	0.816911	0.780543	0.784312	0.767135	0.803149	0.795405	0.84893	0.815817	0.823239	0.778499	0.789259	0.775793	0.822167	0.813928	0.8493	0.81911	0.834306	0.773235	0.792552	0.76216	0.792946	0.794819	0.830351	0.809399	0.812718	0.77155	0.785894	0.746367	0.772552	0.760788	0.814763	0.795868	0.821222
0.773241	0.713489	0.734771	0.695682	0.7459	0.727631	0.793805	0.771168	0.823556	0.780788	0.806403	0.755609	0.791053	0.78098	0.807662	0.814245	1	0.801823	0.820227	0.773041	0.784961	0.753866	0.807162	0.802243	0.840062	0.814434	0.827398	0.784495	0.794909	0.776323	0.806627	0.797823	0.831657	0.821324	0.819491	0.770111	0.790968	0.760907	0.790176	0.784896	0.812052	0.795138	0.813155	0.779263	0.765129	0.735166	0.76979	0.763811	0.805253	0.800074
0.743928	0.776804	0.73902	0.742038	0.726573	0.756264	0.736037	0.792572	0.794056	0.821368	0.791533	0.797298	0.773119	0.788666	0.766465	0.816911	0.801823	1	0.815615	0.822683	0.772228	0.787181	0.76298	0.81902	0.800987	0.844421	0.8135	0.827483	0.783318	0.804787	0.773016	0.807402	0.788795	0.84416	0.809702	0.830509	0.786678	0.790224	0.759207	0.791467	0.777516	0.820847	0.804762	0.822888	0.764799	0.769004	0.723918	0.777825	0.75884	0.822032
0.776105	0.748338	0.786499	0.754664	0.778451	0.731842	0.760832	0.754449	0.796906	0.804892	0.838948	0.80962	0.818868	0.77937	0.795585	0.780543	0.820227	0.815615	1	0.820911	0.822032	0.773864	0.784928	0.783639	0.813409	0.818011	0.847868	0.828325	0.835112	0.794772	0.803059	0.76513	0.807887	0.818888	0.845256	0.82938	0.830432	0.782256	0.792797	0.768325	0.784574	0.785195	0.833572	0.818066	0.811345	0.774948	0.769877	0.742404	0.773084	0.786517
0.706401	0.755443	0.758126	0.795038	0.770238	0.777038	0.734117	0.76022	0.753119	0.801539	0.804833	0.83547	0.810284	0.811132	0.766295	0.784312	0.773041	0.822683	0.820911	1	0.812034	0.819803	0.771498	0.787495	0.764127	0.816006	0.816672	0.854045	0.822286	0.834555	0.779926	0.786268	0.760169	0.814079	0.81018	0.848107	0.826668	0.83146	0.774279	0.777605	0.747157	0.778498	0.784873	0.840082	0.801169	0.816896	0.761173	0.771151	0.725201	0.788492
0.701978	0.693107	0.76824	0.768731	0.818093	0.764289	0.777935	0.732003	0.75786	0.751382	0.807028	0.805253	0.838685	0.809064	0.811529	0.767135	0.784961	0.772228	0.822032	0.812034	1	0.807947	0.812492	0.774203	0.791692	0.777396	0.82541	0.816937	0.854212	0.822387	0.822495	0.774553	0.782933	0.77312	0.812393	0.813519	0.841093	0.824018	0.822482	0.766075	0.765627	0.741057	0.79055	0.78957	0.828058	0.802192	0.806934	0.74855	0.756002	0.737608
0.667613	0.687823	0.696995	0.780959	0.786268	0.809153	0.76347	0.769976	0.725134	0.751967	0.757621	0.806137	0.802346	0.843963	0.793693	0.803149	0.753866	0.787181	0.773864	0.819803	0.807947	1	0.795283	0.813526	0.756269	0.786067	0.775417	0.820645	0.81244	0.851822	0.816245	0.816584	0.768655	0.789338	0.763389	0.816967	0.808593	0.832082	0.809336	0.805817	0.755827	0.765639	0.750612	0.790987	0.774093	0.821954	0.783174	0.802478	0.737885	0.762602
0.7219	0.662489	0.701965	0.714404	0.782677	0.777876	0.803664	0.766025	0.770635	0.725074	0.77144	0.752866	0.811953	0.805337	0.843324	0.795405	0.807162	0.76298	0.784928	0.771498	0.812492	0.795283	1	0.798204	0.815715	0.766633	0.790958	0.768862	0.818537	0.818409	0.841604	0.808362	0.810379	0.780352	0.797322	0.767475	0.81137	0.797925	0.837353	0.796619	0.803948	0.755699	0.775587	0.750057	0.782179	0.773643	0.824561	0.789143	0.796734	0.748618
0.718992	0.709997	0.666591	0.724321	0.736067	0.792102	0.775642	0.811799	0.775857	0.772071	0.748439	0.775684	0.780426	0.815705	0.813397	0.84893	0.802243	0.81902	0.783639	0.787495	0.774203	0.813526	0.798204	1	0.811826	0.820393	0.78211	0.801635	0.778644	0.825743	0.81416	0.852222	0.811978	0.826031	0.78039	0.8	0.771592	0.797571	0.804132	0.838305	0.803319	0.813606	0.765955	0.779206	0.74596	0.776641	0.768489	0.823697	0.787843	0.814797
0.770703	0.696998	0.725389	0.685411	0.738366	0.736227	0.797962	0.779479	0.826962	0.765733	0.782671	0.745391	0.788449	0.77356	0.821105	0.815817	0.840062	0.800987	0.813409	0.764127	0.791692	0.756269	0.815715	0.811826	1	0.807825	0.819773	0.778798	0.791761	0.78653	0.819155	0.80074	0.840435	0.8253	0.821325	0.775844	0.790275	0.762017	0.809441	0.79619	0.837731	0.79605	0.813661	0.770442	0.76801	0.735853	0.776451	0.761645	0.812585	0.797931
0.756021	0.769801	0.733718	0.738815	0.721235	0.745089	0.745315	0.792272	0.799612	0.825383	0.792929	0.793753	0.769653	0.787063	0.778361	0.823239	0.814434	0.844421	0.818011	0.816006	0.777396	0.786067	0.766633	0.820393	0.807825	1	0.823577	0.823158	0.781918	0.805738	0.784227	0.815928	0.807629	0.84841	0.815878	0.825856	0.789272	0.786111	0.768435	0.793853	0.795117	0.839659	0.814292	0.826309	0.768093	0.763644	0.739932	0.778915	0.775637	0.827249
0.771029	0.745862	0.801961	0.751693	0.781615	0.729134	0.764007	0.746936	0.81099	0.794492	0.840206	0.796505	0.817691	0.776839	0.800875	0.778499	0.827398	0.8135	0.847868	0.816672	0.82541	0.775417	0.790958	0.78211	0.819773	0.823577	1	0.831702	0.83929	0.790113	0.793882	0.766617	0.813699	0.817411	0.849755	0.831575	0.832075	0.791433	0.79908	0.757473	0.79138	0.789474	0.84519	0.812297	0.821253	0.762974	0.771012	0.738964	0.78113	0.780505
0.713127	0.769869	0.776495	0.796258	0.778687	0.772323	0.731231	0.76425	0.75694	0.820414	0.813419	0.841378	0.805045	0.809726	0.763833	0.789259	0.784495	0.827483	0.828325	0.854045	0.816937	0.820645	0.768862	0.801635	0.778798	0.823158	0.831702	1	0.828065	0.837159	0.783674	0.787713	0.767105	0.82174	0.81565	0.859094	0.822705	0.823615	0.788792	0.779184	0.75783	0.794695	0.803609	0.842008	0.81131	0.820392	0.75504	0.771992	0.733078	0.793862
0.717402	0.709758	0.784172	0.785677	0.825753	0.773223	0.777875	0.740018	0.772641	0.76572	0.827091	0.813304	0.852992	0.816894	0.814064	0.775793	0.794909	0.783318	0.835112	0.822286	0.854212	0.81244	0.818537	0.778644	0.791761	0.781918	0.83929	0.828065	1	0.832265	0.828336	0.779421	0.789505	0.793389	0.82528	0.824267	0.864936	0.8338	0.836022	0.76516	0.779231	0.760962	0.803378	0.806662	0.840172	0.811439	0.811635	0.762718	0.760579	0.753259
0.694519	0.708998	0.71646	0.782807	0.788039	0.824207	0.776067	0.786091	0.742447	0.774109	0.775014	0.823906	0.825261	0.844767	0.813057	0.822167	0.776323	0.804787	0.794772	0.834555	0.822387	0.851822	0.818409	0.825743	0.78653	0.805738	0.790113	0.837159	0.832265	1	0.831653	0.835483	0.781829	0.805343	0.785354	0.823743	0.827214	0.847239	0.830097	0.814368	0.766165	0.779092	0.75819	0.812555	0.799747	0.837694	0.796536	0.822923	0.764306	0.782825
0.720168	0.661123	0.711116	0.730408	0.793729	0.790745	0.815604	0.773241	0.770811	0.740584	0.778505	0.775334	0.826127	0.827685	0.850263	0.813928	0.806627	0.773016	0.803059	0.779926	0.822495	0.816245	0.841604	0.81416	0.819155	0.784227	0.793882	0.783674	0.828336	0.831653	1	0.823045	0.820556	0.783373	0.79096	0.776883	0.82543	0.808249	0.844104	0.809572	0.804908	0.757477	0.781583	0.765586	0.794509	0.799584	0.831674	0.805114	0.804825	0.759165
0.70824	0.705371	0.658575	0.72589	0.73461	0.801975	0.780494	0.820166	0.768108	0.772572	0.742212	0.769904	0.776532	0.820602	0.814025	0.8493	0.797823	0.807402	0.76513	0.786268	0.774553	0.816584	0.808362	0.852222	0.80074	0.815928	0.766617	0.787713	0.779421	0.835483	0.823045	1	0.815463	0.826918	0.770937	0.793426	0.770786	0.800935	0.811087	0.845516	0.79823	0.804225	0.756943	0.779587	0.739654	0.784877	0.781395	0.825698	0.788422	0.806714
0.758676	0.697645	0.713577	0.680539	0.740663	0.750428	0.8001	0.784544	0.820648	0.762143	0.782488	0.742673	0.785384	0.771259	0.825185	0.81911	0.831657	0.788795	0.807887	0.760169	0.782933	0.768655	0.810379	0.811978	0.840435	0.807629	0.813699	0.767105	0.789505	0.781829	0.820556	0.815463	1	0.818723	0.815884	0.775428	0.784982	0.761902	0.807274	0.794601	0.832792	0.807952	0.810547	0.765402	0.769744	0.725317	0.783653	0.771575	0.8152	0.796094
0.754077	0.770148	0.72898	0.735224	0.723038	0.757032	0.747713	0.800166	0.805125	0.820596	0.786683	0.788615	0.767144	0.79135	0.782276	0.834306	0.821324	0.84416	0.818888	0.814079	0.77312	0.789338	0.780352	0.826031	0.8253	0.84841	0.817411	0.82174	0.793389	0.805343	0.783373	0.826918	0.818723	1	0.817762	0.823273	0.792822	0.77919	0.773935	0.808764	0.801007	0.833241	0.810341	0.820765	0.760243	0.776414	0.736371	0.791009	0.787473	0.834868
0.765225	0.743206	0.780709	0.732094	0.770272	0.725213	0.759908	0.748283	0.799479	0.794031	0.834154	0.792945	0.80206	0.770444	0.791246	0.773235	0.819491	0.809702	0.845256	0.81018	0.812393	0.763389	0.797322	0.78039	0.821325	0.815878	0.849755	0.81565	0.82528	0.785354	0.79096	0.770937	0.815884	0.817762	1	0.81997	0.823704	0.784025	0.791121	0.749911	0.794341	0.790257	0.83834	0.815696	0.809366	0.748542	0.772009	0.743625	0.780164	0.782794
0.717552	0.764425	0.767348	0.799789	0.767943	0.765027	0.72509	0.767123	0.763385	0.818703	0.80786	0.835726	0.801374	0.807329	0.758243	0.792552	0.770111	0.830509	0.82938	0.848107	0.813519	0.816967	0.767475	0.8	0.775844	0.825856	0.831575	0.859094	0.824267	0.823743	0.776883	0.793426	0.775428	0.823273	0.81997	1	0.821852	0.821327	0.786082	0.777613	0.755746	0.793095	0.802678	0.843247	0.808013	0.817239	0.755358	0.771395	0.73908	0.794228
0.719489	0.69852	0.781731	0.776496	0.81963	0.760917	0.782897	0.733418	0.75971	0.759147	0.817983	0.819354	0.843517	0.805019	0.802203	0.76216	0.790968	0.786678	0.830432	0.826668	0.841093	0.808593	0.81137	0.771592	0.790275	0.789272	0.832075	0.822705	0.864936	0.827214	0.82543	0.770786	0.784982	0.792822	0.823704	0.821852	1	0.825509	0.828226	0.764087	0.772782	0.747406	0.803621	0.801538	0.842185	0.813729	0.804841	0.75085	0.770125	0.750398
0.67648	0.699019	0.719018	0.786742	0.786905	0.798712	0.752738	0.764881	0.719186	0.755746	0.775933	0.816363	0.818597	0.826993	0.788066	0.792946	0.760907	0.790224	0.782256	0.83146	0.824018	0.832082	0.797925	0.797571	0.762017	0.786111	0.791433	0.823615	0.8338	0.847239	0.808249	0.800935	0.761902	0.77919	0.784025	0.821327	0.825509	1	0.811927	0.798112	0.748299	0.758917	0.756446	0.804228	0.794925	0.827366	0.788972	0.795042	0.739531	0.76349
0.710947	0.661659	0.711128	0.727964	0.791854	0.786858	0.804697	0.768891	0.772899	0.731695	0.774223	0.767219	0.825416	0.816114	0.842099	0.794819	0.790176	0.759207	0.792797	0.774279	0.822482	0.809336	0.837353	0.804132	0.809441	0.768435	0.79908	0.788792	0.836022	0.830097	0.844104	0.811087	0.807274	0.773935	0.791121	0.786082	0.828226	0.811927	1	0.800179	0.79913	0.758885	0.777425	0.7631	0.804554	0.79892	0.826453	0.796504	0.793431	0.752087
0.694806	0.683624	0.645684	0.711547	0.722265	0.788814	0.777072	0.807517	0.753132	0.753543	0.730047	0.762652	0.769405	0.819405	0.809638	0.830351	0.784896	0.791467	0.768325	0.777605	0.766075	0.805817	0.796619	0.838305	0.79619	0.793853	0.757473	0.779184	0.76516	0.814368	0.809572	0.845516	0.794601	0.808764	0.749911	0.777613	0.764087	0.798112	0.800179	1	0.7847	0.797239	0.74699	0.762864	0.741152	0.785157	0.771069	0.823711	0.783116	0.80067
0.744643	0.671496	0.697463	0.671125	0.719491	0.729253	0.794791	0.77214	0.806338	0.747572	0.767277	0.727716	0.762568	0.759692	0.815529	0.809399	0.812052	0.777516	0.784574	0.747157	0.765627	0.755827	0.803948	0.803319	0.837731	0.795117	0.79138	0.75783	0.779231	0.766165	0.804908	0.79823	0.832792	0.801007	0.794341	0.755746	0.772782	0.748299	0.79913	0.7847	1	0.782758	0.790567	0.746925	0.749134	0.713678	0.763327	0.761997	0.804358	0.776594
0.738834	0.740784	0.691395	0.697564	0.696454	0.733951	0.727653	0.79652	0.790909	0.79417	0.752023	0.767924	0.73489	0.763959	0.762923	0.812718	0.795138	0.820847	0.785195	0.778498	0.741057	0.765639	0.755699	0.813606	0.79605	0.839659	0.789474	0.794695	0.760962	0.779092	0.757477	0.804225	0.807952	0.833241	0.790257	0.793095	0.747406	0.758917	0.758885	0.797239	0.782758	1	0.788262	0.792954	0.742668	0.73761	0.723985	0.778397	0.770004	0.819996
0.773506	0.731874	0.77476	0.710946	0.740448	0.703546	0.753661	0.739097	0.808081	0.789736	0.820017	0.773781	0.787008	0.745756	0.776109	0.77155	0.813155	0.804762	0.833572	0.784873	0.79055	0.750612	0.775587	0.765955	0.813661	0.814292	0.84519	0.803609	0.803378	0.75819	0.781583	0.756943	0.810547	0.810341	0.83834	0.802678	0.803621	0.756446	0.777425	0.74699	0.790567	0.788262	1	0.792676	0.793384	0.748327	0.749635	0.727326	0.770357	0.778661
0.714294	0.767275	0.753584	0.774146	0.747494	0.752127	0.711681	0.749936	0.754804	0.803368	0.799954	0.822767	0.791443	0.791693	0.744017	0.785894	0.779263	0.822888	0.818066	0.840082	0.78957	0.790987	0.750057	0.779206	0.770442	0.826309	0.812297	0.842008	0.806662	0.812555	0.765586	0.779587	0.765402	0.820765	0.815696	0.843247	0.801538	0.804228	0.7631	0.762864	0.746925	0.792954	0.792676	1	0.792031	0.796046	0.736467	0.759972	0.731739	0.795267
0.708217	0.699113	0.779898	0.760698	0.798783	0.74013	0.746325	0.708305	0.747079	0.734935	0.814544	0.798821	0.833624	0.774293	0.778919	0.746367	0.765129	0.764799	0.811345	0.801169	0.828058	0.774093	0.782179	0.74596	0.76801	0.768093	0.821253	0.81131	0.840172	0.799747	0.794509	0.739654	0.769744	0.760243	0.809366	0.808013	0.842185	0.794925	0.804554	0.741152	0.749134	0.742668	0.793384	0.792031	1	0.791577	0.795737	0.739839	0.747225	0.73295
0.648853	0.697227	0.706278	0.775398	0.77804	0.780669	0.7297	0.741126	0.702706	0.748083	0.752399	0.807521	0.802317	0.816647	0.759187	0.772552	0.735166	0.769004	0.774948	0.816896	0.802192	0.821954	0.773643	0.776641	0.735853	0.763644	0.762974	0.820392	0.811439	0.837694	0.799584	0.784877	0.725317	0.776414	0.748542	0.817239	0.813729	0.827366	0.79892	0.785157	0.713678	0.73761	0.748327	0.796046	0.791577	1	0.777137	0.778777	0.725362	0.748622
0.691223	0.633007	0.698642	0.71038	0.781852	0.761682	0.78882	0.725435	0.740821	0.688737	0.752729	0.747482	0.812391	0.795123	0.816369	0.760788	0.76979	0.723918	0.769877	0.761173	0.806934	0.783174	0.824561	0.768489	0.776451	0.739932	0.771012	0.75504	0.811635	0.796536	0.831674	0.781395	0.783653	0.736371	0.772009	0.755358	0.804841	0.788972	0.826453	0.771069	0.763327	0.723985	0.749635	0.736467	0.795737	0.777137	1	0.771068	0.771225	0.716586
0.664547	0.677085	0.640927	0.712765	0.720224	0.782403	0.751029	0.782019	0.732018	0.74175	0.720772	0.758784	0.757998	0.812047	0.792718	0.814763	0.763811	0.777825	0.742404	0.771151	0.74855	0.802478	0.789143	0.823697	0.761645	0.778915	0.738964	0.771992	0.762718	0.822923	0.805114	0.825698	0.771575	0.791009	0.743625	0.771395	0.75085	0.795042	0.796504	0.823711	0.761997	0.778397	0.727326	0.759972	0.739839	0.778777	0.771068	1	0.760434	0.777099
0.732215	0.656642	0.685305	0.663324	0.720798	0.721979	0.783138	0.757654	0.780747	0.732489	0.747616	0.712936	0.761353	0.750486	0.807076	0.795868	0.805253	0.75884	0.773084	0.725201	0.756002	0.737885	0.796734	0.787843	0.812585	0.775637	0.78113	0.733078	0.760579	0.764306	0.804825	0.788422	0.8152	0.787473	0.780164	0.73908	0.770125	0.739531	0.793431	0.783116	0.804358	0.770004	0.770357	0.731739	0.747225	0.725362	0.771225	0.760434	1	0.769633
0.729737	0.738412	0.691518	0.703934	0.695897	0.735351	0.730429	0.789389	0.785129	0.797443	0.75369	0.763891	0.733634	0.778432	0.76468	0.821222	0.800074	0.822032	0.786517	0.788492	0.737608	0.762602	0.748618	0.814797	0.797931	0.827249	0.780505	0.793862	0.753259	0.782825	0.759165	0.806714	0.796094	0.834868	0.782794	0.794228	0.750398	0.76349	0.752087	0.80067	0.776594	0.819996	0.778661	0.795267	0.73295	0.748622	0.716586	0.777099	0.769633	1
0.758842	0.725593	0.76052	0.700906	0.732316	0.700695	0.748577	0.742975	0.808286	0.77057	0.802705	0.753455	0.772299	0.74087	0.77486	0.773645	0.810588	0.792133	0.825349	0.775081	0.778114	0.735736	0.770022	0.759653	0.812668	0.808856	0.834689	0.784693	0.793649	0.753702	0.772455	0.756457	0.812749	0.802651	0.828218	0.788409	0.795061	0.736839	0.776245	0.746588	0.788524	0.798212	0.825964	0.785631	0.789435	0.724058	0.74642	0.725468	0.770837	0.774817
0.700637	0.745937	0.738357	0.757118	0.711214	0.718453	0.686949	0.736739	0.73715	0.799074	0.775755	0.800943	0.755988	0.758767	0.710981	0.759138	0.747533	0.801666	0.793747	0.811906	0.765735	0.764923	0.713184	0.758487	0.742136	0.804758	0.798874	0.8223	0.78447	0.776996	0.733705	0.75446	0.733103	0.800227	0.784961	0.827163	0.778068	0.779218	0.73718	0.744013	0.721268	0.773446	0.787619	0.814239	0.767841	0.767946	0.703225	0.727309	0.705391	0.777402
0.707381	0.706166	0.78019	0.758488	0.791731	0.721911	0.733624	0.714777	0.747824	0.753016	0.816654	0.804704	0.823688	0.775772	0.770929	0.728288	0.772812	0.764858	0.825999	0.808336	0.821093	0.775595	0.774185	0.742175	0.767011	0.762282	0.824177	0.806168	0.852216	0.788037	0.788775	0.73902	0.757332	0.769605	0.808289	0.811751	0.833493	0.797358	0.792505	0.728784	0.739985	0.725887	0.795264	0.798838	0.826592	0.78249	0.780628	0.731674	0.740332	0.73199
0.644129	0.688442	0.69682	0.775844	0.765154	0.760384	0.699625	0.719218	0.687595	0.734001	0.747835	0.803371	0.786479	0.796204	0.742336	0.755463	0.719678	0.762478	0.761742	0.811805	0.79078	0.813041	0.762274	0.762384	0.716889	0.753481	0.75548	0.806002	0.803166	0.817112	0.773132	0.768699	0.712754	0.757546	0.749645	0.810887	0.797632	0.821704	0.781239	0.768973	0.713645	0.732503	0.730794	0.795743	0.786692	0.815398	0.754538	0.767017	0.707963	0.738083
0.676098	0.638669	0.709583	0.712093	0.778078	0.75272	0.77455	0.720906	0.734051	0.702201	0.763043	0.757018	0.808769	0.792771	0.807199	0.755368	0.763362	0.727523	0.779918	0.761069	0.801587	0.787892	0.808655	0.763523	0.770294	0.732951	0.774467	0.75973	0.818707	0.804508	0.820442	0.763143	0.764674	0.734818	0.771564	0.759069	0.809463	0.792815	0.823141	0.759782	0.765608	0.713008	0.74897	0.733864	0.789764	0.77693	0.810003	0.773988	0.768148	0.718001
0.649045	0.660034	0.633906	0.700393	0.709848	0.766761	0.739327	0.760991	0.714966	0.72257	0.699796	0.747732	0.736986	0.792201	0.76337	0.792992	0.743166	0.751918	0.714337	0.754624	0.738125	0.793128	0.774822	0.800649	0.751521	0.768306	0.720367	0.756968	0.751553	0.805536	0.786338	0.815539	0.761981	0.767438	0.717494	0.763781	0.748194	0.780867	0.78014	0.803829	0.750991	0.753059	0.708392	0.747211	0.717431	0.776101	0.749836	0.796025	0.737831	0.762198
0.710588	0.645271	0.661257	0.643823	0.712829	0.718626	0.770058	0.730271	0.770231	0.705924	0.727952	0.698794	0.753488	0.749018	0.791363	0.773196	0.794854	0.736993	0.753227	0.710771	0.749933	0.731578	0.790302	0.780894	0.803445	0.754534	0.76344	0.719412	0.755233	0.754547	0.795539	0.775644	0.802331	0.774902	0.76697	0.722459	0.746061	0.72368	0.793701	0.774941	0.792709	0.750752	0.766915	0.7108	0.735145	0.71181	0.772573	0.761353	0.791038	0.756524
0.712498	0.709382	0.664392	0.675808	0.673694	0.725688	0.715608	0.772667	0.753803	0.778723	0.736834	0.73753	0.716217	0.753214	0.743955	0.799975	0.774692	0.796356	0.760839	0.756594	0.71767	0.749442	0.743875	0.796388	0.775367	0.812724	0.756619	0.763184	0.736671	0.762962	0.742551	0.796519	0.783136	0.817583	0.757744	0.783627	0.734062	0.741793	0.742856	0.783331	0.772029	0.801446	0.764679	0.762708	0.710518	0.727627	0.696957	0.772875	0.753595	0.799267
0.741634	0.711309	0.734097	0.655211	0.70096	0.667792	0.715991	0.704218	0.781815	0.756932	0.774759	0.73294	0.744329	0.704599	0.73542	0.734125	0.786306	0.771495	0.794706	0.754009	0.747715	0.699192	0.735822	0.735746	0.787824	0.783865	0.806091	0.757914	0.76234	0.713165	0.736394	0.722136	0.776296	0.786562	0.806503	0.762973	0.764944	0.717096	0.733092	0.708221	0.767011	0.759304	0.796963	0.767508	0.751826	0.689628	0.720833	0.700431	0.746645	0.763369
0.670987	0.738305	0.70559	0.720703	0.684097	0.689089	0.644731	0.712681	0.712088	0.772424	0.74894	0.776252	0.71501	0.730313	0.676522	0.734299	0.718173	0.787127	0.764293	0.782224	0.725625	0.733883	0.687159	0.727462	0.719655	0.789465	0.78136	0.798141	0.744857	0.742434	0.692576	0.736213	0.709486	0.781481	0.769761	0.804643	0.746643	0.741379	0.705546	0.722082	0.699971	0.760859	0.759909	0.793812	0.739951	0.746301	0.682412	0.714207	0.688768	0.763825
0.692194	0.687311	0.775873	0.740782	0.751329	0.685247	0.70267	0.674992	0.724483	0.734398	0.794249	0.773965	0.793466	0.73497	0.733751	0.702306	0.739299	0.734586	0.798499	0.784664	0.790516	0.73818	0.740527	0.702376	0.74634	0.745802	0.79451	0.786282	0.817383	0.7604	0.750552	0.691076	0.725902	0.74042	0.787285	0.789778	0.812674	0.765522	0.765256	0.685907	0.717984	0.711017	0.777881	0.767192	0.803243	0.750778	0.745017	0.697895	0.70674	0.701677
0.616025	0.671754	0.691956	0.757509	0.740353	0.736502	0.659907	0.687324	0.654434	0.713815	0.733887	0.785151	0.751482	0.76116	0.688859	0.708865	0.678167	0.729567	0.73555	0.789629	0.757264	0.774329	0.71566	0.713911	0.663547	0.724006	0.722554	0.782677	0.780076	0.788741	0.732777	0.729727	0.678865	0.719391	0.719079	0.78881	0.772396	0.797486	0.73718	0.71959	0.672797	0.697022	0.710632	0.766632	0.754969	0.797234	0.720059	0.731884	0.666169	0.702788
0.641028	0.602753	0.690379	0.708348	0.774805	0.732613	0.74086	0.667649	0.688762	0.653699	0.727519	0.738252	0.789632	0.761471	0.759885	0.699001	0.718106	0.691176	0.739741	0.728228	0.775844	0.755585	0.77279	0.721078	0.723639	0.699638	0.742173	0.734283	0.793271	0.771678	0.781985	0.718876	0.722662	0.691329	0.74328	0.735481	0.779801	0.765627	0.789639	0.717456	0.721987	0.664174	0.718774	0.712419	0.773344	0.747293	0.781187	0.734288	0.720963	0.671379
0.592572	0.620536	0.594741	0.681885	0.681018	0.748839	0.693179	0.71436	0.649347	0.685166	0.653719	0.723209	0.709813	0.760765	0.713057	0.741131	0.68051	0.708132	0.684288	0.721023	0.71052	0.763158	0.728183	0.750527	0.698404	0.717707	0.670706	0.728984	0.718106	0.776352	0.743886	0.758742	0.706219	0.724877	0.672472	0.730123	0.714884	0.759551	0.743804	0.761557	0.683166	0.699272	0.655219	0.696297	0.685188	0.754531	0.719147	0.75647	0.687687	0.710053
0.685098	0.603554	0.625242	0.611824	0.684455	0.687739	0.742746	0.70237	0.729214	0.653317	0.692647	0.655605	0.710445	0.713971	0.748976	0.73067	0.748576	0.686401	0.713357	0.671589	0.718324	0.692021	0.756185	0.736465	0.76046	0.712632	0.709753	0.680424	0.727227	0.714831	0.754585	0.740567	0.761336	0.718884	0.725871	0.684129	0.727751	0.701423	0.747183	0.72421	0.758986	0.704293	0.716191	0.673465	0.703245	0.67948	0.740719	0.719914	0.743836	0.697343
0.660695	0.679534	0.60903	0.636362	0.609618	0.67624	0.665341	0.731305	0.703518	0.717126	0.666784	0.692179	0.649333	0.701932	0.67732	0.743398	0.710205	0.744335	0.690368	0.708727	0.654897	0.700586	0.675885	0.748464	0.717202	0.755567	0.698088	0.711098	0.672123	0.717691	0.685745	0.746131	0.724223	0.763755	0.702865	0.72008	0.662627	0.685619	0.687339	0.738044	0.695013	0.748941	0.70115	0.721664	0.654632	0.680057	0.645652	0.728918	0.709668	0.757121
0.71792	0.663059	0.689571	0.613149	0.656489	0.618326	0.678282	0.669019	0.746349	0.708094	0.735211	0.673701	0.693617	0.648885	0.694135	0.699228	0.743436	0.724462	0.746443	0.700741	0.698688	0.65268	0.690396	0.687362	0.749427	0.740016	0.753775	0.707305	0.695	0.665892	0.692662	0.679919	0.747152	0.741142	0.749258	0.721124	0.707172	0.653273	0.679837	0.665159	0.722484	0.7275	0.759914	0.705427	0.704236	0.636356	0.664852	0.641214	0.707089	0.715423
0.648698	0.711845	0.677054	0.678264	0.634614	0.635412	0.605241	0.662844	0.667354	0.736806	0.707979	0.726791	0.656854	0.657462	0.617503	0.670488	0.671533	0.737421	0.723424	0.744011	0.667471	0.664091	0.629416	0.67182	0.666472	0.753461	0.723998	0.746629	0.68264	0.683992	0.64467	0.662415	0.671434	0.735139	0.725503	0.763165	0.701469	0.687212	0.643085	0.655963	0.657911	0.713685	0.712336	0.753151	0.689385	0.688189	0.613337	0.643786	0.629605	0.712473
0.654111	0.648819	0.737189	0.684271	0.707675	0.620422	0.645178	0.598769	0.66821	0.684398	0.740705	0.716234	0.724267	0.672291	0.663688	0.62466	0.689479	0.685034	0.749654	0.72828	0.732079	0.657323	0.675916	0.635011	0.685019	0.69878	0.75639	0.73215	0.754043	0.670482	0.683095	0.615814	0.67355	0.682233	0.740942	0.739971	0.756761	0.692969	0.694129	0.61747	0.657068	0.656876	0.742074	0.725263	0.762607	0.688443	0.682804	0.620156	0.64854	0.646472
0.55903	0.640235	0.643508	0.728435	0.676542	0.67492	0.599205	0.621914	0.584499	0.675713	0.681286	0.736574	0.70161	0.69676	0.626064	0.639887	0.607586	0.686436	0.682513	0.738874	0.709359	0.710843	0.63782	0.65339	0.600603	0.683076	0.673362	0.74421	0.715124	0.729541	0.663393	0.665271	0.602743	0.671705	0.664905	0.749843	0.71894	0.740667	0.672451	0.656501	0.596989	0.644504	0.649188	0.722066	0.709148	0.747742	0.645472	0.66649	0.591476	0.652116
0.583777	0.544566	0.64621	0.658399	0.726914	0.66154	0.656203	0.598899	0.617553	0.598623	0.673753	0.675468	0.72872	0.701665	0.696837	0.620934	0.648985	0.613874	0.675477	0.685176	0.733936	0.689994	0.713128	0.636053	0.654685	0.621568	0.69113	0.668374	0.750071	0.701729	0.721401	0.640539	0.655695	0.621455	0.681659	0.677928	0.741869	0.703912	0.728185	0.638589	0.653893	0.592985	0.66263	0.656476	0.726353	0.697599	0.730244	0.645235	0.637005	0.596358
0.536629	0.568327	0.542851	0.659146	0.64902	0.709685	0.633372	0.677938	0.58692	0.6289	0.604764	0.676263	0.65982	0.722528	0.674401	0.696174	0.630016	0.658041	0.620705	0.681293	0.662958	0.722587	0.680681	0.708523	0.638003	0.654793	0.622497	0.682468	0.666492	0.730344	0.698969	0.710019	0.641406	0.672258	0.619733	0.687752	0.661434	0.713327	0.699686	0.713074	0.642798	0.655873	0.6063	0.660511	0.641577	0.713416	0.664634	0.720363	0.643345	0.655786
0.638803	0.564119	0.6008	0.581138	0.653575	0.652949	0.712685	0.66522	0.683903	0.609067	0.656157	0.626333	0.694947	0.684061	0.731182	0.682675	0.713357	0.646447	0.672994	0.633354	0.674459	0.667903	0.728621	0.698416	0.724211	0.6669	0.681552	0.6506	0.695394	0.690402	0.738136	0.707583	0.715343	0.675404	0.683976	0.648214	0.68582	0.667509	0.735834	0.686627	0.704854	0.653204	0.681879	0.629425	0.676537	0.652867	0.714606	0.687742	0.716243	0.660839
0.618267	0.637803	0.564197	0.596174	0.573828	0.631412	0.619642	0.698317	0.662787	0.676289	0.623382	0.636091	0.610454	0.66926	0.637792	0.710338	0.676664	0.694734	0.651736	0.653642	0.612148	0.654727	0.642158	0.72009	0.67989	0.722885	0.658761	0.668095	0.630551	0.669968	0.637807	0.711989	0.678573	0.728643	0.663652	0.68553	0.630844	0.647387	0.635088	0.699485	0.666677	0.714492	0.655085	0.679492	0.60095	0.638642	0.60193	0.67856	0.664381	0.717714
0.68127	0.611642	0.645643	0.55603	0.59545	0.55532	0.625432	0.626072	0.710217	0.657799	0.685565	0.613675	0.642202	0.586779	0.635698	0.648156	0.69789	0.674511	0.705126	0.632438	0.645831	0.579539	0.649757	0.626733	0.704289	0.693972	0.709877	0.643372	0.658825	0.613009	0.645603	0.632225	0.69753	0.69207	0.71498	0.655747	0.660315	0.595039	0.639889	0.623795	0.681948	0.668276	0.722296	0.649136	0.668326	0.58957	0.626021	0.602468	0.674639	0.660029
0.602358	0.691489	0.643576	0.644541	0.579393	0.589453	0.545557	0.620164	0.623147	0.703067	0.675136	0.683705	0.614043	0.621601	0.565694	0.632513	0.62143	0.702518	0.682656	0.700802	0.621428	0.625958	0.568922	0.625729	0.612579	0.702003	0.682639	0.709328	0.640307	0.642674	0.592088	0.616847	0.616029	0.709561	0.674677	0.725674	0.648895	0.644978	0.586073	0.61646	0.598686	0.677875	0.674711	0.720021	0.650557	0.652222	0.556889	0.604908	0.589454	0.679424
0.632357	0.645206	0.709626	0.65449	0.678914	0.585742	0.60407	0.580867	0.64708	0.657392	0.735926	0.693917	0.69378	0.617898	0.622441	0.597479	0.660927	0.65782	0.730922	0.696588	0.696125	0.621976	0.632434	0.588122	0.64974	0.662727	0.730185	0.695099	0.71946	0.641283	0.64738	0.582522	0.642019	0.653168	0.722356	0.706555	0.720968	0.657808	0.649048	0.58167	0.62495	0.621472	0.706883	0.702447	0.718815	0.636971	0.648416	0.579577	0.624517	0.617507
0.554955	0.622325	0.648818	0.703096	0.669836	0.654899	0.58315	0.608028	0.582229	0.654887	0.658497	0.727336	0.685635	0.689765	0.61063	0.617763	0.592468	0.671649	0.673686	0.731381	0.688747	0.706416	0.621225	0.633175	0.585042	0.661465	0.667501	0.719936	0.696091	0.70592	0.638708	0.642486	0.594017	0.664112	0.658486	0.737272	0.715199	0.720313	0.646602	0.631159	0.577929	0.635489	0.638879	0.713552	0.694675	0.72412	0.639177	0.642991	0.563357	0.644908
0.573331	0.54023	0.65811	0.651333	0.715905	0.64426	0.656257	0.569322	0.594108	0.586737	0.671989	0.666754	0.728683	0.674427	0.667265	0.601548	0.625513	0.596972	0.67678	0.674242	0.725835	0.669839	0.695433	0.610043	0.63495	0.608868	0.671356	0.668625	0.739218	0.691067	0.702597	0.622426	0.619672	0.613826	0.664308	0.674802	0.729947	0.707004	0.710961	0.623397	0.62574	0.56815	0.645115	0.644372	0.724092	0.701645	0.711861	0.625175	0.635194	0.586494
0.508543	0.563095	0.531856	0.633838	0.629349	0.684487	0.603825	0.640967	0.548794	0.600795	0.583083	0.658041	0.642912	0.693942	0.633098	0.647	0.584856	0.621772	0.606419	0.665116	0.649875	0.69093	0.645545	0.66039	0.585262	0.627823	0.596926	0.665524	0.648367	0.699702	0.663269	0.669375	0.603772	0.632431	0.586353	0.669272	0.643461	0.690009	0.661747	0.689316	0.594143	0.614148	0.571783	0.63787	0.62604	0.692353	0.654449	0.692881	0.592381	0.625829
0.572459	0.497329	0.537861	0.527517	0.615846	0.610611	0.656056	0.601926	0.605513	0.542124	0.589294	0.567767	0.630115	0.628816	0.662773	0.617173	0.624339	0.578588	0.601573	0.580088	0.625502	0.60803	0.662798	0.632727	0.643155	0.595611	0.613949	0.58268	0.626102	0.6285	0.666048	0.630663	0.653705	0.605821	0.615514	0.580841	0.627083	0.617552	0.671943	0.634552	0.632932	0.591397	0.607319	0.561882	0.623641	0.599992	0.6633	0.635199	0.650856	0.596455
0.569499	0.571763	0.490309	0.534157	0.519083	0.596963	0.556567	0.638953	0.571756	0.617866	0.546179	0.584231	0.555883	0.617814	0.58288	0.647685	0.60462	0.636765	0.587999	0.595087	0.545355	0.594745	0.588773	0.659753	0.617536	0.652773	0.582936	0.599759	0.547798	0.614943	0.592029	0.65074	0.623034	0.662609	0.580112	0.614279	0.561286	0.589516	0.586014	0.643698	0.608557	0.634073	0.588109	0.607978	0.547545	0.583512	0.552524	0.631071	0.604448	0.656959
0.61749	0.570342	0.597736	0.504408	0.539051	0.498193	0.576928	0.56532	0.648223	0.603643	0.612924	0.558452	0.584163	0.534089	0.587961	0.592298	0.650949	0.603863	0.643581	0.566193	0.5705	0.511828	0.580893	0.590781	0.653816	0.628523	0.651886	0.577763	0.599812	0.534226	0.575798	0.568685	0.641445	0.629796	0.655473	0.589787	0.591925	0.527298	0.592299	0.563406	0.630502	0.615412	0.651261	0.597536	0.598789	0.529824	0.566331	0.539385	0.627885	0.622326
0.58604	0.659116	0.583635	0.598234	0.515149	0.552125	0.496213	0.600565	0.596811	0.666834	0.62677	0.642588	0.564066	0.576515	0.517747	0.594583	0.598125	0.666243	0.636394	0.652948	0.569323	0.576836	0.533384	0.596794	0.587275	0.677839	0.643255	0.667284	0.585086	0.596506	0.543451	0.58789	0.575756	0.662605	0.637949	0.679184	0.594459	0.592681	0.535244	0.57529	0.562213	0.652237	0.644563	0.676726	0.595976	0.598753	0.518504	0.585071	0.562873	0.642872
0.581229	0.595128	0.677081	0.580486	0.595446	0.491448	0.51592	0.48837	0.582828	0.596277	0.667647	0.615284	0.616474	0.539212	0.539573	0.50056	0.583313	0.591106	0.663132	0.620007	0.627185	0.541801	0.544751	0.50737	0.574622	0.601406	0.672177	0.631603	0.641776	0.561392	0.548448	0.493146	0.562867	0.582907	0.662773	0.639355	0.654565	0.577425	0.57504	0.492572	0.546666	0.553472	0.653407	0.627918	0.657492	0.567894	0.567325	0.484993	0.5391	0.551342
0.472569	0.574454	0.598547	0.653259	0.595308	0.566755	0.486574	0.51526	0.485801	0.582301	0.599154	0.662642	0.591477	0.601254	0.497985	0.532731	0.513414	0.578214	0.591164	0.655611	0.610747	0.604434	0.520306	0.527093	0.500268	0.582026	0.601778	0.664663	0.631594	0.609768	0.545561	0.537985	0.502502	0.574054	0.584713	0.666827	0.622226	0.645919	0.563455	0.549756	0.485154	0.54641	0.573362	0.650387	0.631667	0.651542	0.541415	0.545184	0.48279	0.560618
0.491149	0.493562	0.597912	0.599239	0.637512	0.563135	0.565046	0.486569	0.525478	0.51847	0.60285	0.608444	0.647875	0.594282	0.572416	0.508885	0.540624	0.526544	0.609227	0.601431	0.649987	0.592207	0.598576	0.532022	0.547415	0.527188	0.606032	0.612353	0.664749	0.597886	0.611474	0.528883	0.530862	0.531699	0.600076	0.601091	0.650991	0.624566	0.63429	0.539968	0.532898	0.495075	0.588759	0.580747	0.6574	0.622598	0.635395	0.556292	0.542296	0.501716
0.44061	0.492599	0.468248	0.587961	0.559127	0.612422	0.529083	0.545098	0.457482	0.50983	0.515986	0.605643	0.583739	0.622161	0.550364	0.56924	0.494611	0.54044	0.518346	0.583373	0.576637	0.639242	0.548674	0.57709	0.511886	0.532183	0.52572	0.590725	0.587358	0.639012	0.588854	0.583982	0.503173	0.539115	0.510057	0.60191	0.580279	0.635819	0.579057	0.59313	0.507202	0.530751	0.494174	0.570435	0.574076	0.627387	0.584164	0.599937	0.502362	0.539365
0.51041	0.436529	0.463775	0.472864	0.556844	0.534448	0.585655	0.524192	0.544377	0.473086	0.528504	0.505367	0.567401	0.5626	0.595505	0.559792	0.570776	0.492769	0.529055	0.507213	0.567749	0.533451	0.602996	0.549023	0.570293	0.521434	0.550674	0.502047	0.578381	0.554256	0.610983	0.56231	0.583725	0.531464	0.541123	0.510943	0.563155	0.548467	0.606902	0.578155	0.592049	0.507361	0.536588	0.481215	0.566052	0.538944	0.613744	0.570289	0.588294	0.51698
0.472109	0.515793	0.41344	0.474812	0.453723	0.542127	0.509919	0.563555	0.518314	0.537194	0.465486	0.518151	0.464596	0.539827	0.513579	0.591706	0.534807	0.560634	0.504671	0.517986	0.48	0.531029	0.524879	0.587888	0.550622	0.575528	0.501052	0.533383	0.492675	0.541162	0.532222	0.59591	0.554694	0.594639	0.510832	0.536477	0.474626	0.529486	0.534511	0.598712	0.546522	0.582924	0.528966	0.531139	0.468766	0.531453	0.503094	0.585244	0.546031	0.596495
0.592494	0.507422	0.52406	0.441246	0.480491	0.462028	0.549703	0.523279	0.595256	0.541317	0.551202	0.49239	0.512156	0.482931	0.537514	0.537715	0.600377	0.542347	0.587056	0.501031	0.52229	0.46271	0.537033	0.527122	0.604947	0.574342	0.588383	0.523149	0.531111	0.487463	0.543152	0.523175	0.588665	0.571134	0.584771	0.53151	0.52746	0.479952	0.542239	0.531139	0.588579	0.570654	0.609388	0.531194	0.542644	0.466247	0.520723	0.495614	0.584988	0.569668
0.516671	0.599471	0.51518	0.515746	0.441947	0.450775	0.412854	0.516406	0.527914	0.595924	0.537892	0.555907	0.467067	0.481497	0.420137	0.514671	0.514067	0.595249	0.555241	0.585935	0.479978	0.494726	0.443786	0.500716	0.498018	0.61572	0.559669	0.58722	0.504812	0.498219	0.44798	0.519315	0.50058	0.595364	0.547283	0.598797	0.498076	0.513169	0.445357	0.498648	0.496756	0.577007	0.553496	0.591784	0.503679	0.504556	0.427024	0.489331	0.475326	0.588397
0.523446	0.527828	0.6148	0.537812	0.528869	0.440347	0.455304	0.445934	0.524754	0.555412	0.608227	0.558168	0.543398	0.469917	0.468075	0.452157	0.522512	0.531014	0.599799	0.549745	0.55826	0.469059	0.480607	0.442514	0.518004	0.533431	0.612907	0.571383	0.574727	0.483817	0.492069	0.434095	0.505362	0.526692	0.597031	0.572791	0.583924	0.50318	0.499133	0.427331	0.496159	0.490018	0.585623	0.571767	0.58384	0.505838	0.498353	0.430292	0.499551	0.50917
0.434165	0.562901	0.543596	0.595211	0.50755	0.48352	0.398181	0.451798	0.409205	0.542762	0.532861	0.587958	0.505828	0.506794	0.418983	0.458201	0.433656	0.518806	0.533976	0.594668	0.523502	0.527551	0.441072	0.449523	0.422037	0.5297	0.529193	0.595011	0.540853	0.536722	0.442931	0.460642	0.421127	0.509752	0.515407	0.607153	0.549549	0.551922	0.464108	0.463665	0.409483	0.497043	0.507305	0.607569	0.548102	0.573836	0.456133	0.464921	0.409865	0.489459
[truncated: 44 more columns]

## Sheet: 50mT
1	0.676647	0.688518	0.616998	0.666609	0.650364	0.708799	0.713407	0.747896	0.711406	0.725832	0.686925	0.692895	0.665893	0.723009	0.737964	0.773847	0.748	0.747266	0.689734	0.702234	0.683967	0.720193	0.699789	0.74819	0.702092	0.707132	0.667018	0.662669	0.645731	0.682833	0.677383	0.730003	0.69472	0.697077	0.629103	0.640364	0.596587	0.66557	0.656577	0.693897	0.669218	0.689652	0.597384	0.622932	0.58767	0.6391	0.608419	0.692644	0.636649
0.676647	1	0.689474	0.698042	0.650433	0.686789	0.65872	0.725592	0.6972	0.749859	0.709279	0.742463	0.674888	0.715441	0.680926	0.746425	0.725108	0.768921	0.745373	0.748198	0.702793	0.718936	0.675719	0.707184	0.690181	0.742748	0.694783	0.719471	0.656534	0.677564	0.637283	0.684355	0.66535	0.741211	0.673601	0.691048	0.635085	0.643189	0.617469	0.659235	0.625458	0.69838	0.654581	0.677059	0.622305	0.641949	0.577418	0.619409	0.588425	0.676228
0.688518	0.689474	1	0.693012	0.729889	0.66752	0.69174	0.657358	0.720312	0.717255	0.77152	0.750023	0.749893	0.683306	0.720159	0.689391	0.73471	0.746533	0.790056	0.756728	0.766751	0.7178	0.703141	0.661927	0.707023	0.69217	0.750446	0.716954	0.729479	0.661481	0.675363	0.628614	0.684167	0.683065	0.726132	0.691873	0.716454	0.637469	0.647414	0.599288	0.642131	0.64358	0.702158	0.675352	0.702729	0.617543	0.617078	0.550528	0.609234	0.600594
0.616998	0.698042	0.693012	1	0.712559	0.743425	0.666382	0.684547	0.648384	0.708396	0.705927	0.775447	0.722042	0.746401	0.697303	0.711896	0.676149	0.723538	0.739448	0.779526	0.757609	0.764265	0.682671	0.675869	0.651977	0.691059	0.696851	0.753168	0.729065	0.730842	0.66035	0.659035	0.621182	0.679808	0.659775	0.735892	0.705338	0.708327	0.639986	0.634364	0.577776	0.652339	0.632241	0.71416	0.676616	0.697029	0.607515	0.592448	0.530772	0.615906
0.666609	0.650433	0.729889	0.712559	1	0.761297	0.749459	0.695751	0.696284	0.684243	0.743957	0.757469	0.802856	0.756787	0.778745	0.725834	0.736004	0.711577	0.764958	0.763768	0.805123	0.780012	0.772301	0.69683	0.693029	0.652651	0.724934	0.720858	0.777379	0.743021	0.748374	0.680012	0.6834	0.628282	0.696355	0.685832	0.761138	0.713343	0.728619	0.64567	0.640821	0.608574	0.677396	0.658641	0.729633	0.699392	0.695625	0.592677	0.624129	0.555595
0.650364	0.686789	0.66752	0.743425	0.761297	1	0.766762	0.749514	0.683913	0.708238	0.713945	0.782492	0.775973	0.813118	0.777746	0.787519	0.722838	0.731481	0.738891	0.777874	0.777769	0.821339	0.759246	0.755385	0.683435	0.697636	0.67042	0.744787	0.736218	0.782547	0.738351	0.723837	0.674407	0.677433	0.63914	0.703938	0.718	0.75953	0.727997	0.717872	0.630838	0.652716	0.61348	0.676787	0.680598	0.741165	0.682317	0.680082	0.601102	0.607245
0.708799	0.65872	0.69174	0.666382	0.749459	0.766762	1	0.742204	0.753646	0.691824	0.727797	0.719774	0.768615	0.760251	0.816631	0.780788	0.785498	0.7308	0.755996	0.720483	0.782167	0.780744	0.801618	0.748621	0.753898	0.688281	0.697844	0.683182	0.73258	0.727431	0.791406	0.733116	0.748196	0.670172	0.685405	0.644244	0.721932	0.702721	0.763954	0.716457	0.703585	0.639545	0.641276	0.609412	0.675274	0.688443	0.730726	0.670164	0.690575	0.60524
0.713407	0.725592	0.657358	0.684547	0.695751	0.749514	0.742204	1	0.736001	0.744587	0.697521	0.741564	0.708141	0.761967	0.75935	0.805437	0.763445	0.769593	0.725445	0.740963	0.723167	0.775883	0.754472	0.784348	0.735867	0.749953	0.669646	0.70989	0.678077	0.732355	0.71738	0.75866	0.72456	0.728792	0.663074	0.672414	0.646447	0.713023	0.706081	0.74878	0.689916	0.707353	0.631627	0.651776	0.613971	0.687131	0.654537	0.700444	0.660181	0.685101
0.747896	0.6972	0.720312	0.648384	0.696284	0.683913	0.753646	0.736001	1	0.737182	0.744609	0.709494	0.724257	0.702108	0.757619	0.757994	0.801239	0.761142	0.777436	0.717024	0.745198	0.714156	0.754327	0.733133	0.776126	0.730166	0.733311	0.686527	0.704587	0.661904	0.723711	0.707007	0.767259	0.715758	0.713325	0.658368	0.680526	0.638292	0.700726	0.671581	0.7349	0.689685	0.698306	0.616309	0.655663	0.616417	0.660779	0.633669	0.70772	0.649828
0.711406	0.749859	0.717255	0.708396	0.684243	0.708238	0.691824	0.744587	0.737182	1	0.753837	0.772077	0.71843	0.73009	0.731248	0.773951	0.748742	0.805085	0.773708	0.76926	0.732736	0.746858	0.710357	0.735689	0.738065	0.775919	0.721953	0.750959	0.68669	0.709743	0.669804	0.706231	0.708196	0.763748	0.702446	0.719129	0.659956	0.667782	0.651224	0.691468	0.666447	0.730139	0.689419	0.705454	0.64429	0.655018	0.607163	0.631208	0.630624	0.698682
0.725832	0.709279	0.77152	0.705927	0.743957	0.713945	0.727797	0.697521	0.744609	0.753837	1	0.786856	0.782512	0.72568	0.762587	0.733072	0.773951	0.782525	0.814479	0.789658	0.794993	0.745242	0.745524	0.691663	0.740648	0.723022	0.778149	0.746931	0.752349	0.704147	0.706531	0.675776	0.726333	0.692515	0.75718	0.720401	0.740236	0.66713	0.692805	0.636209	0.685856	0.677819	0.738161	0.691039	0.719892	0.635222	0.643157	0.59354	0.63546	0.646736
0.686925	0.742463	0.750023	0.775447	0.757469	0.782492	0.719774	0.741564	0.709494	0.772077	0.786856	1	0.789645	0.794196	0.75995	0.778923	0.747514	0.796669	0.801971	0.830286	0.807936	0.804528	0.734407	0.733269	0.707712	0.748699	0.747852	0.795912	0.761375	0.756602	0.699359	0.703863	0.689541	0.733391	0.714694	0.778304	0.739167	0.740857	0.692778	0.680767	0.639879	0.704767	0.699105	0.742779	0.710182	0.714449	0.632133	0.634524	0.586005	0.6507
0.692895	0.674888	0.749893	0.722042	0.802856	0.775973	0.768615	0.708141	0.724257	0.71843	0.782512	0.789645	1	0.782777	0.80034	0.753294	0.760102	0.739055	0.799491	0.794098	0.827099	0.801271	0.785935	0.719128	0.722651	0.69461	0.747823	0.756798	0.785766	0.752502	0.762352	0.686821	0.708245	0.66648	0.722406	0.715253	0.77408	0.733059	0.746507	0.667957	0.669726	0.630096	0.698482	0.685942	0.740925	0.715345	0.696126	0.61862	0.63957	0.584133
0.665893	0.715441	0.683306	0.746401	0.756787	0.813118	0.760251	0.761967	0.702108	0.73009	0.72568	0.794196	0.782777	1	0.793452	0.809072	0.750952	0.754964	0.752878	0.797522	0.792954	0.835252	0.783008	0.772083	0.697478	0.71554	0.688617	0.761347	0.752775	0.794752	0.758379	0.744554	0.688394	0.695774	0.660524	0.725159	0.728732	0.774984	0.722712	0.73177	0.639078	0.663726	0.632085	0.691277	0.688337	0.768877	0.697608	0.693513	0.618829	0.638362
0.723009	0.680926	0.720159	0.697303	0.778745	0.777746	0.816631	0.75935	0.757619	0.731248	0.762587	0.75995	0.80034	0.793452	1	0.814484	0.804538	0.753437	0.786752	0.767721	0.815042	0.806993	0.825389	0.770894	0.764679	0.708579	0.729818	0.720559	0.775435	0.762359	0.800284	0.748576	0.757946	0.68879	0.704024	0.694759	0.735133	0.733999	0.785214	0.731273	0.721071	0.656167	0.676753	0.644462	0.712213	0.702928	0.747461	0.682328	0.698635	0.623159
0.737964	0.746425	0.689391	0.711896	0.725834	0.787519	0.780788	0.805437	0.757994	0.773951	0.733072	0.778923	0.753294	0.809072	0.814484	1	0.792919	0.803281	0.76077	0.776674	0.765447	0.814136	0.795768	0.818088	0.761872	0.757499	0.704198	0.748317	0.711181	0.766679	0.742036	0.781379	0.745768	0.756903	0.677745	0.704791	0.67863	0.739076	0.734189	0.767953	0.701032	0.725314	0.655114	0.687787	0.656955	0.720942	0.693531	0.727498	0.68551	0.694545
0.773847	0.725108	0.73471	0.676149	0.736004	0.722838	0.785498	0.763445	0.801239	0.748742	0.773951	0.747514	0.760102	0.750952	0.804538	0.792919	1	0.791235	0.80846	0.759319	0.785573	0.75706	0.796469	0.766679	0.800066	0.756426	0.75817	0.71004	0.743551	0.705785	0.762039	0.733022	0.781346	0.738532	0.739568	0.688272	0.709461	0.671114	0.72625	0.704219	0.757261	0.707243	0.72016	0.652869	0.686615	0.6475	0.70731	0.662613	0.726718	0.67957
0.748	0.768921	0.746533	0.723538	0.711577	0.731481	0.7308	0.769593	0.761142	0.805085	0.782525	0.796669	0.739055	0.754964	0.753437	0.803281	0.791235	1	0.809273	0.800247	0.760931	0.771534	0.739909	0.768923	0.77115	0.793385	0.755201	0.771822	0.713048	0.729549	0.692921	0.739149	0.743811	0.780106	0.733881	0.749229	0.692654	0.690795	0.671617	0.718716	0.683159	0.760146	0.711876	0.719192	0.66432	0.668168	0.63294	0.669335	0.665485	0.721699
0.747266	0.745373	0.790056	0.739448	0.764958	0.738891	0.755996	0.725445	0.777436	0.773708	0.814479	0.801971	0.799491	0.752878	0.786752	0.76077	0.80846	0.809273	1	0.814112	0.830131	0.777412	0.769971	0.726973	0.770896	0.765213	0.806091	0.774652	0.778415	0.7119	0.743168	0.694043	0.749425	0.740468	0.782889	0.734099	0.752898	0.689932	0.70943	0.665761	0.705301	0.706502	0.76056	0.715966	0.737127	0.664646	0.671124	0.618021	0.672193	0.655071
0.689734	0.748198	0.756728	0.779526	0.763768	0.777874	0.720483	0.740963	0.717024	0.76926	0.789658	0.830286	0.794098	0.797522	0.767721	0.776674	0.759319	0.800247	0.814112	1	0.822578	0.818126	0.752251	0.741058	0.723986	0.755944	0.767371	0.8108	0.775827	0.774285	0.719675	0.712629	0.686108	0.738211	0.728026	0.781138	0.747449	0.748606	0.691623	0.686264	0.636164	0.701022	0.691144	0.752518	0.729007	0.731367	0.644338	0.640629	0.599495	0.657472
0.702234	0.702793	0.766751	0.757609	0.805123	0.777769	0.782167	0.723167	0.745198	0.732736	0.794993	0.807936	0.827099	0.792954	0.815042	0.765447	0.785573	0.760931	0.830131	0.822578	1	0.820239	0.796884	0.72967	0.742284	0.722305	0.773204	0.769151	0.810756	0.764689	0.777814	0.701333	0.722923	0.692214	0.751308	0.738647	0.78971	0.745622	0.752701	0.685127	0.6824	0.665477	0.721563	0.722303	0.76953	0.729078	0.711311	0.633917	0.657629	0.614621
0.683967	0.718936	0.7178	0.764265	0.780012	0.821339	0.780744	0.775883	0.714156	0.746858	0.745242	0.804528	0.801271	0.835252	0.806993	0.814136	0.75706	0.771534	0.777412	0.818126	0.820239	1	0.805041	0.783624	0.713807	0.734678	0.714959	0.781772	0.774532	0.809035	0.775553	0.766252	0.704198	0.717427	0.69353	0.742961	0.751157	0.791091	0.760645	0.746408	0.66665	0.686348	0.660208	0.715884	0.706214	0.775638	0.712001	0.707245	0.643759	0.652659
0.720193	0.675719	0.703141	0.682671	0.772301	0.759246	0.801618	0.754472	0.754327	0.710357	0.745524	0.734407	0.785935	0.783008	0.825389	0.795768	0.796469	0.739909	0.769971	0.752251	0.796884	0.805041	1	0.767585	0.762537	0.702659	0.713203	0.708851	0.751769	0.752599	0.793733	0.745829	0.75147	0.684692	0.703866	0.664881	0.735373	0.727314	0.773495	0.720033	0.719106	0.653869	0.67444	0.648665	0.696138	0.703567	0.741737	0.690952	0.702593	0.615362
0.699789	0.707184	0.661927	0.675869	0.69683	0.755385	0.748621	0.784348	0.733133	0.735689	0.691663	0.733269	0.719128	0.772083	0.770894	0.818088	0.766679	0.768923	0.726973	0.741058	0.72967	0.783624	0.767585	1	0.748669	0.732636	0.684096	0.723256	0.688126	0.748854	0.734496	0.759276	0.744041	0.721998	0.664974	0.68005	0.650174	0.722781	0.731069	0.750902	0.698772	0.705573	0.624613	0.640832	0.634143	0.697379	0.691715	0.723625	0.676481	0.682299
0.74819	0.690181	0.707023	0.651977	0.693029	0.683435	0.753898	0.735867	0.776126	0.738065	0.740648	0.707712	0.722651	0.697478	0.764679	0.761872	0.800066	0.77115	0.770896	0.723986	0.742284	0.713807	0.762537	0.748669	1	0.733809	0.730777	0.684079	0.697876	0.669206	0.724905	0.711048	0.758147	0.716999	0.712622	0.644131	0.678765	0.636078	0.698478	0.682306	0.730161	0.699691	0.702672	0.623238	0.644579	0.614578	0.672173	0.637307	0.703551	0.661988
0.702092	0.742748	0.69217	0.691059	0.652651	0.697636	0.688281	0.749953	0.730166	0.775919	0.723022	0.748699	0.69461	0.71554	0.708579	0.757499	0.756426	0.793385	0.765213	0.755944	0.722305	0.734678	0.702659	0.732636	0.733809	1	0.729644	0.740837	0.68421	0.692018	0.664456	0.71202	0.704879	0.766939	0.695866	0.710281	0.656186	0.660422	0.638405	0.695229	0.679912	0.73565	0.692367	0.686625	0.635695	0.646759	0.597607	0.651332	0.642202	0.710552
0.707132	0.694783	0.750446	0.696851	0.724934	0.67042	0.697844	0.669646	0.733311	0.721953	0.778149	0.747852	0.747823	0.688617	0.729818	0.704198	0.75817	0.755201	0.806091	0.767371	0.773204	0.714959	0.713203	0.684096	0.730777	0.729644	1	0.734634	0.73248	0.676612	0.685629	0.640839	0.715702	0.699361	0.736422	0.712377	0.715248	0.643816	0.663917	0.619753	0.657083	0.68096	0.733012	0.672519	0.710497	0.615972	0.637484	0.57112	0.638716	0.627132
0.667018	0.719471	0.716954	0.753168	0.720858	0.744787	0.683182	0.70989	0.686527	0.750959	0.746931	0.795912	0.756798	0.761347	0.720559	0.748317	0.71004	0.771822	0.774652	0.8108	0.769151	0.781772	0.708851	0.723256	0.684079	0.740837	0.734634	1	0.73475	0.738269	0.681267	0.694411	0.655464	0.709362	0.694806	0.755583	0.710696	0.723485	0.652744	0.671267	0.632647	0.697548	0.686401	0.746734	0.694788	0.700593	0.61832	0.636226	0.591805	0.664362
0.662669	0.656534	0.729479	0.729065	0.777379	0.736218	0.73258	0.678077	0.704587	0.68669	0.752349	0.761375	0.785766	0.752775	0.775435	0.711181	0.743551	0.713048	0.778415	0.775827	0.810756	0.774532	0.751769	0.688126	0.697876	0.68421	0.73248	0.73475	1	0.745561	0.764274	0.669884	0.683823	0.642973	0.713452	0.70589	0.766539	0.720111	0.720891	0.645239	0.653508	0.624059	0.686788	0.667778	0.740939	0.704394	0.703102	0.604796	0.62253	0.58457
0.645731	0.677564	0.661481	0.730842	0.743021	0.782547	0.727431	0.732355	0.661904	0.709743	0.704147	0.756602	0.752502	0.794752	0.762359	0.766679	0.705785	0.729549	0.7119	0.774285	0.764689	0.809035	0.752599	0.748854	0.669206	0.692018	0.676612	0.738269	0.745561	1	0.733569	0.738847	0.662548	0.677654	0.643946	0.714763	0.714049	0.759602	0.724102	0.718672	0.623427	0.657901	0.61802	0.684816	0.675479	0.752728	0.690681	0.692021	0.601088	0.619515
0.682833	0.637283	0.675363	0.66035	0.748374	0.738351	0.791406	0.71738	0.723711	0.669804	0.706531	0.699359	0.762352	0.758379	0.800284	0.742036	0.762039	0.692921	0.743168	0.719675	0.777814	0.775553	0.793733	0.734496	0.724905	0.664456	0.685629	0.681267	0.764274	0.733569	1	0.721718	0.732315	0.655039	0.682212	0.638286	0.736583	0.715045	0.760616	0.700251	0.709794	0.627857	0.639735	0.61895	0.698587	0.694027	0.747331	0.658539	0.674666	0.583794
0.677383	0.684355	0.628614	0.659035	0.680012	0.723837	0.733116	0.75866	0.707007	0.706231	0.675776	0.703863	0.686821	0.744554	0.748576	0.781379	0.733022	0.739149	0.694043	0.712629	0.701333	0.766252	0.745829	0.759276	0.711048	0.71202	0.640839	0.694411	0.669884	0.738847	0.721718	1	0.714139	0.703993	0.619859	0.65356	0.642362	0.723865	0.698483	0.729135	0.679925	0.684731	0.601797	0.638612	0.605279	0.698342	0.680313	0.716898	0.656058	0.663571
0.730003	0.66535	0.684167	0.621182	0.6834	0.674407	0.748196	0.72456	0.767259	0.708196	0.726333	0.689541	0.708245	0.688394	0.757946	0.745768	0.781346	0.743811	0.749425	0.686108	0.722923	0.704198	0.75147	0.744041	0.758147	0.704879	0.715702	0.655464	0.683823	0.662548	0.732315	0.714139	1	0.690757	0.693809	0.633846	0.672132	0.65005	0.7119	0.690243	0.737866	0.67039	0.671251	0.620481	0.641244	0.607705	0.673338	0.644781	0.724098	0.649117
0.69472	0.741211	0.683065	0.679808	0.628282	0.677433	0.670172	0.728792	0.715758	0.763748	0.692515	0.733391	0.66648	0.695774	0.68879	0.756903	0.738532	0.780106	0.740468	0.738211	0.692214	0.717427	0.684692	0.721998	0.716999	0.766939	0.699361	0.709362	0.642973	0.677654	0.655039	0.703993	0.690757	1	0.677976	0.713107	0.622914	0.643454	0.618804	0.691862	0.647348	0.723172	0.667574	0.674652	0.604931	0.628131	0.577127	0.642138	0.63624	0.707365
0.697077	0.673601	0.726132	0.659775	0.696355	0.63914	0.685405	0.663074	0.713325	0.702446	0.75718	0.714694	0.722406	0.660524	0.704024	0.677745	0.739568	0.733881	0.782889	0.728026	0.751308	0.69353	0.703866	0.664974	0.712622	0.695866	0.736422	0.694806	0.713452	0.643946	0.682212	0.619859	0.693809	0.677976	1	0.687045	0.700397	0.621334	0.653489	0.603209	0.671791	0.64316	0.714306	0.66075	0.676313	0.585643	0.616795	0.550439	0.630069	0.611248
0.629103	0.691048	0.691873	0.735892	0.685832	0.703938	0.644244	0.672414	0.658368	0.719129	0.720401	0.778304	0.715253	0.725159	0.694759	0.704791	0.688272	0.749229	0.734099	0.781138	0.738647	0.742961	0.664881	0.68005	0.644131	0.710281	0.712377	0.755583	0.70589	0.714763	0.638286	0.65356	0.633846	0.713107	0.687045	1	0.696097	0.695328	0.62692	0.638527	0.59287	0.669323	0.668746	0.730914	0.664376	0.672957	0.575599	0.592001	0.556886	0.642311
0.640364	0.635085	0.716454	0.705338	0.761138	0.718	0.721932	0.646447	0.680526	0.659956	0.740236	0.739167	0.77408	0.728732	0.735133	0.67863	0.709461	0.692654	0.752898	0.747449	0.78971	0.751157	0.735373	0.650174	0.678765	0.656186	0.715248	0.710696	0.766539	0.714049	0.736583	0.642362	0.672132	0.622914	0.700397	0.696097	1	0.689797	0.698155	0.606907	0.629839	0.596722	0.676532	0.668016	0.731154	0.679166	0.666425	0.575631	0.605792	0.558935
0.596587	0.643189	0.637469	0.708327	0.713343	0.75953	0.702721	0.713023	0.638292	0.667782	0.66713	0.740857	0.733059	0.774984	0.733999	0.739076	0.671114	0.690795	0.689932	0.748606	0.745622	0.791091	0.727314	0.722781	0.636078	0.660422	0.643816	0.723485	0.720111	0.759602	0.715045	0.723865	0.65005	0.643454	0.621334	0.695328	0.689797	1	0.709367	0.704772	0.600544	0.621755	0.594204	0.667941	0.654849	0.750967	0.664318	0.667192	0.579548	0.585594
0.66557	0.617469	0.647414	0.639986	0.728619	0.727997	0.763954	0.706081	0.700726	0.651224	0.692805	0.692778	0.746507	0.722712	0.785214	0.734189	0.72625	0.671617	0.70943	0.691623	0.752701	0.760645	0.773495	0.731069	0.698478	0.638405	0.663917	0.652744	0.720891	0.724102	0.760616	0.698483	0.7119	0.618804	0.653489	0.62692	0.698155	0.709367	1	0.70028	0.687497	0.6116	0.633466	0.582492	0.672754	0.687095	0.721466	0.657574	0.655751	0.552176
0.656577	0.659235	0.599288	0.634364	0.64567	0.717872	0.716457	0.74878	0.671581	0.691468	0.636209	0.680767	0.667957	0.73177	0.731273	0.767953	0.704219	0.718716	0.665761	0.686264	0.685127	0.746408	0.720033	0.750902	0.682306	0.695229	0.619753	0.671267	0.645239	0.718672	0.700251	0.729135	0.690243	0.691862	0.603209	0.638527	0.606907	0.704772	0.70028	1	0.662431	0.662168	0.588883	0.610741	0.594775	0.690749	0.659312	0.713562	0.640544	0.638055
0.693897	0.625458	0.642131	0.577776	0.640821	0.630838	0.703585	0.689916	0.7349	0.666447	0.685856	0.639879	0.669726	0.639078	0.721071	0.701032	0.757261	0.683159	0.705301	0.636164	0.6824	0.66665	0.719106	0.698772	0.730161	0.679912	0.657083	0.632647	0.653508	0.623427	0.709794	0.679925	0.737866	0.647348	0.671791	0.59287	0.629839	0.600544	0.687497	0.662431	1	0.634963	0.654949	0.566411	0.594501	0.56876	0.64623	0.622044	0.688796	0.606748
0.669218	0.69838	0.64358	0.652339	0.608574	0.652716	0.639545	0.707353	0.689685	0.730139	0.677819	0.704767	0.630096	0.663726	0.656167	0.725314	0.707243	0.760146	0.706502	0.701022	0.665477	0.686348	0.653869	0.705573	0.699691	0.73565	0.68096	0.697548	0.624059	0.657901	0.627857	0.684731	0.67039	0.723172	0.64316	0.669323	0.596722	0.621755	0.6116	0.662168	0.634963	1	0.657321	0.659333	0.589904	0.602753	0.557217	0.629404	0.608576	0.68959
0.689652	0.654581	0.702158	0.632241	0.677396	0.61348	0.641276	0.631627	0.698306	0.689419	0.738161	0.699105	0.698482	0.632085	0.676753	0.655114	0.72016	0.711876	0.76056	0.691144	0.721563	0.660208	0.67444	0.624613	0.702672	0.692367	0.733012	0.686401	0.686788	0.61802	0.639735	0.601797	0.671251	0.667574	0.714306	0.668746	0.676532	0.594204	0.633466	0.588883	0.654949	0.657321	1	0.642555	0.660454	0.574245	0.59388	0.534884	0.620933	0.595372
0.597384	0.677059	0.675352	0.71416	0.658641	0.676787	0.609412	0.651776	0.616309	0.705454	0.691039	0.742779	0.685942	0.691277	0.644462	0.687787	0.652869	0.719192	0.715966	0.752518	0.722303	0.715884	0.648665	0.640832	0.623238	0.686625	0.672519	0.746734	0.667778	0.684816	0.61895	0.638612	0.620481	0.674652	0.66075	0.730914	0.668016	0.667941	0.582492	0.610741	0.566411	0.659333	0.642555	1	0.654683	0.651634	0.561588	0.575381	0.524399	0.626548
0.622932	0.622305	0.702729	0.676616	0.729633	0.680598	0.675274	0.613971	0.655663	0.64429	0.719892	0.710182	0.740925	0.688337	0.712213	0.656955	0.686615	0.66432	0.737127	0.729007	0.76953	0.706214	0.696138	0.634143	0.644579	0.635695	0.710497	0.694788	0.740939	0.675479	0.698587	0.605279	0.641244	0.604931	0.676313	0.664376	0.731154	0.654849	0.672754	0.594775	0.594501	0.589904	0.660454	0.654683	1	0.646434	0.646061	0.552846	0.588985	0.534071
0.58767	0.641949	0.617543	0.697029	0.699392	0.741165	0.688443	0.687131	0.616417	0.655018	0.635222	0.714449	0.715345	0.768877	0.702928	0.720942	0.6475	0.668168	0.664646	0.731367	0.729078	0.775638	0.703567	0.697379	0.614578	0.646759	0.615972	0.700593	0.704394	0.752728	0.694027	0.698342	0.607705	0.628131	0.585643	0.672957	0.679166	0.750967	0.687095	0.690749	0.56876	0.602753	0.574245	0.651634	0.646434	1	0.644457	0.645783	0.553904	0.577946
0.6391	0.577418	0.617078	0.607515	0.695625	0.682317	0.730726	0.654537	0.660779	0.607163	0.643157	0.632133	0.696126	0.697608	0.747461	0.693531	0.70731	0.63294	0.671124	0.644338	0.711311	0.712001	0.741737	0.691715	0.672173	0.597607	0.637484	0.61832	0.703102	0.690681	0.747331	0.680313	0.673338	0.577127	0.616795	0.575599	0.666425	0.664318	0.721466	0.659312	0.64623	0.557217	0.59388	0.561588	0.646061	0.644457	1	0.623456	0.640639	0.548436
0.608419	0.619409	0.550528	0.592448	0.592677	0.680082	0.670164	0.700444	0.633669	0.631208	0.59354	0.634524	0.61862	0.693513	0.682328	0.727498	0.662613	0.669335	0.618021	0.640629	0.633917	0.707245	0.690952	0.723625	0.637307	0.651332	0.57112	0.636226	0.604796	0.692021	0.658539	0.716898	0.644781	0.642138	0.550439	0.592001	0.575631	0.667192	0.657574	0.713562	0.622044	0.629404	0.534884	0.575381	0.552846	0.645783	0.623456	1	0.605968	0.603077
0.692644	0.588425	0.609234	0.530772	0.624129	0.601102	0.690575	0.660181	0.70772	0.630624	0.63546	0.586005	0.63957	0.618829	0.698635	0.68551	0.726718	0.665485	0.672193	0.599495	0.657629	0.643759	0.702593	0.676481	0.703551	0.642202	0.638716	0.591805	0.62253	0.601088	0.674666	0.656058	0.724098	0.63624	0.630069	0.556886	0.605792	0.579548	0.655751	0.640544	0.688796	0.608576	0.620933	0.524399	0.588985	0.553904	0.640639	0.605968	1	0.601991
0.636649	0.676228	0.600594	0.615906	0.555595	0.607245	0.60524	0.685101	0.649828	0.698682	0.646736	0.6507	0.584133	0.638362	0.623159	0.694545	0.67957	0.721699	0.655071	0.657472	0.614621	0.652659	0.615362	0.682299	0.661988	0.710552	0.627132	0.664362	0.58457	0.619515	0.583794	0.663571	0.649117	0.707365	0.611248	0.642311	0.558935	0.585594	0.552176	0.638055	0.606748	0.68959	0.595372	0.626548	0.534071	0.577946	0.548436	0.603077	0.601991	1
0.632253	0.605188	0.652806	0.5815	0.613324	0.557313	0.61255	0.593475	0.6567	0.634371	0.66475	0.634425	0.634253	0.567274	0.629941	0.606435	0.681535	0.664122	0.700336	0.646438	0.659645	0.59772	0.619326	0.59946	0.666388	0.653682	0.684878	0.633207	0.627355	0.566824	0.619307	0.567752	0.639513	0.625371	0.674004	0.612115	0.609947	0.535498	0.576049	0.555115	0.615496	0.608052	0.665754	0.588337	0.59826	0.503001	0.549444	0.503221	0.586325	0.571457
0.568174	0.645312	0.625877	0.682282	0.615188	0.643691	0.564064	0.611669	0.590844	0.654402	0.639956	0.690991	0.634176	0.651227	0.589807	0.635093	0.608384	0.682738	0.670359	0.712216	0.655619	0.663974	0.594235	0.61425	0.585954	0.659442	0.632451	0.701685	0.624242	0.645314	0.56132	0.591558	0.547409	0.639185	0.608256	0.676822	0.621839	0.61591	0.542219	0.573978	0.516317	0.62379	0.596886	0.661867	0.60959	0.609267	0.500563	0.529517	0.47658	0.601853
0.556978	0.555301	0.641993	0.633416	0.696037	0.629295	0.644783	0.569346	0.599163	0.585302	0.675584	0.663552	0.698051	0.635578	0.664987	0.588363	0.637367	0.605927	0.683633	0.676017	0.720712	0.660926	0.664422	0.563279	0.613265	0.594999	0.662261	0.651286	0.712	0.651867	0.666823	0.562455	0.586501	0.540631	0.636199	0.622276	0.693319	0.624717	0.640647	0.537949	0.554017	0.541789	0.625476	0.59672	0.683731	0.617288	0.61976	0.505084	0.540017	0.479854
0.513474	0.567357	0.570262	0.645462	0.640977	0.681871	0.607387	0.60905	0.543491	0.586509	0.592508	0.65546	0.65308	0.703022	0.639677	0.641878	0.567619	0.607228	0.599696	0.674791	0.664363	0.717873	0.648081	0.633461	0.549378	0.574095	0.563113	0.651827	0.647595	0.698096	0.62333	0.618082	0.534554	0.568339	0.535155	0.642722	0.627799	0.701957	0.619072	0.615843	0.482523	0.553532	0.523766	0.618852	0.602693	0.68168	0.588576	0.589322	0.486027	0.521333
0.587855	0.520019	0.586806	0.57425	0.670771	0.649683	0.692092	0.622981	0.620448	0.568028	0.607045	0.583745	0.66885	0.655399	0.697274	0.651635	0.653523	0.578117	0.623155	0.619585	0.675456	0.670536	0.703982	0.626973	0.618179	0.551171	0.586783	0.580686	0.66281	0.653538	0.709357	0.636934	0.62152	0.534257	0.567483	0.539992	0.642062	0.633317	0.690865	0.615366	0.612991	0.525244	0.54985	0.517183	0.625066	0.624366	0.675664	0.580453	0.595611	0.472801
0.607109	0.615167	0.538653	0.605555	0.61149	0.678429	0.667344	0.701171	0.627177	0.629108	0.582523	0.625824	0.616644	0.686838	0.683211	0.718972	0.655788	0.656897	0.604851	0.636742	0.614908	0.700131	0.693257	0.713873	0.648265	0.642601	0.550667	0.615913	0.604933	0.680189	0.669594	0.716191	0.635816	0.625665	0.558248	0.58035	0.576593	0.680689	0.674693	0.697614	0.614077	0.614353	0.524057	0.573881	0.54194	0.650361	0.643504	0.680571	0.610562	0.614084
0.634713	0.572983	0.566951	0.50617	0.59019	0.571417	0.661961	0.632306	0.664818	0.602601	0.605933	0.552922	0.597706	0.593	0.671909	0.647363	0.683791	0.61159	0.62858	0.566494	0.614031	0.608119	0.662683	0.648396	0.661183	0.612949	0.589326	0.555262	0.590053	0.562765	0.659104	0.64067	0.675825	0.599708	0.583035	0.526017	0.571975	0.549433	0.635666	0.600875	0.656198	0.591322	0.585823	0.49824	0.557074	0.526671	0.603696	0.591297	0.652524	0.555291
0.635502	0.640831	0.563834	0.584944	0.542198	0.604917	0.59265	0.667279	0.644214	0.687934	0.605425	0.629407	0.579425	0.609154	0.613565	0.682042	0.653514	0.701789	0.633496	0.622117	0.595213	0.636354	0.59548	0.658666	0.656306	0.68313	0.606816	0.612456	0.55379	0.620448	0.567581	0.651644	0.625229	0.68842	0.578896	0.608484	0.542478	0.567128	0.552232	0.631772	0.598473	0.67183	0.590797	0.58239	0.506877	0.552332	0.530844	0.613446	0.585746	0.649293
0.6228	0.585894	0.644751	0.56913	0.592419	0.528366	0.587961	0.563824	0.643789	0.620084	0.658384	0.596665	0.616851	0.556249	0.594099	0.581988	0.667724	0.634421	0.691922	0.621963	0.631163	0.565165	0.610557	0.549451	0.64279	0.635596	0.676089	0.600521	0.604423	0.533184	0.587199	0.547557	0.613035	0.599228	0.653253	0.580618	0.602397	0.510945	0.552473	0.50946	0.598625	0.581481	0.658899	0.579217	0.593029	0.483909	0.534745	0.473904	0.576545	0.558953
0.53036	0.61156	0.609358	0.644533	0.578842	0.608432	0.518223	0.556637	0.553299	0.630381	0.617523	0.662974	0.613471	0.613251	0.573195	0.586225	0.564039	0.642285	0.634225	0.674357	0.634357	0.634207	0.54897	0.580669	0.543248	0.618462	0.615842	0.655373	0.593813	0.614894	0.524981	0.547504	0.521997	0.597071	0.593999	0.674692	0.593938	0.587387	0.517446	0.551488	0.489856	0.596901	0.584574	0.640917	0.582971	0.587914	0.481675	0.517908	0.445585	0.553693
0.535528	0.5146	0.61816	0.601419	0.650907	0.586345	0.596674	0.506591	0.567156	0.5524	0.638073	0.616005	0.670139	0.590167	0.622635	0.55597	0.59552	0.552293	0.661826	0.631362	0.681021	0.614432	0.615634	0.532247	0.578378	0.537643	0.628186	0.610807	0.664388	0.578621	0.610808	0.509575	0.547307	0.523738	0.598176	0.587698	0.663499	0.581855	0.595826	0.490348	0.520759	0.478907	0.602585	0.562376	0.63051	0.576704	0.568498	0.472852	0.493401	0.450118
0.495568	0.546262	0.528811	0.628249	0.631068	0.66661	0.587303	0.5935	0.521951	0.555324	0.55362	0.635226	0.628393	0.677566	0.617697	0.61824	0.54611	0.579328	0.573046	0.644688	0.643033	0.697567	0.613405	0.608309	0.51645	0.555324	0.54049	0.629603	0.630166	0.662606	0.597945	0.592884	0.523656	0.548395	0.51903	0.596567	0.596598	0.662831	0.591426	0.603002	0.495144	0.531069	0.495764	0.592452	0.570723	0.658057	0.568682	0.571608	0.457878	0.49554
0.515466	0.454573	0.51807	0.517046	0.611393	0.596413	0.630361	0.547477	0.554059	0.49135	0.538105	0.535494	0.607475	0.610569	0.649559	0.571734	0.584267	0.49972	0.565238	0.548068	0.625359	0.61511	0.641949	0.568424	0.555345	0.469596	0.520013	0.516204	0.607877	0.610012	0.656933	0.571902	0.577136	0.458376	0.507127	0.487717	0.601274	0.594842	0.633763	0.565263	0.547631	0.457516	0.484477	0.463588	0.572809	0.575127	0.641707	0.535265	0.531733	0.405692
0.501622	0.51304	0.434433	0.488751	0.506217	0.597253	0.592723	0.612373	0.52057	0.532387	0.461095	0.526433	0.518126	0.611246	0.604101	0.636022	0.545922	0.552222	0.492739	0.524833	0.517673	0.619769	0.601834	0.638898	0.533267	0.528011	0.45317	0.527659	0.513339	0.59791	0.589332	0.644933	0.549163	0.529955	0.43742	0.474124	0.480531	0.594352	0.583781	0.657544	0.524965	0.53253	0.415345	0.464001	0.434947	0.586113	0.556025	0.626681	0.525537	0.519879
0.567176	0.479115	0.486731	0.418993	0.510328	0.497966	0.5996	0.562643	0.598181	0.506705	0.516974	0.464905	0.500961	0.511957	0.59123	0.568739	0.617998	0.530655	0.545659	0.466784	0.519355	0.515818	0.599877	0.577227	0.600899	0.513216	0.508311	0.455801	0.502479	0.50085	0.589626	0.566801	0.620008	0.518888	0.521197	0.417011	0.499051	0.464658	0.561969	0.534005	0.596087	0.506559	0.504928	0.415086	0.472586	0.430368	0.565426	0.539833	0.608905	0.486316
0.56007	0.570426	0.490693	0.50268	0.462389	0.506622	0.525403	0.61219	0.591538	0.601956	0.515291	0.550459	0.479318	0.531443	0.553418	0.604555	0.592394	0.616797	0.552143	0.550159	0.508344	0.542776	0.539969	0.606618	0.57656	0.61353	0.523187	0.535434	0.481141	0.527983	0.503687	0.603667	0.572784	0.618774	0.514765	0.521304	0.455396	0.490485	0.49637	0.59249	0.548938	0.622554	0.50837	0.505747	0.44466	0.482794	0.463487	0.570121	0.531284	0.598363
0.573357	0.51319	0.55448	0.453252	0.498486	0.434145	0.518222	0.478458	0.575392	0.529688	0.581732	0.509815	0.524666	0.44248	0.515734	0.489893	0.600501	0.550553	0.605948	0.516564	0.54882	0.475541	0.535371	0.477707	0.584345	0.53821	0.58879	0.492276	0.509252	0.437233	0.508223	0.467304	0.567881	0.529753	0.575166	0.484917	0.51633	0.4199	0.485327	0.452189	0.532345	0.505337	0.574931	0.465179	0.506155	0.401864	0.467024	0.414917	0.539953	0.500049
0.485088	0.583061	0.538466	0.590305	0.506363	0.524994	0.45737	0.528888	0.493742	0.584101	0.565503	0.614136	0.530711	0.544157	0.495006	0.532335	0.508638	0.59152	0.576413	0.602346	0.558594	0.568139	0.49128	0.514301	0.499272	0.570043	0.562029	0.618765	0.530384	0.538473	0.467654	0.497277	0.464119	0.567724	0.544456	0.624744	0.53085	0.517284	0.44042	0.496755	0.450101	0.559483	0.526046	0.611231	0.515172	0.518838	0.414004	0.472041	0.4011	0.521849
0.485979	0.459498	0.580475	0.557078	0.61015	0.521543	0.544021	0.467319	0.520021	0.50319	0.593691	0.573765	0.627747	0.541671	0.557835	0.496977	0.53894	0.509202	0.58967	0.593429	0.636024	0.572543	0.558906	0.48776	0.518918	0.481153	0.573794	0.548234	0.623277	0.55567	0.565809	0.478501	0.494724	0.46215	0.545282	0.545239	0.617704	0.540225	0.541652	0.453489	0.479077	0.479731	0.561048	0.522282	0.605563	0.518212	0.527177	0.421603	0.434317	0.410553
0.404018	0.455927	0.450017	0.54906	0.535913	0.584751	0.492867	0.510711	0.42141	0.48996	0.474816	0.554508	0.546279	0.586927	0.529081	0.523846	0.452461	0.484129	0.46941	0.557173	0.554927	0.609631	0.519951	0.526065	0.434337	0.464825	0.45082	0.555072	0.550558	0.601322	0.521858	0.533799	0.427196	0.46832	0.418471	0.54428	0.531304	0.602458	0.518369	0.529213	0.390291	0.440953	0.407245	0.524218	0.514101	0.61146	0.508679	0.495949	0.385908	0.432249
0.467162	0.397387	0.454987	0.45083	0.563958	0.53963	0.574554	0.492392	0.501321	0.416654	0.488002	0.455789	0.559727	0.552658	0.590143	0.52134	0.520178	0.435391	0.481727	0.484306	0.561564	0.550214	0.613609	0.509292	0.491383	0.431445	0.460572	0.450579	0.564872	0.556842	0.61474	0.501447	0.50918	0.405424	0.462893	0.426986	0.54147	0.539235	0.607079	0.512768	0.501398	0.371388	0.435466	0.394773	0.518968	0.533351	0.600771	0.506043	0.490507	0.372644
0.452212	0.462189	0.387235	0.449514	0.454187	0.554273	0.546757	0.558126	0.482752	0.486951	0.429018	0.48363	0.480347	0.574363	0.559944	0.587584	0.495197	0.49642	0.439968	0.47833	0.480232	0.570276	0.556784	0.593043	0.467423	0.480989	0.408594	0.476858	0.463276	0.566835	0.550708	0.589523	0.496134	0.499325	0.397563	0.441605	0.449507	0.569549	0.545442	0.613249	0.467425	0.46898	0.367251	0.419855	0.421443	0.552027	0.551876	0.597979	0.491137	0.471308
0.527899	0.407777	0.434257	0.357835	0.458278	0.441476	0.565881	0.508415	0.5394	0.447369	0.453575	0.393536	0.462393	0.447614	0.538352	0.526647	0.554786	0.472021	0.468584	0.395618	0.467489	0.460294	0.556854	0.534365	0.543446	0.456588	0.443935	0.385026	0.438928	0.441895	0.539245	0.516738	0.561808	0.451786	0.451568	0.361448	0.427077	0.431424	0.526162	0.504359	0.555423	0.437289	0.441965	0.339355	0.411723	0.404505	0.535876	0.492746	0.571736	0.443713
0.499455	0.503783	0.405236	0.417234	0.376166	0.437409	0.429672	0.529076	0.48175	0.530722	0.437292	0.45311	0.405522	0.463956	0.450246	0.539737	0.5062	0.53055	0.440969	0.455948	0.417945	0.463386	0.459676	0.528019	0.495726	0.529642	0.434112	0.473502	0.381262	0.469408	0.439029	0.535098	0.489028	0.539388	0.443152	0.457606	0.379501	0.429057	0.422963	0.50827	0.484418	0.514292	0.435739	0.435181	0.354942	0.445294	0.395809	0.501586	0.477174	0.535759
0.4808	0.427533	0.490666	0.36724	0.407459	0.333351	0.419403	0.397074	0.51059	0.462283	0.496163	0.432714	0.416562	0.365128	0.43568	0.413399	0.507555	0.456407	0.503618	0.419301	0.448834	0.373482	0.441563	0.39351	0.477607	0.456015	0.505447	0.408838	0.434031	0.360371	0.423836	0.383542	0.475353	0.446843	0.493606	0.406526	0.428002	0.322239	0.400903	0.35967	0.476228	0.440226	0.51464	0.390996	0.433576	0.296602	0.387243	0.334128	0.456177	0.407251
0.413392	0.493217	0.448613	0.488159	0.402852	0.436758	0.349002	0.44423	0.406084	0.500874	0.473624	0.515295	0.431466	0.445922	0.373896	0.434237	0.423896	0.518261	0.485439	0.514023	0.451198	0.469558	0.383304	0.416222	0.424849	0.484314	0.476938	0.530126	0.423656	0.444137	0.371301	0.422467	0.381948	0.507197	0.445732	0.506114	0.437069	0.433903	0.347361	0.400661	0.360675	0.482739	0.457889	0.507886	0.427047	0.432098	0.338563	0.386728	0.326805	0.442103
0.405869	0.390948	0.504311	0.471795	0.511733	0.436133	0.446671	0.385536	0.424266	0.410857	0.502486	0.481801	0.531272	0.439757	0.45725	0.397103	0.450972	0.421345	0.512386	0.494669	0.533163	0.466633	0.473294	0.379606	0.429242	0.401455	0.50133	0.467969	0.529744	0.444492	0.464311	0.377563	0.398754	0.376907	0.493329	0.472222	0.540787	0.424703	0.444605	0.346912	0.405361	0.380129	0.461702	0.455159	0.514608	0.432125	0.463921	0.332428	0.378623	0.324007
0.363362	0.411657	0.405374	0.489964	0.490245	0.541327	0.447006	0.449207	0.371393	0.421666	0.406569	0.510951	0.48817	0.543024	0.470391	0.490968	0.402701	0.42878	0.424056	0.509348	0.49082	0.56072	0.466531	0.471487	0.370003	0.399202	0.394176	0.48511	0.486811	0.560957	0.491504	0.468804	0.363786	0.400779	0.362156	0.486157	0.485251	0.551854	0.470573	0.465272	0.337139	0.380906	0.355228	0.465728	0.448285	0.562217	0.460721	0.474832	0.346889	0.366075
0.401348	0.346649	0.397959	0.406971	0.522476	0.488952	0.519853	0.41188	0.426913	0.359129	0.415317	0.404358	0.507223	0.488041	0.528169	0.463543	0.462866	0.363085	0.429104	0.424453	0.497906	0.503638	0.536077	0.454126	0.432493	0.344183	0.406675	0.396477	0.516638	0.496888	0.564847	0.449664	0.442482	0.327661	0.396099	0.37069	0.500275	0.493907	0.54086	0.457785	0.429902	0.336774	0.37871	0.342139	0.471729	0.477511	0.558867	0.449798	0.438574	0.304799
0.392415	0.42015	0.308967	0.415909	0.420235	0.509362	0.509581	0.535132	0.415604	0.422311	0.357827	0.405016	0.417314	0.522935	0.501503	0.536548	0.439516	0.445135	0.365771	0.415924	0.415215	0.516862	0.505351	0.542372	0.444887	0.428778	0.343212	0.415639	0.416979	0.529559	0.51162	0.563211	0.449715	0.434691	0.324088	0.3995	0.397631	0.537298	0.496643	0.563516	0.429701	0.442048	0.326343	0.394058	0.32811	0.518142	0.489963	0.565776	0.442117	0.451369
0.480709	0.366582	0.360547	0.297446	0.415217	0.395816	0.516312	0.452662	0.490788	0.392441	0.400218	0.327207	0.415575	0.375023	0.489691	0.47069	0.496679	0.407072	0.415898	0.34174	0.411059	0.419357	0.511156	0.483399	0.50398	0.403553	0.409017	0.327682	0.405047	0.398051	0.493292	0.468133	0.510435	0.398254	0.39616	0.289191	0.389282	0.3828	0.489536	0.460031	0.514059	0.413405	0.410248	0.254368	0.365654	0.3702	0.477499	0.456772	0.520698	0.386038
0.446737	0.463731	0.351594	0.373501	0.301915	0.373242	0.390483	0.480904	0.442506	0.456222	0.379789	0.378059	0.312731	0.402783	0.382848	0.487656	0.45296	0.482672	0.400026	0.394945	0.327449	0.404748	0.397317	0.48776	0.446876	0.472223	0.37999	0.39976	0.301905	0.390209	0.36737	0.475518	0.439135	0.493919	0.367138	0.381306	0.310721	0.369215	0.349248	0.466282	0.412353	0.483861	0.36658	0.377461	0.287598	0.350701	0.32941	0.462459	0.43383	0.505308
0.4616	0.414578	0.448065	0.334348	0.372827	0.316346	0.40036	0.365732	0.46962	0.436119	0.470949	0.379608	0.391595	0.318074	0.396182	0.367039	0.481875	0.431661	0.480692	0.388251	0.417647	0.348814	0.406067	0.366714	0.484941	0.446353	0.480783	0.382739	0.396321	0.316398	0.398249	0.3598	0.461427	0.420238	0.468299	0.371486	0.395385	0.28753	0.367558	0.333587	0.46202	0.413175	0.48976	0.3646	0.374645	0.271493	0.363873	0.325999	0.447805	0.427159
0.336625	0.427872	0.401319	0.421578	0.325703	0.369572	0.282617	0.347964	0.349984	0.439881	0.395621	0.446997	0.359519	0.35965	0.310153	0.366139	0.353105	0.446789	0.417543	0.453308	0.387292	0.380221	0.303675	0.358056	0.336989	0.431078	0.425589	0.459284	0.363673	0.382518	0.308202	0.349723	0.332997	0.41972	0.381246	0.452621	0.353486	0.381968	0.294318	0.325763	0.282263	0.422448	0.393436	0.462617	0.355053	0.373979	0.271065	0.342614	0.256851	0.400095
0.384169	0.338946	0.46155	0.414738	0.476414	0.377441	0.420751	0.340215	0.376006	0.364806	0.457057	0.421272	0.463236	0.382455	0.420285	0.329902	0.398592	0.357804	0.461796	0.432455	0.492548	0.412767	0.414455	0.318978	0.392691	0.366779	0.475917	0.419741	0.494564	0.374372	0.422811	0.328157	0.379358	0.345121	0.448243	0.41076	0.476364	0.382439	0.395542	0.285202	0.371405	0.325206	0.435625	0.392314	0.485546	0.376764	0.386512	0.268088	0.344368	0.290797
0.318307	0.38636	0.370232	0.47243	0.4706	0.509591	0.413621	0.40765	0.336909	0.393922	0.377707	0.467119	0.455377	0.51446	0.426554	0.435107	0.372794	0.380475	0.394007	0.475291	0.474974	0.517466	0.441084	0.419504	0.332716	0.380233	0.369454	0.456697	0.467359	0.514462	0.430889	0.440742	0.328097	0.370173	0.350376	0.445236	0.446049	0.522047	0.448883	0.447736	0.312258	0.36166	0.315481	0.432061	0.446436	0.510066	0.405812	0.410688	0.28657	0.341534
0.357251	0.280161	0.351463	0.325515	0.459294	0.413847	0.45795	0.36444	0.370009	0.299665	0.348291	0.340655	0.440316	0.420029	0.470191	0.382609	0.393842	0.304954	0.374604	0.347223	0.435579	0.436344	0.45945	0.381677	0.365682	0.279993	0.342436	0.348009	0.450629	0.438214	0.487642	0.397921	0.387947	0.273967	0.33902	0.31965	0.426307	0.437379	0.489994	0.398926	0.379156	0.26334	0.324015	0.289844	0.423089	0.400277	0.474103	0.405882	0.386202	0.241426
0.330708	0.33218	0.251522	0.335561	0.334756	0.434247	0.409061	0.451434	0.328502	0.346606	0.259526	0.327216	0.338102	0.465373	0.421709	0.456805	0.35432	0.340958	0.277946	0.332469	0.331161	0.446844	0.418569	0.464483	0.349268	0.350101	0.257794	0.34323	0.32285	0.450109	0.431833	0.51078	0.3641	0.366333	0.241113	0.306753	0.312648	0.454673	0.414828	0.501227	0.350356	0.355012	0.224063	0.307601	0.277808	0.475328	0.43479	0.495877	0.374878	0.358498
0.387023	0.278504	0.304011	0.220596	0.334177	0.333598	0.440357	0.386342	0.411748	0.295225	0.317795	0.267018	0.345994	0.328897	0.422457	0.375383	0.432239	0.307141	0.330716	0.246813	0.337733	0.345871	0.430927	0.406009	0.405115	0.308024	0.296279	0.248174	0.349199	0.330745	0.457847	0.394793	0.452721	0.31752	0.328554	0.229762	0.325628	0.334779	0.427422	0.387922	0.440194	0.295922	0.308705	0.215666	0.295804	0.308726	0.426529	0.402232	0.452628	0.306151
0.38034	0.386405	0.263919	0.291537	0.230714	0.320297	0.312412	0.411069	0.394122	0.407658	0.296416	0.32795	0.25806	0.334889	0.319803	0.410093	0.380962	0.417608	0.319287	0.317483	0.259806	0.336258	0.330453	0.42131	0.383859	0.417648	0.309777	0.338504	0.236765	0.342185	0.287793	0.4225	0.396734	0.433146	0.293931	0.309361	0.224949	0.325168	0.298123	0.431873	0.39137	0.440753	0.304577	0.307167	0.224011	0.324553	0.271566	0.4408	0.369788	0.437724
0.406321	0.350394	0.378335	0.249937	0.304998	0.241338	0.324958	0.316737	0.398842	0.370871	0.370851	0.300414	0.318474	0.239359	0.320759	0.32456	0.397986	0.373624	0.386378	0.315214	0.326697	0.27321	0.340074	0.307271	0.405644	0.380531	0.381862	0.312869	0.314839	0.262462	0.314542	0.308746	0.387038	0.384017	0.400738	0.293642	0.318277	0.227548	0.317328	0.29174	0.406726	0.348616	0.426714	0.29648	0.309219	0.219946	0.298217	0.281171	0.368494	0.351801
0.299205	0.383742	0.335272	0.390628	0.270633	0.320541	0.253584	0.310095	0.294395	0.388309	0.362785	0.383209	0.303661	0.334229	0.267888	0.327203	0.296371	0.389539	0.352494	0.389518	0.31983	0.349622	0.2751	0.298934	0.301014	0.37722	0.355975	0.397684	0.322557	0.334543	0.262203	0.308686	0.296748	0.386585	0.329137	0.421047	0.327699	0.345123	0.248444	0.299884	0.269988	0.38776	0.331894	0.424495	0.298205	0.335869	0.209353	0.28942	0.225281	0.378455
0.312654	0.279133	0.403526	0.346846	0.391977	0.296799	0.326321	0.235189	0.34076	0.298499	0.392491	0.344393	0.389707	0.305702	0.330118	0.25325	0.344763	0.319365	0.405565	0.363973	0.408885	0.31188	0.335891	0.261827	0.309489	0.283003	0.401984	0.350832	0.407026	0.308922	0.348854	0.24384	0.325184	0.251973	0.394067	0.35242	0.43	0.313949	0.324668	0.235888	0.321459	0.253338	0.388296	0.333921	0.410403	0.308422	0.337645	0.218805	0.307373	0.235365
0.247914	0.302397	0.311979	0.41358	0.364609	0.437473	0.320933	0.343659	0.261401	0.310751	0.302788	0.393307	0.378747	0.41769	0.340184	0.351831	0.261984	0.328376	0.30385	0.407734	0.36733	0.432814	0.329901	0.349197	0.258996	0.292579	0.295155	0.400838	0.391795	0.444304	0.351967	0.35885	0.248199	0.311315	0.275918	0.402623	0.381321	0.450572	0.366489	0.352728	0.229967	0.288759	0.27445	0.376713	0.356389	0.475164	0.338854	0.349394	0.215696	0.278523
[truncated: 44 more columns]

## Sheet: 100mT
1	0.174253	0.192649	-0.0199575	0.119405	0.0582311	0.291772	0.256431	0.368933	0.212696	0.205097	-0.000662777	0.105578	0.0379531	0.251307	0.23251	0.412759	0.246511	0.282812	0.0580564	0.135073	-0.00710046	0.229048	0.235243	0.382406	0.278592	0.327736	0.0908188	0.14578	-0.0108332	0.179853	0.170691	0.366857	0.268491	0.362139	0.123323	0.166045	-0.0189361	0.153108	0.12857	0.331513	0.265879	0.362295	0.172834	0.183216	-0.0322759	0.103476	0.0871491	0.310252	0.244073
0.174253	1	0.11229	0.111486	-0.0183751	0.0827602	-0.00742769	0.182503	0.158874	0.310341	0.166326	0.168988	-0.0176242	0.0731858	-0.0154882	0.185514	0.161563	0.29104	0.149961	0.207332	0.0185785	0.0609708	-0.042458	0.12615	0.109903	0.254782	0.197072	0.206406	0.0246679	0.0821631	-0.032056	0.102762	0.119663	0.255749	0.204825	0.258719	0.0550458	0.0849604	-0.0534251	0.0954313	0.045194	0.266642	0.169398	0.260122	0.0981035	0.0924904	-0.0688561	0.0485676	0.0308478	0.208724
0.192649	0.11229	1	0.126881	0.173973	-0.00546517	0.0970911	0.00598693	0.141051	0.119224	0.264698	0.128691	0.189553	0.0172124	0.112204	0.011768	0.180648	0.0799549	0.254473	0.128198	0.238379	0.0365782	0.150063	-0.0148363	0.138396	0.0496852	0.233704	0.134765	0.2228	0.0721426	0.146629	-0.0367587	0.151498	0.0712841	0.201112	0.14528	0.259573	0.0937951	0.171299	-0.004756	0.107745	0.0610211	0.195774	0.130438	0.261266	0.0821592	0.178458	0.00306546	0.112525	-0.00754666
-0.0199575	0.111486	0.126881	1	0.175019	0.234557	0.0229604	0.0813171	-0.0136276	0.141155	0.0526432	0.245905	0.160803	0.216799	0.0553983	0.117041	-0.00220496	0.0798465	0.0513314	0.237679	0.150708	0.272518	0.0990394	0.0971106	-0.0188328	0.0481673	0.0256557	0.224446	0.17031	0.2377	0.105752	0.129396	-0.0161068	0.0561985	0.0110403	0.176384	0.156723	0.273823	0.13579	0.170448	-0.00738829	0.10461	0.00246307	0.198765	0.10464	0.250019	0.123446	0.203192	0.0256529	0.0950257
0.119405	-0.0183751	0.173973	0.175019	1	0.228426	0.295848	0.0756006	0.0851127	-0.0585813	0.144158	0.118689	0.326509	0.237278	0.30594	0.128333	0.156103	-0.050069	0.100875	0.0595756	0.290332	0.197868	0.337492	0.131169	0.16559	-0.0292065	0.0716652	0.030442	0.312257	0.217782	0.353707	0.191451	0.215773	0.0262916	0.134951	-0.0198642	0.275884	0.252578	0.340703	0.221726	0.240816	0.0221345	0.0836718	-0.00661308	0.194269	0.175554	0.380788	0.240542	0.234733	0.0401946
0.0582311	0.0827602	-0.00546517	0.234557	0.228426	1	0.287449	0.317425	0.108487	0.0996004	-0.00718536	0.184257	0.193862	0.40308	0.313495	0.374947	0.116807	0.145053	-0.017519	0.112654	0.143542	0.386555	0.317144	0.386994	0.194707	0.183966	0.00151275	0.104039	0.0939898	0.371523	0.302379	0.402092	0.226026	0.198713	-0.00902171	0.0829951	0.0141066	0.29504	0.279384	0.443005	0.229281	0.254273	0.0437739	0.111375	0.000802884	0.241211	0.228839	0.433265	0.26703	0.293264
0.291772	-0.00742769	0.0970911	0.0229604	0.295848	0.287449	1	0.327427	0.345762	0.0601717	0.140601	0.00520904	0.239805	0.250341	0.460349	0.361274	0.351957	0.115737	0.15323	-0.041643	0.198475	0.201743	0.448829	0.349607	0.402369	0.166512	0.18908	-0.0362336	0.185065	0.176055	0.406549	0.350792	0.445255	0.190062	0.2261	-0.0126353	0.163348	0.119967	0.358312	0.344912	0.439761	0.2451	0.246331	0.0392781	0.0807672	0.061794	0.311426	0.306114	0.46013	0.259527
0.256431	0.182503	0.00598693	0.0813171	0.0756006	0.317425	0.327427	1	0.331087	0.282017	0.0649352	0.0925362	0.0514779	0.249047	0.283843	0.44383	0.361257	0.304725	0.0652324	0.0843008	0.0283833	0.208105	0.253211	0.420494	0.347062	0.368379	0.154007	0.107187	-0.0163346	0.17306	0.197591	0.410046	0.352247	0.394028	0.190397	0.111656	-0.0138552	0.126047	0.159635	0.346675	0.368833	0.407262	0.23155	0.210765	-0.0468202	0.119532	0.0821855	0.299932	0.333879	0.443511
0.368933	0.158874	0.141051	-0.0136276	0.0851127	0.108487	0.345762	0.331087	1	0.247648	0.192921	0.0234345	0.098227	0.0520955	0.2821	0.285338	0.376892	0.295631	0.240781	0.0495012	0.11519	0.0162067	0.243609	0.256417	0.383469	0.29623	0.309902	0.0597908	0.107193	0.0414379	0.201742	0.229002	0.377075	0.283204	0.320273	0.125165	0.114937	-0.00588067	0.169134	0.176893	0.335871	0.345249	0.381451	0.159025	0.111915	-0.00474948	0.121846	0.109195	0.323897	0.268491
0.212696	0.310341	0.119224	0.141155	-0.0585813	0.0996004	0.0601717	0.282017	0.247648	1	0.165328	0.176949	-0.0186871	0.0983828	0.0706486	0.260578	0.22072	0.342772	0.169661	0.214086	0.0461009	0.0620547	0.0257959	0.243019	0.209812	0.336359	0.193592	0.225285	0.0187847	0.0870183	0.0162852	0.182993	0.171973	0.32348	0.204512	0.291034	0.05225	0.077567	-0.0310631	0.142808	0.123302	0.307875	0.254349	0.297034	0.0877501	0.111451	-0.0644524	0.106908	0.0756045	0.289079
0.205097	0.166326	0.264698	0.0526432	0.144158	-0.00718536	0.140601	0.0649352	0.192921	0.165328	1	0.153839	0.165482	0.00126219	0.0923551	0.0344545	0.200403	0.143348	0.237786	0.136331	0.177238	0.0339818	0.110028	0.0131148	0.164352	0.115858	0.290863	0.156315	0.233322	0.020329	0.120107	0.00301302	0.146641	0.0762505	0.272641	0.13493	0.240485	0.0795206	0.124102	0.00577427	0.141406	0.096514	0.266286	0.173821	0.265427	0.1009	0.159081	-0.0104693	0.106102	0.0450413
-0.000662777	0.168988	0.128691	0.245905	0.118689	0.184257	0.00520904	0.0925362	0.0234345	0.176949	0.153839	1	0.145411	0.198938	0.0120193	0.0885338	-0.00364783	0.137553	0.0676128	0.280884	0.128783	0.211483	0.0375286	0.0901141	-0.0225999	0.0794855	0.0989602	0.241297	0.156858	0.254348	0.0637656	0.126152	-0.0146213	0.0920224	0.0122226	0.24179	0.134292	0.234794	0.0862682	0.159143	-0.0282781	0.122437	0.0453864	0.195246	0.154989	0.260292	0.0894933	0.13416	-0.0245317	0.098966
0.105578	-0.0176242	0.189553	0.160803	0.326509	0.193862	0.239805	0.0514779	0.098227	-0.0186871	0.165482	0.145411	1	0.251505	0.256837	0.0708227	0.124427	-0.0180554	0.130231	0.111881	0.298366	0.243033	0.302123	0.124725	0.108698	-0.0302703	0.115036	0.0844327	0.339673	0.233722	0.330488	0.123304	0.146017	-0.0187049	0.0910548	-0.000770534	0.239304	0.253646	0.35873	0.174717	0.190216	0.0165239	0.071446	0.0258441	0.225119	0.230303	0.373383	0.203693	0.216992	-0.00149996
0.0379531	0.0731858	0.0172124	0.216799	0.237278	0.40308	0.250341	0.249047	0.0520955	0.0983828	0.00126219	0.198938	0.251505	1	0.257482	0.274135	0.0721194	0.127759	-0.0191204	0.1804	0.154898	0.360909	0.293452	0.306571	0.116533	0.124016	-0.017028	0.154977	0.15019	0.375864	0.25699	0.361012	0.147474	0.154716	-0.0031064	0.0817058	0.0813568	0.279485	0.289873	0.372253	0.192665	0.1608	0.0225964	0.0921467	0.0393488	0.279816	0.234983	0.38381	0.224281	0.204661
0.251307	-0.0154882	0.112204	0.0553983	0.30594	0.313495	0.460349	0.283843	0.2821	0.0706486	0.0923551	0.0120193	0.256837	0.257482	1	0.351071	0.294987	0.101566	0.124496	0.0184898	0.200414	0.202257	0.418954	0.365667	0.385067	0.123424	0.162758	-0.0262116	0.168249	0.189028	0.414697	0.351814	0.403589	0.140251	0.177043	-0.0249246	0.128779	0.137434	0.366002	0.339714	0.423965	0.199268	0.209971	0.0123006	0.0876169	0.092735	0.342425	0.336895	0.441349	0.245855
0.23251	0.185514	0.011768	0.117041	0.128333	0.374947	0.361274	0.44383	0.285338	0.260578	0.0344545	0.0885338	0.0708227	0.274135	0.351071	1	0.322434	0.286366	0.0831821	0.0820702	0.0448284	0.255498	0.2967	0.467289	0.359596	0.336568	0.111276	0.0843836	0.00951388	0.224262	0.2599	0.446196	0.36275	0.355086	0.140893	0.113999	-0.00221446	0.13253	0.195104	0.40271	0.353146	0.419832	0.204665	0.136728	-0.0450494	0.106346	0.118383	0.338616	0.37206	0.415432
0.412759	0.161563	0.180648	-0.00220496	0.156103	0.116807	0.351957	0.361257	0.376892	0.22072	0.200403	-0.00364783	0.124427	0.0721194	0.294987	0.322434	1	0.290954	0.257678	0.0346714	0.122706	0.0403712	0.254314	0.254048	0.442701	0.308639	0.308614	0.0295326	0.132592	0.0124118	0.233691	0.236425	0.416574	0.284019	0.367724	0.0989253	0.139388	0.0231397	0.192648	0.184801	0.374925	0.313248	0.369404	0.168585	0.134331	-0.0460089	0.151935	0.144949	0.3603	0.312829
0.246511	0.29104	0.0799549	0.0798465	-0.050069	0.145053	0.115737	0.304725	0.295631	0.342772	0.143348	0.137553	-0.0180554	0.127759	0.101566	0.286366	0.290954	1	0.176314	0.182808	0.0279648	0.116035	0.0640911	0.255357	0.242524	0.370367	0.235226	0.190422	-0.00433533	0.0952576	0.0323888	0.213814	0.210889	0.344329	0.217831	0.236644	0.0150898	0.0578351	0.0170203	0.163159	0.167988	0.367418	0.255488	0.283106	0.0624154	0.0734295	-0.0487658	0.131045	0.142192	0.322351
0.282812	0.149961	0.254473	0.0513314	0.100875	-0.017519	0.15323	0.0652324	0.240781	0.169661	0.237786	0.0676128	0.130231	-0.0191204	0.124496	0.0831821	0.257678	0.176314	1	0.111784	0.187499	-0.0322303	0.113636	0.0266989	0.235366	0.161017	0.314741	0.146808	0.207382	-0.0117629	0.101616	0.00830796	0.206141	0.139735	0.290554	0.1071	0.25421	0.0211114	0.120331	0.0166329	0.154495	0.13518	0.322351	0.177345	0.262396	0.0293605	0.104136	0.00133059	0.151108	0.0688634
0.0580564	0.207332	0.128198	0.237679	0.0595756	0.112654	-0.041643	0.0843008	0.0495012	0.214086	0.136331	0.280884	0.111881	0.1804	0.0184898	0.0820702	0.0346714	0.182808	0.111784	1	0.128824	0.180786	0.0126737	0.0587428	-0.0105928	0.141374	0.0978593	0.233721	0.140437	0.228684	0.0521607	0.0990431	-0.0020228	0.110246	0.0717276	0.236003	0.160004	0.209224	0.0624701	0.107265	-0.0289191	0.146026	0.0367691	0.275086	0.136886	0.233916	0.0364276	0.122856	-0.00873788	0.112903
0.135073	0.0185785	0.238379	0.150708	0.290332	0.143542	0.198475	0.0283833	0.11519	0.0461009	0.177238	0.128783	0.298366	0.154898	0.200414	0.0448284	0.122706	0.0279648	0.187499	0.128824	1	0.181798	0.270758	0.0777782	0.11369	-0.0272113	0.173226	0.0838194	0.303795	0.174094	0.266875	0.0790651	0.147073	-0.00572905	0.149885	0.0622915	0.282201	0.190484	0.312564	0.10505	0.144616	0.00628306	0.145103	0.0568605	0.285579	0.156584	0.308526	0.128735	0.177401	-0.0133625
-0.00710046	0.0609708	0.0365782	0.272518	0.197868	0.386555	0.201743	0.208105	0.0162067	0.0620547	0.0339818	0.211483	0.243033	0.360909	0.202257	0.255498	0.0403712	0.116035	-0.0322303	0.180786	0.181798	1	0.239712	0.25604	0.0956725	0.0849984	-0.0376968	0.146649	0.1711	0.340595	0.260095	0.302685	0.0748514	0.10809	-0.0467288	0.0957591	0.109641	0.323125	0.264822	0.336095	0.127743	0.144892	-0.0322192	0.126552	0.0514201	0.293939	0.213272	0.320332	0.188175	0.175314
0.229048	-0.042458	0.150063	0.0990394	0.337492	0.317144	0.448829	0.253211	0.243609	0.0257959	0.110028	0.0375286	0.302123	0.293452	0.418954	0.2967	0.254314	0.0640911	0.113636	0.0126737	0.270758	0.239712	1	0.304879	0.312409	0.117728	0.151586	0.0265082	0.253287	0.212837	0.407223	0.325777	0.356203	0.119313	0.13997	-0.0387449	0.182843	0.182654	0.399211	0.348315	0.392178	0.187055	0.17383	0.0237015	0.123366	0.148809	0.348343	0.296902	0.421058	0.172228
0.235243	0.12615	-0.0148363	0.0971106	0.131169	0.386994	0.349607	0.420494	0.256417	0.243019	0.0131148	0.0901141	0.124725	0.306571	0.365667	0.467289	0.254048	0.255357	0.0266989	0.0587428	0.0777782	0.25604	0.304879	1	0.30997	0.281756	0.106081	0.0661925	-0.000357018	0.22912	0.269248	0.428253	0.334904	0.309242	0.12083	0.0814046	-0.00483378	0.155127	0.209494	0.435457	0.353093	0.392259	0.173727	0.122202	-0.000427366	0.161048	0.135299	0.378292	0.334791	0.386446
0.382406	0.109903	0.138396	-0.0188328	0.16559	0.194707	0.402369	0.347062	0.383469	0.209812	0.164352	-0.0225999	0.108698	0.116533	0.385067	0.359596	0.442701	0.242524	0.235366	-0.0105928	0.11369	0.0956725	0.312409	0.30997	1	0.296652	0.276357	0.0411367	0.109123	0.03924	0.274156	0.286926	0.457561	0.317511	0.327891	0.0579075	0.127223	0.0226584	0.244405	0.23991	0.426332	0.334638	0.335453	0.0809353	0.10699	0.00394227	0.186556	0.192192	0.417685	0.321985
0.278592	0.254782	0.0496852	0.0481673	-0.0292065	0.183966	0.166512	0.368379	0.29623	0.336359	0.115858	0.0794855	-0.0302703	0.124016	0.123424	0.336568	0.308639	0.370367	0.161017	0.141374	-0.0272113	0.0849984	0.117728	0.281756	0.296652	1	0.193549	0.188354	0.00707726	0.0830092	0.0626126	0.267445	0.267317	0.39905	0.252249	0.224462	0.0123957	0.0719923	0.0147282	0.209486	0.231075	0.39531	0.270563	0.278155	0.0258461	0.0820345	-0.0103449	0.151806	0.184692	0.35088
0.327736	0.197072	0.233704	0.0256557	0.0716652	0.00151275	0.18908	0.154007	0.309902	0.193592	0.290863	0.0989602	0.115036	-0.017028	0.162758	0.111276	0.308614	0.235226	0.314741	0.0978593	0.173226	-0.0376968	0.151586	0.106081	0.276357	0.193549	1	0.144932	0.180538	-0.00453413	0.139084	0.065096	0.265904	0.197515	0.342525	0.167838	0.203146	0.00236409	0.133097	0.0502415	0.225008	0.223663	0.330084	0.184884	0.236765	-0.0018541	0.0884364	-0.00107092	0.196676	0.149571
0.0908188	0.206406	0.134765	0.224446	0.030442	0.104039	-0.0362336	0.107187	0.0597908	0.225285	0.156315	0.241297	0.0844327	0.154977	-0.0262116	0.0843836	0.0295326	0.190422	0.146808	0.233721	0.0838194	0.146649	0.0265082	0.0661925	0.0411367	0.188354	0.144932	1	0.10194	0.146124	0.0149611	0.0793327	0.0255331	0.110843	0.107894	0.249477	0.165043	0.182098	0.0213276	0.112064	-0.00869872	0.128333	0.111331	0.263309	0.172114	0.210312	0.0137322	0.0670897	-0.0188868	0.125646
0.14578	0.0246679	0.2228	0.17031	0.312257	0.0939898	0.185065	-0.0163346	0.107193	0.0187847	0.233322	0.156858	0.339673	0.15019	0.168249	0.00951388	0.132592	-0.00433533	0.207382	0.140437	0.303795	0.1711	0.253287	-0.000357018	0.109123	0.00707726	0.180538	0.10194	1	0.154428	0.263358	0.0714253	0.142371	-0.0568273	0.165633	0.0934783	0.305713	0.212785	0.287725	0.0927952	0.120436	-0.0234171	0.129513	0.092033	0.283917	0.165967	0.306286	0.0958211	0.147202	-0.0237626
-0.0108332	0.0821631	0.0721426	0.2377	0.217782	0.371523	0.176055	0.17306	0.0414379	0.0870183	0.020329	0.254348	0.233722	0.375864	0.189028	0.224262	0.0124118	0.0952576	-0.0117629	0.228684	0.174094	0.340595	0.212837	0.22912	0.03924	0.0830092	-0.00453413	0.146124	0.154428	1	0.24268	0.296886	0.11106	0.155229	-0.0306909	0.135295	0.131918	0.342613	0.27042	0.301192	0.107922	0.174821	-0.00816124	0.122907	0.0880485	0.307007	0.215497	0.308859	0.153054	0.146689
0.179853	-0.032056	0.146629	0.105752	0.353707	0.302379	0.406549	0.197591	0.201742	0.0162852	0.120107	0.0637656	0.330488	0.25699	0.414697	0.2599	0.233691	0.0323888	0.101616	0.0521607	0.266875	0.260095	0.407223	0.269248	0.274156	0.0626126	0.139084	0.0149611	0.263358	0.24268	1	0.312671	0.308271	0.0781412	0.148497	-0.0181522	0.209943	0.233367	0.419591	0.316894	0.350976	0.132007	0.13478	-0.00268795	0.129725	0.147808	0.333426	0.296874	0.388186	0.148395
0.170691	0.102762	-0.0367587	0.129396	0.191451	0.402092	0.350792	0.410046	0.229002	0.182993	0.00301302	0.126152	0.123304	0.361012	0.351814	0.446196	0.236425	0.213814	0.00830796	0.0990431	0.0790651	0.302685	0.325777	0.428253	0.286926	0.267445	0.065096	0.0793327	0.0714253	0.296886	0.312671	1	0.322565	0.290308	0.0606784	0.0900044	0.0108555	0.235622	0.253667	0.425449	0.343556	0.332746	0.143894	0.0985975	-0.0305153	0.185354	0.176429	0.393015	0.358993	0.369026
0.366857	0.119663	0.151498	-0.0161068	0.215773	0.226026	0.445255	0.352247	0.377075	0.171973	0.146641	-0.0146213	0.146017	0.147474	0.403589	0.36275	0.416574	0.210889	0.206141	-0.0020228	0.147073	0.0748514	0.356203	0.334904	0.457561	0.267317	0.265904	0.0255331	0.142371	0.11106	0.308271	0.322565	1	0.271642	0.321637	0.0742791	0.0897839	0.056282	0.275204	0.279575	0.444874	0.311718	0.322799	0.113662	0.117013	0.0154549	0.226191	0.242806	0.438763	0.312419
0.268491	0.255749	0.0712841	0.0561985	0.0262916	0.198713	0.190062	0.394028	0.283204	0.32348	0.0762505	0.0920224	-0.0187049	0.154716	0.140251	0.355086	0.284019	0.344329	0.139735	0.110246	-0.00572905	0.10809	0.119313	0.309242	0.317511	0.39905	0.197515	0.110843	-0.0568273	0.155229	0.0781412	0.290308	0.271642	1	0.218638	0.2058	0.030021	0.0736394	0.0627211	0.25466	0.249443	0.380946	0.262992	0.224453	0.00492652	0.0777925	-0.0161769	0.188416	0.230986	0.395517
0.362139	0.204825	0.201112	0.0110403	0.134951	-0.00902171	0.2261	0.190397	0.320273	0.204512	0.272641	0.0122226	0.0910548	-0.0031064	0.177043	0.140893	0.367724	0.217831	0.290554	0.0717276	0.149885	-0.0467288	0.13997	0.12083	0.327891	0.252249	0.342525	0.107894	0.165633	-0.0306909	0.148497	0.0606784	0.321637	0.218638	1	0.139154	0.215322	-0.00270533	0.108807	0.0199391	0.260453	0.214623	0.328239	0.165668	0.195161	-0.021338	0.105171	0.022863	0.217099	0.185686
0.123323	0.258719	0.14528	0.176384	-0.0198642	0.0829951	-0.0126353	0.111656	0.125165	0.291034	0.13493	0.24179	-0.000770534	0.0817058	-0.0249246	0.113999	0.0989253	0.236644	0.1071	0.236003	0.0622915	0.0957591	-0.0387449	0.0814046	0.0579075	0.224462	0.167838	0.249477	0.0934783	0.135295	-0.0181522	0.0900044	0.0742791	0.2058	0.139154	1	0.115707	0.131607	-0.0250969	0.0701891	0.00808956	0.16887	0.163354	0.272835	0.152154	0.180784	-0.00844091	0.0419041	0.0097834	0.151282
0.166045	0.0550458	0.259573	0.156723	0.275884	0.0141066	0.163348	-0.0138552	0.114937	0.05225	0.240485	0.134292	0.239304	0.0813568	0.128779	-0.00221446	0.139388	0.0150898	0.25421	0.160004	0.282201	0.109641	0.182843	-0.00483378	0.127223	0.0123957	0.203146	0.165043	0.305713	0.131918	0.209943	0.0108555	0.0897839	0.030021	0.215322	0.115707	1	0.158669	0.261762	0.0456484	0.105681	-0.00205953	0.185799	0.105814	0.277878	0.150687	0.229146	0.0439101	0.139435	-0.0229843
-0.0189361	0.0849604	0.0937951	0.273823	0.252578	0.29504	0.119967	0.126047	-0.00588067	0.077567	0.0795206	0.234794	0.253646	0.279485	0.137434	0.13253	0.0231397	0.0578351	0.0211114	0.209224	0.190484	0.323125	0.182654	0.155127	0.0226584	0.0719923	0.00236409	0.182098	0.212785	0.342613	0.233367	0.235622	0.056282	0.0736394	-0.00270533	0.131607	0.158669	1	0.24691	0.252253	0.0989383	0.115102	0.00551573	0.119751	0.15922	0.287363	0.246627	0.271099	0.0994595	0.12409
0.153108	-0.0534251	0.171299	0.13579	0.340703	0.279384	0.358312	0.159635	0.169134	-0.0310631	0.124102	0.0862682	0.35873	0.289873	0.366002	0.195104	0.192648	0.0170203	0.120331	0.0624701	0.312564	0.264822	0.399211	0.209494	0.244405	0.0147282	0.133097	0.0213276	0.287725	0.27042	0.419591	0.253667	0.275204	0.0627211	0.108807	-0.0250969	0.261762	0.24691	1	0.274786	0.310609	0.114568	0.114307	-0.0177383	0.19193	0.184131	0.384622	0.281686	0.35098	0.112861
0.12857	0.0954313	-0.004756	0.170448	0.221726	0.443005	0.344912	0.346675	0.176893	0.142808	0.00577427	0.159143	0.174717	0.372253	0.339714	0.40271	0.184801	0.163159	0.0166329	0.107265	0.10505	0.336095	0.348315	0.435457	0.23991	0.209486	0.0502415	0.112064	0.0927952	0.301192	0.316894	0.425449	0.279575	0.25466	0.0199391	0.0701891	0.0456484	0.252253	0.274786	1	0.326802	0.28506	0.0984175	0.109786	0.0217899	0.229155	0.248309	0.410333	0.323258	0.312661
0.331513	0.045194	0.107745	-0.00738829	0.240816	0.229281	0.439761	0.368833	0.335871	0.123302	0.141406	-0.0282781	0.190216	0.192665	0.423965	0.353146	0.374925	0.167988	0.154495	-0.0289191	0.144616	0.127743	0.392178	0.353093	0.426332	0.231075	0.225008	-0.00869872	0.120436	0.107922	0.350976	0.343556	0.444874	0.249443	0.260453	0.00808956	0.105681	0.0989383	0.310609	0.326802	1	0.304512	0.28586	0.0694854	0.105974	0.0488256	0.266855	0.289898	0.444082	0.316859
0.265879	0.266642	0.0610211	0.10461	0.0221345	0.254273	0.2451	0.407262	0.345249	0.307875	0.096514	0.122437	0.0165239	0.1608	0.199268	0.419832	0.313248	0.367418	0.13518	0.146026	0.00628306	0.144892	0.187055	0.392259	0.334638	0.39531	0.223663	0.128333	-0.0234171	0.174821	0.132007	0.332746	0.311718	0.380946	0.214623	0.16887	-0.00205953	0.115102	0.114568	0.28506	0.304512	1	0.27658	0.241379	0.0204403	0.0867828	0.0375306	0.275303	0.295133	0.384841
0.362295	0.169398	0.195774	0.00246307	0.0836718	0.0437739	0.246331	0.23155	0.381451	0.254349	0.266286	0.0453864	0.071446	0.0225964	0.209971	0.204665	0.369404	0.255488	0.322351	0.0367691	0.145103	-0.0322192	0.17383	0.173727	0.335453	0.270563	0.330084	0.111331	0.129513	-0.00816124	0.13478	0.143894	0.322799	0.262992	0.328239	0.163354	0.185799	0.00551573	0.114307	0.0984175	0.28586	0.27658	1	0.160321	0.187617	0.0141775	0.0890801	0.0472517	0.248997	0.206271
0.172834	0.260122	0.130438	0.198765	-0.00661308	0.111375	0.0392781	0.210765	0.159025	0.297034	0.173821	0.195246	0.0258441	0.0921467	0.0123006	0.136728	0.168585	0.283106	0.177345	0.275086	0.0568605	0.126552	0.0237015	0.122202	0.0809353	0.278155	0.184884	0.263309	0.092033	0.122907	-0.00268795	0.0985975	0.113662	0.224453	0.165668	0.272835	0.105814	0.119751	-0.0177383	0.109786	0.0694854	0.241379	0.160321	1	0.143747	0.151652	-0.0116294	0.08115	0.00805432	0.214974
0.183216	0.0981035	0.261266	0.10464	0.194269	0.000802884	0.0807672	-0.0468202	0.111915	0.0877501	0.265427	0.154989	0.225119	0.0393488	0.0876169	-0.0450494	0.134331	0.0624154	0.262396	0.136886	0.285579	0.0514201	0.123366	-0.000427366	0.10699	0.0258461	0.236765	0.172114	0.283917	0.0880485	0.129725	-0.0305153	0.117013	0.00492652	0.195161	0.152154	0.277878	0.15922	0.19193	0.0217899	0.105974	0.0204403	0.187617	0.143747	1	0.134133	0.174757	-0.014998	0.0980853	-0.0118487
-0.0322759	0.0924904	0.0821592	0.250019	0.175554	0.241211	0.061794	0.119532	-0.00474948	0.111451	0.1009	0.260292	0.230303	0.279816	0.092735	0.106346	-0.0460089	0.0734295	0.0293605	0.233916	0.156584	0.293939	0.148809	0.161048	0.00394227	0.0820345	-0.0018541	0.210312	0.165967	0.307007	0.147808	0.185354	0.0154549	0.0777925	-0.021338	0.180784	0.150687	0.287363	0.184131	0.229155	0.0488256	0.0867828	0.0141775	0.151652	0.134133	1	0.178461	0.233365	0.0498353	0.0731622
0.103476	-0.0688561	0.178458	0.123446	0.380788	0.228839	0.311426	0.0821855	0.121846	-0.0644524	0.159081	0.0894933	0.373383	0.234983	0.342425	0.118383	0.151935	-0.0487658	0.104136	0.0364276	0.308526	0.213272	0.348343	0.135299	0.186556	-0.0103449	0.0884364	0.0137322	0.306286	0.215497	0.333426	0.176429	0.226191	-0.0161769	0.105171	-0.00844091	0.229146	0.246627	0.384622	0.248309	0.266855	0.0375306	0.0890801	-0.0116294	0.174757	0.178461	1	0.258011	0.284824	0.0493512
0.0871491	0.0485676	0.00306546	0.203192	0.240542	0.433265	0.306114	0.299932	0.109195	0.106908	-0.0104693	0.13416	0.203693	0.38381	0.336895	0.338616	0.144949	0.131045	0.00133059	0.122856	0.128735	0.320332	0.296902	0.378292	0.192192	0.151806	-0.00107092	0.0670897	0.0958211	0.308859	0.296874	0.393015	0.242806	0.188416	0.022863	0.0419041	0.0439101	0.271099	0.281686	0.410333	0.289898	0.275303	0.0472517	0.08115	-0.014998	0.233365	0.258011	1	0.285681	0.293714
0.310252	0.0308478	0.112525	0.0256529	0.234733	0.26703	0.46013	0.333879	0.323897	0.0756045	0.106102	-0.0245317	0.216992	0.224281	0.441349	0.37206	0.3603	0.142192	0.151108	-0.00873788	0.177401	0.188175	0.421058	0.334791	0.417685	0.184692	0.196676	-0.0188868	0.147202	0.153054	0.388186	0.358993	0.438763	0.230986	0.217099	0.0097834	0.139435	0.0994595	0.35098	0.323258	0.444082	0.295133	0.248997	0.00805432	0.0980853	0.0498353	0.284824	0.285681	1	0.291119
0.244073	0.208724	-0.00754666	0.0950257	0.0401946	0.293264	0.259527	0.443511	0.268491	0.289079	0.0450413	0.098966	-0.00149996	0.204661	0.245855	0.415432	0.312829	0.322351	0.0688634	0.112903	-0.0133625	0.175314	0.172228	0.386446	0.321985	0.35088	0.149571	0.125646	-0.0237626	0.146689	0.148395	0.369026	0.312419	0.395517	0.185686	0.151282	-0.0229843	0.12409	0.112861	0.312661	0.316859	0.384841	0.206271	0.214974	-0.0118487	0.0731622	0.0493512	0.293714	0.291119	1
0.382547	0.137625	0.15463	-0.0369954	0.0963315	0.0752343	0.302589	0.261817	0.37498	0.216573	0.215043	4.07584e-05	0.0743437	0.00253299	0.248368	0.224024	0.382496	0.252807	0.289496	-0.00241306	0.130851	-0.0420721	0.238566	0.199	0.388274	0.258207	0.322495	0.0644062	0.11269	-0.00484672	0.183079	0.165595	0.364275	0.274029	0.333412	0.0798284	0.161436	-0.0641307	0.152255	0.131439	0.342867	0.271121	0.356091	0.101987	0.139475	-0.0267619	0.0967914	0.080767	0.311989	0.245519
0.194655	0.309521	0.106243	0.161712	-0.0146069	0.0952647	0.0476958	0.216181	0.210148	0.341903	0.176056	0.195155	-0.0101798	0.0941712	0.00735301	0.179641	0.177842	0.304468	0.201419	0.242594	0.0318118	0.097007	0.0179652	0.164764	0.151038	0.310109	0.215496	0.237931	0.0298018	0.107554	0.00488226	0.139586	0.138733	0.279841	0.215261	0.270302	0.0850553	0.11425	-0.00493461	0.144719	0.0959982	0.300372	0.220314	0.319549	0.139278	0.147041	-0.0469062	0.0757618	0.0438985	0.237845
0.225392	0.129408	0.260036	0.0775364	0.169863	-0.00535308	0.128026	0.0561683	0.188915	0.127963	0.263962	0.138856	0.174187	0.0228671	0.079277	0.0101558	0.228994	0.16099	0.283573	0.184106	0.210937	0.0132298	0.110928	-0.000167372	0.158328	0.0943432	0.239304	0.147959	0.242856	0.0390381	0.122367	0.00431467	0.138646	0.0706943	0.264159	0.148515	0.278276	0.0716889	0.149318	0.00225063	0.103695	0.0858295	0.218521	0.179903	0.254162	0.0707347	0.180865	0.00108085	0.112747	0.00913459
0.000214345	0.156529	0.123	0.257151	0.174244	0.205938	-0.000181673	0.0776439	0.00471402	0.147114	0.108087	0.273421	0.16199	0.223247	0.034255	0.0718493	-0.0209896	0.112151	0.0447201	0.270984	0.194043	0.263149	0.0805452	0.115874	-0.0178588	0.0778118	0.0533663	0.228228	0.186589	0.248612	0.11438	0.161769	0.00567022	0.0867039	-0.000454782	0.243063	0.148799	0.271157	0.137041	0.161753	-0.00806523	0.109127	-0.00485203	0.184938	0.12872	0.273348	0.116137	0.157697	0.0205366	0.0899522
0.104984	-0.0426219	0.198112	0.160552	0.35159	0.195932	0.310838	0.0542878	0.0910207	-0.00925408	0.160576	0.131394	0.342518	0.206459	0.271036	0.120403	0.123698	-0.0608915	0.131449	0.0694469	0.339949	0.228075	0.342875	0.103104	0.171483	-0.0228338	0.116503	0.0556681	0.300017	0.235099	0.357014	0.16678	0.174713	-0.0141565	0.0942139	0.0316633	0.296249	0.20789	0.385068	0.199337	0.210303	0.0217084	0.100087	0.00453481	0.224882	0.202006	0.35181	0.211038	0.250218	0.0338345
0.0447721	0.0366283	-0.0114583	0.204686	0.215712	0.403954	0.251854	0.280199	0.114968	0.0892199	-0.00455745	0.187961	0.170905	0.400054	0.292983	0.336831	0.146457	0.11586	-0.0201295	0.119143	0.10257	0.345783	0.299254	0.338325	0.168736	0.170789	0.00589413	0.103832	0.116045	0.330799	0.310802	0.370801	0.196388	0.162119	0.0183812	0.0699871	0.0693013	0.279841	0.297713	0.414126	0.239133	0.207293	0.0316146	0.107061	0.0169949	0.2648	0.248493	0.407802	0.250515	0.259885
0.266967	0.0198825	0.0870381	0.0729553	0.237382	0.305743	0.433196	0.293413	0.283106	0.0671262	0.0994865	0.00446163	0.22324	0.249477	0.443327	0.350315	0.301774	0.100847	0.0982719	-0.0478934	0.180168	0.237674	0.40752	0.336169	0.393634	0.166853	0.147101	-0.0182764	0.159195	0.180907	0.392361	0.357413	0.401855	0.189191	0.165144	-0.0216001	0.112645	0.137421	0.34971	0.357483	0.423653	0.225989	0.19023	-0.00216912	0.0662439	0.0777596	0.311539	0.326432	0.446396	0.265128
0.198146	0.156163	-0.0216371	0.0551941	0.0476502	0.322334	0.29624	0.411754	0.291702	0.241742	0.0137884	0.0908462	0.0432394	0.259995	0.274565	0.445635	0.278219	0.323887	0.0489138	0.0695995	0.00293894	0.209084	0.244975	0.423431	0.333779	0.302383	0.144824	0.083595	-0.031902	0.196142	0.193864	0.406393	0.343335	0.356705	0.119198	0.152146	-0.0469	0.139539	0.150206	0.365617	0.348691	0.393366	0.191528	0.189149	-0.0395172	0.121614	0.0842103	0.334674	0.324525	0.404396
0.406678	0.125455	0.163568	-0.0648477	0.0984306	0.0920846	0.340754	0.317608	0.380925	0.184003	0.208843	-0.0331988	0.0684456	0.0811748	0.302681	0.244791	0.405731	0.250397	0.270342	0.0160988	0.0875895	-0.00518795	0.256994	0.246113	0.422504	0.287555	0.3313	0.0571063	0.118943	-0.0188845	0.196126	0.215167	0.401973	0.302331	0.349813	0.0705421	0.151721	-0.03595	0.166572	0.136619	0.390503	0.293818	0.363117	0.157373	0.135955	-0.0400902	0.140037	0.120755	0.346149	0.251339
0.214368	0.261742	0.104988	0.0971854	-0.0732418	0.119014	0.077433	0.277727	0.248864	0.316791	0.146617	0.143794	-0.0242196	0.0983973	0.0607097	0.236138	0.252365	0.340264	0.197662	0.163873	-0.0200494	0.0452275	0.0299305	0.233017	0.192093	0.351568	0.248324	0.192353	-0.0194279	0.079467	-0.0090295	0.171152	0.188352	0.339726	0.222572	0.242466	0.0391116	0.0795976	-0.0205602	0.136626	0.155294	0.328377	0.253424	0.258588	0.0723904	0.111415	-0.0443175	0.0921587	0.104944	0.275377
0.25318	0.138481	0.226819	0.0508835	0.107076	-0.0580129	0.136774	0.0386836	0.193569	0.135128	0.250764	0.0715577	0.165809	-0.00897195	0.0864869	0.00732903	0.221646	0.132739	0.262699	0.13276	0.214901	0.00458772	0.117896	0.00980425	0.176133	0.104766	0.279041	0.171012	0.23073	0.0083722	0.109428	-0.0335962	0.170452	0.0633215	0.244737	0.142625	0.207977	0.0570089	0.117263	-0.0368874	0.134946	0.0798865	0.259407	0.15717	0.273978	0.0394356	0.142404	-0.0300711	0.107602	0.0293895
0.0417839	0.169108	0.139396	0.220407	0.0990861	0.166586	0.00313984	0.0755116	-0.00268761	0.143113	0.119074	0.273819	0.132282	0.192638	0.00803803	0.0735227	0.0184146	0.1519	0.0886959	0.27564	0.116085	0.189819	0.0542091	0.0752746	-0.0303048	0.0979242	0.0754696	0.272986	0.16324	0.247483	0.0633836	0.12276	-0.00654306	0.0884235	0.0554259	0.242508	0.139119	0.238783	0.0524122	0.103342	-0.0441846	0.0840107	0.0297608	0.232491	0.142339	0.232127	0.119839	0.15128	0.00374092	0.0988231
0.0838853	-0.0140354	0.227151	0.159639	0.316685	0.183287	0.234526	0.0165075	0.110106	-0.0101313	0.169299	0.128552	0.330166	0.170508	0.253913	0.0599266	0.138406	-0.00444699	0.156814	0.110024	0.315333	0.190781	0.293203	0.0850064	0.159815	-0.00707716	0.139063	0.0979319	0.301691	0.216532	0.322845	0.138664	0.168981	-0.0268441	0.154522	0.0528808	0.26739	0.205513	0.330613	0.146719	0.172247	0.0499916	0.100789	0.0453296	0.232001	0.155716	0.359042	0.178315	0.201693	-0.00263018
0.006927	0.0397867	0.0419262	0.244374	0.210641	0.413981	0.211252	0.238908	0.0149731	0.0723664	-0.00832064	0.175568	0.215713	0.373788	0.227696	0.24934	0.0414012	0.0842084	-0.0465226	0.145253	0.168587	0.372216	0.255956	0.271052	0.0960319	0.125518	-0.0267714	0.13127	0.153033	0.358584	0.25949	0.335524	0.16582	0.124746	-0.042795	0.0886571	0.0874854	0.312426	0.268833	0.395081	0.146286	0.172426	-0.0259466	0.0946867	0.0170278	0.279033	0.260529	0.397904	0.193968	0.220849
0.248151	-0.0246616	0.090267	0.0776675	0.297264	0.307591	0.447486	0.274101	0.273677	0.0180716	0.108079	0.0318857	0.25383	0.271571	0.432289	0.30674	0.276643	0.062287	0.100115	-0.00212675	0.201532	0.212203	0.437924	0.311937	0.341757	0.108	0.11077	-0.0184312	0.198823	0.187496	0.385665	0.327311	0.398652	0.151112	0.142333	-0.0110992	0.127092	0.156739	0.397546	0.344965	0.418495	0.193417	0.150706	0.00650162	0.097752	0.121471	0.347035	0.3256	0.435156	0.206335
0.190149	0.122724	-0.0425301	0.0680854	0.110148	0.335963	0.335766	0.403347	0.273524	0.210822	-0.0251104	0.0917029	0.0788522	0.282004	0.340048	0.444961	0.275814	0.280071	0.0246481	0.0714721	0.0229759	0.230884	0.262127	0.433289	0.301584	0.311274	0.106434	0.0519454	-0.00552109	0.239907	0.249575	0.403151	0.352262	0.346382	0.100397	0.107217	-0.0109923	0.13908	0.194037	0.37676	0.344644	0.395443	0.172394	0.136162	-0.0165181	0.106359	0.0993497	0.38255	0.355069	0.393391
0.401782	0.123488	0.137509	-0.0264848	0.0992299	0.141567	0.38184	0.322263	0.39601	0.191904	0.170238	-0.0280281	0.128601	0.103347	0.335741	0.315897	0.434841	0.242609	0.239464	-0.00270493	0.135904	0.0361974	0.320976	0.286545	0.429394	0.280572	0.27832	0.0349322	0.104655	0.0356915	0.234753	0.251909	0.400119	0.273909	0.33917	0.0496088	0.130624	0.00269477	0.202881	0.183765	0.391886	0.324037	0.363759	0.108463	0.0988723	0.00224261	0.173837	0.164532	0.401958	0.303694
0.257272	0.26513	0.0531937	0.058002	-0.0362432	0.128942	0.110798	0.312653	0.248576	0.309746	0.149878	0.091222	-0.0685351	0.105063	0.0715205	0.263715	0.255922	0.352928	0.161269	0.161335	0.0206704	0.0581861	0.0519101	0.226918	0.263986	0.357468	0.210003	0.177565	-0.0234599	0.0709335	0.00302073	0.190849	0.218653	0.344551	0.257028	0.204991	0.0316656	0.037521	-0.0271159	0.165389	0.177414	0.362502	0.258844	0.294169	0.0441823	0.0574551	-0.0089388	0.13644	0.128979	0.309373
0.275282	0.169777	0.237685	0.0365098	0.093275	-0.0386078	0.123253	0.0995446	0.246627	0.192704	0.272739	0.0565447	0.104806	-0.0143342	0.0904811	0.0525916	0.223522	0.18329	0.305342	0.119371	0.161967	-0.0524859	0.0996173	0.0290559	0.198386	0.148515	0.313404	0.141698	0.18559	-0.0269972	0.0845319	-0.00720591	0.198908	0.140168	0.295101	0.144216	0.242628	0.00097193	0.128099	-0.00653391	0.146656	0.138608	0.306274	0.171856	0.232236	0.0281737	0.0746157	-0.0164387	0.107142	0.0656216
0.03961	0.194267	0.124758	0.212382	0.0454133	0.10278	-0.0233383	0.0958525	0.0257087	0.193657	0.130318	0.222432	0.0736267	0.144895	-0.0443657	0.0706555	0.0361932	0.201885	0.122326	0.230548	0.122946	0.145382	0.0129032	0.0631573	0.00403442	0.157167	0.112457	0.227118	0.100999	0.152854	0.0216901	0.0907128	-0.000527607	0.140973	0.0787652	0.259552	0.149469	0.204502	0.0375814	0.102308	-0.0393676	0.129717	0.0666223	0.25582	0.147623	0.212461	0.0443436	0.0916716	-0.0234624	0.0772738
0.112259	-0.0241908	0.221603	0.171168	0.267624	0.116139	0.169501	0.0100675	0.0792755	-0.0443472	0.197527	0.127224	0.265795	0.126936	0.207787	0.0111192	0.118459	-0.0117508	0.147434	0.165848	0.309324	0.167357	0.256851	0.0330101	0.117695	-0.0208595	0.148583	0.0812586	0.343366	0.168043	0.263222	0.0976433	0.113326	-0.056554	0.148348	0.0618102	0.280494	0.178376	0.295587	0.101118	0.136019	-0.00477605	0.102659	0.0860258	0.268575	0.18038	0.294145	0.0930726	0.160821	-0.0142467
-0.0178916	0.0546987	0.0174917	0.266512	0.223012	0.357022	0.173789	0.197173	0.0538104	0.0655796	0.0236671	0.198737	0.227992	0.356801	0.210815	0.229314	0.0451904	0.0950896	-0.0276876	0.164747	0.160855	0.339735	0.239033	0.249059	0.0773171	0.0683621	-0.0190246	0.123476	0.17097	0.355659	0.260643	0.297513	0.136111	0.0809504	-0.0183877	0.108365	0.0687028	0.326468	0.253777	0.339914	0.158208	0.176786	-0.00153271	0.0933748	0.050906	0.283273	0.238235	0.35758	0.165616	0.1678
0.238863	-0.0216592	0.126024	0.0665573	0.329008	0.316331	0.419885	0.23824	0.217412	-0.00673743	0.0948644	0.00330178	0.28626	0.270349	0.416966	0.294106	0.247571	0.0493373	0.109303	-0.0203197	0.221978	0.226379	0.449478	0.287944	0.325412	0.0791115	0.124521	-0.0288143	0.225759	0.209426	0.413297	0.315643	0.347843	0.111892	0.114933	-0.039455	0.183489	0.166097	0.411634	0.340734	0.371549	0.17947	0.17496	-0.0236539	0.140789	0.128035	0.331522	0.312453	0.421912	0.166686
0.178228	0.111487	-0.0366271	0.0818108	0.13871	0.339688	0.341722	0.431224	0.254315	0.177977	0.0135806	0.103317	0.0642034	0.330678	0.308857	0.433708	0.257917	0.238839	0.0308742	0.0636792	0.0607102	0.268437	0.30524	0.438237	0.316682	0.312225	0.0817288	0.0706768	0.0678014	0.249606	0.261013	0.44366	0.305565	0.305056	0.133282	0.0919793	-0.0106153	0.17747	0.219098	0.393312	0.33281	0.389095	0.148504	0.124317	-0.0762107	0.133302	0.161261	0.380834	0.34767	0.380445
0.357537	0.0901325	0.107329	-0.00496049	0.1596	0.196734	0.412996	0.347407	0.381579	0.195909	0.129152	-0.0431212	0.119655	0.152134	0.38607	0.38377	0.392027	0.209831	0.181734	-0.0255545	0.0879697	0.0961822	0.314502	0.335483	0.460969	0.259389	0.229966	0.0161369	0.106667	0.0688284	0.278477	0.325184	0.42158	0.303256	0.295199	0.0612652	0.112269	0.0247895	0.242446	0.252438	0.446214	0.30531	0.330126	0.0830906	0.0580405	-0.00212275	0.205203	0.245985	0.423879	0.333996
0.252089	0.259321	0.0104552	0.0533641	-0.0448178	0.157267	0.169595	0.350655	0.274673	0.312801	0.0994676	0.0858736	-0.0526332	0.114544	0.13691	0.32725	0.301784	0.363622	0.164045	0.116241	-0.00790909	0.0640204	0.0873371	0.309774	0.268992	0.340599	0.193906	0.14074	-0.0565632	0.0484911	0.060927	0.238294	0.270044	0.390541	0.22242	0.178712	0.000949632	0.0267817	0.000250238	0.235899	0.229364	0.37673	0.248404	0.229677	0.0253356	0.0507389	-0.0501396	0.146264	0.195821	0.34632
0.311732	0.175531	0.18292	-0.0119299	0.0742616	-0.0397568	0.152071	0.135647	0.281835	0.184208	0.250463	0.0417116	0.0734785	-0.0229552	0.130702	0.0873128	0.297654	0.205001	0.288523	0.0707594	0.112907	-0.0605426	0.109818	0.0518629	0.245562	0.232691	0.28871	0.107268	0.143629	-0.0487488	0.106539	0.0596104	0.224205	0.200647	0.318156	0.129823	0.18579	-0.0127777	0.088746	0.0235028	0.221817	0.183112	0.301472	0.205529	0.200377	0.000582955	0.0674402	-0.0321449	0.168658	0.136731
0.0562017	0.220689	0.115057	0.182702	0.0045737	0.0576562	-0.0199529	0.099174	0.0638296	0.221741	0.130517	0.20324	0.00944504	0.0949722	-0.0459913	0.105314	0.0964019	0.20613	0.0857379	0.274315	0.0561236	0.11636	-0.0297466	0.0719636	-0.0068807	0.18482	0.129599	0.273085	0.0652184	0.136266	-0.0121077	0.0841522	0.00913215	0.155481	0.0982327	0.247864	0.103534	0.119179	0.0189452	0.0424269	-0.0345989	0.164076	0.0807211	0.259226	0.133795	0.155893	-0.0266967	0.066144	-0.0521206	0.106031
0.134818	0.00300005	0.220157	0.121618	0.246326	0.060914	0.151936	0.0027581	0.0624278	-0.00904158	0.203527	0.097703	0.263401	0.105537	0.160565	-0.00153908	0.115534	-0.00761391	0.157642	0.104342	0.26659	0.125413	0.207051	-0.000645292	0.109514	-0.0109638	0.153732	0.0944045	0.286224	0.148574	0.234875	0.0468004	0.112261	-0.0171508	0.159885	0.0593468	0.253718	0.187196	0.233463	0.060027	0.155439	-0.0108002	0.160327	0.0505601	0.262518	0.163361	0.24221	0.0970314	0.153112	-0.0605983
-0.0235697	0.0427016	0.0480684	0.260654	0.207754	0.293758	0.108351	0.146844	-0.0164321	0.0736859	0.0385475	0.215208	0.215155	0.320497	0.154195	0.144931	0.00962001	0.0570363	-0.0103185	0.20435	0.15736	0.329454	0.193568	0.202212	0.0180604	0.0616832	-0.00106005	0.165664	0.192748	0.32035	0.223797	0.250101	0.0590578	0.0769088	-0.0335736	0.0912598	0.107746	0.318639	0.224355	0.292022	0.086954	0.0983811	-0.0256917	0.153611	0.0818564	0.309226	0.199934	0.299971	0.119235	0.111089
0.173733	-0.0879008	0.148241	0.0925287	0.342032	0.291722	0.404149	0.191746	0.149333	-0.0376142	0.13241	0.0653133	0.311711	0.268069	0.416713	0.237368	0.197725	0.0254545	0.0956169	0.0494235	0.27565	0.243978	0.402328	0.235533	0.283032	0.0860923	0.116627	-0.00578582	0.253296	0.271105	0.43088	0.305398	0.306231	0.0794143	0.113338	-0.0265366	0.22107	0.236438	0.429145	0.324361	0.323251	0.114475	0.111672	-0.00765586	0.128755	0.141204	0.385353	0.314238	0.329496	0.144246
0.140663	0.0662742	-0.028642	0.138676	0.169836	0.397569	0.340137	0.373516	0.205548	0.1322	-0.0417545	0.0697531	0.125394	0.340721	0.331177	0.42072	0.200667	0.189894	-0.00248608	0.0538795	0.0661626	0.304913	0.312603	0.404868	0.277869	0.265746	0.00960812	0.0550456	0.0474426	0.265104	0.288026	0.432729	0.298853	0.287423	0.0854075	0.0710639	0.0222796	0.187219	0.23552	0.421528	0.309166	0.311591	0.104431	0.0920603	-0.0568252	0.183195	0.177264	0.403239	0.338766	0.373868
0.315682	0.0473801	0.095577	-0.052622	0.199077	0.195056	0.432727	0.333994	0.344193	0.0878127	0.11195	-0.0657486	0.145371	0.156215	0.380529	0.34598	0.413536	0.151694	0.136759	-0.0353618	0.111827	0.0969709	0.346795	0.304931	0.400061	0.237666	0.197978	-0.0487757	0.130699	0.09752	0.318662	0.304193	0.427426	0.229387	0.278792	0.00443102	0.099793	0.028236	0.25893	0.273963	0.433526	0.277385	0.285814	0.0221564	0.064065	0.000700285	0.220162	0.202676	0.430859	0.301495
0.278873	0.230062	0.0527529	0.0439566	0.00275176	0.181389	0.18652	0.371185	0.305259	0.30034	0.0913268	0.0849165	-0.0658771	0.134345	0.177243	0.372821	0.294997	0.356961	0.111282	0.0945262	-0.0320279	0.101245	0.109326	0.30968	0.304325	0.379366	0.187247	0.0949964	-0.028502	0.0956827	0.0696627	0.264837	0.280696	0.395275	0.216205	0.143535	-0.0247508	0.0364687	0.028997	0.221124	0.271321	0.418689	0.23265	0.236008	0.00886903	0.0348887	-0.0191298	0.183108	0.23246	0.359435
0.331477	0.136432	0.195948	-0.0362925	0.0565438	-0.0370251	0.194772	0.160247	0.283211	0.21189	0.237776	-0.00295641	0.067911	-0.0645606	0.155205	0.138986	0.35278	0.240258	0.309827	0.0471911	0.13164	-0.0306242	0.140207	0.132663	0.315103	0.216762	0.354455	0.0921698	0.122095	-0.05552	0.0950369	0.0568892	0.280203	0.226178	0.344104	0.126411	0.127859	-0.0321265	0.0820864	0.0311762	0.236995	0.222624	0.329916	0.158965	0.186439	-0.0229584	0.0667381	-0.0186655	0.214456	0.131414
0.0957288	0.23631	0.135724	0.119572	-0.00441736	0.0920655	-0.012487	0.172945	0.108301	0.238667	0.124107	0.209155	0.011184	0.0988486	-0.00460206	0.132477	0.104386	0.301438	0.134979	0.218862	0.0428929	0.111027	-0.00407434	0.110559	0.0649713	0.259898	0.163784	0.213013	0.0520215	0.102844	0.00146048	0.116816	0.0691518	0.197664	0.14564	0.23589	0.06443	0.12906	-0.0175474	0.0811343	0.0623372	0.224631	0.140374	0.277842	0.10704	0.140571	-0.0103405	0.094219	0.0203474	0.167509
0.146455	0.0253546	0.23956	0.093865	0.207244	0.0120553	0.124284	-0.0389127	0.0913015	0.0608271	0.218195	0.0776633	0.246786	0.0324449	0.114249	-0.0546994	0.0948829	0.00109562	0.211495	0.106156	0.281092	0.06054	0.158069	-0.0189506	0.0822372	0.00231739	0.193629	0.127323	0.250324	0.0952968	0.157001	0.0044576	0.111532	-0.0112625	0.172535	0.0991229	0.274863	0.117016	0.234604	0.0316395	0.0734312	-0.00205221	0.15437	0.104978	0.268365	0.121906	0.217358	0.0418773	0.118982	-0.0284339
-0.0349211	0.107883	0.0933384	0.244888	0.145963	0.244525	0.0593218	0.0759261	-0.0213644	0.108752	0.0515572	0.235642	0.21518	0.258443	0.0936258	0.127878	-0.0365535	0.0504039	-0.0106918	0.203363	0.179177	0.297865	0.154334	0.140375	-0.0108179	0.0320335	0.0134375	0.174687	0.168395	0.29472	0.176537	0.178831	0.022913	0.0734494	-0.0344976	0.174368	0.121449	0.298986	0.167257	0.216083	0.0471983	0.0793038	-0.0201454	0.110086	0.0904001	0.30428	0.175696	0.219542	0.0450958	0.0823163
0.11561	-0.0787526	0.119413	0.129516	0.352424	0.227878	0.333351	0.116484	0.104217	-0.0714588	0.106755	0.0506255	0.321017	0.227112	0.334608	0.148808	0.155272	-0.0452243	0.0547646	0.0570119	0.306535	0.237767	0.361287	0.16136	0.176082	-0.0277887	0.0879058	0.0301576	0.26338	0.204078	0.371149	0.216856	0.233379	-0.0154503	0.107091	-0.0226226	0.176868	0.20732	0.386606	0.232586	0.266639	0.0647945	0.0890921	-0.00359877	0.140895	0.120926	0.358207	0.244232	0.291144	0.0895817
0.0865879	0.0614806	-0.00334163	0.140414	0.166065	0.400159	0.327221	0.299575	0.129346	0.136212	-0.00952261	0.138438	0.124495	0.361117	0.325016	0.375103	0.158551	0.158019	-0.0238086	0.0893978	0.098472	0.31496	0.30204	0.372576	0.21881	0.195772	0.0518586	0.0547783	0.0753914	0.30036	0.287294	0.41715	0.253204	0.23093	0.0182703	0.0650228	0.00853883	0.243072	0.299072	0.407004	0.300844	0.277183	0.0504687	0.0452526	-0.0301984	0.184068	0.226672	0.402627	0.31243	0.302471
0.292775	0.0264564	0.0698299	-0.00746016	0.19414	0.273316	0.47618	0.353252	0.327188	0.0956789	0.0890299	-0.0605536	0.166522	0.192031	0.439864	0.395172	0.358921	0.139295	0.134883	-0.036329	0.138085	0.156488	0.390855	0.362261	0.423504	0.205944	0.162313	-0.0275948	0.133376	0.118623	0.343718	0.335922	0.4468	0.223713	0.197845	-0.0122014	0.102711	0.0770112	0.311501	0.334661	0.424445	0.283653	0.24204	0.0296156	0.0333315	0.0385862	0.232292	0.299719	0.468689	0.274873
0.240788	0.196602	-0.0120893	0.0499347	-0.0094929	0.238739	0.241096	0.405597	0.28606	0.291781	0.039906	0.0472736	-0.0305074	0.186056	0.231105	0.385946	0.303058	0.331969	0.111707	0.0924674	-0.00847034	0.122905	0.183065	0.37819	0.335389	0.406452	0.182608	0.0939828	-0.0389953	0.126169	0.135855	0.331781	0.304255	0.346437	0.216255	0.175691	-0.0219029	0.067967	0.0825978	0.281693	0.323229	0.429267	0.247565	0.193655	-0.0358719	0.0416027	0.0168156	0.235326	0.285469	0.395443
0.339798	0.144972	0.161685	-0.055164	0.0336256	-0.0186256	0.199417	0.2048	0.296184	0.203948	0.196148	-0.0412191	0.050692	-0.000971801	0.178097	0.183848	0.355579	0.239225	0.279338	0.0101294	0.0999815	-0.0533586	0.143854	0.141513	0.330123	0.262919	0.332858	0.0880996	0.0698605	-0.0549027	0.120929	0.1159	0.294617	0.225737	0.340596	0.0838892	0.125177	-0.0404941	0.0854636	0.061811	0.24764	0.227374	0.320392	0.151536	0.140982	-0.0523265	0.0790438	0.00275572	0.252191	0.194677
0.17677	0.248456	0.112004	0.132135	-0.0197304	0.0647315	0.0276174	0.202854	0.179149	0.258021	0.135704	0.158257	-0.0233604	0.0710542	0.00808819	0.183686	0.162186	0.291758	0.154675	0.207532	0.0147192	0.0526702	-0.0146651	0.130996	0.145663	0.268046	0.175213	0.196017	0.0401669	0.0962452	3.83267e-05	0.134053	0.103168	0.251659	0.183488	0.308612	0.0803845	0.10977	-0.0229523	0.116071	0.0878428	0.269927	0.169795	0.274996	0.0949671	0.134829	-0.0302193	0.0704161	0.0518347	0.207791
[truncated: 44 more columns]

## Sheet: 200mT
1	0.25159	0.22783	0.0386495	0.0506347	-0.0735901	0.0950558	0.135272	0.361416	0.306538	0.355669	0.154854	0.180475	-0.070194	0.0304654	-0.00502412	0.267197	0.26682	0.396585	0.200666	0.2128	0.0199415	0.0397986	-0.0305717	0.1789	0.138206	0.362767	0.268074	0.31008	0.0874915	0.0566625	-0.0593039	0.0876557	0.064799	0.268966	0.268641	0.345382	0.212734	0.16865	-0.0364943	0.0470069	-0.0113605	0.240406	0.203784	0.351572	0.256458	0.260475	0.0512434	0.0523218	-0.104297
0.25159	1	0.294149	0.259313	0.0138519	0.0588188	-0.0388416	0.155117	0.165744	0.365384	0.295776	0.369041	0.144391	0.123504	-0.0816824	0.0439084	0.0678776	0.308692	0.28996	0.37881	0.220684	0.224449	0.0221801	0.0595926	0.00745264	0.20388	0.186817	0.389094	0.289625	0.295776	0.0626351	0.0636576	-0.0915483	0.0899496	0.0928703	0.337519	0.29057	0.401331	0.195527	0.141872	-0.0391278	0.011067	0.0147798	0.240046	0.263404	0.403748	0.283493	0.257703	0.0191444	0.0238121
0.22783	0.294149	1	0.279546	0.246064	0.00641948	0.0445432	-0.0379512	0.171576	0.162826	0.378581	0.333373	0.346077	0.129945	0.0878793	-0.0794505	0.0979816	0.106128	0.313432	0.2649	0.383414	0.230756	0.18521	-0.0213568	0.0590121	-0.00179945	0.212163	0.202823	0.387361	0.282619	0.256398	0.0684407	0.0804869	-0.0695041	0.132547	0.137655	0.328188	0.321633	0.380835	0.162227	0.128327	-0.0659649	0.0272709	0.0168077	0.260921	0.276217	0.396629	0.260384	0.210848	0.00531355
0.0386495	0.259313	0.279546	1	0.196807	0.20477	-0.00816352	0.0432458	-0.0621973	0.19297	0.193934	0.369699	0.300437	0.308747	0.0630155	0.0800702	-0.064376	0.101271	0.110888	0.303373	0.274451	0.383215	0.188479	0.178027	-0.0298124	0.0642235	0.0128667	0.257086	0.226445	0.352094	0.259697	0.221447	0.0300499	0.0586356	-0.0447638	0.138648	0.137694	0.390134	0.279094	0.335142	0.11151	0.111979	-0.0787471	0.0735405	0.0489405	0.293716	0.25867	0.391933	0.193139	0.189781
0.0506347	0.0138519	0.246064	0.196807	1	0.157644	0.13248	-0.085386	-0.00991898	-0.0498775	0.168862	0.129978	0.338803	0.182281	0.235884	-0.0116149	0.0404942	-0.104281	0.0865487	0.0586406	0.284641	0.206025	0.335802	0.0656767	0.118538	-0.0787976	0.0111024	-0.0387648	0.219243	0.182135	0.331109	0.170415	0.199624	-0.0434212	0.0389682	-0.103984	0.135611	0.119836	0.325532	0.238805	0.302625	0.0673693	0.0847258	-0.12339	0.0643403	0.0281626	0.233824	0.176231	0.353827	0.139576
-0.0735901	0.0588188	0.00641948	0.20477	0.157644	1	0.178046	0.120973	-0.0670274	0.0293081	-0.0157133	0.106468	0.106782	0.261557	0.180165	0.203658	0.0171289	0.0541833	-0.0818741	0.0671401	0.0673456	0.228842	0.185678	0.288187	0.0614426	0.0991799	-0.081622	0.0331717	-0.0340095	0.154432	0.13267	0.261372	0.116869	0.165938	-0.0379314	0.0708799	-0.0835603	0.0956458	0.087494	0.214305	0.168307	0.237693	0.0137902	0.0849246	-0.0301314	0.042009	0.00820687	0.185341	0.130413	0.283547
0.0950558	-0.0388416	0.0445432	-0.00816352	0.13248	0.178046	1	0.0877201	0.134966	-0.0210896	0.0291209	-0.0807966	0.117204	0.0724606	0.239968	0.140076	0.213734	0.0268867	0.0758809	-0.0581604	0.0615308	0.000383558	0.216209	0.126438	0.22774	0.082997	0.114306	-0.0441617	0.0125477	-0.0397555	0.143935	0.0829969	0.250993	0.149339	0.178419	-0.0291406	0.0601159	-0.0588923	0.0720476	0.0196516	0.212789	0.145674	0.254997	0.0579774	0.0854498	-0.0524093	0.0502906	-0.0203166	0.155797	0.100427
0.135272	0.155117	-0.0379512	0.0432458	-0.085386	0.120973	0.0877201	1	0.169243	0.238649	0.0143391	0.0860034	-0.0874106	0.040642	0.0422628	0.219162	0.1572	0.274744	0.0607909	0.130735	-0.0572494	0.0430499	-0.0594325	0.169064	0.135866	0.264179	0.125319	0.186043	-0.0279891	0.0417834	-0.0751846	0.0979051	0.0385173	0.258082	0.169038	0.247932	0.0711868	0.0798238	-0.0760692	0.0939004	-0.0210346	0.199334	0.151131	0.299926	0.0811172	0.170246	-0.0394319	0.050141	-0.0857806	0.124986
0.361416	0.165744	0.171576	-0.0621973	-0.00991898	-0.0670274	0.134966	0.169243	1	0.25522	0.260686	0.0725022	0.0788306	-0.103138	0.0581105	0.0191734	0.270325	0.254887	0.331063	0.150458	0.155886	-0.0620785	0.0061973	-0.00168508	0.189505	0.189096	0.337596	0.198698	0.226637	0.018536	0.0276582	-0.0809317	0.116228	0.0706425	0.309045	0.236865	0.304858	0.109191	0.0930667	-0.0719047	0.00967566	0.000664799	0.234613	0.214819	0.342494	0.195921	0.18968	-0.0237581	0.0321118	-0.0900356
0.306538	0.365384	0.162826	0.19297	-0.0498775	0.0293081	-0.0210896	0.238649	0.25522	1	0.275877	0.276633	0.070922	0.0610699	-0.0863711	0.0707476	0.122594	0.353369	0.310054	0.357651	0.151947	0.143587	-0.0545887	0.0566793	0.0597053	0.276013	0.269992	0.388806	0.237195	0.184394	0.0249819	0.0175529	-0.0401926	0.141037	0.162013	0.37805	0.271997	0.306242	0.112764	0.117029	-0.0450097	0.0805821	0.110135	0.347755	0.304471	0.396439	0.190936	0.168759	-0.0444919	0.0252235
0.355669	0.295776	0.378581	0.193934	0.168862	-0.0157133	0.0291209	0.0143391	0.260686	0.275877	1	0.281992	0.287154	0.028321	0.0105599	-0.096092	0.152616	0.172248	0.371149	0.314843	0.376413	0.177686	0.131971	-0.0577234	0.10155	0.0771229	0.298374	0.304788	0.431151	0.227898	0.220391	-0.0132167	0.0291731	-0.0213682	0.183543	0.20356	0.407722	0.318347	0.30755	0.0878764	0.0601411	-0.082285	0.0975622	0.105277	0.341682	0.326018	0.402215	0.173937	0.170317	-0.0547901
0.154854	0.369041	0.333373	0.369699	0.129978	0.106468	-0.0807966	0.0860034	0.0725022	0.276633	0.281992	1	0.265033	0.250712	-0.0161613	0.0236266	-0.00578098	0.188447	0.207347	0.370082	0.294376	0.338191	0.096059	0.128137	-0.0276345	0.133082	0.109564	0.341418	0.295715	0.399419	0.218499	0.183612	-0.0245834	0.064091	0.00581327	0.233057	0.245706	0.427579	0.301554	0.306633	0.045111	0.0682402	-0.0505516	0.156181	0.167638	0.386018	0.343516	0.384284	0.126417	0.139173
0.180475	0.144391	0.346077	0.300437	0.338803	0.106782	0.117204	-0.0874106	0.0788306	0.070922	0.287154	0.265033	1	0.214942	0.199194	-0.0236279	0.0682227	-0.00363972	0.199283	0.168551	0.351152	0.262188	0.311386	0.0402748	0.135466	-0.0417445	0.111762	0.128631	0.33427	0.297657	0.35438	0.16238	0.158693	-0.0376169	0.0740118	0.0166124	0.232795	0.254029	0.367964	0.238534	0.215222	-0.0216372	0.0401059	-0.0492897	0.170255	0.18049	0.346533	0.278867	0.328529	0.101072
-0.070194	0.123504	0.129945	0.308747	0.182281	0.261557	0.0724606	0.040642	-0.103138	0.0610699	0.028321	0.250712	0.214942	1	0.137077	0.14641	-0.0157911	0.0262624	-0.0479314	0.151508	0.162399	0.298899	0.192818	0.237155	0.0180305	0.0612624	-0.0572198	0.0793317	0.0838909	0.273459	0.223556	0.300947	0.0852886	0.119804	-0.0416607	0.0401953	0.00981074	0.219876	0.180563	0.330715	0.169916	0.208362	-0.0320287	0.0629688	-0.0469955	0.136753	0.135859	0.315083	0.216453	0.289234
0.0304654	-0.0816824	0.0878793	0.0630155	0.235884	0.180165	0.239968	0.0422628	0.0581105	-0.0863711	0.0105599	-0.0161613	0.199194	0.137077	1	0.105952	0.163362	-0.0522717	0.00840826	-0.0713703	0.144142	0.122086	0.320704	0.155835	0.171203	-0.0107058	0.0345218	-0.0941509	0.0548124	0.0570162	0.2276	0.191262	0.252515	0.0812365	0.103317	-0.101308	-0.000185774	-0.0261139	0.158824	0.106335	0.300287	0.13717	0.176487	-0.0817565	0.0353898	-0.101543	0.0872485	0.0651548	0.227007	0.167581
-0.00502412	0.0439084	-0.0794505	0.0800702	-0.0116149	0.203658	0.140076	0.219162	0.0191734	0.0707476	-0.096092	0.0236266	-0.0236279	0.14641	0.105952	1	0.096574	0.165081	-0.0420355	0.0595064	-0.0569092	0.0907831	0.0439531	0.276422	0.130399	0.21432	0.0442688	0.0598735	-0.0850352	0.0682482	-0.00904903	0.213788	0.123534	0.278343	0.0546027	0.11953	-0.0545294	0.0318109	-0.0316692	0.124369	0.0886028	0.273311	0.110467	0.185907	-0.0116875	0.0604301	-0.03499	0.103097	0.0169575	0.211263
0.267197	0.0678776	0.0979816	-0.064376	0.0404942	0.0171289	0.213734	0.1572	0.270325	0.122594	0.152616	-0.00578098	0.0682227	-0.0157911	0.163362	0.096574	1	0.217121	0.231668	0.0394436	0.064932	-0.0279357	0.127626	0.065253	0.247599	0.160826	0.261477	0.0783976	0.129623	-0.0342	0.0783621	0.0346232	0.188464	0.138096	0.303031	0.152144	0.172018	0.011594	0.0513054	-0.0353641	0.128997	0.0512496	0.291183	0.175142	0.273181	0.0440861	0.109538	-0.0518087	0.0624273	0.0333198
0.26682	0.308692	0.106128	0.101271	-0.104281	0.0541833	0.0268867	0.274744	0.254887	0.353369	0.172248	0.188447	-0.00363972	0.0262624	-0.0522717	0.165081	0.217121	1	0.219864	0.271906	0.0498181	0.0771265	-0.0698429	0.109825	0.0843794	0.297146	0.253819	0.333803	0.111013	0.128217	-0.074187	0.0573008	0.0109027	0.194926	0.228957	0.350631	0.212775	0.234583	0.00345064	0.0537949	-0.0898183	0.13273	0.151247	0.374187	0.248924	0.297866	0.1222	0.0684244	-0.084777	0.0458134
0.396585	0.28996	0.313432	0.110888	0.0865487	-0.0818741	0.0758809	0.0607909	0.331063	0.310054	0.371149	0.207347	0.199283	-0.0479314	0.00840826	-0.0420355	0.231668	0.219864	1	0.251252	0.292196	0.0707741	0.0575686	-0.0524456	0.151226	0.117396	0.349452	0.279725	0.345221	0.136265	0.109342	-0.0684782	0.0670607	0.00143392	0.28739	0.256704	0.412464	0.265483	0.232151	0.0235504	0.0773205	-0.0501378	0.167845	0.17986	0.391927	0.29648	0.348631	0.0817461	0.0847989	-0.113499
0.200666	0.37881	0.2649	0.303373	0.0586406	0.0671401	-0.0581604	0.130735	0.150458	0.357651	0.314843	0.370082	0.168551	0.151508	-0.0713703	0.0595064	0.0394436	0.271906	0.251252	1	0.257689	0.280088	0.0245062	0.0639047	-0.00341561	0.181582	0.184359	0.388423	0.319232	0.329583	0.118747	0.119692	-0.0701567	0.0994822	0.070055	0.321171	0.297245	0.435017	0.220668	0.230555	-0.0289233	0.0338078	-0.0072268	0.24391	0.239852	0.429448	0.294741	0.308012	0.0532331	0.0808982
0.2128	0.220684	0.383414	0.274451	0.284641	0.0673456	0.0615308	-0.0572494	0.155886	0.151947	0.376413	0.294376	0.351152	0.162399	0.144142	-0.0569092	0.064932	0.0498181	0.292196	0.257689	1	0.249547	0.25957	0.0333081	0.0915214	-0.0128236	0.185565	0.205535	0.395729	0.302054	0.308974	0.0985289	0.0973674	-0.0622839	0.0913623	0.0941483	0.29569	0.323042	0.408977	0.185988	0.171781	-0.0474316	0.0102248	-0.0121052	0.243693	0.266239	0.390364	0.25885	0.276483	0.00196646
0.0199415	0.224449	0.230756	0.383215	0.206025	0.228842	0.000383558	0.0430499	-0.0620785	0.143587	0.177686	0.338191	0.262188	0.298899	0.122086	0.0907831	-0.0279357	0.0771265	0.0707741	0.280088	0.249547	1	0.214532	0.187097	-0.0337177	0.0692833	-0.000109687	0.196253	0.21639	0.363612	0.275711	0.278927	0.0394454	0.114992	-0.0435218	0.11456	0.120261	0.351915	0.248477	0.374083	0.136936	0.144515	-0.0489664	0.0649055	0.0547785	0.256481	0.203974	0.382424	0.212518	0.230083
0.0397986	0.0221801	0.18521	0.188479	0.335802	0.185678	0.216209	-0.0594325	0.0061973	-0.0545887	0.131971	0.096059	0.311386	0.192818	0.320704	0.0439531	0.127626	-0.0698429	0.0575686	0.0245062	0.25957	0.214532	1	0.154742	0.157203	-0.0486085	0.0248476	-0.0339279	0.177933	0.170631	0.334962	0.231797	0.239456	-0.00191862	0.0587086	-0.0852531	0.0921082	0.100144	0.27504	0.205434	0.32912	0.0786255	0.115512	-0.0850936	0.0575686	0.0146736	0.183017	0.166869	0.318528	0.172158
-0.0305717	0.0595926	-0.0213568	0.178027	0.0656767	0.288187	0.126438	0.169064	-0.00168508	0.0566793	-0.0577234	0.128137	0.0402748	0.237155	0.155835	0.276422	0.065253	0.109825	-0.0524456	0.0639047	0.0333081	0.187097	0.154742	1	0.08878	0.161588	0.00840546	0.0754639	-0.0419489	0.155143	0.0975409	0.267234	0.142625	0.253524	0.00636224	0.0775512	-0.0421452	0.102183	0.0513145	0.239624	0.137061	0.261415	0.0590809	0.153216	-0.0502608	0.0644927	-0.0457711	0.155245	0.0727421	0.270824
0.1789	0.00745264	0.0590121	-0.0298124	0.118538	0.0614426	0.22774	0.135866	0.189505	0.0597053	0.10155	-0.0276345	0.135466	0.0180305	0.171203	0.130399	0.247599	0.0843794	0.151226	-0.00341561	0.0915214	-0.0337177	0.157203	0.08878	1	0.109214	0.198078	-0.00595576	0.0651096	-0.0238066	0.0890842	0.0591128	0.237424	0.121262	0.233443	0.0631435	0.110783	-0.0258011	0.0798579	0.00761168	0.182756	0.0948387	0.252858	0.0935451	0.160645	0.00168701	0.0836517	-0.0262035	0.137111	0.058361
0.138206	0.20388	-0.00179945	0.0642235	-0.0787976	0.0991799	0.082997	0.264179	0.189096	0.276013	0.0771229	0.133082	-0.0417445	0.0612624	-0.0107058	0.21432	0.160826	0.297146	0.117396	0.181582	-0.0128236	0.0692833	-0.0486085	0.161588	0.109214	1	0.200721	0.245435	0.0262064	0.0967957	-0.0741616	0.0839898	0.0269901	0.261784	0.185485	0.282731	0.0990036	0.126578	-0.0310632	0.108007	-0.0263213	0.16045	0.153903	0.334179	0.145083	0.247559	0.0530836	0.038454	-0.0400885	0.124174
0.362767	0.186817	0.212163	0.0128667	0.0111024	-0.081622	0.114306	0.125319	0.337596	0.269992	0.298374	0.109564	0.111762	-0.0572198	0.0345218	0.0442688	0.261477	0.253819	0.349452	0.184359	0.185565	-0.000109687	0.0248476	0.00840546	0.198078	0.200721	1	0.242337	0.249671	0.056164	0.0653234	-0.0624731	0.122061	0.0734865	0.276392	0.262341	0.29434	0.161253	0.151472	-0.0223105	0.0291187	0.00792673	0.215268	0.206143	0.347212	0.246725	0.245806	0.0480898	0.044329	-0.0883116
0.268074	0.389094	0.202823	0.257086	-0.0387648	0.0331717	-0.0441617	0.186043	0.198698	0.388806	0.304788	0.341418	0.128631	0.0793317	-0.0941509	0.0598735	0.0783976	0.333803	0.279725	0.388423	0.205535	0.196253	-0.0339279	0.0754639	-0.00595576	0.245435	0.242337	1	0.262916	0.258087	0.0385867	0.0483483	-0.0329646	0.117055	0.105345	0.357531	0.300422	0.384764	0.163802	0.155472	-0.0789067	0.0425182	0.0416671	0.281948	0.262217	0.428277	0.238482	0.252621	-0.0135822	0.0197778
0.31008	0.289625	0.387361	0.226445	0.219243	-0.0340095	0.0125477	-0.0279891	0.226637	0.237195	0.431151	0.295715	0.33427	0.0838909	0.0548124	-0.0850352	0.129623	0.111013	0.345221	0.319232	0.395729	0.21639	0.177933	-0.0419489	0.0651096	0.0262064	0.249671	0.262916	1	0.316048	0.254389	0.0238112	0.0492273	-0.0509221	0.127959	0.184597	0.391219	0.347348	0.349763	0.130951	0.11062	-0.0665215	0.0760589	0.0689635	0.320511	0.32839	0.442574	0.261694	0.230436	-0.0319746
0.0874915	0.295776	0.282619	0.352094	0.182135	0.154432	-0.0397555	0.0417834	0.018536	0.184394	0.227898	0.399419	0.297657	0.273459	0.0570162	0.0682482	-0.0342	0.128217	0.136265	0.329583	0.302054	0.363612	0.170631	0.155143	-0.0238066	0.0967957	0.056164	0.258087	0.316048	1	0.27004	0.237765	0.019451	0.0704794	0.0109277	0.18541	0.228121	0.412842	0.317182	0.329727	0.112417	0.0766628	-0.0304319	0.091107	0.0981443	0.306641	0.302998	0.381353	0.201196	0.188344
0.0566625	0.0626351	0.256398	0.259697	0.331109	0.13267	0.143935	-0.0751846	0.0276582	0.0249819	0.220391	0.218499	0.35438	0.223556	0.2276	-0.00904903	0.0783621	-0.074187	0.109342	0.118747	0.308974	0.275711	0.334962	0.0975409	0.0890842	-0.0741616	0.0653234	0.0385867	0.254389	0.27004	1	0.194237	0.187692	-0.0461996	0.0510764	-0.0387636	0.166904	0.197433	0.360392	0.252113	0.245815	0.049104	0.0862279	-0.0799829	0.127394	0.100264	0.270082	0.263591	0.35493	0.143351
-0.0593039	0.0636576	0.0684407	0.221447	0.170415	0.261372	0.0829969	0.0979051	-0.0809317	0.0175529	-0.0132167	0.183612	0.16238	0.300947	0.191262	0.213788	0.0346232	0.0573008	-0.0684782	0.119692	0.0985289	0.278927	0.231797	0.267234	0.0591128	0.0839898	-0.0624731	0.0483483	0.0238112	0.237765	0.194237	1	0.138815	0.158358	0.00713353	0.0650545	-0.0275661	0.15649	0.128515	0.298765	0.190741	0.227073	-0.000677413	0.0722508	-0.0544343	0.108832	0.0722296	0.233838	0.233648	0.309872
0.0876557	-0.0915483	0.0804869	0.0300499	0.199624	0.116869	0.250993	0.0385173	0.116228	-0.0401926	0.0291731	-0.0245834	0.158693	0.0852886	0.252515	0.123534	0.188464	0.0109027	0.0670607	-0.0701567	0.0973674	0.0394454	0.239456	0.142625	0.237424	0.0269901	0.122061	-0.0329646	0.0492273	0.019451	0.187692	0.138815	1	0.107022	0.130545	-0.0116827	0.100339	-0.0235682	0.162293	0.0802304	0.272045	0.140956	0.195067	0.0128403	0.0946045	-0.0222403	0.0978867	0.0395198	0.228753	0.158462
0.064799	0.0899496	-0.0695041	0.0586356	-0.0434212	0.165938	0.149339	0.258082	0.0706425	0.141037	-0.0213682	0.064091	-0.0376169	0.119804	0.0812365	0.278343	0.138096	0.194926	0.00143392	0.0994822	-0.0622839	0.114992	-0.00191862	0.253524	0.121262	0.261784	0.0734865	0.117055	-0.0509221	0.0704794	-0.0461996	0.158358	0.107022	1	0.134287	0.192938	0.0148816	0.0879217	-0.0475066	0.146194	0.0555495	0.252891	0.154912	0.242514	0.0503028	0.0988812	-0.036054	0.0758098	-0.0169918	0.22964
0.268966	0.0928703	0.132547	-0.0447638	0.0389682	-0.0379314	0.178419	0.169038	0.309045	0.162013	0.183543	0.00581327	0.0740118	-0.0416607	0.103317	0.0546027	0.303031	0.228957	0.28739	0.070055	0.0913623	-0.0435218	0.0587086	0.00636224	0.233443	0.185485	0.276392	0.105345	0.127959	0.0109277	0.0510764	0.00713353	0.130545	0.134287	1	0.215388	0.211872	0.0844073	0.0585467	-0.0253881	0.0995819	0.0308193	0.26229	0.209178	0.269623	0.135186	0.167975	-0.0235495	0.0461746	-0.0208865
0.268641	0.337519	0.137655	0.138648	-0.103984	0.0708799	-0.0291406	0.247932	0.236865	0.37805	0.20356	0.233057	0.0166124	0.0401953	-0.101308	0.11953	0.152144	0.350631	0.256704	0.321171	0.0941483	0.11456	-0.0852531	0.0775512	0.0631435	0.282731	0.262341	0.357531	0.184597	0.18541	-0.0387636	0.0650545	-0.0116827	0.192938	0.215388	1	0.250716	0.269679	0.048497	0.0684154	-0.0889514	0.113129	0.114147	0.341467	0.290339	0.374786	0.18402	0.171988	-0.0596979	0.0508717
0.345382	0.29057	0.328188	0.137694	0.135611	-0.0835603	0.0601159	0.0711868	0.304858	0.271997	0.407722	0.245706	0.232795	0.00981074	-0.000185774	-0.0545294	0.172018	0.212775	0.412464	0.297245	0.29569	0.120261	0.0921082	-0.0421452	0.110783	0.0990036	0.29434	0.300422	0.391219	0.228121	0.166904	-0.0275661	0.100339	0.0148816	0.211872	0.250716	1	0.284719	0.28328	0.0794244	0.0461539	-0.0534723	0.150463	0.182063	0.340459	0.324739	0.396328	0.123477	0.150234	-0.082542
0.212734	0.401331	0.321633	0.390134	0.119836	0.0956458	-0.0588923	0.0798238	0.109191	0.306242	0.318347	0.427579	0.254029	0.219876	-0.0261139	0.0318109	0.011594	0.234583	0.265483	0.435017	0.323042	0.351915	0.100144	0.102183	-0.0258011	0.126578	0.161253	0.384764	0.347348	0.412842	0.197433	0.15649	-0.0235682	0.0879217	0.0844073	0.269679	0.284719	1	0.298517	0.270519	0.0473429	0.0586605	-0.0308536	0.212964	0.23225	0.41656	0.343927	0.383734	0.142615	0.138967
0.16865	0.195527	0.380835	0.279094	0.325532	0.087494	0.0720476	-0.0760692	0.0930667	0.112764	0.30755	0.301554	0.367964	0.180563	0.158824	-0.0316692	0.0513054	0.00345064	0.232151	0.220668	0.408977	0.248477	0.27504	0.0513145	0.0798579	-0.0310632	0.151472	0.163802	0.349763	0.317182	0.360392	0.128515	0.162293	-0.0475066	0.0585467	0.048497	0.28328	0.298517	1	0.254794	0.243603	0.00539956	0.0576205	-0.0197498	0.21041	0.240057	0.385541	0.314732	0.314429	0.0814769
-0.0364943	0.141872	0.162227	0.335142	0.238805	0.214305	0.0196516	0.0939004	-0.0719047	0.117029	0.0878764	0.306633	0.238534	0.330715	0.106335	0.124369	-0.0353641	0.0537949	0.0235504	0.230555	0.185988	0.374083	0.205434	0.239624	0.00761168	0.108007	-0.0223105	0.155472	0.130951	0.329727	0.252113	0.298765	0.0802304	0.146194	-0.0253881	0.0684154	0.0794244	0.270519	0.254794	1	0.151265	0.194022	0.00166606	0.0695306	0.013377	0.219992	0.179453	0.330867	0.216027	0.26878
0.0470069	-0.0391278	0.128327	0.11151	0.302625	0.168307	0.212789	-0.0210346	0.00967566	-0.0450097	0.0601411	0.045111	0.215222	0.169916	0.300287	0.0886028	0.128997	-0.0898183	0.0773205	-0.0289233	0.171781	0.136936	0.32912	0.137061	0.182756	-0.0263213	0.0291187	-0.0789067	0.11062	0.112417	0.245815	0.190741	0.272045	0.0555495	0.0995819	-0.0889514	0.0461539	0.0473429	0.243603	0.151265	1	0.134224	0.118105	-0.0682877	0.0595894	-0.00601258	0.170685	0.128818	0.300241	0.194979
-0.0113605	0.011067	-0.0659649	0.111979	0.0673693	0.237693	0.145674	0.199334	0.000664799	0.0805821	-0.082285	0.0682402	-0.0216372	0.208362	0.13717	0.273311	0.0512496	0.13273	-0.0501378	0.0338078	-0.0474316	0.144515	0.0786255	0.261415	0.0948387	0.16045	0.00792673	0.0425182	-0.0665215	0.0766628	0.049104	0.227073	0.140956	0.252891	0.0308193	0.113129	-0.0534723	0.0586605	0.00539956	0.194022	0.134224	1	0.135314	0.191414	-0.0160478	0.0717393	-0.0541994	0.128519	0.0758359	0.262494
0.240406	0.0147798	0.0272709	-0.0787471	0.0847258	0.0137902	0.254997	0.151131	0.234613	0.110135	0.0975622	-0.0505516	0.0401059	-0.0320287	0.176487	0.110467	0.291183	0.151247	0.167845	-0.0072268	0.0102248	-0.0489664	0.115512	0.0590809	0.252858	0.153903	0.215268	0.0416671	0.0760589	-0.0304319	0.0862279	-0.000677413	0.195067	0.154912	0.26229	0.114147	0.150463	-0.0308536	0.0576205	0.00166606	0.118105	0.135314	1	0.173866	0.207194	0.0479872	0.0763855	-0.0724675	0.0874183	0.0497708
0.203784	0.240046	0.0168077	0.0735405	-0.12339	0.0849246	0.0579774	0.299926	0.214819	0.347755	0.105277	0.156181	-0.0492897	0.0629688	-0.0817565	0.185907	0.175142	0.374187	0.17986	0.24391	-0.0121052	0.0649055	-0.0850936	0.153216	0.0935451	0.334179	0.206143	0.281948	0.0689635	0.091107	-0.0799829	0.0722508	0.0128403	0.242514	0.209178	0.341467	0.182063	0.212964	-0.0197498	0.0695306	-0.0682877	0.191414	0.173866	1	0.199924	0.273774	0.0589612	0.108946	-0.0783203	0.0809861
0.351572	0.263404	0.260921	0.0489405	0.0643403	-0.0301314	0.0854498	0.0811172	0.342494	0.304471	0.341682	0.167638	0.170255	-0.0469955	0.0353898	-0.0116875	0.273181	0.248924	0.391927	0.239852	0.243693	0.0547785	0.0575686	-0.0502608	0.160645	0.145083	0.347212	0.262217	0.320511	0.0981443	0.127394	-0.0544343	0.0946045	0.0503028	0.269623	0.290339	0.340459	0.23225	0.21041	0.013377	0.0595894	-0.0160478	0.207194	0.199924	1	0.274884	0.319814	0.0785176	0.102701	-0.0733656
0.256458	0.403748	0.276217	0.293716	0.0281626	0.042009	-0.0524093	0.170246	0.195921	0.396439	0.326018	0.386018	0.18049	0.136753	-0.101543	0.0604301	0.0440861	0.297866	0.29648	0.429448	0.266239	0.256481	0.0146736	0.0644927	0.00168701	0.247559	0.246725	0.428277	0.32839	0.306641	0.100264	0.108832	-0.0222403	0.0988812	0.135186	0.374786	0.324739	0.41656	0.240057	0.219992	-0.00601258	0.0717393	0.0479872	0.273774	0.274884	1	0.331193	0.294805	0.0508077	0.0781306
0.260475	0.283493	0.396629	0.25867	0.233824	0.00820687	0.0502906	-0.0394319	0.18968	0.190936	0.402215	0.343516	0.346533	0.135859	0.0872485	-0.03499	0.109538	0.1222	0.348631	0.294741	0.390364	0.203974	0.183017	-0.0457711	0.0836517	0.0530836	0.245806	0.238482	0.442574	0.302998	0.270082	0.0722296	0.0978867	-0.036054	0.167975	0.18402	0.396328	0.343927	0.385541	0.179453	0.170685	-0.0541994	0.0763855	0.0589612	0.319814	0.331193	1	0.29126	0.254583	0.0170273
0.0512434	0.257703	0.260384	0.391933	0.176231	0.185341	-0.0203166	0.050141	-0.0237581	0.168759	0.173937	0.384284	0.278867	0.315083	0.0651548	0.103097	-0.0518087	0.0684244	0.0817461	0.308012	0.25885	0.382424	0.166869	0.155245	-0.0262035	0.038454	0.0480898	0.252621	0.261694	0.381353	0.263591	0.233838	0.0395198	0.0758098	-0.0235495	0.171988	0.123477	0.383734	0.314732	0.330867	0.128818	0.128519	-0.0724675	0.108946	0.0785176	0.294805	0.29126	1	0.225587	0.229471
0.0523218	0.0191444	0.210848	0.193139	0.353827	0.130413	0.155797	-0.0857806	0.0321118	-0.0444919	0.170317	0.126417	0.328529	0.216453	0.227007	0.0169575	0.0624273	-0.084777	0.0847989	0.0532331	0.276483	0.212518	0.318528	0.0727421	0.137111	-0.0400885	0.044329	-0.0135822	0.230436	0.201196	0.35493	0.233648	0.228753	-0.0169918	0.0461746	-0.0596979	0.150234	0.142615	0.314429	0.216027	0.300241	0.0758359	0.0874183	-0.0783203	0.102701	0.0508077	0.254583	0.225587	1	0.166925
-0.104297	0.0238121	0.00531355	0.189781	0.139576	0.283547	0.100427	0.124986	-0.0900356	0.0252235	-0.0547901	0.139173	0.101072	0.289234	0.167581	0.211263	0.0333198	0.0458134	-0.113499	0.0808982	0.00196646	0.230083	0.172158	0.270824	0.058361	0.124174	-0.0883116	0.0197778	-0.0319746	0.188344	0.143351	0.309872	0.158462	0.22964	-0.0208865	0.0508717	-0.082542	0.138967	0.0814769	0.26878	0.194979	0.262494	0.0497708	0.0809861	-0.0733656	0.0781306	0.0170273	0.229471	0.166925	1
0.10514	-0.0992521	0.0288893	-0.0236602	0.159122	0.11308	0.244231	0.0987241	0.121464	-0.0317596	0.0302571	-0.04996	0.108297	0.0383572	0.225804	0.139063	0.194753	0.0352547	0.0817412	-0.0649815	0.0478762	-0.0146475	0.177799	0.138214	0.260556	0.0761987	0.10133	-0.0402785	0.0419026	-0.0184793	0.132574	0.0893518	0.264905	0.158815	0.200965	-0.00748794	0.0685457	-0.0553892	0.0996064	0.0399965	0.250514	0.131864	0.247298	0.0835313	0.0929566	-0.0564452	0.0651144	0.0354595	0.184019	0.0844164
0.107015	0.123542	-0.0248099	0.0494333	-0.0929149	0.118261	0.0538887	0.252742	0.117591	0.225763	0.0447622	0.11084	-0.0857615	0.0669598	0.0385328	0.218733	0.151366	0.260934	0.0944521	0.167454	-0.0727084	0.0263524	-0.0794558	0.182633	0.0970432	0.275619	0.154208	0.171555	-0.00974973	0.0681261	-0.0703063	0.116441	0.0641028	0.292489	0.124334	0.246671	0.0732085	0.122455	-0.0537761	0.0775367	-0.0148135	0.202016	0.156537	0.296277	0.111904	0.176301	-0.00127424	0.0675936	-0.0387814	0.14972
0.339511	0.122193	0.154853	-0.0491699	0.0573403	-0.040173	0.144683	0.155318	0.330676	0.215905	0.242843	0.0693611	0.0891966	-0.0102114	0.0726474	0.0394599	0.263246	0.248274	0.285419	0.144364	0.137896	-0.0445774	0.0276196	0.0167815	0.231726	0.203153	0.326878	0.162565	0.212558	0.0269957	0.0422585	-0.0161997	0.151567	0.118056	0.323822	0.242271	0.300149	0.10377	0.0996641	-0.0315489	0.0775108	0.0373573	0.25786	0.251059	0.327992	0.190886	0.194575	0.0163097	0.0792501	-0.0311807
0.281748	0.376396	0.185389	0.170867	-0.0585817	0.0352397	-0.0647211	0.209781	0.2228	0.374684	0.256147	0.294924	0.0252331	0.0613567	-0.133592	0.0876479	0.131023	0.367071	0.261904	0.360387	0.139221	0.140905	-0.066189	0.0821306	0.00713349	0.254946	0.253401	0.38322	0.23359	0.233482	-0.00318231	0.0555545	-0.0545049	0.13116	0.150839	0.392193	0.271499	0.351096	0.1059	0.114552	-0.0785455	0.0877301	0.0487148	0.312859	0.258207	0.378263	0.200525	0.192585	-0.047874	0.0439615
0.296919	0.280081	0.350108	0.210289	0.161185	-0.0613137	0.0298696	-0.0177469	0.224147	0.279236	0.412607	0.256301	0.264857	0.0208219	-0.0232142	-0.0989351	0.134492	0.16846	0.377753	0.286626	0.357142	0.143283	0.139411	-0.0677824	0.0963377	0.0740547	0.2895	0.294012	0.42084	0.252692	0.204879	0.0110015	0.0298675	-0.0263449	0.189965	0.183417	0.399544	0.34938	0.322516	0.104945	0.0893635	-0.0594714	0.123459	0.104849	0.35792	0.329512	0.427864	0.21765	0.183753	-0.0434985
0.111827	0.340286	0.30175	0.374344	0.139545	0.111581	-0.0813915	0.0503265	0.0618984	0.240377	0.251392	0.404783	0.245839	0.295134	0.00263039	0.032635	-0.0254681	0.151906	0.177319	0.383479	0.310812	0.344125	0.140348	0.109215	-0.0355109	0.0977734	0.0976617	0.327914	0.297471	0.386496	0.225778	0.220546	-0.0188687	0.0714748	0.00189621	0.237013	0.237858	0.431899	0.291789	0.318843	0.0690288	0.060218	-0.0312499	0.144817	0.145243	0.379114	0.353843	0.385575	0.168398	0.185396
0.115489	0.115035	0.283686	0.232646	0.340194	0.129925	0.120063	-0.0950574	0.0481045	0.00647519	0.247003	0.200863	0.372135	0.170814	0.196418	-0.00697851	0.0882257	-0.0356958	0.165804	0.131435	0.347221	0.257612	0.296569	0.0905214	0.10387	-0.0969873	0.0987554	0.0679392	0.285625	0.264196	0.335502	0.160668	0.194332	-0.0117899	0.0478906	-0.00583214	0.180174	0.227153	0.375279	0.23344	0.301859	0.0308685	0.0540939	-0.0675252	0.159898	0.132241	0.310826	0.291615	0.362297	0.140035
-0.0420909	0.0879389	0.0971147	0.270757	0.192622	0.258349	0.0818746	0.0889482	-0.0909423	0.0461398	0.0286106	0.207643	0.182571	0.304039	0.143421	0.180806	-0.00322512	0.0388661	-0.0331391	0.143487	0.126812	0.286243	0.209129	0.225208	0.0339743	0.0738549	-0.0576772	0.11429	0.0395389	0.257422	0.222843	0.317206	0.129728	0.164595	-0.0492957	0.0703321	0.0148562	0.203138	0.175009	0.333932	0.199227	0.230352	0.0302654	0.0440079	-0.0498958	0.134503	0.116139	0.284815	0.244379	0.329219
0.054507	-0.0863752	0.0817713	0.0359003	0.253268	0.158461	0.246505	0.0254171	0.0737425	-0.0845054	0.0553307	-0.0197588	0.195444	0.147474	0.254475	0.0666226	0.173918	-0.0618486	0.0155597	-0.0574278	0.137369	0.0943351	0.312234	0.143597	0.209585	0.0132252	0.0919109	-0.0465786	0.0853367	0.0608741	0.238224	0.156808	0.285593	0.0994131	0.135655	-0.0613562	0.0424722	-0.0012972	0.18254	0.165766	0.286517	0.124513	0.195277	-0.0177166	0.0450512	-0.0545827	0.111993	0.0680607	0.268916	0.198219
0.018376	0.0507069	-0.106072	0.0590155	-0.0507122	0.222139	0.149623	0.265782	0.0713713	0.137452	-0.0944237	0.0515505	-0.0699582	0.1232	0.0859214	0.292224	0.126232	0.217148	-0.00651856	0.0641434	-0.0723947	0.0977974	0.0554793	0.230766	0.155598	0.275443	0.0458009	0.104346	-0.105146	0.0562723	-0.0314481	0.22417	0.139071	0.281482	0.130306	0.190101	-0.0381841	0.0548052	-0.0713644	0.141701	0.0518421	0.276002	0.156033	0.268953	0.0239813	0.107188	-0.0452369	0.0655899	0.00120245	0.232759
0.255458	0.0657435	0.0563493	-0.0397838	0.0177553	0.00349967	0.231238	0.171353	0.277586	0.170704	0.16377	-0.0259404	0.0682044	-0.0821971	0.127342	0.0652964	0.28337	0.210547	0.244525	0.0703487	0.0506494	-0.037451	0.0552268	0.0201825	0.254564	0.176776	0.237521	0.12283	0.114049	-0.0264712	0.0350669	-0.0445407	0.155188	0.131351	0.304274	0.171264	0.225581	0.0304033	0.0450075	-0.0569381	0.0863387	0.0498894	0.268665	0.19206	0.261955	0.0784847	0.125689	-0.0651938	0.0702432	-0.032391
0.258351	0.271339	0.0985564	0.0774545	-0.110943	0.0146997	0.00899668	0.263185	0.224335	0.342892	0.173308	0.208097	-0.0239803	0.0277378	-0.09118	0.100147	0.152471	0.35803	0.242962	0.281667	0.0894747	0.07584	-0.0993776	0.110723	0.107553	0.337455	0.246478	0.321543	0.149655	0.154528	-0.031275	0.060382	-0.00961555	0.199206	0.226219	0.337689	0.226964	0.260866	0.0381175	0.0679236	-0.0429734	0.109738	0.128449	0.366462	0.249104	0.311347	0.123653	0.103096	-0.0526205	0.0663395
0.387622	0.292672	0.316402	0.104111	0.0994852	-0.0370539	0.0529086	0.0855223	0.310255	0.294369	0.376244	0.253209	0.196469	-0.0112862	0.0329883	-0.0372189	0.212541	0.271343	0.397918	0.26372	0.303671	0.0866769	0.0681581	-0.0113208	0.134211	0.149414	0.344654	0.306333	0.36849	0.187305	0.1342	-0.0288883	0.0763698	0.024639	0.286944	0.288352	0.408725	0.290826	0.239616	0.00643388	0.0709981	-0.0208587	0.155265	0.213604	0.39775	0.330471	0.370888	0.142337	0.128459	-0.0787855
0.211295	0.382202	0.30156	0.338517	0.0804493	0.101961	-0.0558396	0.128107	0.144682	0.352192	0.321098	0.415806	0.217714	0.156313	-0.0954897	0.0412914	0.0312247	0.260375	0.28028	0.405575	0.271976	0.280644	0.040082	0.0840565	-0.0129614	0.178073	0.189715	0.413396	0.314527	0.370532	0.138672	0.138414	-0.0494018	0.089299	0.0737261	0.343527	0.305975	0.460297	0.25236	0.242696	0.0151447	0.0613545	-0.0138779	0.223492	0.251823	0.467272	0.332479	0.34991	0.108746	0.106408
0.193055	0.221679	0.389433	0.282222	0.304214	0.0454399	0.105454	-0.0687219	0.124709	0.136122	0.350909	0.294969	0.395696	0.160768	0.125981	-0.0789527	0.0592683	0.0153372	0.293618	0.24057	0.410978	0.273605	0.259361	0.0080496	0.0726518	-0.0547527	0.160671	0.205865	0.408967	0.293098	0.363107	0.125335	0.123276	-0.0757798	0.12473	0.11369	0.303873	0.314719	0.408435	0.20706	0.222561	-0.0435346	0.100148	-0.00261164	0.250041	0.278501	0.419249	0.312308	0.334357	0.0423578
0.0071308	0.208999	0.238417	0.334025	0.215788	0.225033	0.0052289	0.0524185	-0.0394079	0.12708	0.137344	0.31952	0.246239	0.285395	0.103384	0.129203	-0.0278625	0.0997094	0.0347986	0.273366	0.241849	0.34032	0.177052	0.20234	-0.0268678	0.0715589	-0.00355239	0.162697	0.158641	0.358188	0.260283	0.291928	0.0873	0.0968927	-0.0362688	0.111001	0.126713	0.313345	0.268118	0.316011	0.195877	0.196353	-0.0370882	0.0892463	0.0481401	0.256872	0.227754	0.354963	0.224235	0.273061
0.0364756	0.00762914	0.209159	0.163947	0.311933	0.190864	0.17561	-0.0121674	0.0389859	-0.0169729	0.135992	0.118858	0.306737	0.213861	0.28302	0.00511072	0.113492	-0.0504217	0.0701284	0.021365	0.268464	0.202083	0.358555	0.146419	0.175113	-0.0445258	0.0490138	-0.0291065	0.172624	0.185752	0.343866	0.186111	0.233596	0.0232148	0.0637021	-0.0523754	0.0949928	0.120403	0.301948	0.19131	0.332141	0.0695741	0.104165	-0.100184	0.0685756	0.0609781	0.228762	0.181613	0.351826	0.177265
-0.024169	0.0497375	0.000572241	0.159705	0.0869623	0.278634	0.147302	0.2138	-0.03561	0.0382517	-0.0568863	0.116127	0.0730117	0.235208	0.125042	0.238509	0.0862857	0.101335	-0.0583275	0.0667562	-0.0145318	0.174547	0.143948	0.311966	0.0700539	0.163437	-0.0282687	0.0863684	-0.0252923	0.145526	0.0769863	0.293635	0.140769	0.245131	0.047555	0.0915339	-0.0491225	0.0952658	0.070005	0.230405	0.140201	0.241087	0.0430853	0.168199	-0.0283285	0.0983964	0.0172266	0.190506	0.116452	0.321858
0.128537	-0.0332362	0.0468123	-0.0905239	0.105723	0.0518236	0.229006	0.139457	0.202017	0.0340536	0.0681131	-0.046642	0.0657449	-0.0331167	0.209818	0.121248	0.23417	0.0795671	0.103784	-0.0693369	0.0440738	-0.0525226	0.129749	0.10466	0.229673	0.149316	0.182476	-0.0382483	0.0411092	-0.0663511	0.050227	0.050328	0.233072	0.125516	0.25328	0.0460302	0.0552047	-0.0262086	0.0639895	-0.00167328	0.171477	0.120792	0.258538	0.0993879	0.150885	-0.0164286	0.0394518	-0.050324	0.126058	0.0607861
0.158983	0.165397	0.00154333	0.0611929	-0.0849636	0.0687885	0.0648136	0.3246	0.215642	0.305316	0.0639628	0.165686	-0.042664	0.0527255	-0.0749488	0.194015	0.144751	0.329983	0.137155	0.217033	-0.0219828	0.0653266	-0.0732141	0.139997	0.1012	0.306725	0.182633	0.263818	0.0456262	0.0697777	-0.100947	0.097456	0.00177036	0.240343	0.193139	0.304619	0.138446	0.162675	-0.00713852	0.103543	-0.0608545	0.166796	0.158038	0.347319	0.174098	0.241463	0.0447057	0.0863557	-0.0691732	0.138054
0.344311	0.208626	0.203726	0.0324591	0.0398477	-0.029735	0.123489	0.13116	0.327834	0.280601	0.287	0.10856	0.125605	-0.0474959	0.0474821	0.00239068	0.203027	0.244443	0.345228	0.190174	0.208589	0.0150709	0.0405782	-0.0280331	0.183843	0.13996	0.318809	0.246532	0.266084	0.0821079	0.0572495	-0.0612694	0.109109	0.0506945	0.283873	0.251256	0.314928	0.183442	0.167584	-0.0228151	0.0722388	-0.00215703	0.230117	0.226143	0.366922	0.254112	0.250809	0.0226072	0.0528373	-0.0868649
0.291385	0.361928	0.225439	0.235855	-0.0160097	0.0296169	-0.0314283	0.194374	0.217141	0.40013	0.279037	0.348517	0.146652	0.0800458	-0.0614907	0.0567117	0.0975424	0.353699	0.300701	0.367811	0.176059	0.221852	-0.0167045	0.1025	-0.00749265	0.254253	0.24084	0.408865	0.295353	0.27455	0.0528146	0.0914118	-0.0293485	0.130352	0.142336	0.405239	0.32609	0.392847	0.188113	0.159783	-0.040059	0.0595013	0.0476853	0.308585	0.28203	0.446117	0.285878	0.273484	0.00886767	0.0680219
0.29818	0.261923	0.378902	0.231427	0.204556	-0.0298365	0.0205903	-0.0332604	0.213142	0.207869	0.375462	0.316431	0.325646	0.0711972	0.0628144	-0.0759416	0.0838896	0.138548	0.342671	0.260181	0.380212	0.205733	0.167839	-0.0445389	0.0674703	0.0220615	0.247193	0.274296	0.423302	0.257844	0.248088	0.0282912	0.0725795	-0.076492	0.158728	0.178501	0.353238	0.350238	0.366327	0.133896	0.0998871	-0.0693684	0.102064	0.0826282	0.290549	0.327668	0.420225	0.207317	0.234873	-0.039334
0.0897863	0.304769	0.297385	0.388849	0.17965	0.159666	-0.00823229	0.0887123	-0.00190112	0.20765	0.269946	0.394065	0.255035	0.264364	0.0309669	0.0675325	-0.0040334	0.144665	0.135358	0.336758	0.29957	0.363493	0.141733	0.119489	-0.0243771	0.102067	0.0913519	0.285201	0.294018	0.363274	0.246937	0.235808	0.0193105	0.0904167	0.0108996	0.194819	0.229709	0.394879	0.302113	0.326402	0.105236	0.121651	-0.068749	0.119085	0.112043	0.333448	0.342839	0.406931	0.183548	0.168027
0.0582709	0.032938	0.275256	0.230896	0.327319	0.128091	0.129518	-0.0695517	0.0350389	-0.0256625	0.194222	0.174562	0.35547	0.212078	0.206426	-0.0147702	0.0563501	-0.0606304	0.124089	0.113679	0.331284	0.259893	0.325365	0.0929832	0.0981057	-0.111575	0.0589595	0.0223418	0.278192	0.248636	0.381451	0.197293	0.177818	-0.0571197	0.0681881	-0.0180605	0.163491	0.184431	0.374162	0.231886	0.313543	0.0401154	0.0797204	-0.105583	0.111345	0.0756407	0.285553	0.24779	0.396601	0.143152
-0.0609965	0.0756875	0.0705941	0.243565	0.187445	0.271452	0.0972349	0.0630385	-0.106716	0.032456	-0.011111	0.176955	0.146769	0.291373	0.14872	0.176414	-0.0158681	0.0174779	-0.0582461	0.100073	0.0852066	0.262638	0.194108	0.237169	0.0618811	0.0517879	-0.0578515	0.029226	0.0164752	0.228998	0.228763	0.288298	0.108976	0.161637	-0.0373555	0.0166978	-0.0300354	0.189188	0.15997	0.303172	0.163032	0.241332	0.02988	0.0503464	-0.0994775	0.124349	0.0802939	0.251145	0.191694	0.275513
0.0574669	-0.0658702	0.0603957	0.00279189	0.219472	0.134089	0.255488	0.0620587	0.0964387	-0.0615275	0.0431185	-0.0359025	0.129435	0.097208	0.273206	0.090615	0.202103	-0.0203846	0.055946	-0.0353383	0.0943883	0.0597211	0.229097	0.109472	0.247785	0.0326591	0.0913615	-0.077655	0.0589853	0.0222959	0.183857	0.104547	0.266287	0.117541	0.187904	-0.0202533	0.0381618	-0.0107336	0.140287	0.0909275	0.259256	0.153884	0.259381	0.0199052	0.0742564	-0.0523334	0.0586314	0.0403701	0.246574	0.170969
0.0906148	0.103843	-0.0330811	0.0554119	-0.0530548	0.167226	0.079951	0.258529	0.0943182	0.151879	-0.0257578	0.0737593	-0.0588412	0.105289	0.00234899	0.202585	0.141689	0.202702	0.0316817	0.118079	-0.0680846	0.0380528	-0.0156245	0.207282	0.0804041	0.236292	0.0663145	0.109541	-0.0807844	0.07283	-0.0595647	0.114291	0.0629874	0.25849	0.109885	0.195624	0.017733	0.0956534	-0.0364978	0.108717	0.043333	0.219562	0.161981	0.23132	0.0924437	0.13182	-0.0267231	0.0781548	-0.00307418	0.17365
0.329544	0.101568	0.133488	-0.0375076	0.0164131	-0.0554578	0.182018	0.162101	0.297459	0.21381	0.188709	0.0104941	0.0470683	-0.0748866	0.0908315	0.0185635	0.259166	0.21189	0.295166	0.0517797	0.0920537	-0.0768096	0.0336851	-0.0434663	0.235308	0.178956	0.310573	0.147456	0.15652	-0.0296359	0.033652	-0.0620488	0.133578	0.107778	0.292763	0.209343	0.231136	0.07849	0.0676085	-0.0714374	0.0901399	0.0275674	0.285477	0.243444	0.317437	0.149824	0.135485	-0.0521122	0.0362769	-0.0770173
0.278989	0.344352	0.161027	0.136167	-0.0565006	0.010413	-0.0206964	0.23815	0.234929	0.371606	0.23651	0.239988	0.027258	0.0510493	-0.10261	0.0708155	0.132186	0.339323	0.257644	0.343068	0.110887	0.103263	-0.0810617	0.0616384	0.04038	0.285414	0.250963	0.369311	0.198987	0.157183	-0.0278543	0.0413327	-0.0340243	0.155934	0.165282	0.396603	0.273625	0.297141	0.0669025	0.0936109	-0.0696339	0.0704577	0.105667	0.31395	0.301189	0.37813	0.215816	0.15274	-0.0361344	0.0408187
0.354542	0.317154	0.369394	0.160426	0.168431	-0.00396304	0.0469832	0.0503144	0.292693	0.255644	0.400632	0.24512	0.225405	0.0449327	0.0148779	-0.0738191	0.170673	0.233377	0.400916	0.26332	0.331997	0.128945	0.0805226	-0.0531215	0.101435	0.122346	0.289603	0.265971	0.361774	0.185695	0.16123	-0.0244965	0.0825283	0.00142957	0.225794	0.247328	0.393124	0.291732	0.290833	0.0711872	0.0700459	-0.0497729	0.127953	0.165085	0.342979	0.323828	0.361504	0.160898	0.142714	-0.0709048
0.164195	0.356289	0.292907	0.359375	0.110153	0.113171	-0.0414374	0.0727352	0.0728802	0.285098	0.293328	0.423337	0.250406	0.242012	-0.0301305	0.0143275	-0.0534247	0.194691	0.202083	0.405055	0.296897	0.316422	0.0559359	0.0579394	-0.0655418	0.118449	0.0956834	0.327666	0.332841	0.376217	0.185373	0.130235	-0.0478798	0.0592947	0.0394684	0.263566	0.247047	0.45873	0.289362	0.304692	0.0280432	0.0586978	-0.0383954	0.166154	0.195466	0.411476	0.340463	0.383461	0.120311	0.117621
0.158804	0.200551	0.376658	0.262066	0.314501	0.0695158	0.0831253	-0.0904824	0.0889201	0.0944819	0.305045	0.264361	0.384428	0.182084	0.124536	-0.0638939	0.0629266	-0.000474321	0.236644	0.208082	0.389694	0.270038	0.267737	0.0440743	0.0720726	-0.0780794	0.133	0.125794	0.379109	0.303782	0.352408	0.148273	0.111899	-0.0695877	0.0578232	0.0375125	0.254577	0.277099	0.388098	0.207823	0.223964	-0.0241465	0.0499185	-0.0429014	0.176971	0.208724	0.382629	0.291597	0.324073	0.0745158
-0.0700818	0.141936	0.188074	0.334781	0.232253	0.250213	0.0652816	0.0228687	-0.092547	0.0364508	0.0804228	0.254472	0.243572	0.326493	0.137619	0.100854	-0.0823767	0.00526995	0.00415806	0.207473	0.189879	0.344491	0.189828	0.213035	-0.00316061	0.0285318	-0.047242	0.105592	0.107688	0.299436	0.233283	0.290615	0.103554	0.0854341	-0.0733908	0.0530518	0.0256141	0.291369	0.247547	0.309106	0.167818	0.193367	-0.0596905	0.026226	-0.0453556	0.195645	0.176687	0.35751	0.251297	0.291396
0.0388758	-0.0764062	0.104612	0.126732	0.23743	0.151439	0.230073	-0.0283154	0.0129393	-0.0708922	0.0522857	0.0133131	0.222141	0.145105	0.262144	0.0837336	0.127919	-0.0887852	0.042856	-0.0524831	0.149731	0.124619	0.269279	0.144359	0.150252	-0.0276072	-0.0147895	-0.0644186	0.0819497	0.0712815	0.243084	0.147276	0.222733	0.0725557	0.0610328	-0.0941371	-0.00678255	0.0259647	0.181657	0.152749	0.266124	0.129125	0.151856	-0.0486691	0.0475722	-0.0210722	0.107299	0.106856	0.259593	0.184911
-0.0120185	0.00836593	-0.0643903	0.0647773	0.0296337	0.190929	0.158234	0.181675	0.0146995	0.0623305	-0.0501938	0.0450221	0.0230126	0.170433	0.109815	0.249202	0.0765387	0.11232	-0.0281834	0.0596207	-0.0184782	0.113268	0.0981213	0.239145	0.107515	0.191499	-0.00562146	0.0419444	-0.0963884	0.0837537	0.0404858	0.220171	0.0947931	0.216702	0.0743464	0.0685812	-0.0564519	0.042439	-0.0547119	0.151652	0.11515	0.237093	0.111524	0.134678	-0.0215226	0.0290025	-0.0515663	0.0793662	0.0729272	0.251569
0.192761	0.0254861	0.0636549	-0.047037	0.0886089	0.0728291	0.181965	0.119786	0.211999	0.0799372	0.103935	-0.0174013	0.0502967	-0.0229552	0.166273	0.112359	0.266826	0.157477	0.17083	0.0118159	0.044897	-0.0516083	0.0859493	0.111386	0.251113	0.168546	0.228163	0.0423965	0.0623423	-0.0241751	0.0735501	0.0246474	0.208669	0.152286	0.230059	0.120101	0.10673	-0.0220882	0.0619072	-0.0267647	0.165813	0.129709	0.24728	0.156592	0.216974	0.0686702	0.0777254	-0.0382299	0.110879	0.0574008
0.203353	0.236877	0.0446784	0.0880048	-0.124693	0.0729999	0.0512253	0.273377	0.188491	0.31195	0.105256	0.143818	-0.0908196	-0.000596275	-0.0874914	0.140633	0.144534	0.328119	0.179363	0.222895	-0.0141686	0.0626669	-0.132205	0.10081	0.0691662	0.30797	0.189555	0.269241	0.0428343	0.0869232	-0.102796	0.0398487	-0.00893162	0.229571	0.152913	0.32526	0.140173	0.178084	-0.0260421	0.0334172	-0.0635593	0.159644	0.136921	0.324669	0.182045	0.251036	0.0617641	0.0836633	-0.101815	0.064191
0.358115	0.270404	0.327713	0.0989459	0.0953813	-0.0715903	0.101862	0.0975457	0.343148	0.292518	0.377836	0.181615	0.184828	-0.0515072	0.0159411	-0.042171	0.248975	0.250962	0.394881	0.249362	0.208254	0.036194	0.0511879	-0.0709068	0.137288	0.123221	0.344496	0.258392	0.318732	0.089499	0.0989714	-0.0276285	0.0768407	0.0139395	0.244147	0.267547	0.375341	0.237672	0.218792	-0.021139	0.0407046	-0.0411605	0.19269	0.209574	0.37097	0.278937	0.339299	0.085562	0.0813432	-0.0468744
0.24526	0.382125	0.301755	0.298202	0.0220578	0.079947	-0.0821431	0.149516	0.178808	0.347664	0.332928	0.389008	0.179909	0.121198	-0.0639635	0.0459772	0.0479685	0.267514	0.293691	0.397028	0.261792	0.240805	0.00052191	0.0937132	-0.0374662	0.193477	0.201066	0.412454	0.291803	0.331331	0.110298	0.110807	-0.0319189	0.0884081	0.09477	0.34068	0.296805	0.418637	0.215897	0.209269	-0.0181998	0.0366694	0.0125462	0.239011	0.25066	0.432968	0.297259	0.291444	0.058322	0.0680966
0.246801	0.255156	0.398162	0.230556	0.253499	0.00411883	0.0214961	-0.0593489	0.174395	0.12597	0.393528	0.282907	0.36262	0.12443	0.0779105	-0.101623	0.0839163	0.0409794	0.297259	0.231245	0.368618	0.209663	0.198263	-0.0539102	0.0765909	-0.0472168	0.230607	0.185234	0.395417	0.264809	0.305806	0.0481881	0.102568	-0.0875712	0.116744	0.114791	0.335239	0.306136	0.355148	0.158322	0.1627	-0.0736199	0.0505557	-0.001233	0.250222	0.256162	0.416486	0.255795	0.251556	-0.0142483
0.0228863	0.25242	0.262453	0.355407	0.198303	0.203558	0.017263	0.0135784	-0.0449418	0.154794	0.193523	0.340479	0.287713	0.290637	0.0591787	0.0969975	-0.0408374	0.0424525	0.0807386	0.266099	0.258293	0.366437	0.158745	0.16398	-0.0117702	0.0514108	0.00629055	0.198633	0.221282	0.35935	0.258364	0.234243	0.0207391	0.0414324	-0.0447828	0.10518	0.130333	0.339111	0.287773	0.33245	0.133333	0.0858822	-0.0563657	0.0574147	0.0641407	0.243966	0.253344	0.358139	0.19606	0.218652
0.0499317	0.0256607	0.239001	0.183612	0.322305	0.188521	0.194693	-0.0816249	0.0575823	-0.0255746	0.168041	0.116122	0.324175	0.18656	0.240094	0.00986712	0.0836216	-0.108958	0.0691813	0.0420821	0.271394	0.190126	0.297906	0.102426	0.11179	-0.100049	0.0392867	-0.0462929	0.199659	0.191144	0.323289	0.175444	0.206948	-0.000822434	0.0375562	-0.0319119	0.112886	0.128585	0.311436	0.20497	0.256039	0.0457489	0.0791265	-0.0831833	0.103902	0.0542456	0.24268	0.204808	0.317692	0.191021
-0.0445799	0.0443506	-0.00816887	0.203285	0.135395	0.301541	0.12257	0.124776	-0.0794398	0.0195215	-0.0257291	0.129606	0.0988868	0.249257	0.166327	0.218565	0.016834	0.0384463	-0.0694378	0.0613201	0.00180742	0.209631	0.139823	0.296833	0.0761179	0.118719	-0.0838745	0.0391225	-0.0371205	0.166783	0.157204	0.251098	0.127899	0.168906	-0.0635075	0.0340342	-0.0566703	0.108969	0.0873718	0.249885	0.16433	0.250427	0.024405	0.0821018	-0.0852632	0.0686116	-0.0164987	0.144898	0.121803	0.329018
[truncated: 44 more columns]

## Sheet: 300mT
1	0.198727	0.241692	0.00209562	0.0703589	-0.0327688	0.162521	0.135615	0.359816	0.245953	0.286407	0.0384006	0.0917222	-0.0662861	0.125044	0.0665233	0.254764	0.237377	0.338784	0.118233	0.145679	-0.0597879	0.0210888	0.0204809	0.21954	0.188396	0.35573	0.172606	0.21742	-0.0249066	0.0626432	-0.0823782	0.170737	0.143508	0.325485	0.220558	0.268825	0.0116219	0.0448462	-0.0856425	0.0829104	0.0564776	0.288305	0.190692	0.327623	0.0916502	0.151598	-0.0676415	0.0607888	-0.0225248
0.198727	1	0.210589	0.204133	0.0150531	0.09252	-0.0337086	0.135912	0.14449	0.332034	0.228649	0.28642	0.07297	0.0787893	-0.0361765	0.0791842	0.0580081	0.281051	0.233763	0.348533	0.133835	0.130726	-0.0769569	0.0606828	-0.00950154	0.193272	0.191079	0.372779	0.172153	0.203598	0.0148915	0.0500025	-0.0238674	0.145696	0.14453	0.315684	0.220931	0.256381	0.0608826	0.113725	-0.0524921	0.0894744	0.0944922	0.280628	0.221339	0.310143	0.154654	0.129842	-0.061266	0.0479468
0.241692	0.210589	1	0.200168	0.180286	0.0399839	0.0834502	-0.0189114	0.164933	0.121371	0.371128	0.194277	0.264478	0.0637565	0.121014	-0.0602288	0.0699985	0.0910716	0.286343	0.238989	0.328609	0.135641	0.13944	-0.0438681	0.0601063	0.0354882	0.239017	0.16616	0.338807	0.199788	0.206212	-0.0202758	0.107523	-0.0182416	0.153989	0.16608	0.308393	0.204322	0.257162	0.0612976	0.0764152	-0.0222644	0.106654	0.0513628	0.26655	0.213715	0.321853	0.12034	0.0950323	-0.0516577
0.00209562	0.204133	0.200168	1	0.191463	0.244231	0.00798395	0.0699871	-0.0538518	0.106601	0.148177	0.318475	0.261978	0.294874	0.0889264	0.0567878	-0.0888304	0.0784555	0.0524504	0.282141	0.195614	0.340245	0.131629	0.158538	-0.0595159	0.0465183	0.0106591	0.218101	0.172681	0.350944	0.207552	0.221976	0.00498852	0.0757728	-0.0329805	0.129549	0.127362	0.334503	0.238156	0.286288	0.0742092	0.0846816	-0.0783073	0.0946238	0.0618242	0.30435	0.218555	0.341284	0.115822	0.129876
0.0703589	0.0150531	0.180286	0.191463	1	0.20118	0.270755	0.0152856	0.0828878	-0.0294447	0.161948	0.124404	0.304542	0.239681	0.290081	0.0667961	0.12097	-0.0410716	0.105819	0.0655365	0.270778	0.171779	0.32551	0.139858	0.165083	-0.00434439	0.0864336	-0.00177992	0.235733	0.181606	0.346097	0.172325	0.213521	-0.0206868	0.0452526	0.0101686	0.149933	0.13497	0.315229	0.25767	0.332305	0.0706159	0.102103	-0.06787	0.0871298	0.0729169	0.292326	0.206183	0.294165	0.149774
-0.0327688	0.09252	0.0399839	0.244231	0.20118	1	0.184815	0.239015	0.0168026	0.096389	-0.0382303	0.185556	0.166411	0.337941	0.222449	0.303518	0.0852336	0.138817	-0.0336431	0.101244	0.0681659	0.295323	0.246041	0.349691	0.13755	0.176858	0.0012757	0.0899894	0.0371253	0.244262	0.253407	0.366483	0.20202	0.245894	0.00850621	0.079941	-0.0405192	0.175661	0.176134	0.348081	0.260149	0.283806	0.0641399	0.122448	-0.0444077	0.10676	0.0590263	0.305295	0.19992	0.332054
0.162521	-0.0337086	0.0834502	0.00798395	0.270755	0.184815	1	0.214852	0.211034	0.0481883	0.0775601	-0.0518756	0.20135	0.154585	0.356025	0.238136	0.33042	0.146324	0.146183	-0.0558035	0.118898	0.0588456	0.330623	0.25738	0.383705	0.151143	0.188556	-0.0448223	0.0878173	0.0164338	0.224933	0.220338	0.349211	0.219637	0.218077	0.0123822	0.0822071	-0.00162308	0.142923	0.146351	0.377312	0.240901	0.290662	0.0606254	0.104297	-0.0260244	0.14113	0.0502947	0.310718	0.236988
0.135615	0.135912	-0.0189114	0.0699871	0.0152856	0.239015	0.214852	1	0.216362	0.214887	-0.0146632	0.0691314	-0.0238517	0.15794	0.138797	0.31954	0.252658	0.282778	0.0944834	0.0598448	-0.0434041	0.0649962	0.0686541	0.334501	0.227429	0.335456	0.182047	0.130651	-0.0609703	0.046862	0.0286703	0.208511	0.196668	0.361145	0.19813	0.200593	0.000516581	0.0466358	-0.0414252	0.151345	0.133922	0.346686	0.225448	0.304896	0.0979309	0.0785745	-0.0480719	0.0884726	0.0416973	0.27226
0.359816	0.14449	0.164933	-0.0538518	0.0828878	0.0168026	0.211034	0.216362	1	0.245836	0.245755	0.0393679	0.0801132	-0.0190601	0.175657	0.144179	0.336348	0.276977	0.332879	0.0687256	0.0806546	-0.0572312	0.111305	0.0947465	0.302896	0.259447	0.357552	0.144413	0.129437	-0.02787	0.0813269	0.021805	0.251122	0.178523	0.333692	0.230041	0.208763	-0.00115852	0.0577262	-0.0129509	0.125427	0.15801	0.32753	0.22106	0.292567	0.0514412	0.108617	-0.0496113	0.0797328	0.0725179
0.245953	0.332034	0.121371	0.106601	-0.0294447	0.096389	0.0481883	0.214887	0.245836	1	0.192418	0.206594	0.0492973	0.082342	0.0119418	0.134219	0.159847	0.335685	0.246459	0.296592	0.0756223	0.0814431	-0.0545309	0.129289	0.0795071	0.304788	0.269101	0.320774	0.0871353	0.146278	-0.0126369	0.0769214	0.0605271	0.215318	0.205743	0.338799	0.219643	0.207628	-0.00788887	0.0685327	-0.0391271	0.180126	0.161781	0.337313	0.246207	0.27216	0.0769178	0.0796579	-0.0151448	0.0960727
0.286407	0.228649	0.371128	0.148177	0.161948	-0.0382303	0.0775601	-0.0146632	0.245755	0.192418	1	0.206612	0.256196	0.0281809	0.103888	-0.043687	0.150781	0.17319	0.355067	0.259937	0.282362	0.0382316	0.0977827	-0.0499896	0.111096	0.0761288	0.31735	0.21727	0.326283	0.152867	0.138153	-0.0360959	0.0879945	-0.0143795	0.248761	0.213598	0.341099	0.17369	0.229638	-0.0141763	0.0673878	-0.0267311	0.170146	0.110586	0.334551	0.233471	0.331987	0.076677	0.0805222	-0.0663805
0.0384006	0.28642	0.194277	0.318475	0.124404	0.185556	-0.0518756	0.0691314	0.0393679	0.206594	0.206612	1	0.243857	0.173708	0.00561758	0.0443506	-0.0520777	0.157099	0.151048	0.321556	0.217818	0.264413	0.0474783	0.080157	-0.057237	0.105771	0.0705468	0.307525	0.188713	0.361611	0.144727	0.166657	0.00824119	0.0857804	0.0381113	0.227755	0.202689	0.350054	0.184772	0.210731	0.0320027	0.0579535	-0.0151401	0.140364	0.157	0.31397	0.228649	0.280909	0.0634053	0.0794503
0.0917222	0.07297	0.264478	0.261978	0.304542	0.166411	0.20135	-0.0238517	0.0801132	0.0492973	0.256196	0.243857	1	0.221978	0.233926	0.0409332	0.0803213	0.0351428	0.15514	0.148761	0.339002	0.245369	0.27151	0.126454	0.11879	0.00830793	0.100567	0.0979064	0.275349	0.230845	0.323404	0.186362	0.166284	0.0283652	0.0617715	0.0751037	0.236606	0.227627	0.350846	0.223579	0.251473	0.0432111	0.0704312	-0.0354575	0.190133	0.191346	0.336051	0.22703	0.29287	0.0730733
-0.0662861	0.0787893	0.0637565	0.294874	0.239681	0.337941	0.154585	0.15794	-0.0190601	0.082342	0.0281809	0.173708	0.221978	1	0.20362	0.22018	0.0184	0.100896	-0.054894	0.123415	0.108713	0.301348	0.279885	0.293127	0.132048	0.105174	-0.0341481	0.101568	0.0572379	0.300143	0.231654	0.355488	0.160244	0.169577	-0.00260252	0.0681339	-0.0167064	0.205002	0.191423	0.359943	0.246451	0.225817	0.0215491	0.0431927	-0.0504815	0.138662	0.132406	0.304658	0.226993	0.281894
0.125044	-0.0361765	0.121014	0.0889264	0.290081	0.222449	0.356025	0.138797	0.175657	0.0119418	0.103888	0.00561758	0.233926	0.20362	1	0.220004	0.258722	0.0769703	0.124636	-0.0392402	0.174218	0.149545	0.343773	0.250154	0.326274	0.0977806	0.139452	-0.0402483	0.114927	0.0854739	0.282229	0.262415	0.322995	0.16273	0.175004	-0.0201461	0.100483	0.0362081	0.224789	0.207346	0.376523	0.217188	0.239745	-0.00745218	0.0913944	0.0037074	0.172212	0.140866	0.327123	0.232215
0.0665233	0.0791842	-0.0602288	0.0567878	0.0667961	0.303518	0.238136	0.31954	0.144179	0.134219	-0.043687	0.0443506	0.0409332	0.22018	0.220004	1	0.221846	0.244116	0.0278343	0.0423422	-0.0531727	0.135412	0.156169	0.330161	0.295856	0.291985	0.0974041	0.0990233	-0.0811156	0.0875382	0.0772889	0.283553	0.245035	0.341841	0.166131	0.110994	-0.0456566	0.067883	0.00410822	0.234704	0.210953	0.343751	0.212104	0.212824	0.000924482	0.030429	-0.0375971	0.145354	0.155489	0.314129
0.254764	0.0580081	0.0699985	-0.0888304	0.12097	0.0852336	0.33042	0.252658	0.336348	0.159847	0.150781	-0.0520777	0.0803213	0.0184	0.258722	0.221846	1	0.236026	0.226511	-0.0220082	0.0441935	-0.062387	0.187974	0.187821	0.362164	0.270786	0.333946	0.0599034	0.060467	-0.0773966	0.0803399	0.116721	0.318644	0.253027	0.345852	0.132547	0.119984	0.00346989	0.0615477	0.00692594	0.203054	0.230492	0.339205	0.185582	0.210736	-0.00374252	0.0800002	-0.0237957	0.149991	0.181922
0.237377	0.281051	0.0910716	0.0784555	-0.0410716	0.138817	0.146324	0.282778	0.276977	0.335685	0.17319	0.157099	0.0351428	0.100896	0.0769703	0.244116	0.236026	1	0.226138	0.240791	0.0225849	0.0943332	-0.0192846	0.203393	0.166126	0.344353	0.237649	0.267343	0.0598377	0.102164	-0.0399168	0.137533	0.13169	0.313967	0.255754	0.331416	0.146082	0.149679	-0.0198118	0.136164	0.039984	0.25366	0.264693	0.351713	0.217057	0.202848	0.0521035	0.0928535	-0.00609853	0.188406
0.338784	0.233763	0.286343	0.0524504	0.105819	-0.0336431	0.146183	0.0944834	0.332879	0.246459	0.355067	0.151048	0.15514	-0.054894	0.124636	0.0278343	0.226511	0.226138	1	0.227397	0.251604	0.0381573	0.0787717	-0.0146858	0.138386	0.146573	0.335817	0.247282	0.302217	0.0482836	0.082614	-0.0540791	0.134765	0.0613576	0.305396	0.241143	0.344976	0.130187	0.165481	-0.00691865	0.0612301	0.0168437	0.248293	0.197506	0.381372	0.2155	0.26638	-0.00481829	0.0364903	-0.0227254
0.118233	0.348533	0.238989	0.282141	0.0655365	0.101244	-0.0558035	0.0598448	0.0687256	0.296592	0.259937	0.321556	0.148761	0.123415	-0.0392402	0.0423422	-0.0220082	0.240791	0.227397	1	0.212091	0.187427	0.00147698	0.0477345	-0.0620795	0.156371	0.135246	0.328799	0.222501	0.273681	0.0332417	0.0886788	-0.0414991	0.0606632	0.0762111	0.294015	0.242989	0.341969	0.121751	0.140721	-0.0659727	0.0563984	0.0185606	0.202734	0.18069	0.361097	0.194381	0.21549	-0.000137103	0.0176275
0.145679	0.133835	0.328609	0.195614	0.270778	0.0681659	0.118898	-0.0434041	0.0806546	0.0756223	0.282362	0.217818	0.339002	0.108713	0.174218	-0.0531727	0.0441935	0.0225849	0.251604	0.212091	1	0.175559	0.169702	0.00985613	0.0589705	-0.0469875	0.154894	0.149033	0.336325	0.209234	0.263746	0.0814041	0.0825696	-0.0703844	0.0656174	0.0997057	0.294678	0.22986	0.310118	0.120255	0.168364	-0.0219835	0.0674423	-0.0267847	0.243524	0.194934	0.350849	0.211886	0.182276	-0.00178723
-0.0597879	0.130726	0.135641	0.340245	0.171779	0.295323	0.0588456	0.0649962	-0.0572312	0.0814431	0.0382316	0.264413	0.245369	0.301348	0.149545	0.135412	-0.062387	0.0943332	0.0381573	0.187427	0.175559	1	0.171802	0.220222	0.0181001	0.0951694	-0.0144038	0.164347	0.138427	0.327395	0.213379	0.29183	0.0878551	0.139573	-0.0639978	0.079103	0.0476745	0.30355	0.216311	0.324128	0.145565	0.165026	-0.0205249	0.0586126	0.0124614	0.206052	0.184068	0.341017	0.187495	0.192652
0.0210888	-0.0769569	0.13944	0.131629	0.32551	0.246041	0.330623	0.0686541	0.111305	-0.0545309	0.0977827	0.0474783	0.27151	0.279885	0.343773	0.156169	0.187974	-0.0192846	0.0787717	0.00147698	0.169702	0.171802	1	0.211149	0.250902	0.0356117	0.0795511	-0.000299387	0.16018	0.111678	0.3293	0.257386	0.29214	0.121656	0.0910213	-0.0514971	0.0904712	0.0757034	0.263283	0.210741	0.401169	0.158673	0.139513	-0.0647246	0.0393098	-0.00769415	0.220827	0.168888	0.336078	0.203388
0.0204809	0.0606828	-0.0438681	0.158538	0.139858	0.349691	0.25738	0.334501	0.0947465	0.129289	-0.0499896	0.080157	0.126454	0.293127	0.250154	0.330161	0.187821	0.203393	-0.0146858	0.0477345	0.00985613	0.220222	0.211149	1	0.228228	0.259074	0.0781338	0.108023	-0.0497203	0.169234	0.185712	0.359859	0.25082	0.340218	0.0817186	0.115985	-0.0270881	0.099421	0.0715372	0.304299	0.254328	0.355201	0.177549	0.158582	-0.01313	0.0594403	0.0189016	0.272931	0.213036	0.346677
0.21954	-0.00950154	0.0601063	-0.0595159	0.165083	0.13755	0.383705	0.227429	0.302896	0.0795071	0.111096	-0.057237	0.11879	0.132048	0.326274	0.295856	0.362164	0.166126	0.138386	-0.0620795	0.0589705	0.0181001	0.250902	0.228228	1	0.212851	0.24835	0.00797026	0.0537182	-0.0143979	0.172867	0.194092	0.361446	0.248723	0.281244	0.0589979	0.0959766	-0.0388471	0.100634	0.116263	0.303134	0.26769	0.346493	0.148178	0.161473	-0.0368481	0.0633255	0.0431646	0.222191	0.246356
0.188396	0.193272	0.0354882	0.0465183	-0.00434439	0.176858	0.151143	0.335456	0.259447	0.304788	0.0761288	0.105771	0.00830793	0.105174	0.0977806	0.291985	0.270786	0.344353	0.146573	0.156371	-0.0469875	0.0951694	0.0356117	0.259074	0.212851	1	0.236969	0.173539	-0.0228705	0.0820343	0.0049573	0.16318	0.190138	0.376205	0.245301	0.265091	0.0564363	0.12906	-0.0389245	0.131408	0.0582907	0.296873	0.246784	0.328684	0.132923	0.160407	-0.0116204	0.0964558	0.0313833	0.263751
0.35573	0.191079	0.239017	0.0106591	0.0864336	0.0012757	0.188556	0.182047	0.357552	0.269101	0.31735	0.0705468	0.100567	-0.0341481	0.139452	0.0974041	0.333946	0.237649	0.335817	0.135246	0.154894	-0.0144038	0.0795511	0.0781338	0.24835	0.236969	1	0.189306	0.214628	0.0305728	0.098911	-0.0234454	0.218227	0.168841	0.355215	0.27069	0.277691	0.0749714	0.089419	-0.0335576	0.111955	0.122375	0.313162	0.21936	0.351352	0.154626	0.161539	-0.0179751	0.0816751	0.0456636
0.172606	0.372779	0.16616	0.218101	-0.00177992	0.0899894	-0.0448223	0.130651	0.144413	0.320774	0.21727	0.307525	0.0979064	0.101568	-0.0402483	0.0990233	0.0599034	0.267343	0.247282	0.328799	0.149033	0.164347	-0.000299387	0.108023	0.00797026	0.173539	0.189306	1	0.19567	0.223129	0.032205	0.0831923	0.00727939	0.171594	0.167289	0.325594	0.222377	0.269425	0.0745765	0.127604	-0.0527105	0.130311	0.0960113	0.299355	0.247505	0.349434	0.16982	0.138591	-0.051137	0.0695428
0.21742	0.172153	0.338807	0.172681	0.235733	0.0371253	0.0878173	-0.0609703	0.129437	0.0871353	0.326283	0.188713	0.275349	0.0572379	0.114927	-0.0811156	0.060467	0.0598377	0.302217	0.222501	0.336325	0.138427	0.16018	-0.0497203	0.0537182	-0.0228705	0.214628	0.19567	1	0.18977	0.192052	0.0191914	0.0652378	-0.064933	0.114005	0.1189	0.316299	0.218543	0.287194	0.0560862	0.135277	-0.0501442	0.113814	0.0492846	0.237174	0.222198	0.357994	0.134117	0.126933	-0.0409281
-0.0249066	0.203598	0.199788	0.350944	0.181606	0.244262	0.0164338	0.046862	-0.02787	0.146278	0.152867	0.361611	0.230845	0.300143	0.0854739	0.0875382	-0.0773966	0.102164	0.0482836	0.273681	0.209234	0.327395	0.111678	0.169234	-0.0143979	0.0820343	0.0305728	0.223129	0.18977	1	0.212758	0.246896	0.0347	0.0993395	-0.0109025	0.145861	0.15521	0.342655	0.222023	0.288913	0.09836	0.105878	-0.0165357	0.0963043	0.0807788	0.281277	0.212203	0.341047	0.146912	0.140788
0.0626432	0.0148915	0.206212	0.207552	0.346097	0.253407	0.224933	0.0286703	0.0813269	-0.0126369	0.138153	0.144727	0.323404	0.231654	0.282229	0.0772889	0.0803399	-0.0399168	0.082614	0.0332417	0.263746	0.213379	0.3293	0.185712	0.172867	0.0049573	0.098911	0.032205	0.192052	0.212758	1	0.219566	0.214262	0.0510753	0.0720262	0.00351961	0.155856	0.164387	0.343454	0.256804	0.359902	0.113053	0.135954	-0.0479793	0.099012	0.0936348	0.267058	0.217125	0.332558	0.159814
-0.0823782	0.0500025	-0.0202758	0.221976	0.172325	0.366483	0.220338	0.208511	0.021805	0.0769214	-0.0360959	0.166657	0.186362	0.355488	0.262415	0.283553	0.116721	0.137533	-0.0540791	0.0886788	0.0814041	0.29183	0.257386	0.359859	0.194092	0.16318	-0.0234454	0.0831923	0.0191914	0.246896	0.219566	1	0.241958	0.253286	0.0226603	0.0363126	-0.0105377	0.189063	0.131097	0.363086	0.281004	0.303579	0.10388	0.0919152	-0.0495383	0.0946105	0.0636734	0.308554	0.250615	0.367084
0.170737	-0.0238674	0.107523	0.00498852	0.213521	0.20202	0.349211	0.196668	0.251122	0.0605271	0.0879945	0.00824119	0.166284	0.160244	0.322995	0.245035	0.318644	0.13169	0.134765	-0.0414991	0.0825696	0.0878551	0.29214	0.25082	0.361446	0.190138	0.218227	0.00727939	0.0652378	0.0347	0.214262	0.241958	1	0.242339	0.258191	0.0660493	0.1134	0.0238406	0.181158	0.16728	0.370656	0.233931	0.295675	0.099196	0.120879	-0.0413932	0.125632	0.0722469	0.286714	0.270659
0.143508	0.145696	-0.0182416	0.0757728	-0.0206868	0.245894	0.219637	0.361145	0.178523	0.215318	-0.0143795	0.0857804	0.0283652	0.169577	0.16273	0.341841	0.253027	0.313967	0.0613576	0.0606632	-0.0703844	0.139573	0.121656	0.340218	0.248723	0.376205	0.168841	0.171594	-0.064933	0.0993395	0.0510753	0.253286	0.242339	1	0.213613	0.228316	-0.0022973	0.0969435	-0.00346225	0.212993	0.152386	0.36897	0.233064	0.280454	0.0828193	0.127428	-0.0833683	0.159992	0.0842891	0.308683
0.325485	0.14453	0.153989	-0.0329805	0.0452526	0.00850621	0.218077	0.19813	0.333692	0.205743	0.248761	0.0381113	0.0617715	-0.00260252	0.175004	0.166131	0.345852	0.255754	0.305396	0.0762111	0.0656174	-0.0639978	0.0910213	0.0817186	0.281244	0.245301	0.355215	0.167289	0.114005	-0.0109025	0.0720262	0.0226603	0.258191	0.213613	1	0.216186	0.225953	-0.00706748	0.0666037	-0.00305301	0.131841	0.165974	0.325249	0.251317	0.275282	0.0665707	0.133837	-0.0472428	0.0765866	0.106677
0.220558	0.315684	0.16608	0.129549	0.0101686	0.079941	0.0123822	0.200593	0.230041	0.338799	0.213598	0.227755	0.0751037	0.0681339	-0.0201461	0.110994	0.132547	0.331416	0.241143	0.294015	0.0997057	0.079103	-0.0514971	0.115985	0.0589979	0.265091	0.27069	0.325594	0.1189	0.145861	0.00351961	0.0363126	0.0660493	0.228316	0.216186	1	0.236767	0.225916	0.044877	0.0978756	-0.0450982	0.162686	0.157992	0.336444	0.25267	0.29072	0.10497	0.0938057	-0.0482388	0.0735774
0.268825	0.220931	0.308393	0.127362	0.149933	-0.0405192	0.0822071	0.000516581	0.208763	0.219643	0.341099	0.202689	0.236606	-0.0167064	0.100483	-0.0456566	0.119984	0.146082	0.344976	0.242989	0.294678	0.0476745	0.0904712	-0.0270881	0.0959766	0.0564363	0.277691	0.222377	0.316299	0.15521	0.155856	-0.0105377	0.1134	-0.0022973	0.225953	0.236767	1	0.157206	0.249711	0.0312728	0.099726	0.0117159	0.190457	0.123182	0.351299	0.240234	0.298529	0.0817218	0.0976268	-0.0416259
0.0116219	0.256381	0.204322	0.334503	0.13497	0.175661	-0.00162308	0.0466358	-0.00115852	0.207628	0.17369	0.350054	0.227627	0.205002	0.0362081	0.067883	0.00346989	0.149679	0.130187	0.341969	0.22986	0.30355	0.0757034	0.099421	-0.0388471	0.12906	0.0749714	0.269425	0.218543	0.342655	0.164387	0.189063	0.0238406	0.0969435	-0.00706748	0.225916	0.157206	1	0.248311	0.229164	0.0727908	0.106139	0.0148792	0.141537	0.161216	0.322726	0.240128	0.284363	0.0611965	0.0903808
0.0448462	0.0608826	0.257162	0.238156	0.315229	0.176134	0.142923	-0.0414252	0.0577262	-0.00788887	0.229638	0.184772	0.350846	0.191423	0.224789	0.00410822	0.0615477	-0.0198118	0.165481	0.121751	0.310118	0.216311	0.263283	0.0715372	0.100634	-0.0389245	0.089419	0.0745765	0.287194	0.222023	0.343454	0.131097	0.181158	-0.00346225	0.0666037	0.044877	0.249711	0.248311	1	0.208271	0.257303	0.0523727	0.0796223	-0.0541116	0.168681	0.14995	0.335425	0.236216	0.281578	0.0891689
-0.0856425	0.113725	0.0612976	0.286288	0.25767	0.348081	0.146351	0.151345	-0.0129509	0.0685327	-0.0141763	0.210731	0.223579	0.359943	0.207346	0.234704	0.00692594	0.136164	-0.00691865	0.140721	0.120255	0.324128	0.210741	0.304299	0.116263	0.131408	-0.0335576	0.127604	0.0560862	0.288913	0.256804	0.363086	0.16728	0.212993	-0.00305301	0.0978756	0.0312728	0.229164	0.208271	1	0.255803	0.237543	0.0523454	0.104286	0.00299291	0.166565	0.146088	0.338491	0.226302	0.30861
0.0829104	-0.0524921	0.0764152	0.0742092	0.332305	0.260149	0.377312	0.133922	0.125427	-0.0391271	0.0673878	0.0320027	0.251473	0.246451	0.376523	0.210953	0.203054	0.039984	0.0612301	-0.0659727	0.168364	0.145565	0.401169	0.254328	0.303134	0.0582907	0.111955	-0.0527105	0.135277	0.09836	0.359902	0.281004	0.370656	0.152386	0.131841	-0.0450982	0.099726	0.0727908	0.257303	0.255803	1	0.231145	0.218189	-0.0246441	0.0759374	-0.0253323	0.176487	0.167275	0.387709	0.275857
0.0564776	0.0894744	-0.0222644	0.0846816	0.0706159	0.283806	0.240901	0.346686	0.15801	0.180126	-0.0267311	0.0579535	0.0432111	0.225817	0.217188	0.343751	0.230492	0.25366	0.0168437	0.0563984	-0.0219835	0.165026	0.158673	0.355201	0.26769	0.296873	0.122375	0.130311	-0.0501442	0.105878	0.113053	0.303579	0.233931	0.36897	0.165974	0.162686	0.0117159	0.106139	0.0523727	0.237543	0.231145	1	0.214311	0.214367	0.0478345	0.0848466	-0.0325717	0.170137	0.176303	0.350125
0.288305	0.0944922	0.106654	-0.0783073	0.102103	0.0641399	0.290662	0.225448	0.32753	0.161781	0.170146	-0.0151401	0.0704312	0.0215491	0.239745	0.212104	0.339205	0.264693	0.248293	0.0185606	0.0674423	-0.0205249	0.139513	0.177549	0.346493	0.246784	0.313162	0.0960113	0.113814	-0.0165357	0.135954	0.10388	0.295675	0.233064	0.325249	0.157992	0.190457	0.0148792	0.0796223	0.0523454	0.218189	0.214311	1	0.174419	0.272167	0.0348207	0.102656	0.0125897	0.15668	0.174911
0.190692	0.280628	0.0513628	0.0946238	-0.06787	0.122448	0.0606254	0.304896	0.22106	0.337313	0.110586	0.140364	-0.0354575	0.0431927	-0.00745218	0.212824	0.185582	0.351713	0.197506	0.202734	-0.0267847	0.0586126	-0.0647246	0.158582	0.148178	0.328684	0.21936	0.299355	0.0492846	0.0963043	-0.0479793	0.0919152	0.099196	0.280454	0.251317	0.336444	0.123182	0.141537	-0.0541116	0.104286	-0.0246441	0.214367	0.174419	1	0.205395	0.199611	0.00361221	0.0634252	-0.0603506	0.15089
0.327623	0.221339	0.26655	0.0618242	0.0871298	-0.0444077	0.104297	0.0979309	0.292567	0.246207	0.334551	0.157	0.190133	-0.0504815	0.0913944	0.000924482	0.210736	0.217057	0.381372	0.18069	0.243524	0.0124614	0.0393098	-0.01313	0.161473	0.132923	0.351352	0.247505	0.237174	0.0807788	0.099012	-0.0495383	0.120879	0.0828193	0.275282	0.25267	0.351299	0.161216	0.168681	0.00299291	0.0759374	0.0478345	0.272167	0.205395	1	0.19507	0.244681	0.00638192	0.0653385	-0.0224994
0.0916502	0.310143	0.213715	0.30435	0.0729169	0.10676	-0.0260244	0.0785745	0.0514412	0.27216	0.233471	0.31397	0.191346	0.138662	0.0037074	0.030429	-0.00374252	0.202848	0.2155	0.361097	0.194934	0.206052	-0.00769415	0.0594403	-0.0368481	0.160407	0.154626	0.349434	0.222198	0.281277	0.0936348	0.0946105	-0.0413932	0.127428	0.0665707	0.29072	0.240234	0.322726	0.14995	0.166565	-0.0253323	0.0848466	0.0348207	0.199611	0.19507	1	0.213506	0.226485	-0.000459321	0.06551
0.151598	0.154654	0.321853	0.218555	0.292326	0.0590263	0.14113	-0.0480719	0.108617	0.0769178	0.331987	0.228649	0.336051	0.132406	0.172212	-0.0375971	0.0800002	0.0521035	0.26638	0.194381	0.350849	0.184068	0.220827	0.0189016	0.0633255	-0.0116204	0.161539	0.16982	0.357994	0.212203	0.267058	0.0636734	0.125632	-0.0833683	0.133837	0.10497	0.298529	0.240128	0.335425	0.146088	0.176487	-0.0325717	0.102656	0.00361221	0.244681	0.213506	1	0.163102	0.19615	0.00188581
-0.0676415	0.129842	0.12034	0.341284	0.206183	0.305295	0.0502947	0.0884726	-0.0496113	0.0796579	0.076677	0.280909	0.22703	0.304658	0.140866	0.145354	-0.0237957	0.0928535	-0.00481829	0.21549	0.211886	0.341017	0.168888	0.272931	0.0431646	0.0964558	-0.0179751	0.138591	0.134117	0.341047	0.217125	0.308554	0.0722469	0.159992	-0.0472428	0.0938057	0.0817218	0.284363	0.236216	0.338491	0.167275	0.170137	0.0125897	0.0634252	0.00638192	0.226485	0.163102	1	0.201552	0.244837
0.0607888	-0.061266	0.0950323	0.115822	0.294165	0.19992	0.310718	0.0416973	0.0797328	-0.0151448	0.0805222	0.0634053	0.29287	0.226993	0.327123	0.155489	0.149991	-0.00609853	0.0364903	-0.000137103	0.182276	0.187495	0.336078	0.213036	0.222191	0.0313833	0.0816751	-0.051137	0.126933	0.146912	0.332558	0.250615	0.286714	0.0842891	0.0765866	-0.0482388	0.0976268	0.0611965	0.281578	0.226302	0.387709	0.176303	0.15668	-0.0603506	0.0653385	-0.000459321	0.19615	0.201552	1	0.203152
-0.0225248	0.0479468	-0.0516577	0.129876	0.149774	0.332054	0.236988	0.27226	0.0725179	0.0960727	-0.0663805	0.0794503	0.0730733	0.281894	0.232215	0.314129	0.181922	0.188406	-0.0227254	0.0176275	-0.00178723	0.192652	0.203388	0.346677	0.246356	0.263751	0.0456636	0.0695428	-0.0409281	0.140788	0.159814	0.367084	0.270659	0.308683	0.106677	0.0735774	-0.0416259	0.0903808	0.0891689	0.30861	0.275857	0.350125	0.174911	0.15089	-0.0224994	0.06551	0.00188581	0.244837	0.203152	1
0.21449	-0.00939871	0.0562781	-0.0225449	0.164366	0.141187	0.337988	0.235154	0.27131	0.0819092	0.122051	-0.0215624	0.127333	0.110751	0.278746	0.247558	0.348094	0.197795	0.144208	-0.0552797	0.0474611	0.00604812	0.226708	0.24513	0.373723	0.204506	0.24964	0.00705948	0.0192292	-0.0366458	0.183313	0.159675	0.361844	0.233163	0.268225	0.0966681	0.100983	-0.00228416	0.104904	0.100163	0.299903	0.294675	0.346114	0.118049	0.185003	-0.0539529	0.124995	0.034687	0.224771	0.23915
0.153435	0.183167	-0.0260986	0.0122255	-0.0779148	0.149064	0.143671	0.322291	0.216798	0.263563	0.0230378	0.124069	-0.0261424	0.078615	0.0728767	0.279942	0.216783	0.343374	0.128664	0.125579	-0.064973	0.0569622	0.00773123	0.236498	0.187268	0.353729	0.206614	0.198688	-0.0523211	0.0816872	-0.0282131	0.202024	0.157455	0.356683	0.228909	0.288336	0.0699143	0.0820786	-0.0784709	0.107543	0.0502926	0.294925	0.224773	0.311093	0.135388	0.139181	-0.0447031	0.114216	-0.00583387	0.247745
0.31969	0.192002	0.195958	-0.00130853	0.0810417	-0.0126471	0.168415	0.142315	0.341689	0.226392	0.288988	0.0706491	0.113971	-0.0483608	0.12985	0.0993609	0.315527	0.25225	0.358079	0.149302	0.15784	-0.0627454	0.0696145	0.0409102	0.225423	0.207777	0.360499	0.187211	0.213309	0.0191186	0.0613817	-0.00699352	0.208948	0.160436	0.350523	0.228566	0.255462	0.0824369	0.119824	-0.00145839	0.103817	0.0978121	0.306674	0.227631	0.365687	0.135279	0.181501	-0.0317147	0.082528	0.0620125
0.163466	0.322928	0.179615	0.186556	-0.00279093	0.0790089	-0.00897951	0.123062	0.115479	0.316616	0.232141	0.281611	0.0769924	0.0743819	-0.0505482	0.0464764	0.0700896	0.294469	0.215121	0.303093	0.125287	0.128986	-0.0458381	0.0823007	-0.0128579	0.210683	0.200995	0.338657	0.1418	0.244175	0.0143372	0.0728938	-0.00343985	0.175785	0.143499	0.324845	0.216566	0.278951	0.0941007	0.117249	-0.0692901	0.0922868	0.0998824	0.291106	0.227328	0.315754	0.16006	0.160613	-0.0187432	0.0665426
0.197507	0.194426	0.299659	0.183937	0.215584	0.0205136	0.0913574	-0.014241	0.167746	0.118393	0.343555	0.215963	0.270587	0.0415829	0.0991446	-0.0556264	0.0818885	0.0925599	0.295366	0.230901	0.323815	0.124299	0.134317	-0.037745	0.0464046	0.0313614	0.219172	0.194528	0.334645	0.207634	0.225693	0.0104026	0.0645845	-0.00943055	0.158769	0.200135	0.336102	0.216572	0.286837	0.0769589	0.065421	-0.0553729	0.118136	0.0686712	0.280367	0.269726	0.327793	0.118482	0.104594	-0.0437691
-0.045853	0.197853	0.138734	0.372281	0.175452	0.212939	0.00818597	0.0334795	-0.0492269	0.0920705	0.0958546	0.286319	0.226463	0.2651	0.0635798	0.0675478	-0.080614	0.0473367	0.0433717	0.266991	0.206615	0.322543	0.155806	0.145895	-0.0123018	0.0525081	-0.0242552	0.210841	0.166847	0.348666	0.201341	0.233736	0.0136083	0.0833424	-0.0363036	0.125453	0.126006	0.344679	0.249307	0.273037	0.112476	0.127645	-0.0637221	0.0403016	0.0503232	0.234737	0.252326	0.329796	0.145544	0.120669
0.0396987	-0.0472895	0.17988	0.184809	0.337253	0.201903	0.222517	0.0310524	0.0781475	-0.0303772	0.104915	0.110445	0.291486	0.231557	0.273007	0.0989156	0.0930887	-0.00648708	0.0847362	0.0340063	0.246981	0.215447	0.327935	0.207333	0.175862	-0.031421	0.0746168	-0.00378284	0.189371	0.171921	0.317775	0.233346	0.228438	0.039114	0.0650597	-0.0354039	0.122921	0.148295	0.313521	0.246551	0.344278	0.126474	0.103996	-0.0753823	0.0896114	0.0485457	0.266837	0.24856	0.338361	0.148549
-0.0290499	0.0649673	-0.0253615	0.216957	0.190468	0.346465	0.223931	0.222401	0.0283113	0.0453666	-0.0348322	0.136983	0.144433	0.336008	0.279381	0.27941	0.127398	0.104244	-0.0584125	0.0752196	0.0171962	0.257155	0.268115	0.34505	0.176907	0.187421	0.0208487	0.0666209	-0.0170362	0.197894	0.239056	0.363048	0.228179	0.255718	0.044072	0.0360565	-0.0333653	0.161056	0.161348	0.348727	0.304705	0.307462	0.106316	0.0823929	-0.0473092	0.112235	0.0916959	0.277548	0.252831	0.36771
0.131713	-0.0395131	0.0451352	-0.00843991	0.17667	0.203479	0.364276	0.20343	0.196365	0.0292327	0.0772974	-0.0534417	0.129073	0.140581	0.347249	0.263585	0.294028	0.0946665	0.0990657	-0.0610259	0.0575711	0.0691226	0.249524	0.255617	0.368071	0.152214	0.170926	-0.046435	0.0386191	-0.00242176	0.229758	0.210352	0.359258	0.213767	0.232522	-0.0118435	0.058557	-0.0370065	0.129129	0.168407	0.347979	0.223932	0.287134	0.103504	0.101884	-0.0435611	0.118143	0.0685213	0.293351	0.26894
0.106894	0.121374	-0.0396534	0.0542823	0.0214257	0.223991	0.195447	0.314027	0.184245	0.222679	-0.0343566	0.0872086	-0.00233119	0.168146	0.146111	0.300078	0.225844	0.281504	0.0457716	0.051699	-0.0580453	0.101611	0.0712892	0.296067	0.226356	0.348396	0.174443	0.1518	-0.0695222	0.0791022	0.0192673	0.241569	0.220135	0.368041	0.171391	0.201186	0.00207604	0.0425178	-0.047837	0.166214	0.120194	0.348815	0.237926	0.254529	0.0825846	0.066904	-0.0477434	0.154895	0.085891	0.307024
0.312831	0.127114	0.132586	-0.0355367	0.0693669	0.0202357	0.210923	0.216135	0.340282	0.195405	0.217457	-0.000472342	0.101291	0.01996	0.176054	0.152518	0.313544	0.246924	0.276897	0.058899	0.0929321	-0.0612307	0.089487	0.135386	0.281927	0.241437	0.339312	0.140024	0.12907	-0.011914	0.104089	0.0353326	0.235655	0.189957	0.34053	0.219368	0.194428	0.0160324	0.072166	-0.00973827	0.139849	0.140461	0.352481	0.23166	0.295697	0.100706	0.120912	-0.00135453	0.126081	0.0893893
0.20168	0.320385	0.130839	0.116644	-0.005793	0.0665803	0.0372396	0.213849	0.202095	0.343636	0.205718	0.191695	0.0631867	0.0480486	0.0264602	0.102362	0.132219	0.311508	0.259326	0.27142	0.0856431	0.0716052	-0.0578091	0.124721	0.0652053	0.287047	0.252077	0.320253	0.110801	0.141901	-0.0376516	0.0630667	0.0456629	0.219126	0.211667	0.3465	0.183529	0.217296	0.0149038	0.0913116	-0.0379304	0.187449	0.182913	0.319437	0.246375	0.272389	0.0917572	0.101513	-0.0407604	0.118029
0.230341	0.198262	0.353564	0.123553	0.160717	-0.0069999	0.0751192	-0.0059664	0.192683	0.15441	0.375043	0.187941	0.249186	0.016632	0.104685	-0.0589494	0.120899	0.121324	0.334248	0.21817	0.323329	0.0664152	0.118798	-0.0423324	0.0691109	0.0391024	0.262197	0.208827	0.327058	0.163904	0.190417	-0.0202846	0.0901476	-0.000456717	0.196934	0.197176	0.356969	0.192798	0.223519	0.0553225	0.108537	-0.0315741	0.161864	0.105068	0.318934	0.262785	0.329532	0.0684035	0.106051	-0.0756771
0.040227	0.228955	0.208728	0.285559	0.120622	0.0961882	-0.0246495	0.0400266	0.0160499	0.169881	0.17057	0.347144	0.214298	0.181058	0.00225752	0.0148141	-0.0866373	0.0959938	0.176314	0.287491	0.261475	0.260103	0.0288373	0.0410093	-0.0616324	0.0710784	0.0667709	0.288565	0.195694	0.319012	0.157304	0.136307	0.00494447	0.0773241	0.0468619	0.208167	0.208384	0.317277	0.203478	0.215402	0.0186154	0.0345664	0.0126056	0.111417	0.174643	0.311126	0.221041	0.238879	0.0507948	0.0442012
0.0472029	0.0437588	0.238436	0.19801	0.333219	0.142612	0.142628	-0.023257	0.0311747	-0.0385515	0.176124	0.161826	0.327381	0.215949	0.238616	0.0196981	0.0202304	-0.02915	0.125824	0.120326	0.27267	0.21969	0.262506	0.0969876	0.0761713	-0.0271659	0.0521078	0.0746788	0.272901	0.24781	0.326579	0.176311	0.121917	-0.0196278	0.03475	0.0225084	0.197945	0.196653	0.320838	0.213007	0.268226	0.054597	0.0376569	-0.0834463	0.0904743	0.132166	0.31222	0.226169	0.269282	0.0885504
-0.112767	0.0793354	0.0158586	0.259298	0.200429	0.340082	0.128816	0.141961	-0.0607098	0.0187675	-0.0324113	0.195282	0.176951	0.314913	0.192753	0.181158	-0.0146948	0.0637579	-0.0680628	0.134045	0.101387	0.295947	0.174757	0.279233	0.0845745	0.103728	-0.0270075	0.129466	0.028453	0.266909	0.248154	0.345277	0.144281	0.167155	-0.0571453	0.0479659	-0.0177914	0.213823	0.187454	0.349822	0.219438	0.239878	0.00509755	0.0558436	-0.056112	0.135391	0.105364	0.337498	0.203406	0.306147
0.0615148	-0.075459	0.036837	0.0612072	0.286438	0.2236	0.335724	0.122821	0.121962	-0.0477526	0.0239174	-0.0530101	0.213062	0.223257	0.341115	0.196606	0.221734	0.00235676	0.065189	-0.0798451	0.118886	0.119945	0.321358	0.230333	0.291244	0.0660984	0.0799754	-0.0729071	0.0866409	0.058453	0.293842	0.228019	0.337142	0.138465	0.146264	-0.0521445	0.0748788	0.0197637	0.23139	0.236687	0.418629	0.207306	0.212691	-0.0101624	0.0479082	-0.0369655	0.128847	0.13476	0.347342	0.252881
0.0410581	0.0812399	-0.0586618	0.0776203	0.0732549	0.285674	0.213626	0.315	0.155287	0.138598	-0.060843	0.0499371	0.0252786	0.253895	0.200896	0.34197	0.233218	0.211698	-0.00317948	0.0501741	-0.0313832	0.142401	0.195554	0.345728	0.273027	0.305528	0.0891955	0.0941017	-0.0777213	0.124467	0.0811355	0.314619	0.270538	0.3411	0.168385	0.148506	-0.0324908	0.0944173	0.00739337	0.240787	0.238065	0.357255	0.202199	0.228696	0.0352931	0.043711	-0.0126238	0.177998	0.132762	0.364491
0.268114	0.0586714	0.0933666	-0.104109	0.0726546	0.0352506	0.243522	0.195082	0.344182	0.100939	0.117531	-0.0475915	0.063349	-0.00959147	0.235068	0.198834	0.340956	0.202421	0.228784	-0.0154057	0.0697272	-0.0764443	0.113747	0.154346	0.317385	0.220554	0.291397	0.0491179	0.0458392	-0.06511	0.0934048	0.0791008	0.292624	0.22267	0.304081	0.154039	0.125687	-0.0554214	0.0167729	0.00618317	0.196137	0.211252	0.351064	0.166331	0.233932	-0.0175146	0.049896	-0.04415	0.128745	0.157528
0.187322	0.244668	0.0279155	0.0639364	-0.0414073	0.101453	0.0923303	0.305327	0.217619	0.311956	0.118645	0.13919	-0.0331088	0.0681317	0.0368438	0.208535	0.186365	0.340471	0.202768	0.169909	-0.0173862	0.0563679	-0.0240925	0.150126	0.161698	0.346419	0.241237	0.283672	0.0154444	0.109418	-0.0483222	0.0991126	0.109243	0.29018	0.239093	0.325085	0.137933	0.121349	-0.0452241	0.0840355	-0.0297917	0.221404	0.231676	0.343177	0.224281	0.193694	0.0168176	0.0653103	-0.0411951	0.162137
0.298339	0.208737	0.249012	0.0309858	0.0901178	-0.0340698	0.112815	0.0889957	0.285904	0.218385	0.319437	0.11457	0.154636	-0.0050888	0.109986	0.0246008	0.214144	0.190453	0.325581	0.16258	0.20731	-0.000341672	0.0737553	-0.0117448	0.1384	0.166332	0.329046	0.235199	0.226216	0.0573391	0.1149	-0.0222263	0.140105	0.0924097	0.292481	0.241308	0.302404	0.153464	0.153325	-0.00837561	0.086583	0.0402006	0.242796	0.173328	0.347821	0.195554	0.220842	0.0171455	0.0440755	0.00220111
0.124983	0.316748	0.191153	0.251811	0.0358464	0.0562362	-0.0994397	0.0585052	0.0590224	0.228449	0.180549	0.317143	0.123978	0.113343	-0.048459	0.0098079	-0.0380914	0.215493	0.204937	0.359446	0.167861	0.221647	-0.0516873	0.0573742	-0.0593148	0.136987	0.124521	0.351278	0.192813	0.280652	0.047707	0.0706168	-0.0725929	0.102043	0.0692655	0.269564	0.226732	0.301553	0.174142	0.136244	-0.0254747	0.0722434	0.0201838	0.226491	0.201039	0.357764	0.208496	0.209067	-0.023403	0.054598
0.124157	0.103966	0.316655	0.211706	0.286922	0.11024	0.0748849	-0.0805995	0.0660488	0.0442578	0.255238	0.202592	0.285532	0.142007	0.172839	-0.041065	0.0397087	0.0248542	0.200717	0.179643	0.334575	0.164556	0.222588	0.0181281	0.0551984	-0.0358152	0.145694	0.17624	0.303764	0.219238	0.299699	0.0810752	0.100961	-0.0397796	0.0912728	0.0935776	0.283649	0.232464	0.325602	0.148603	0.17646	0.00692341	0.0887749	0.000347607	0.244927	0.173046	0.358866	0.211269	0.194106	0.0160925
-0.0914909	0.124629	0.0878762	0.350845	0.232129	0.302261	0.0682476	0.0594688	-0.0921355	0.0423221	0.0472674	0.264334	0.24491	0.331357	0.140768	0.127228	-0.080718	0.0510864	-0.035552	0.216908	0.163333	0.329403	0.189361	0.227704	-0.00590472	0.0277772	-0.0898137	0.139139	0.123474	0.349755	0.229503	0.305262	0.0335335	0.0929303	-0.0574463	0.0779135	0.0293597	0.29824	0.254753	0.35745	0.211159	0.14914	-0.0541042	0.00958299	-0.0445098	0.220139	0.176199	0.375082	0.195773	0.227463
0.0481251	-0.0157171	0.140524	0.121293	0.301971	0.205357	0.259451	0.0451101	0.0963491	-0.0398454	0.0919678	0.0428874	0.258008	0.220078	0.319333	0.127998	0.153513	0.0312468	0.063138	-0.026583	0.206021	0.156388	0.323946	0.197452	0.228929	0.0200847	0.107327	-0.0363389	0.152518	0.134336	0.288165	0.224216	0.295407	0.102703	0.115643	-0.0105649	0.08878	0.0748413	0.252804	0.214684	0.352086	0.137084	0.156434	-0.0381815	0.0702836	0.0030065	0.215451	0.18661	0.297177	0.187354
-0.0101202	0.034161	-0.0551123	0.118729	0.0858855	0.302741	0.257737	0.287306	0.0881843	0.0929918	-0.0818861	0.0616606	0.0539827	0.251089	0.223937	0.323596	0.178125	0.17644	-0.0319642	0.00532257	-0.0581464	0.195436	0.189148	0.360954	0.220838	0.221497	0.0153262	0.0575533	-0.0688655	0.116774	0.133074	0.309606	0.238032	0.311819	0.10308	0.0690264	-0.0770959	0.0834685	0.0597833	0.260508	0.254063	0.342987	0.155055	0.140278	-0.0327953	0.0563863	-0.022428	0.214102	0.18544	0.364161
0.187864	-0.0363952	0.0431616	-0.0944013	0.119917	0.112751	0.304158	0.235084	0.300467	0.0492054	0.0700678	-0.0519263	0.0872333	0.0461398	0.278427	0.219746	0.31579	0.150167	0.133856	-0.0607206	0.0197141	-0.019926	0.222068	0.194242	0.362041	0.188293	0.21393	0.00147815	0.0351941	-0.0558674	0.134582	0.137974	0.321202	0.241047	0.290121	0.0557403	0.0719091	-0.0377122	0.0850242	0.0810815	0.300334	0.229998	0.312291	0.118029	0.165145	-0.0272595	0.0548408	-0.0152191	0.207667	0.202664
0.154406	0.21162	-0.0110774	0.0475374	-0.0372537	0.158218	0.140606	0.332056	0.225708	0.25487	0.0430603	0.0740539	-0.0409435	0.0951263	0.0763518	0.26036	0.243057	0.349988	0.130297	0.111293	-0.0763435	0.0794296	0.0168489	0.225469	0.198367	0.333747	0.214959	0.188824	-0.0416998	0.0562401	-0.0700901	0.168292	0.165519	0.330798	0.21003	0.264966	0.03479	0.0944889	-0.0671992	0.1268	0.0587427	0.313189	0.242651	0.313009	0.148548	0.158138	-0.0590627	0.0927847	0.000315683	0.221558
0.369631	0.202576	0.226814	0.00840842	0.0835202	-0.0141773	0.161284	0.140832	0.333076	0.217972	0.288483	0.0890915	0.0938251	-0.049833	0.0945659	0.0871386	0.246077	0.221755	0.346288	0.15035	0.149908	-0.0726026	0.0443736	0.0272099	0.191532	0.174877	0.333032	0.164639	0.209458	0.0378216	0.0811122	-0.0598641	0.154124	0.138344	0.334056	0.252432	0.280077	0.0687796	0.112178	-0.0194932	0.0785075	0.0766527	0.312286	0.194499	0.366684	0.157533	0.204359	-0.0352842	0.0698472	0.00970581
0.137259	0.313343	0.178299	0.199152	0.0630258	0.0568489	-0.0329534	0.115593	0.0884959	0.307026	0.221779	0.2667	0.0930918	0.0938994	-0.0311603	0.0767182	0.0391471	0.243077	0.221299	0.304088	0.135986	0.15443	-0.0461811	0.0764276	-0.011114	0.165391	0.168321	0.337172	0.191251	0.23736	0.0178397	0.0985123	-0.0125682	0.153775	0.130036	0.316523	0.201591	0.251694	0.0682	0.140062	-0.0365923	0.0966187	0.0945592	0.28218	0.216386	0.31593	0.157166	0.155993	-0.0404803	0.0517984
0.210733	0.177538	0.334335	0.17469	0.211082	0.0232536	0.110674	-0.0411374	0.154758	0.10559	0.335144	0.22478	0.305221	0.0682293	0.145574	-0.0700357	0.0789545	0.0890919	0.293583	0.224025	0.339206	0.134279	0.114929	-0.0302668	0.0536606	0.0139756	0.202237	0.176676	0.345025	0.190669	0.211099	-5.52922e-05	0.101248	-0.0557396	0.156945	0.155662	0.317981	0.214377	0.296688	0.0637315	0.146374	-0.0169122	0.0944338	0.0488743	0.280155	0.255678	0.349543	0.155159	0.144603	-0.0311374
-0.0448552	0.189899	0.167157	0.347716	0.181408	0.225093	0.00401652	0.0288053	-0.0781582	0.12989	0.0840255	0.274126	0.24105	0.226461	0.0948662	0.0819186	-0.105849	0.0663894	0.0393762	0.244143	0.198047	0.321301	0.117201	0.117894	-0.0327384	0.0516361	-0.0524975	0.218438	0.189959	0.328298	0.180654	0.214188	0.00378346	0.077877	-0.0706644	0.133329	0.146735	0.297856	0.228828	0.285084	0.0767051	0.0576723	-0.0431444	0.0769145	0.054353	0.260896	0.224715	0.320294	0.144725	0.0976062
0.0294741	-0.00180718	0.160774	0.187272	0.347724	0.17904	0.210794	-0.0189959	0.0498063	-0.0592043	0.103309	0.0984567	0.280144	0.225885	0.269348	0.0621445	0.0677822	-0.0420802	0.0482069	0.0206305	0.250071	0.18816	0.313829	0.147673	0.129449	-0.0518006	0.0566816	-0.0225779	0.201763	0.177857	0.331065	0.204797	0.21121	0.0144738	0.0314033	-0.053453	0.103157	0.111405	0.323316	0.220565	0.336783	0.0993096	0.0874093	-0.105958	0.0483451	0.0389143	0.255367	0.222418	0.33518	0.160986
-0.0490994	0.0290003	-0.000784667	0.170796	0.127032	0.326843	0.167013	0.212555	0.0111247	0.0426908	-0.0794348	0.100749	0.14837	0.311741	0.234201	0.303179	0.0872268	0.132827	-0.0761887	0.0539849	0.00854384	0.239312	0.224617	0.345966	0.157632	0.140985	-0.00229285	0.053431	-0.0488008	0.192424	0.163855	0.347443	0.230319	0.237447	0.0196579	0.0564413	-0.0830497	0.144275	0.105642	0.316057	0.257976	0.298418	0.0728338	0.0855826	-0.0586334	0.0704632	0.0339435	0.262971	0.207083	0.317404
0.158066	-0.0622116	0.0505932	-0.039313	0.18023	0.158835	0.370056	0.190101	0.201667	0.021193	0.0898095	-0.0384201	0.122468	0.154481	0.306553	0.246847	0.287668	0.139557	0.0859397	-0.0877325	0.043013	0.00908989	0.255765	0.205444	0.366315	0.143335	0.164988	-0.0455731	0.0103366	-0.00548934	0.179471	0.176135	0.335782	0.227624	0.228892	0.0103409	0.0626495	-0.0569809	0.116373	0.138117	0.317655	0.244931	0.272719	0.0657359	0.109765	-0.0316863	0.0806206	0.0488767	0.236819	0.264046
0.14327	0.163229	-0.030847	0.0513075	0.00784222	0.221702	0.153207	0.306553	0.179459	0.224831	0.0179803	0.0598629	-0.0345546	0.1442	0.104523	0.302393	0.234564	0.281641	0.0612821	0.0860136	-0.0746483	0.0535719	0.033106	0.257047	0.221534	0.328756	0.196594	0.182995	-0.0580252	0.0660558	-0.00899883	0.203739	0.197593	0.339801	0.232945	0.229658	-0.0175024	0.0796513	-0.0573637	0.188489	0.0847581	0.308947	0.218674	0.303994	0.0958962	0.0994419	-0.0408913	0.122302	0.0778859	0.323865
0.329002	0.119907	0.127107	-0.0650323	0.0627557	0.0109653	0.246979	0.214016	0.32529	0.195706	0.222562	0.017638	0.0746425	-0.0181209	0.166672	0.139124	0.336508	0.230798	0.268819	0.0457925	0.0791907	-0.0719043	0.0659365	0.0923413	0.279722	0.23022	0.349566	0.13606	0.08004	-0.0435803	0.081738	0.00755775	0.249281	0.21765	0.382087	0.199468	0.184171	-0.00606033	0.0334975	-0.00373125	0.130874	0.14548	0.331317	0.238398	0.291809	0.0549432	0.094358	-0.05927	0.11102	0.120862
0.200586	0.282315	0.125322	0.139476	-0.0385701	0.045618	-0.00658715	0.192548	0.166395	0.300601	0.179924	0.18407	0.0482604	0.0870738	-0.0303986	0.107777	0.0921248	0.296523	0.213914	0.26804	0.0717739	0.091677	-0.0473462	0.110592	0.0243939	0.226558	0.176892	0.291468	0.0845453	0.155244	-0.0269111	0.0642346	0.0481468	0.198174	0.170288	0.296188	0.178774	0.18704	-0.00223139	0.105426	-0.0466177	0.130018	0.143348	0.306273	0.219318	0.282624	0.0922832	0.0852339	-0.0187222	0.0453828
0.250609	0.197444	0.33404	0.111615	0.159499	-0.0055813	0.0870334	0.00167946	0.21224	0.198701	0.382699	0.185756	0.242795	0.00132119	0.0767092	-0.0254823	0.135119	0.131916	0.307129	0.186116	0.290764	0.0534893	0.0796851	-0.0575767	0.0689394	0.0680779	0.250209	0.198581	0.313896	0.132033	0.155438	-0.0482693	0.0806623	0.0120897	0.220045	0.222954	0.316381	0.220502	0.23047	0.0451521	0.0946511	0.0161818	0.166237	0.118074	0.359097	0.230845	0.289014	0.0632285	0.0785232	-0.0433554
0.0312513	0.243201	0.199859	0.314508	0.129176	0.163978	-0.0665867	0.0234237	0.0032692	0.213587	0.183809	0.347484	0.192417	0.171922	-0.0109895	0.0260401	-0.0752691	0.148377	0.106306	0.327144	0.173693	0.261571	0.0254314	0.0561189	-0.079706	0.0850199	0.0410199	0.295651	0.187786	0.32683	0.124327	0.170526	-0.0272756	0.0570733	-0.0150707	0.227113	0.179065	0.339402	0.171859	0.242495	0.0133194	0.0902485	-0.0598946	0.111078	0.121913	0.333536	0.209895	0.287396	0.0247016	0.0618206
0.0664803	0.0621193	0.25097	0.230445	0.293511	0.134424	0.160471	-0.0445267	0.0484544	-0.0128958	0.225019	0.173112	0.321155	0.143056	0.222836	-0.0435914	0.0333351	-0.00478511	0.152909	0.0930626	0.29979	0.20182	0.264843	0.0480007	0.070647	-0.0446426	0.112944	0.0470876	0.25791	0.19913	0.326188	0.105965	0.179907	-0.0573583	0.0450507	0.0112183	0.197895	0.208044	0.324588	0.174079	0.292277	0.0161162	0.0866477	-0.0636405	0.137681	0.115931	0.339183	0.179352	0.277994	0.0440182
-0.0556838	0.070849	0.0495254	0.264962	0.223733	0.31926	0.143955	0.11822	-0.0429918	0.0401338	-0.0161351	0.179495	0.190279	0.328214	0.188145	0.203443	0.000295724	0.0627423	-0.060695	0.105319	0.0916003	0.317786	0.242875	0.298064	0.0791939	0.0973631	-0.0582199	0.0989275	0.0658319	0.244176	0.240894	0.319552	0.123773	0.139938	-0.0309717	0.0439242	-0.0042766	0.23615	0.172719	0.357343	0.212428	0.210618	0.0182795	0.0623128	-0.0429894	0.15575	0.154362	0.30706	0.240888	0.265535
0.0941355	-0.0624483	0.0617177	0.011374	0.233537	0.181781	0.312996	0.133357	0.127552	-0.0677995	0.0529404	-0.0229995	0.162755	0.178398	0.290507	0.185281	0.214017	0.0425065	0.0353507	-0.0984905	0.0814396	0.0660918	0.296398	0.22007	0.290988	0.0645679	0.119276	-0.0683142	0.0698066	0.0238282	0.209885	0.185641	0.32594	0.131698	0.162473	-0.0278245	0.0330505	-0.00633503	0.180632	0.138406	0.348476	0.210692	0.187756	-0.0188701	0.0302411	-0.0648835	0.147325	0.068632	0.26651	0.225622
0.0268237	0.0645201	-0.0728341	0.0712446	0.0513339	0.273793	0.21831	0.290916	0.117462	0.17458	-0.0445069	0.0263445	0.030076	0.209761	0.183913	0.331103	0.212968	0.221677	-0.0418005	0.0224656	-0.0825693	0.144402	0.1384	0.308278	0.219975	0.256356	0.0708357	0.093117	-0.0834517	0.077886	0.059301	0.262642	0.188248	0.321342	0.109741	0.119937	-0.037778	0.066039	0.00329162	0.249998	0.171037	0.34897	0.164453	0.199506	0.0171573	0.070971	-0.048098	0.145007	0.157091	0.32602
[truncated: 44 more columns]
