# Supplementary material for: Observation of the photonic Hall effect and photonic magnetoresistance in random lasers
Source: Nat Commun. 2024 May 30;15:4589. doi: 10.1038/s41467-024-48942-6 (PMC11139889; doi:10.1038/s41467-024-48942-6)
Supplement: Supplementary file 3 — Source Data [file 41467_2024_48942_MOESM3_ESM.zip › Zhijia Hu-Data/Figure S6/15uj.xls]

## Sheet: 0mT
1	0.978652	0.976788	0.9729	0.956856	0.932752	0.966712	0.976681	0.975369	0.975309	0.975624	0.964678	0.967688	0.971873	0.970816	0.969571	0.976839	0.97645	0.975069	0.974524	0.975296	0.97606	0.977569	0.976113	0.974597	0.973549	0.974599	0.973139	0.972301	0.971314	0.970388	0.969659	0.969195	0.968029	0.967114	0.966164	0.965625	0.962997	0.963022	0.960541	0.95767	0.957743	0.956631	0.953436	0.954972	0.95489	0.954462	0.95116	0.951941	0.950877
0.978652	1	0.97964	0.972658	0.950621	0.927809	0.961918	0.975133	0.972847	0.976627	0.974916	0.965765	0.967377	0.971347	0.967838	0.966767	0.974863	0.977644	0.975816	0.976714	0.974697	0.976178	0.975393	0.974616	0.973166	0.973825	0.972999	0.973024	0.971382	0.970644	0.968282	0.967552	0.96653	0.96817	0.967336	0.967686	0.965922	0.963263	0.961955	0.960771	0.956162	0.95866	0.957237	0.955871	0.955754	0.955705	0.952313	0.948984	0.948655	0.949106
0.976788	0.97964	1	0.978735	0.957987	0.930782	0.964584	0.974438	0.974267	0.976193	0.977023	0.967667	0.968815	0.971621	0.969538	0.966964	0.975499	0.976694	0.975771	0.975659	0.975578	0.975552	0.97649	0.974037	0.973204	0.972813	0.972983	0.9723	0.972432	0.969574	0.9686	0.96569	0.967267	0.966609	0.966535	0.966687	0.966666	0.962842	0.96291	0.959461	0.95594	0.956739	0.957906	0.955322	0.956865	0.955015	0.95231	0.947183	0.948318	0.947282
0.9729	0.972658	0.978735	1	0.974906	0.945618	0.968256	0.974494	0.970744	0.974503	0.974483	0.969253	0.968627	0.97171	0.969518	0.968483	0.973203	0.974322	0.972773	0.973869	0.974069	0.974737	0.974341	0.971751	0.969541	0.969439	0.969544	0.970957	0.969493	0.968423	0.9666	0.965423	0.963904	0.96439	0.962654	0.963602	0.964056	0.962089	0.960847	0.958106	0.953494	0.95378	0.952374	0.951316	0.951772	0.952684	0.949401	0.946496	0.944335	0.943897
0.956856	0.950621	0.957987	0.974906	1	0.974976	0.974674	0.962827	0.958723	0.958542	0.96253	0.95977	0.957465	0.959341	0.96072	0.95815	0.959118	0.956213	0.955939	0.956077	0.958186	0.957736	0.957716	0.954173	0.952116	0.948681	0.951547	0.951092	0.952391	0.950759	0.949149	0.948403	0.948265	0.945712	0.944345	0.944485	0.946357	0.944053	0.94472	0.939636	0.936402	0.934207	0.933779	0.931012	0.932603	0.932878	0.931994	0.928018	0.925542	0.923968
0.932752	0.927809	0.930782	0.945618	0.974976	1	0.975817	0.946388	0.939821	0.939475	0.943092	0.945636	0.942109	0.943354	0.944953	0.944056	0.941473	0.937181	0.936351	0.937327	0.938863	0.93882	0.937252	0.935715	0.933031	0.929758	0.931747	0.930687	0.932757	0.932951	0.930885	0.931989	0.931837	0.930133	0.92738	0.928306	0.92863	0.927592	0.928761	0.924207	0.92133	0.919268	0.916622	0.914941	0.915424	0.916866	0.916238	0.913454	0.910044	0.908014
0.966712	0.961918	0.964584	0.968256	0.974674	0.975817	1	0.979162	0.974317	0.971621	0.973047	0.968777	0.970253	0.972004	0.970813	0.969208	0.973199	0.971367	0.970965	0.970554	0.971229	0.970606	0.971362	0.967988	0.967101	0.963898	0.965041	0.963278	0.964836	0.964058	0.964719	0.963157	0.963492	0.961918	0.960477	0.960233	0.960221	0.957864	0.959787	0.956066	0.953258	0.952546	0.951759	0.948961	0.949967	0.949246	0.948242	0.944152	0.943601	0.94183
0.976681	0.975133	0.974438	0.974494	0.962827	0.946388	0.979162	1	0.98765	0.983562	0.980136	0.974419	0.976107	0.980593	0.977949	0.977758	0.982422	0.981892	0.978791	0.979247	0.979187	0.979655	0.978923	0.976848	0.975381	0.973548	0.971894	0.971619	0.971496	0.970984	0.970071	0.969356	0.968161	0.968644	0.968184	0.968776	0.965889	0.963869	0.965076	0.963135	0.95818	0.95912	0.95758	0.956123	0.955268	0.953803	0.951693	0.948729	0.947356	0.947468
0.975369	0.972847	0.974267	0.970744	0.958723	0.939821	0.974317	0.98765	1	0.988051	0.982169	0.974832	0.977675	0.980017	0.979362	0.978099	0.982648	0.981763	0.980274	0.979967	0.978958	0.978078	0.977643	0.973976	0.974995	0.972464	0.971068	0.969817	0.971102	0.969768	0.96921	0.967744	0.967878	0.967301	0.968364	0.968286	0.965817	0.961815	0.964106	0.961803	0.957193	0.958685	0.9588	0.95579	0.955512	0.951857	0.950265	0.946133	0.94663	0.945254
0.975309	0.976627	0.976193	0.974503	0.958542	0.939475	0.971621	0.983562	0.988051	1	0.987844	0.979101	0.979324	0.981661	0.978596	0.977535	0.983225	0.984192	0.981682	0.981895	0.980568	0.981016	0.979706	0.976248	0.976673	0.975987	0.973996	0.973547	0.973467	0.972687	0.971741	0.970774	0.970471	0.97107	0.971769	0.972206	0.969293	0.965268	0.96668	0.964671	0.959804	0.961771	0.961282	0.959567	0.958705	0.956441	0.953761	0.950252	0.950846	0.950325
0.975624	0.974916	0.977023	0.974483	0.96253	0.943092	0.973047	0.980136	0.982169	0.987844	1	0.987495	0.983141	0.981593	0.979256	0.977274	0.982308	0.98243	0.981581	0.981319	0.9804	0.979675	0.979311	0.975617	0.975606	0.973538	0.973349	0.972642	0.973519	0.971186	0.971559	0.969438	0.969215	0.968323	0.969304	0.969863	0.968752	0.964228	0.965914	0.962802	0.959144	0.959743	0.95939	0.957417	0.95888	0.955691	0.952724	0.948489	0.949389	0.947485
0.964678	0.965765	0.967667	0.969253	0.95977	0.945636	0.968777	0.974419	0.974832	0.979101	0.987495	1	0.988409	0.981609	0.978047	0.976149	0.977271	0.976478	0.974549	0.974647	0.974712	0.974207	0.972227	0.967006	0.96699	0.965364	0.964138	0.964392	0.965899	0.964762	0.964188	0.961765	0.9604	0.960445	0.961602	0.963466	0.962506	0.958087	0.959735	0.957325	0.952961	0.953223	0.953014	0.951802	0.952247	0.949376	0.945571	0.942124	0.941582	0.939286
0.967688	0.967377	0.968815	0.968627	0.957465	0.942109	0.970253	0.976107	0.977675	0.979324	0.983141	0.988409	1	0.99004	0.982265	0.978683	0.981065	0.978613	0.977594	0.977096	0.977009	0.976786	0.976323	0.970601	0.970443	0.967765	0.967288	0.967267	0.969315	0.967372	0.967757	0.964223	0.963495	0.963558	0.965643	0.966462	0.966077	0.961877	0.964169	0.961074	0.95684	0.95681	0.958336	0.956077	0.955767	0.951503	0.94932	0.945044	0.945316	0.942454
0.971873	0.971347	0.971621	0.97171	0.959341	0.943354	0.972004	0.980593	0.980017	0.981661	0.981593	0.981609	0.99004	1	0.988913	0.983777	0.98344	0.981141	0.978593	0.979084	0.978946	0.980557	0.979588	0.975457	0.974308	0.971524	0.970207	0.971265	0.971607	0.970579	0.970578	0.968533	0.966807	0.967262	0.967963	0.969009	0.967629	0.964878	0.966126	0.963675	0.958483	0.959067	0.958761	0.957094	0.956352	0.953522	0.951265	0.947972	0.947575	0.946006
0.970816	0.967838	0.969538	0.969518	0.96072	0.944953	0.970813	0.977949	0.979362	0.978596	0.979256	0.978047	0.982265	0.988913	1	0.991324	0.984239	0.978647	0.976821	0.974817	0.975572	0.975822	0.975559	0.971639	0.971812	0.967642	0.966821	0.96653	0.967868	0.966608	0.966473	0.963585	0.963056	0.962384	0.963333	0.964215	0.962607	0.959487	0.961765	0.959088	0.954042	0.95338	0.953226	0.951071	0.951648	0.948284	0.947613	0.94413	0.944029	0.941906
0.969571	0.966767	0.966964	0.968483	0.95815	0.944056	0.969208	0.977758	0.978099	0.977535	0.977274	0.976149	0.978683	0.983777	0.991324	1	0.987952	0.979358	0.974619	0.973267	0.973282	0.974416	0.972835	0.970596	0.970155	0.967043	0.96563	0.96659	0.966727	0.965934	0.964788	0.962906	0.961617	0.962869	0.963294	0.963911	0.961387	0.95935	0.960979	0.959371	0.953868	0.953664	0.952349	0.94988	0.950516	0.948731	0.947785	0.945294	0.9442	0.942093
0.976839	0.974863	0.975499	0.973203	0.959118	0.941473	0.973199	0.982422	0.982648	0.983225	0.982308	0.977271	0.981065	0.98344	0.984239	0.987952	1	0.989705	0.983908	0.982008	0.981323	0.981654	0.980791	0.979237	0.979427	0.976814	0.976024	0.97608	0.975894	0.975437	0.975175	0.972841	0.972888	0.973374	0.974764	0.974865	0.972809	0.970005	0.972106	0.970071	0.966945	0.966314	0.964998	0.96261	0.963471	0.9614	0.960439	0.956945	0.956899	0.954394
0.97645	0.977644	0.976694	0.974322	0.956213	0.937181	0.971367	0.981892	0.981763	0.984192	0.98243	0.976478	0.978613	0.981141	0.978647	0.979358	0.989705	1	0.990103	0.986113	0.982648	0.983351	0.982213	0.980486	0.980404	0.979448	0.978733	0.978687	0.977933	0.978045	0.976958	0.974905	0.975513	0.975191	0.975899	0.976938	0.974658	0.972044	0.97247	0.971965	0.968592	0.968894	0.968016	0.965703	0.966278	0.964011	0.961835	0.958468	0.958115	0.957869
0.975069	0.975816	0.975771	0.972773	0.955939	0.936351	0.970965	0.978791	0.980274	0.981682	0.981581	0.974549	0.977594	0.978593	0.976821	0.974619	0.983908	0.990103	1	0.989748	0.983548	0.981873	0.981882	0.979781	0.980477	0.979125	0.979394	0.977431	0.977944	0.976687	0.976738	0.973712	0.974991	0.974635	0.975973	0.976415	0.976073	0.97257	0.973682	0.971526	0.968609	0.968978	0.969887	0.967147	0.967992	0.964842	0.962905	0.958883	0.959953	0.959343
0.974524	0.976714	0.975659	0.973869	0.956077	0.937327	0.970554	0.979247	0.979967	0.981895	0.981319	0.974647	0.977096	0.979084	0.974817	0.973267	0.982008	0.986113	0.989748	1	0.989112	0.985048	0.982226	0.980315	0.97997	0.980054	0.979382	0.978961	0.97942	0.978779	0.978139	0.976179	0.97569	0.976061	0.977439	0.97888	0.976873	0.973878	0.974007	0.972742	0.969194	0.970639	0.970697	0.969682	0.969373	0.966504	0.963724	0.960285	0.960398	0.96116
0.975296	0.974697	0.975578	0.974069	0.958186	0.938863	0.971229	0.979187	0.978958	0.980568	0.9804	0.974712	0.977009	0.978946	0.975572	0.973282	0.981323	0.982648	0.983548	0.989112	1	0.989348	0.984865	0.9801	0.979644	0.978272	0.979619	0.979075	0.980437	0.979198	0.979115	0.976483	0.975972	0.97591	0.976859	0.977374	0.976606	0.973498	0.974372	0.972136	0.968649	0.969609	0.969741	0.967725	0.967276	0.964438	0.963719	0.959916	0.960215	0.959167
0.97606	0.976178	0.975552	0.974737	0.957736	0.93882	0.970606	0.979655	0.978078	0.981016	0.979675	0.974207	0.976786	0.980557	0.975822	0.974416	0.981654	0.983351	0.981873	0.985048	0.989348	1	0.989459	0.98366	0.981311	0.980653	0.980568	0.98068	0.981061	0.980511	0.980132	0.978966	0.977033	0.977779	0.977398	0.978277	0.97758	0.975331	0.975579	0.973799	0.969647	0.971172	0.970563	0.968302	0.967762	0.966883	0.965623	0.962908	0.962512	0.962344
0.977569	0.975393	0.97649	0.974341	0.957716	0.937252	0.971362	0.978923	0.977643	0.979706	0.979311	0.972227	0.976323	0.979588	0.975559	0.972835	0.980791	0.982213	0.981882	0.982226	0.984865	0.989459	1	0.98892	0.985331	0.982248	0.98208	0.981559	0.982789	0.980705	0.98195	0.980494	0.979577	0.978899	0.979511	0.979667	0.979423	0.977417	0.978031	0.976182	0.972852	0.973065	0.973698	0.970949	0.97142	0.969937	0.969105	0.965657	0.966819	0.966127
0.976113	0.974616	0.974037	0.971751	0.954173	0.935715	0.967988	0.976848	0.973976	0.976248	0.975617	0.967006	0.970601	0.975457	0.971639	0.970596	0.979237	0.980486	0.979781	0.980315	0.9801	0.98366	0.98892	1	0.990196	0.985495	0.983849	0.983823	0.983249	0.98273	0.982735	0.982877	0.982499	0.981464	0.980137	0.980573	0.979553	0.979702	0.97908	0.97844	0.975402	0.976038	0.974376	0.97312	0.973153	0.974425	0.973039	0.970761	0.970663	0.970957
0.974597	0.973166	0.973204	0.969541	0.952116	0.933031	0.967101	0.975381	0.974995	0.976673	0.975606	0.96699	0.970443	0.974308	0.971812	0.970155	0.979427	0.980404	0.980477	0.97997	0.979644	0.981311	0.985331	0.990196	1	0.98916	0.98502	0.982997	0.983166	0.982516	0.983101	0.982195	0.982357	0.981307	0.981168	0.981413	0.980495	0.979452	0.980433	0.979007	0.976482	0.977357	0.976972	0.975199	0.975844	0.975288	0.9741	0.971136	0.972296	0.971916
0.973549	0.973825	0.972813	0.969439	0.948681	0.929758	0.963898	0.973548	0.972464	0.975987	0.973538	0.965364	0.967765	0.971524	0.967642	0.967043	0.976814	0.979448	0.979125	0.980054	0.978272	0.980653	0.982248	0.985495	0.98916	1	0.988966	0.985498	0.983473	0.982721	0.982989	0.982338	0.982151	0.982202	0.982135	0.982563	0.981222	0.980471	0.980788	0.980522	0.978146	0.979194	0.978547	0.977393	0.977451	0.977038	0.97428	0.972329	0.973933	0.974653
0.974599	0.972999	0.972983	0.969544	0.951547	0.931747	0.965041	0.971894	0.971068	0.973996	0.973349	0.964138	0.967288	0.970207	0.966821	0.96563	0.976024	0.978733	0.979394	0.979382	0.979619	0.980568	0.98208	0.983849	0.98502	0.988966	1	0.990625	0.986951	0.985176	0.985529	0.984418	0.985129	0.984208	0.983778	0.982278	0.982411	0.981881	0.98156	0.981127	0.980545	0.980757	0.979284	0.977629	0.979066	0.978608	0.9771	0.975522	0.976773	0.976714
0.973139	0.973024	0.9723	0.970957	0.951092	0.930687	0.963278	0.971619	0.969817	0.973547	0.972642	0.964392	0.967267	0.971265	0.96653	0.96659	0.97608	0.978687	0.977431	0.978961	0.979075	0.98068	0.981559	0.983823	0.982997	0.985498	0.990625	1	0.990814	0.98819	0.986567	0.985297	0.98555	0.984862	0.984109	0.983703	0.983293	0.98377	0.98211	0.981932	0.979976	0.981461	0.979723	0.978888	0.979041	0.980074	0.977772	0.976909	0.976811	0.977455
0.972301	0.971382	0.972432	0.969493	0.952391	0.932757	0.964836	0.971496	0.971102	0.973467	0.973519	0.965899	0.969315	0.971607	0.967868	0.966727	0.975894	0.977933	0.977944	0.97942	0.980437	0.981061	0.982789	0.983249	0.983166	0.983473	0.986951	0.990814	1	0.991899	0.988745	0.9863	0.986188	0.984993	0.985145	0.984768	0.985459	0.984061	0.983439	0.983586	0.981959	0.982224	0.981388	0.980022	0.981196	0.980213	0.979358	0.977031	0.977883	0.977435
0.971314	0.970644	0.969574	0.968423	0.950759	0.932951	0.964058	0.970984	0.969768	0.972687	0.971186	0.964762	0.967372	0.970579	0.966608	0.965934	0.975437	0.978045	0.976687	0.978779	0.979198	0.980511	0.980705	0.98273	0.982516	0.982721	0.985176	0.98819	0.991899	1	0.991305	0.987627	0.986245	0.985326	0.983927	0.984825	0.984412	0.984068	0.983415	0.983682	0.981976	0.98251	0.981287	0.9802	0.980836	0.980767	0.979508	0.977396	0.977088	0.976856
0.970388	0.968282	0.9686	0.9666	0.949149	0.930885	0.964719	0.970071	0.96921	0.971741	0.971559	0.964188	0.967757	0.970578	0.966473	0.964788	0.975175	0.976958	0.976738	0.978139	0.979115	0.980132	0.98195	0.982735	0.983101	0.982989	0.985529	0.986567	0.988745	0.991305	1	0.991176	0.988271	0.985804	0.984915	0.984383	0.984628	0.983892	0.984695	0.984153	0.983656	0.983765	0.982434	0.980908	0.981847	0.981279	0.980345	0.978074	0.979362	0.978338
0.969659	0.967552	0.96569	0.965423	0.948403	0.931989	0.963157	0.969356	0.967744	0.970774	0.969438	0.961765	0.964223	0.968533	0.963585	0.962906	0.972841	0.974905	0.973712	0.976179	0.976483	0.978966	0.980494	0.982877	0.982195	0.982338	0.984418	0.985297	0.9863	0.987627	0.991176	1	0.99106	0.987655	0.98426	0.98335	0.983108	0.984154	0.983701	0.983925	0.982711	0.982869	0.980913	0.979221	0.980365	0.981579	0.980289	0.979048	0.978549	0.979141
0.969195	0.96653	0.967267	0.963904	0.948265	0.931837	0.963492	0.968161	0.967878	0.970471	0.969215	0.9604	0.963495	0.966807	0.963056	0.961617	0.972888	0.975513	0.974991	0.97569	0.975972	0.977033	0.979577	0.982499	0.982357	0.982151	0.985129	0.98555	0.986188	0.986245	0.988271	0.99106	1	0.991452	0.986824	0.983599	0.98396	0.984866	0.98455	0.984451	0.983999	0.984143	0.982217	0.980258	0.981737	0.982186	0.981615	0.979793	0.979431	0.97942
0.968029	0.96817	0.966609	0.96439	0.945712	0.930133	0.961918	0.968644	0.967301	0.97107	0.968323	0.960445	0.963558	0.967262	0.962384	0.962869	0.973374	0.975191	0.974635	0.976061	0.97591	0.977779	0.978899	0.981464	0.981307	0.982202	0.984208	0.984862	0.984993	0.985326	0.985804	0.987655	0.991452	1	0.990294	0.985981	0.984187	0.984848	0.98478	0.984856	0.983942	0.985205	0.983065	0.981531	0.981361	0.98217	0.981337	0.980038	0.979683	0.979031
0.967114	0.967336	0.966535	0.962654	0.944345	0.92738	0.960477	0.968184	0.968364	0.971769	0.969304	0.961602	0.965643	0.967963	0.963333	0.963294	0.974764	0.975899	0.975973	0.977439	0.976859	0.977398	0.979511	0.980137	0.981168	0.982135	0.983778	0.984109	0.985145	0.983927	0.984915	0.98426	0.986824	0.990294	1	0.991999	0.987249	0.985269	0.986092	0.985674	0.9845	0.985151	0.98512	0.983551	0.983346	0.981286	0.98121	0.97945	0.980217	0.979263
0.966164	0.967686	0.966687	0.963602	0.944485	0.928306	0.960233	0.968776	0.968286	0.972206	0.969863	0.963466	0.966462	0.969009	0.964215	0.963911	0.974865	0.976938	0.976415	0.97888	0.977374	0.978277	0.979667	0.980573	0.981413	0.982563	0.982278	0.983703	0.984768	0.984825	0.984383	0.98335	0.983599	0.985981	0.991999	1	0.990942	0.986586	0.986146	0.985502	0.982764	0.983549	0.984256	0.983702	0.982856	0.981206	0.979605	0.978006	0.979042	0.979093
0.965625	0.965922	0.966666	0.964056	0.946357	0.92863	0.960221	0.965889	0.965817	0.969293	0.968752	0.962506	0.966077	0.967629	0.962607	0.961387	0.972809	0.974658	0.976073	0.976873	0.976606	0.97758	0.979423	0.979553	0.980495	0.981222	0.982411	0.983293	0.985459	0.984412	0.984628	0.983108	0.98396	0.984187	0.987249	0.990942	1	0.991152	0.987447	0.984665	0.982976	0.983252	0.983701	0.982547	0.983319	0.981816	0.981102	0.978908	0.978958	0.978154
0.962997	0.963263	0.962842	0.962089	0.944053	0.927592	0.957864	0.963869	0.961815	0.965268	0.964228	0.958087	0.961877	0.964878	0.959487	0.95935	0.970005	0.972044	0.97257	0.973878	0.973498	0.975331	0.977417	0.979702	0.979452	0.980471	0.981881	0.98377	0.984061	0.984068	0.983892	0.984154	0.984866	0.984848	0.985269	0.986586	0.991152	1	0.991364	0.986706	0.984104	0.984215	0.983403	0.982867	0.983139	0.983775	0.983118	0.982353	0.981235	0.980735
0.963022	0.961955	0.96291	0.960847	0.94472	0.928761	0.959787	0.965076	0.964106	0.96668	0.965914	0.959735	0.964169	0.966126	0.961765	0.960979	0.972106	0.97247	0.973682	0.974007	0.974372	0.975579	0.978031	0.97908	0.980433	0.980788	0.98156	0.98211	0.983439	0.983415	0.984695	0.983701	0.98455	0.98478	0.986092	0.986146	0.987447	0.991364	1	0.991494	0.98714	0.985868	0.98468	0.983672	0.984238	0.982835	0.982672	0.980432	0.981601	0.979972
0.960541	0.960771	0.959461	0.958106	0.939636	0.924207	0.956066	0.963135	0.961803	0.964671	0.962802	0.957325	0.961074	0.963675	0.959088	0.959371	0.970071	0.971965	0.971526	0.972742	0.972136	0.973799	0.976182	0.97844	0.979007	0.980522	0.981127	0.981932	0.983586	0.983682	0.984153	0.983925	0.984451	0.984856	0.985674	0.985502	0.984665	0.986706	0.991494	1	0.992001	0.988872	0.985298	0.984251	0.984288	0.983145	0.982382	0.981661	0.981976	0.981446
0.95767	0.956162	0.95594	0.953494	0.936402	0.92133	0.953258	0.95818	0.957193	0.959804	0.959144	0.952961	0.95684	0.958483	0.954042	0.953868	0.966945	0.968592	0.968609	0.969194	0.968649	0.969647	0.972852	0.975402	0.976482	0.978146	0.980545	0.979976	0.981959	0.981976	0.983656	0.982711	0.983999	0.983942	0.9845	0.982764	0.982976	0.984104	0.98714	0.992001	1	0.992022	0.986976	0.985024	0.985037	0.983839	0.983641	0.982798	0.983689	0.982159
0.957743	0.95866	0.956739	0.95378	0.934207	0.919268	0.952546	0.95912	0.958685	0.961771	0.959743	0.953223	0.95681	0.959067	0.95338	0.953664	0.966314	0.968894	0.968978	0.970639	0.969609	0.971172	0.973065	0.976038	0.977357	0.979194	0.980757	0.981461	0.982224	0.98251	0.983765	0.982869	0.984143	0.985205	0.985151	0.983549	0.983252	0.984215	0.985868	0.988872	0.992022	1	0.990977	0.987126	0.985035	0.98442	0.983508	0.983305	0.983474	0.98328
0.956631	0.957237	0.957906	0.952374	0.933779	0.916622	0.951759	0.95758	0.9588	0.961282	0.95939	0.953014	0.958336	0.958761	0.953226	0.952349	0.964998	0.968016	0.969887	0.970697	0.969741	0.970563	0.973698	0.974376	0.976972	0.978547	0.979284	0.979723	0.981388	0.981287	0.982434	0.980913	0.982217	0.983065	0.98512	0.984256	0.983701	0.983403	0.98468	0.985298	0.986976	0.990977	1	0.992225	0.987632	0.983508	0.983277	0.981332	0.982987	0.982822
0.953436	0.955871	0.955322	0.951316	0.931012	0.914941	0.948961	0.956123	0.95579	0.959567	0.957417	0.951802	0.956077	0.957094	0.951071	0.94988	0.96261	0.965703	0.967147	0.969682	0.967725	0.968302	0.970949	0.97312	0.975199	0.977393	0.977629	0.978888	0.980022	0.9802	0.980908	0.979221	0.980258	0.981531	0.983551	0.983702	0.982547	0.982867	0.983672	0.984251	0.985024	0.987126	0.992225	1	0.991373	0.985411	0.983206	0.981487	0.98216	0.982356
0.954972	0.955754	0.956865	0.951772	0.932603	0.915424	0.949967	0.955268	0.955512	0.958705	0.95888	0.952247	0.955767	0.956352	0.951648	0.950516	0.963471	0.966278	0.967992	0.969373	0.967276	0.967762	0.97142	0.973153	0.975844	0.977451	0.979066	0.979041	0.981196	0.980836	0.981847	0.980365	0.981737	0.981361	0.983346	0.982856	0.983319	0.983139	0.984238	0.984288	0.985037	0.985035	0.987632	0.991373	1	0.989678	0.985418	0.98187	0.982566	0.981982
0.95489	0.955705	0.955015	0.952684	0.932878	0.916866	0.949246	0.953803	0.951857	0.956441	0.955691	0.949376	0.951503	0.953522	0.948284	0.948731	0.9614	0.964011	0.964842	0.966504	0.964438	0.966883	0.969937	0.974425	0.975288	0.977038	0.978608	0.980074	0.980213	0.980767	0.981279	0.981579	0.982186	0.98217	0.981286	0.981206	0.981816	0.983775	0.982835	0.983145	0.983839	0.98442	0.983508	0.985411	0.989678	1	0.991436	0.987136	0.984263	0.983217
0.954462	0.952313	0.95231	0.949401	0.931994	0.916238	0.948242	0.951693	0.950265	0.953761	0.952724	0.945571	0.94932	0.951265	0.947613	0.947785	0.960439	0.961835	0.962905	0.963724	0.963719	0.965623	0.969105	0.973039	0.9741	0.97428	0.9771	0.977772	0.979358	0.979508	0.980345	0.980289	0.981615	0.981337	0.98121	0.979605	0.981102	0.983118	0.982672	0.982382	0.983641	0.983508	0.983277	0.983206	0.985418	0.991436	1	0.991336	0.986573	0.983653
0.95116	0.948984	0.947183	0.946496	0.928018	0.913454	0.944152	0.948729	0.946133	0.950252	0.948489	0.942124	0.945044	0.947972	0.94413	0.945294	0.956945	0.958468	0.958883	0.960285	0.959916	0.962908	0.965657	0.970761	0.971136	0.972329	0.975522	0.976909	0.977031	0.977396	0.978074	0.979048	0.979793	0.980038	0.97945	0.978006	0.978908	0.982353	0.980432	0.981661	0.982798	0.983305	0.981332	0.981487	0.98187	0.987136	0.991336	1	0.990822	0.986282
0.951941	0.948655	0.948318	0.944335	0.925542	0.910044	0.943601	0.947356	0.94663	0.950846	0.949389	0.941582	0.945316	0.947575	0.944029	0.9442	0.956899	0.958115	0.959953	0.960398	0.960215	0.962512	0.966819	0.970663	0.972296	0.973933	0.976773	0.976811	0.977883	0.977088	0.979362	0.978549	0.979431	0.979683	0.980217	0.979042	0.978958	0.981235	0.981601	0.981976	0.983689	0.983474	0.982987	0.98216	0.982566	0.984263	0.986573	0.990822	1	0.991639
0.950877	0.949106	0.947282	0.943897	0.923968	0.908014	0.94183	0.947468	0.945254	0.950325	0.947485	0.939286	0.942454	0.946006	0.941906	0.942093	0.954394	0.957869	0.959343	0.96116	0.959167	0.962344	0.966127	0.970957	0.971916	0.974653	0.976714	0.977455	0.977435	0.976856	0.978338	0.979141	0.97942	0.979031	0.979263	0.979093	0.978154	0.980735	0.979972	0.981446	0.982159	0.98328	0.982822	0.982356	0.981982	0.983217	0.983653	0.986282	0.991639	1
0.949665	0.94832	0.948585	0.944179	0.924483	0.908876	0.941891	0.946539	0.946804	0.950791	0.948804	0.940453	0.944724	0.946762	0.942321	0.941824	0.954763	0.958494	0.96051	0.96133	0.959054	0.960921	0.966028	0.968905	0.971413	0.973166	0.975614	0.975428	0.97698	0.975586	0.977175	0.977403	0.978456	0.978406	0.979941	0.979953	0.97934	0.98044	0.980525	0.981194	0.982522	0.983305	0.984983	0.983882	0.983993	0.9835	0.98358	0.983943	0.987707	0.991452
0.944434	0.946013	0.945146	0.941295	0.918591	0.904582	0.938471	0.944403	0.944352	0.949523	0.946416	0.93942	0.943397	0.94551	0.939518	0.939448	0.953383	0.957822	0.959208	0.961413	0.957843	0.960051	0.962822	0.965922	0.968713	0.971409	0.9731	0.974218	0.974873	0.974795	0.975956	0.976129	0.976888	0.977878	0.978374	0.979358	0.978382	0.97981	0.979695	0.981242	0.981765	0.983318	0.984613	0.984962	0.984063	0.983195	0.981938	0.982429	0.983905	0.985576
0.942991	0.943798	0.94508	0.940191	0.918679	0.901673	0.936737	0.942384	0.942672	0.947239	0.946021	0.938001	0.942548	0.944017	0.938104	0.937384	0.952402	0.955264	0.957808	0.959684	0.957935	0.959027	0.962962	0.965291	0.968202	0.969772	0.973273	0.974377	0.975798	0.974513	0.976638	0.976126	0.977091	0.977228	0.978969	0.979024	0.978568	0.979854	0.980249	0.980598	0.981693	0.982839	0.984113	0.984265	0.983819	0.982418	0.982004	0.982058	0.98407	0.983519
0.941671	0.941174	0.940745	0.937855	0.916364	0.900864	0.933635	0.938963	0.936992	0.941363	0.939694	0.931959	0.935606	0.938523	0.933177	0.933593	0.947602	0.950305	0.952231	0.954038	0.953235	0.954997	0.959136	0.964288	0.96484	0.967481	0.97129	0.973741	0.974178	0.974188	0.974526	0.975326	0.975678	0.976141	0.975585	0.975775	0.97649	0.979315	0.978176	0.978967	0.979243	0.980069	0.979549	0.980368	0.980596	0.982435	0.982116	0.983492	0.984116	0.983875
0.939089	0.93759	0.938116	0.933677	0.91204	0.896187	0.931154	0.936056	0.936887	0.940168	0.938608	0.931224	0.936317	0.938558	0.932986	0.932168	0.946984	0.949142	0.95148	0.952341	0.951366	0.952853	0.957541	0.961151	0.963568	0.965534	0.968216	0.97028	0.971328	0.971151	0.972523	0.971962	0.973173	0.972174	0.974455	0.974406	0.975763	0.977519	0.97742	0.977744	0.97859	0.978917	0.979345	0.979978	0.980669	0.980477	0.98049	0.980505	0.982933	0.981773
0.933382	0.933724	0.933013	0.929066	0.905622	0.890791	0.925744	0.932752	0.93301	0.937343	0.934672	0.929111	0.933195	0.935985	0.929581	0.929738	0.943783	0.946246	0.947345	0.949087	0.947406	0.949512	0.95372	0.957222	0.960138	0.963482	0.964204	0.966774	0.967874	0.96823	0.969529	0.969426	0.969802	0.97043	0.971692	0.972588	0.971812	0.974343	0.974572	0.976475	0.977886	0.978523	0.977629	0.978681	0.977966	0.977662	0.977487	0.978802	0.981496	0.98062
0.936803	0.934511	0.934239	0.929203	0.90803	0.891909	0.927228	0.933225	0.933959	0.936566	0.935292	0.928521	0.932763	0.93481	0.929188	0.928456	0.943522	0.945551	0.947737	0.949211	0.948926	0.950355	0.95476	0.957712	0.960555	0.963371	0.965891	0.967586	0.969187	0.96889	0.970413	0.970936	0.97194	0.971342	0.971828	0.971649	0.972839	0.974621	0.974434	0.976012	0.978753	0.979423	0.978947	0.978324	0.978101	0.977732	0.978916	0.980055	0.983087	0.982061
0.936918	0.935899	0.934165	0.929564	0.906504	0.892719	0.927656	0.934601	0.934497	0.938034	0.936171	0.929447	0.933261	0.93523	0.928736	0.929403	0.944757	0.946872	0.94824	0.949953	0.948379	0.950658	0.954739	0.959195	0.96153	0.964427	0.966021	0.968223	0.969118	0.968779	0.970818	0.971428	0.972186	0.972855	0.971954	0.97309	0.972782	0.975079	0.975032	0.976889	0.978618	0.980014	0.979304	0.979042	0.978073	0.978625	0.978403	0.97957	0.981981	0.981737
0.934794	0.933492	0.933847	0.926876	0.9033	0.888317	0.925175	0.932601	0.934113	0.937345	0.935958	0.928112	0.933047	0.934233	0.9269	0.926373	0.943307	0.945796	0.947778	0.948438	0.946489	0.948536	0.953235	0.956896	0.960584	0.963659	0.965058	0.966487	0.967947	0.966574	0.969631	0.968843	0.969695	0.970128	0.971703	0.972719	0.972474	0.973102	0.974082	0.975351	0.978016	0.979262	0.97918	0.978179	0.977553	0.977047	0.976482	0.976867	0.980449	0.979945
0.93406	0.933563	0.933379	0.927205	0.901543	0.886034	0.922249	0.930536	0.931658	0.935825	0.933591	0.9256	0.93008	0.932265	0.924625	0.924358	0.940698	0.94419	0.945719	0.947454	0.945983	0.948199	0.952211	0.955959	0.959245	0.963391	0.965159	0.967196	0.968021	0.967957	0.968891	0.968369	0.969264	0.96975	0.970023	0.971111	0.970943	0.972761	0.97217	0.97395	0.976529	0.97894	0.977343	0.977541	0.976237	0.977355	0.975998	0.976904	0.979638	0.979659
0.937665	0.935791	0.936933	0.931498	0.908675	0.892233	0.927345	0.932202	0.933301	0.937826	0.936566	0.92828	0.933043	0.934976	0.927915	0.926993	0.942573	0.946303	0.949034	0.950435	0.949344	0.950935	0.955721	0.959165	0.962223	0.965197	0.968175	0.969852	0.970622	0.969592	0.971064	0.970464	0.972168	0.971872	0.972574	0.972564	0.974277	0.975682	0.974855	0.975205	0.978284	0.978767	0.97893	0.978429	0.979032	0.979463	0.978532	0.978751	0.98155	0.980432
0.938855	0.939124	0.937773	0.935514	0.913437	0.897926	0.930896	0.935158	0.93455	0.940725	0.938638	0.931234	0.935584	0.93879	0.930794	0.929824	0.944631	0.949465	0.951788	0.953506	0.951513	0.954154	0.957378	0.96194	0.963968	0.967047	0.969873	0.971762	0.971929	0.971868	0.973052	0.973249	0.973917	0.97458	0.974277	0.974364	0.975431	0.977991	0.976787	0.977231	0.979028	0.980237	0.979688	0.979519	0.98023	0.98184	0.980346	0.981268	0.983069	0.981903
0.938313	0.937105	0.938533	0.93535	0.91445	0.898451	0.932849	0.935568	0.935497	0.939	0.938863	0.930964	0.935668	0.937418	0.930452	0.928804	0.944084	0.948384	0.951724	0.952905	0.952482	0.953685	0.957808	0.961799	0.963775	0.966132	0.970323	0.970093	0.971898	0.971758	0.973786	0.973079	0.973857	0.973154	0.973639	0.973577	0.975556	0.976806	0.976146	0.976406	0.979086	0.979327	0.97974	0.978869	0.979995	0.981026	0.980946	0.981228	0.982776	0.981383
0.938733	0.939465	0.939692	0.936281	0.91471	0.899917	0.933927	0.939073	0.9382	0.942698	0.940128	0.933897	0.937833	0.940808	0.934282	0.934467	0.94829	0.951444	0.952986	0.954695	0.953137	0.956425	0.959655	0.9633	0.965279	0.96834	0.968439	0.970167	0.971329	0.971289	0.97342	0.973655	0.97398	0.974834	0.975414	0.976059	0.976223	0.978733	0.978663	0.979503	0.980093	0.980623	0.98058	0.981141	0.980699	0.980589	0.980077	0.981201	0.981835	0.980817
0.938665	0.936507	0.937234	0.932227	0.913178	0.897039	0.93232	0.936776	0.936935	0.939633	0.937172	0.93112	0.935974	0.938429	0.932033	0.931933	0.946218	0.948157	0.950282	0.951097	0.95038	0.952976	0.958451	0.961389	0.963922	0.965701	0.967038	0.967424	0.969477	0.969018	0.971551	0.971306	0.973314	0.973104	0.974112	0.973516	0.973373	0.975375	0.976858	0.977331	0.978973	0.979359	0.980566	0.980259	0.980188	0.979463	0.980347	0.980019	0.982259	0.980716
0.935409	0.935143	0.933602	0.928954	0.90701	0.89318	0.927003	0.933173	0.932621	0.936611	0.932958	0.926131	0.930949	0.934953	0.927625	0.927576	0.942456	0.945629	0.945947	0.947787	0.945931	0.949353	0.954512	0.958821	0.961669	0.96507	0.965132	0.965922	0.966827	0.967614	0.96991	0.97039	0.971368	0.972502	0.971988	0.972362	0.970755	0.973823	0.974338	0.976091	0.977175	0.978123	0.977703	0.978134	0.977095	0.97853	0.97861	0.979584	0.981662	0.981316
0.93529	0.933504	0.934221	0.927194	0.905783	0.891352	0.926121	0.931398	0.932419	0.937067	0.933873	0.925854	0.931079	0.933923	0.927355	0.926657	0.942467	0.944816	0.946822	0.948046	0.946515	0.948129	0.953585	0.957372	0.961319	0.963325	0.965534	0.965212	0.966894	0.966649	0.970052	0.969642	0.971109	0.97092	0.972215	0.971619	0.970568	0.972412	0.97389	0.97496	0.977793	0.978495	0.978756	0.978638	0.97802	0.977251	0.977897	0.977649	0.98102	0.980019
0.931216	0.932538	0.930539	0.925676	0.902607	0.88876	0.922177	0.92916	0.928504	0.934316	0.930557	0.923566	0.927882	0.930787	0.922774	0.922929	0.937977	0.941515	0.943253	0.946673	0.943287	0.945978	0.949848	0.954719	0.95791	0.96201	0.963215	0.964092	0.96561	0.964923	0.966072	0.967154	0.968226	0.969502	0.969755	0.970135	0.969037	0.971297	0.970909	0.972678	0.975147	0.977469	0.976432	0.977148	0.97618	0.976634	0.975571	0.976991	0.978327	0.979034
0.930232	0.929929	0.930658	0.924855	0.903549	0.887423	0.922656	0.927125	0.927787	0.932202	0.931026	0.922439	0.926945	0.928087	0.921087	0.920248	0.936539	0.939954	0.944059	0.945783	0.944373	0.945208	0.948661	0.952901	0.956574	0.959943	0.963143	0.963222	0.965336	0.96403	0.966751	0.965633	0.967087	0.967916	0.968929	0.968949	0.96975	0.970285	0.970671	0.971063	0.974478	0.975659	0.976167	0.976174	0.97703	0.975326	0.974967	0.975332	0.97805	0.976988
0.925442	0.929144	0.927921	0.923901	0.899943	0.885634	0.919362	0.925185	0.924451	0.930292	0.927303	0.92185	0.926214	0.928177	0.91996	0.918816	0.933211	0.938132	0.941895	0.945176	0.942679	0.94533	0.946985	0.950963	0.954153	0.958718	0.960145	0.962138	0.963302	0.963158	0.964781	0.963736	0.964074	0.965357	0.966148	0.968202	0.968322	0.970034	0.969908	0.970398	0.972066	0.974452	0.974341	0.976221	0.975166	0.974529	0.972656	0.973895	0.975691	0.976121
0.926483	0.927813	0.928516	0.923128	0.901255	0.886047	0.92135	0.925047	0.92536	0.929404	0.928116	0.921426	0.927164	0.929149	0.921958	0.919722	0.935131	0.937821	0.942257	0.944178	0.943435	0.945391	0.94952	0.951545	0.955683	0.957771	0.959802	0.961171	0.96373	0.962413	0.965509	0.963716	0.964556	0.965343	0.968083	0.968402	0.968626	0.969677	0.971584	0.97077	0.972416	0.973656	0.975194	0.97506	0.975151	0.974113	0.974579	0.973979	0.976768	0.975518
0.92634	0.928649	0.926833	0.923328	0.900988	0.887582	0.920853	0.925137	0.92403	0.928552	0.925643	0.920935	0.923163	0.92692	0.920396	0.918751	0.933255	0.936292	0.93917	0.942782	0.941525	0.94426	0.948278	0.951909	0.954334	0.957142	0.958555	0.960139	0.96166	0.962127	0.963924	0.964341	0.964083	0.964965	0.965471	0.966563	0.965769	0.967736	0.968091	0.970079	0.970274	0.972307	0.972704	0.973647	0.972207	0.973875	0.9735	0.975155	0.976135	0.975552
0.928706	0.928164	0.927957	0.922029	0.901685	0.886923	0.922192	0.925352	0.925515	0.92897	0.926786	0.919053	0.922975	0.926054	0.920226	0.918533	0.934305	0.93693	0.941028	0.942366	0.941685	0.944105	0.950331	0.953689	0.956964	0.958589	0.959452	0.959283	0.962492	0.962793	0.965953	0.965505	0.967175	0.965846	0.96673	0.966693	0.967261	0.969371	0.970342	0.97151	0.973166	0.973794	0.974339	0.973214	0.973144	0.972529	0.973677	0.973602	0.976904	0.976288
0.925481	0.927243	0.923998	0.91897	0.894416	0.881211	0.916308	0.922678	0.921899	0.926139	0.923261	0.915529	0.919048	0.922386	0.915478	0.915441	0.93207	0.934881	0.937208	0.939586	0.937023	0.9407	0.945424	0.950888	0.953566	0.957318	0.95645	0.956801	0.958802	0.958675	0.960882	0.961708	0.962227	0.963589	0.963698	0.964456	0.963162	0.966103	0.965548	0.968024	0.969285	0.970775	0.970825	0.971001	0.969767	0.970225	0.96909	0.970761	0.973046	0.973617
0.926222	0.926049	0.924807	0.917909	0.895605	0.880348	0.915806	0.920975	0.923035	0.926545	0.925242	0.91611	0.919902	0.920466	0.915472	0.914807	0.932074	0.934387	0.938417	0.939139	0.937798	0.938894	0.944637	0.948543	0.953488	0.955676	0.957686	0.956917	0.960008	0.958614	0.961382	0.960218	0.963059	0.963459	0.965895	0.964045	0.963929	0.964729	0.965168	0.966828	0.969203	0.97099	0.9722	0.97159	0.971583	0.969325	0.970318	0.9707	0.973819	0.974233
0.923865	0.925622	0.92292	0.918941	0.894064	0.878867	0.914226	0.920803	0.920521	0.925225	0.922508	0.914916	0.917506	0.918929	0.912776	0.913498	0.928901	0.933956	0.936637	0.938467	0.934819	0.937246	0.941665	0.947489	0.950676	0.954896	0.957489	0.957838	0.958971	0.958678	0.959903	0.959656	0.962037	0.963684	0.964326	0.963493	0.96266	0.964868	0.963332	0.966417	0.968561	0.971357	0.97158	0.971708	0.970943	0.970926	0.969685	0.972336	0.974021	0.975169
0.923301	0.923653	0.9237	0.917972	0.89663	0.880356	0.913112	0.917288	0.918621	0.922449	0.921989	0.913274	0.916606	0.917053	0.912231	0.910967	0.927151	0.931685	0.936601	0.938198	0.935246	0.935573	0.941158	0.945541	0.949246	0.952884	0.957986	0.957971	0.959937	0.959277	0.960453	0.959559	0.961885	0.962002	0.963519	0.962733	0.964043	0.964964	0.963872	0.964868	0.969025	0.9704	0.972056	0.971514	0.971873	0.97067	0.971107	0.970618	0.972529	0.972856
0.915579	0.91855	0.918466	0.914724	0.89112	0.87545	0.906733	0.911485	0.910642	0.916171	0.915011	0.909313	0.91087	0.912564	0.90661	0.905033	0.920233	0.926668	0.930324	0.93366	0.930212	0.932417	0.936662	0.941923	0.94329	0.949107	0.952154	0.954085	0.954862	0.954859	0.955671	0.956283	0.957056	0.957318	0.957729	0.959075	0.959022	0.962475	0.959318	0.961446	0.964187	0.966377	0.966999	0.968358	0.968679	0.969317	0.968048	0.968912	0.970116	0.970752
0.918089	0.917979	0.919658	0.915818	0.893636	0.87756	0.910613	0.911807	0.911439	0.915862	0.916564	0.908552	0.913076	0.913955	0.907734	0.905409	0.923066	0.927931	0.931689	0.932694	0.932259	0.933977	0.939976	0.94311	0.94598	0.949634	0.953818	0.955405	0.956773	0.955457	0.958338	0.958199	0.958857	0.958076	0.959338	0.958857	0.961051	0.963711	0.962534	0.962658	0.966217	0.967303	0.967595	0.967453	0.968855	0.969754	0.970052	0.969924	0.971918	0.97129
0.915514	0.915841	0.915729	0.913969	0.890659	0.876976	0.909573	0.913175	0.91139	0.916483	0.913943	0.90702	0.911808	0.91402	0.906024	0.906433	0.921782	0.925996	0.928295	0.931509	0.929092	0.932934	0.937469	0.942634	0.944243	0.948465	0.951001	0.953352	0.954605	0.954375	0.955699	0.957365	0.95731	0.956788	0.956978	0.958251	0.959769	0.96357	0.961578	0.962693	0.964183	0.966257	0.965132	0.966168	0.966106	0.968873	0.969162	0.970719	0.970803	0.970786
0.918372	0.916306	0.91693	0.912139	0.890729	0.876776	0.912248	0.913419	0.913084	0.916361	0.916899	0.909946	0.914286	0.914964	0.90808	0.906878	0.923933	0.927347	0.930584	0.932459	0.930736	0.932873	0.939225	0.942361	0.946315	0.948799	0.951545	0.951399	0.954777	0.954013	0.956586	0.956448	0.957593	0.957163	0.958768	0.958589	0.959499	0.961837	0.961869	0.962723	0.965839	0.966259	0.967967	0.966337	0.967174	0.968509	0.969697	0.969364	0.971924	0.970379
0.91879	0.916894	0.913284	0.910407	0.888104	0.875559	0.908064	0.912801	0.910929	0.915256	0.912587	0.905445	0.908442	0.910717	0.904857	0.905965	0.921415	0.924952	0.926629	0.92924	0.927598	0.931239	0.936475	0.944013	0.945622	0.949529	0.950608	0.95141	0.952119	0.953311	0.954842	0.956988	0.957946	0.957844	0.956441	0.956575	0.956583	0.960439	0.959981	0.962964	0.965274	0.967338	0.965471	0.964637	0.963572	0.967574	0.968521	0.97032	0.971271	0.971681
0.917966	0.912914	0.910212	0.90508	0.884802	0.868166	0.902012	0.905697	0.904193	0.908318	0.906156	0.895851	0.898858	0.901857	0.897328	0.896004	0.914383	0.918782	0.921464	0.92278	0.921952	0.922904	0.931629	0.939039	0.94067	0.944282	0.94901	0.947815	0.949435	0.948148	0.950346	0.95214	0.955145	0.954156	0.953333	0.950612	0.952049	0.954509	0.953743	0.956225	0.96063	0.961242	0.960262	0.958575	0.959303	0.961812	0.964317	0.965581	0.968173	0.968441
0.91278	0.911119	0.907323	0.90492	0.880204	0.864785	0.896559	0.902616	0.900301	0.906477	0.902761	0.893991	0.895846	0.89991	0.894459	0.894273	0.910782	0.916615	0.918389	0.921273	0.91781	0.920272	0.926475	0.935955	0.936487	0.942424	0.94593	0.946424	0.945131	0.945592	0.946244	0.948614	0.950859	0.952037	0.949806	0.949059	0.948888	0.951814	0.948537	0.952501	0.95613	0.958127	0.956733	0.956779	0.955703	0.95926	0.959271	0.963362	0.964052	0.965946
0.911892	0.910487	0.911597	0.904679	0.882066	0.86428	0.899041	0.903701	0.904943	0.909982	0.909541	0.899426	0.902274	0.902572	0.897428	0.895838	0.91487	0.918805	0.923266	0.924306	0.923032	0.923768	0.929544	0.934585	0.938369	0.942395	0.946695	0.945698	0.94727	0.945699	0.948924	0.947914	0.949637	0.950251	0.953443	0.951919	0.953088	0.953108	0.953314	0.953187	0.957869	0.959192	0.960841	0.960083	0.959972	0.959514	0.96034	0.960617	0.964069	0.964492
0.907364	0.909438	0.908743	0.907573	0.88378	0.868528	0.899229	0.903501	0.90157	0.908332	0.907609	0.901924	0.903262	0.903141	0.897066	0.89696	0.913101	0.918858	0.921431	0.925355	0.923001	0.925454	0.928853	0.934155	0.935346	0.941298	0.945361	0.947162	0.94836	0.947047	0.948301	0.948853	0.948769	0.949703	0.95041	0.951548	0.951601	0.954628	0.952251	0.954245	0.956317	0.958002	0.957153	0.959546	0.96007	0.962897	0.961537	0.962588	0.962296	0.963445
0.90643	0.906847	0.909879	0.905941	0.884277	0.866121	0.899573	0.901543	0.899864	0.904594	0.905873	0.897622	0.901789	0.900342	0.893669	0.892189	0.910845	0.916225	0.92046	0.923135	0.922485	0.923075	0.928294	0.931919	0.934421	0.938243	0.943468	0.943503	0.946497	0.945242	0.94876	0.947717	0.948565	0.947974	0.949477	0.949253	0.951525	0.952677	0.952235	0.952164	0.955026	0.956006	0.957292	0.957447	0.959073	0.959253	0.95942	0.958974	0.959991	0.959132
0.90397	0.907247	0.906731	0.906695	0.881564	0.866057	0.898558	0.903133	0.899957	0.905446	0.902715	0.898389	0.900912	0.903201	0.894389	0.894135	0.910339	0.915287	0.917833	0.922964	0.921012	0.924084	0.927235	0.932409	0.933672	0.938365	0.939214	0.941708	0.943824	0.943848	0.946537	0.946574	0.945019	0.945508	0.946957	0.948921	0.948444	0.952509	0.951502	0.953143	0.953623	0.955332	0.955354	0.956236	0.955509	0.957991	0.957197	0.957659	0.957371	0.958732
0.899815	0.900559	0.90065	0.895674	0.874077	0.858284	0.893993	0.896034	0.895288	0.899281	0.897897	0.89212	0.89679	0.897897	0.892001	0.889563	0.906102	0.910413	0.914424	0.916963	0.917107	0.918256	0.925267	0.927552	0.930109	0.933593	0.934496	0.934359	0.939687	0.937449	0.942983	0.941128	0.942929	0.940795	0.944839	0.944149	0.944503	0.946085	0.947376	0.94957	0.951935	0.950897	0.952882	0.95264	0.952625	0.950842	0.952683	0.952588	0.955759	0.954684
0.898608	0.900401	0.895719	0.896206	0.871013	0.857836	0.889785	0.896612	0.891705	0.896172	0.892346	0.887284	0.888531	0.893205	0.886393	0.886163	0.901336	0.907011	0.909573	0.912667	0.910092	0.915222	0.921298	0.926856	0.928253	0.932323	0.929899	0.931498	0.932562	0.933935	0.935766	0.937982	0.938151	0.939232	0.938091	0.938879	0.93546	0.940943	0.939964	0.944751	0.944413	0.944457	0.94591	0.947121	0.945755	0.947152	0.944953	0.947939	0.949807	0.951309
0.897933	0.893051	0.893482	0.8856	0.864176	0.848774	0.885443	0.888266	0.887094	0.889128	0.888518	0.877266	0.881858	0.88275	0.879392	0.877759	0.896167	0.900851	0.906111	0.906396	0.904829	0.904762	0.913492	0.920423	0.924063	0.926498	0.928112	0.925359	0.928315	0.926726	0.930542	0.930568	0.934401	0.93366	0.935659	0.933797	0.932722	0.933115	0.935127	0.936269	0.939432	0.940132	0.943337	0.940705	0.94243	0.941843	0.942926	0.9437	0.946275	0.946816
0.887336	0.889958	0.885683	0.88128	0.853745	0.837408	0.872178	0.878632	0.874544	0.88252	0.878072	0.868668	0.867979	0.872359	0.86693	0.866459	0.884611	0.891935	0.89325	0.896434	0.891998	0.895411	0.901966	0.910255	0.911797	0.918487	0.917558	0.916546	0.916802	0.917056	0.917572	0.921265	0.923641	0.924676	0.92448	0.924222	0.921826	0.923974	0.92137	0.925458	0.926926	0.931431	0.933159	0.931816	0.930022	0.931896	0.931377	0.934462	0.934925	0.939299
0.877573	0.878138	0.879847	0.867782	0.844036	0.824338	0.860689	0.864045	0.864366	0.869033	0.870062	0.859505	0.861703	0.86006	0.857497	0.854631	0.87393	0.881603	0.889122	0.888895	0.886593	0.884795	0.893476	0.898091	0.902745	0.906894	0.912085	0.908866	0.911547	0.905861	0.908805	0.908367	0.91449	0.913152	0.917172	0.915157	0.916429	0.914474	0.913219	0.914881	0.919474	0.92134	0.925154	0.923197	0.925238	0.921784	0.921946	0.923273	0.927427	0.928765
0.861656	0.870073	0.864795	0.865838	0.831663	0.814489	0.849369	0.855795	0.851676	0.862353	0.860364	0.854323	0.852731	0.851935	0.845204	0.844446	0.860582	0.871556	0.87537	0.882104	0.876931	0.878389	0.881274	0.888123	0.88842	0.896935	0.898882	0.900378	0.900401	0.898218	0.89914	0.900432	0.901126	0.904523	0.904107	0.906734	0.905087	0.906464	0.901143	0.905261	0.905534	0.910078	0.912125	0.914437	0.913216	0.914672	0.910824	0.912716	0.91221	0.915418
[truncated: 44 more columns]

## Sheet: 50mT
1	0.973056	0.966594	0.959145	0.897113	0.740184	0.865091	0.963981	0.971291	0.969233	0.965083	0.941737	0.956746	0.959932	0.945801	0.944286	0.968451	0.968693	0.966975	0.964916	0.962809	0.962245	0.962648	0.95865	0.957398	0.957092	0.955963	0.951969	0.950984	0.948225	0.94681	0.942045	0.938827	0.940069	0.938908	0.940951	0.943037	0.941688	0.941042	0.938177	0.93424	0.934141	0.932382	0.929205	0.932049	0.933384	0.935103	0.930773	0.927765	0.931385
0.973056	1	0.973965	0.966023	0.896954	0.737558	0.861689	0.965529	0.970201	0.971359	0.965556	0.942429	0.955353	0.961203	0.942	0.941489	0.967461	0.970521	0.966247	0.96762	0.964124	0.965397	0.964611	0.962371	0.958708	0.960629	0.957454	0.955337	0.952613	0.949482	0.946219	0.944123	0.940604	0.94433	0.94142	0.943958	0.945153	0.944562	0.942451	0.939647	0.934366	0.937158	0.935527	0.933998	0.934743	0.93576	0.935436	0.933117	0.929938	0.934729
0.966594	0.973965	1	0.973942	0.907074	0.74683	0.868719	0.964617	0.969951	0.969	0.968838	0.946476	0.961278	0.962497	0.943863	0.939682	0.964667	0.965499	0.965646	0.967138	0.967261	0.966251	0.966537	0.963209	0.961684	0.960511	0.958654	0.955321	0.953203	0.948862	0.945908	0.94302	0.939375	0.942562	0.942199	0.943555	0.945793	0.943739	0.941021	0.93726	0.933733	0.936618	0.93674	0.934338	0.934775	0.933081	0.933862	0.930246	0.927986	0.930428
0.959145	0.966023	0.973942	1	0.936364	0.794561	0.900265	0.971237	0.968413	0.967799	0.968139	0.951984	0.965531	0.968695	0.951724	0.948534	0.965251	0.96439	0.96421	0.969652	0.968497	0.969447	0.968979	0.968402	0.966075	0.96493	0.962791	0.960174	0.957242	0.954913	0.950165	0.948437	0.942672	0.947654	0.946858	0.949005	0.949761	0.948203	0.945426	0.94375	0.939315	0.943159	0.942069	0.941134	0.940173	0.938781	0.938509	0.935984	0.93307	0.934982
0.897113	0.896954	0.907074	0.936364	1	0.93487	0.976627	0.932982	0.914385	0.908264	0.920422	0.919456	0.923861	0.920933	0.919534	0.914672	0.914677	0.906631	0.909772	0.913431	0.919389	0.919355	0.917286	0.912032	0.912394	0.909715	0.907378	0.902242	0.901308	0.898447	0.896198	0.893752	0.888671	0.893519	0.896291	0.894917	0.895287	0.894568	0.89549	0.890336	0.888192	0.888242	0.887011	0.884874	0.883737	0.882753	0.883901	0.880656	0.878687	0.879484
0.740184	0.737558	0.74683	0.794561	0.93487	1	0.962166	0.799864	0.761455	0.75615	0.775172	0.791459	0.783529	0.77553	0.785776	0.785096	0.767925	0.75509	0.759351	0.764133	0.772639	0.772635	0.76782	0.76163	0.762631	0.759494	0.757267	0.753875	0.751689	0.751269	0.748941	0.748702	0.742675	0.747955	0.751402	0.749649	0.748193	0.748013	0.751464	0.747342	0.746572	0.744143	0.740056	0.738441	0.735839	0.737078	0.738549	0.736293	0.735234	0.736176
0.865091	0.861689	0.868719	0.900265	0.976627	0.962166	1	0.911773	0.884522	0.877463	0.890865	0.892967	0.894611	0.889488	0.891635	0.88992	0.887419	0.876441	0.880093	0.882417	0.888032	0.888338	0.886669	0.881491	0.882484	0.879177	0.876643	0.872623	0.871247	0.869213	0.867928	0.866506	0.861687	0.865876	0.868571	0.866794	0.867499	0.866491	0.868777	0.86471	0.863989	0.861675	0.858179	0.85578	0.855449	0.85595	0.858556	0.854329	0.853501	0.853981
0.963981	0.965529	0.964617	0.971237	0.932982	0.799864	0.911773	1	0.980682	0.974064	0.972893	0.956914	0.967992	0.971777	0.957245	0.954787	0.971706	0.969284	0.966889	0.969944	0.969089	0.972191	0.971285	0.969924	0.967219	0.966843	0.963494	0.961227	0.958409	0.956499	0.953822	0.951823	0.946062	0.949574	0.948869	0.950083	0.950865	0.951553	0.950914	0.947933	0.943479	0.944313	0.94188	0.940814	0.940041	0.940353	0.940984	0.939517	0.935059	0.938337
0.971291	0.970201	0.969951	0.968413	0.914385	0.761455	0.884522	0.980682	1	0.982934	0.97658	0.953312	0.967275	0.970436	0.957186	0.953309	0.976043	0.974096	0.973431	0.972805	0.97158	0.971742	0.973802	0.970976	0.970968	0.970694	0.968804	0.965166	0.963958	0.960608	0.959136	0.955937	0.952243	0.954305	0.954733	0.955258	0.957085	0.955691	0.955146	0.952338	0.948374	0.948636	0.94701	0.944722	0.946313	0.945868	0.946687	0.943315	0.94053	0.943552
0.969233	0.971359	0.969	0.967799	0.908264	0.75615	0.877463	0.974064	0.982934	1	0.981326	0.956344	0.965879	0.969814	0.954313	0.952842	0.975757	0.976804	0.974687	0.975723	0.971055	0.971959	0.972566	0.970998	0.968565	0.971089	0.968972	0.968454	0.965958	0.964575	0.960409	0.957234	0.954046	0.956879	0.956462	0.95935	0.959566	0.959298	0.957577	0.955246	0.951412	0.952473	0.950146	0.948546	0.949261	0.949776	0.948336	0.94531	0.942055	0.947242
0.965083	0.965556	0.968838	0.968139	0.920422	0.775172	0.890865	0.972893	0.97658	0.981326	1	0.977216	0.97863	0.971432	0.958579	0.954426	0.972702	0.971154	0.9716	0.973899	0.974421	0.972328	0.971769	0.969534	0.967484	0.968381	0.966166	0.962782	0.96023	0.958095	0.954486	0.951042	0.947997	0.951973	0.952753	0.954208	0.955138	0.954454	0.952357	0.948934	0.945742	0.947578	0.945634	0.943946	0.943522	0.942615	0.942476	0.938543	0.935962	0.939376
0.941737	0.942429	0.946476	0.951984	0.919456	0.791459	0.892967	0.956914	0.953312	0.956344	0.977216	1	0.979409	0.961793	0.951802	0.95036	0.955779	0.950531	0.95125	0.954959	0.957089	0.955919	0.950705	0.948064	0.943629	0.945279	0.942067	0.940547	0.936318	0.935437	0.930443	0.928253	0.923329	0.928036	0.927825	0.928998	0.929349	0.928591	0.927122	0.924534	0.921073	0.92224	0.919193	0.918506	0.916482	0.915972	0.916964	0.914003	0.909429	0.912772
0.956746	0.955353	0.961278	0.965531	0.923861	0.783529	0.894611	0.967992	0.967275	0.965879	0.97863	0.979409	1	0.980815	0.964045	0.957048	0.968885	0.964411	0.965055	0.968127	0.970799	0.970594	0.969191	0.964719	0.961946	0.961812	0.960416	0.957461	0.955271	0.953125	0.948966	0.946349	0.942259	0.947613	0.947258	0.947375	0.949744	0.948154	0.947008	0.943295	0.939919	0.941478	0.940013	0.938527	0.938517	0.936982	0.937753	0.933999	0.93188	0.93334
0.959932	0.961203	0.962497	0.968695	0.920933	0.77553	0.889488	0.971777	0.970436	0.969814	0.971432	0.961793	0.980815	1	0.974522	0.965796	0.973279	0.968647	0.967262	0.971187	0.97152	0.973073	0.973093	0.970851	0.96655	0.965755	0.964319	0.962982	0.961502	0.959017	0.954534	0.951487	0.947234	0.951677	0.951351	0.952275	0.953072	0.953664	0.951925	0.94828	0.943709	0.94576	0.9443	0.943989	0.94301	0.942694	0.942755	0.940117	0.937154	0.940502
0.945801	0.942	0.943863	0.951724	0.919534	0.785776	0.891635	0.957245	0.957186	0.954313	0.958579	0.951802	0.964045	0.974522	1	0.985	0.96684	0.953247	0.952949	0.954736	0.95844	0.958578	0.95706	0.953847	0.951553	0.949659	0.947653	0.944924	0.944096	0.941156	0.937528	0.932293	0.928439	0.932982	0.934687	0.934745	0.935451	0.936155	0.934609	0.930434	0.926567	0.926905	0.924426	0.922696	0.922508	0.922691	0.924375	0.920813	0.917661	0.919312
0.944286	0.941489	0.939682	0.948534	0.914672	0.785096	0.88992	0.954787	0.953309	0.952842	0.954426	0.95036	0.957048	0.965796	0.985	1	0.971775	0.955866	0.953068	0.954368	0.95482	0.955504	0.952197	0.949428	0.946263	0.94731	0.943509	0.942613	0.940369	0.939415	0.934127	0.930735	0.926944	0.93186	0.932043	0.933452	0.933595	0.933961	0.932687	0.929121	0.925137	0.92514	0.921149	0.919529	0.91977	0.922263	0.922041	0.919277	0.914208	0.916805
0.968451	0.967461	0.964667	0.965251	0.914677	0.767925	0.887419	0.971706	0.976043	0.975757	0.972702	0.955779	0.968885	0.973279	0.96684	0.971775	1	0.984069	0.97991	0.977798	0.975326	0.974207	0.974302	0.971633	0.969779	0.971999	0.969846	0.968184	0.966913	0.964986	0.962029	0.958603	0.957469	0.959229	0.959863	0.96134	0.962858	0.960697	0.959933	0.957443	0.954418	0.953663	0.950465	0.948062	0.950681	0.952914	0.953361	0.949611	0.945121	0.948288
0.968693	0.970521	0.965499	0.96439	0.906631	0.75509	0.876441	0.969284	0.974096	0.976804	0.971154	0.950531	0.964411	0.968647	0.953247	0.955866	0.984069	1	0.986968	0.9814	0.974536	0.974081	0.973513	0.972159	0.969644	0.973722	0.972493	0.971797	0.969582	0.969187	0.965197	0.962381	0.961746	0.963474	0.962323	0.966374	0.967295	0.965145	0.963256	0.961509	0.958236	0.957945	0.955043	0.952694	0.954749	0.957935	0.958778	0.955051	0.949805	0.955041
0.966975	0.966247	0.965646	0.96421	0.909772	0.759351	0.880093	0.966889	0.973431	0.974687	0.9716	0.95125	0.965055	0.967262	0.952949	0.953068	0.97991	0.986968	1	0.984982	0.976601	0.973345	0.97346	0.970495	0.968568	0.971885	0.9724	0.971314	0.968694	0.967257	0.965262	0.961705	0.961095	0.962334	0.962153	0.965349	0.967072	0.964113	0.962375	0.960065	0.958034	0.956861	0.954812	0.952275	0.955436	0.956635	0.958204	0.954286	0.949624	0.953441
0.964916	0.96762	0.967138	0.969652	0.913431	0.764133	0.882417	0.969944	0.972805	0.975723	0.973899	0.954959	0.968127	0.971187	0.954736	0.954368	0.977798	0.9814	0.984982	1	0.984001	0.980187	0.977933	0.975177	0.972946	0.976193	0.97467	0.974752	0.971693	0.969222	0.966653	0.965114	0.962855	0.965871	0.965402	0.967015	0.968049	0.966967	0.965409	0.963818	0.96023	0.961152	0.958978	0.957715	0.958448	0.95933	0.959392	0.957391	0.952152	0.955568
0.962809	0.964124	0.967261	0.968497	0.919389	0.772639	0.888032	0.969089	0.97158	0.971055	0.974421	0.957089	0.970799	0.97152	0.95844	0.95482	0.975326	0.974536	0.976601	0.984001	1	0.987299	0.981061	0.975997	0.973753	0.974238	0.972787	0.970458	0.969306	0.965327	0.964099	0.961497	0.959829	0.962735	0.962507	0.962955	0.964244	0.963235	0.962079	0.959276	0.95613	0.957678	0.95587	0.954091	0.954989	0.954597	0.95578	0.953779	0.950244	0.952095
0.962245	0.965397	0.966251	0.969447	0.919355	0.772635	0.888338	0.972191	0.971742	0.971959	0.972328	0.955919	0.970594	0.973073	0.958578	0.955504	0.974207	0.974081	0.973345	0.980187	0.987299	1	0.986415	0.980187	0.976646	0.976305	0.973672	0.973307	0.971276	0.968757	0.967107	0.965486	0.962959	0.965493	0.964292	0.96476	0.966214	0.966181	0.964983	0.962488	0.959111	0.960714	0.95831	0.957184	0.957322	0.957889	0.959035	0.957103	0.952618	0.955502
0.962648	0.964611	0.966537	0.968979	0.917286	0.76782	0.886669	0.971285	0.973802	0.972566	0.971769	0.950705	0.969191	0.973093	0.95706	0.952197	0.974302	0.973513	0.97346	0.977933	0.981061	0.986415	1	0.986926	0.982004	0.980295	0.978493	0.976329	0.976284	0.9743	0.974103	0.970934	0.968591	0.970915	0.970168	0.970148	0.972115	0.970772	0.970798	0.968583	0.965314	0.966356	0.96438	0.963103	0.964141	0.963446	0.965487	0.963529	0.960772	0.962172
0.95865	0.962371	0.963209	0.968402	0.912032	0.76163	0.881491	0.969924	0.970976	0.970998	0.969534	0.948064	0.964719	0.970851	0.953847	0.949428	0.971633	0.972159	0.970495	0.975177	0.975997	0.980187	0.986926	1	0.988111	0.983779	0.980452	0.978079	0.977505	0.975799	0.975348	0.973911	0.970254	0.973054	0.971808	0.972738	0.972726	0.972917	0.972262	0.970969	0.967782	0.970005	0.967892	0.966851	0.966511	0.966396	0.966783	0.966418	0.964498	0.9653
0.957398	0.958708	0.961684	0.966075	0.912394	0.762631	0.882484	0.967219	0.970968	0.968565	0.967484	0.943629	0.961946	0.96655	0.951553	0.946263	0.969779	0.969644	0.968568	0.972946	0.973753	0.976646	0.982004	0.988111	1	0.987396	0.982246	0.977172	0.977553	0.974256	0.974567	0.973788	0.970988	0.972964	0.972834	0.97259	0.972532	0.972755	0.973099	0.971265	0.968945	0.970906	0.969097	0.968042	0.968245	0.965722	0.967504	0.96654	0.965918	0.966145
0.957092	0.960629	0.960511	0.96493	0.909715	0.759494	0.879177	0.966843	0.970694	0.971089	0.968381	0.945279	0.961812	0.965755	0.949659	0.94731	0.971999	0.973722	0.971885	0.976193	0.974238	0.976305	0.980295	0.983779	0.987396	1	0.98802	0.98286	0.980453	0.977773	0.97643	0.976484	0.975095	0.977295	0.975977	0.976589	0.976961	0.977086	0.976204	0.975131	0.972599	0.974562	0.97237	0.971424	0.971543	0.970563	0.970596	0.969871	0.968121	0.969978
0.955963	0.957454	0.958654	0.962791	0.907378	0.757267	0.876643	0.963494	0.968804	0.968972	0.966166	0.942067	0.960416	0.964319	0.947653	0.943509	0.969846	0.972493	0.9724	0.97467	0.972787	0.973672	0.978493	0.980452	0.982246	0.98802	1	0.988043	0.984762	0.981143	0.980151	0.979133	0.978788	0.979821	0.979275	0.98022	0.981456	0.981277	0.9804	0.978288	0.976635	0.976354	0.976062	0.974513	0.975387	0.974078	0.974448	0.973454	0.972115	0.973625
0.951969	0.955337	0.955321	0.960174	0.902242	0.753875	0.872623	0.961227	0.965166	0.968454	0.962782	0.940547	0.957461	0.962982	0.944924	0.942613	0.968184	0.971797	0.971314	0.974752	0.970458	0.973307	0.976329	0.978079	0.977172	0.98286	0.988043	1	0.990272	0.985621	0.9817	0.980556	0.979459	0.980774	0.980214	0.982197	0.982321	0.982179	0.980799	0.979235	0.976819	0.976824	0.977279	0.976898	0.977506	0.977705	0.976613	0.97616	0.973208	0.975986
0.950984	0.952613	0.953203	0.957242	0.901308	0.751689	0.871247	0.958409	0.963958	0.965958	0.96023	0.936318	0.955271	0.961502	0.944096	0.940369	0.966913	0.969582	0.968694	0.971693	0.969306	0.971276	0.976284	0.977505	0.977553	0.980453	0.984762	0.990272	1	0.990393	0.985855	0.982554	0.981961	0.981464	0.981957	0.982745	0.983651	0.983111	0.982377	0.980917	0.980165	0.979866	0.980501	0.979772	0.980295	0.979876	0.979384	0.978095	0.976357	0.978038
0.948225	0.949482	0.948862	0.954913	0.898447	0.751269	0.869213	0.956499	0.960608	0.964575	0.958095	0.935437	0.953125	0.959017	0.941156	0.939415	0.964986	0.969187	0.967257	0.969222	0.965327	0.968757	0.9743	0.975799	0.974256	0.977773	0.981143	0.985621	0.990393	1	0.990194	0.985329	0.981954	0.981483	0.980541	0.982399	0.982806	0.982535	0.981515	0.981047	0.980981	0.980554	0.979462	0.978605	0.979282	0.979739	0.979406	0.978579	0.975812	0.977686
0.94681	0.946219	0.945908	0.950165	0.896198	0.748941	0.867928	0.953822	0.959136	0.960409	0.954486	0.930443	0.948966	0.954534	0.937528	0.934127	0.962029	0.965197	0.965262	0.966653	0.964099	0.967107	0.974103	0.975348	0.974567	0.97643	0.980151	0.9817	0.985855	0.990194	1	0.991538	0.985813	0.982471	0.981352	0.982386	0.983549	0.982372	0.982751	0.982628	0.982493	0.981493	0.981213	0.979809	0.980872	0.980685	0.980982	0.980594	0.97908	0.978844
0.942045	0.944123	0.94302	0.948437	0.893752	0.748702	0.866506	0.951823	0.955937	0.957234	0.951042	0.928253	0.946349	0.951487	0.932293	0.930735	0.958603	0.962381	0.961705	0.965114	0.961497	0.965486	0.970934	0.973911	0.973788	0.976484	0.979133	0.980556	0.982554	0.985329	0.991538	1	0.990145	0.98502	0.981174	0.981739	0.98176	0.981706	0.982183	0.984003	0.982779	0.982476	0.981443	0.980937	0.981086	0.980869	0.980087	0.980953	0.979525	0.980254
0.938827	0.940604	0.939375	0.942672	0.888671	0.742675	0.861687	0.946062	0.952243	0.954046	0.947997	0.923329	0.942259	0.947234	0.928439	0.926944	0.957469	0.961746	0.961095	0.962855	0.959829	0.962959	0.968591	0.970254	0.970988	0.975095	0.978788	0.979459	0.981961	0.981954	0.985813	0.990145	1	0.990549	0.983885	0.982702	0.983294	0.983062	0.984098	0.985157	0.9845	0.983358	0.982746	0.982043	0.982783	0.982004	0.982241	0.982378	0.981474	0.982294
0.940069	0.94433	0.942562	0.947654	0.893519	0.747955	0.865876	0.949574	0.954305	0.956879	0.951973	0.928036	0.947613	0.951677	0.932982	0.93186	0.959229	0.963474	0.962334	0.965871	0.962735	0.965493	0.970915	0.973054	0.972964	0.977295	0.979821	0.980774	0.981464	0.981483	0.982471	0.98502	0.990549	1	0.990102	0.986037	0.983687	0.983041	0.983372	0.984636	0.983009	0.983767	0.983067	0.98276	0.98221	0.981147	0.981085	0.981456	0.979794	0.981227
0.938908	0.94142	0.942199	0.946858	0.896291	0.751402	0.868571	0.948869	0.954733	0.956462	0.952753	0.927825	0.947258	0.951351	0.934687	0.932043	0.959863	0.962323	0.962153	0.965402	0.962507	0.964292	0.970168	0.971808	0.972834	0.975977	0.979275	0.980214	0.981957	0.980541	0.981352	0.981174	0.983885	0.990102	1	0.990885	0.985165	0.982952	0.982587	0.982168	0.98198	0.982364	0.982293	0.981469	0.981599	0.980141	0.980464	0.979538	0.978673	0.979087
0.940951	0.943958	0.943555	0.949005	0.894917	0.749649	0.866794	0.950083	0.955258	0.95935	0.954208	0.928998	0.947375	0.952275	0.934745	0.933452	0.96134	0.966374	0.965349	0.967015	0.962955	0.96476	0.970148	0.972738	0.97259	0.976589	0.98022	0.982197	0.982745	0.982399	0.982386	0.981739	0.982702	0.986037	0.990885	1	0.990537	0.985255	0.982588	0.982986	0.982213	0.982588	0.981909	0.981574	0.98164	0.981291	0.980744	0.979633	0.977356	0.978505
0.943037	0.945153	0.945793	0.949761	0.895287	0.748193	0.867499	0.950865	0.957085	0.959566	0.955138	0.929349	0.949744	0.953072	0.935451	0.933595	0.962858	0.967295	0.967072	0.968049	0.964244	0.966214	0.972115	0.972726	0.972532	0.976961	0.981456	0.982321	0.983651	0.982806	0.983549	0.98176	0.983294	0.983687	0.985165	0.990537	1	0.990919	0.986236	0.983768	0.982187	0.981065	0.981781	0.981203	0.981995	0.98159	0.981394	0.980506	0.977514	0.977716
0.941688	0.944562	0.943739	0.948203	0.894568	0.748013	0.866491	0.951553	0.955691	0.959298	0.954454	0.928591	0.948154	0.953664	0.936155	0.933961	0.960697	0.965145	0.964113	0.966967	0.963235	0.966181	0.970772	0.972917	0.972755	0.977086	0.981277	0.982179	0.983111	0.982535	0.982372	0.981706	0.983062	0.983041	0.982952	0.985255	0.990919	1	0.990985	0.98517	0.981509	0.980903	0.980369	0.980261	0.981184	0.981655	0.980737	0.980591	0.977294	0.979359
0.941042	0.942451	0.941021	0.945426	0.89549	0.751464	0.868777	0.950914	0.955146	0.957577	0.952357	0.927122	0.947008	0.951925	0.934609	0.932687	0.959933	0.963256	0.962375	0.965409	0.962079	0.964983	0.970798	0.972262	0.973099	0.976204	0.9804	0.980799	0.982377	0.981515	0.982751	0.982183	0.984098	0.983372	0.982587	0.982588	0.986236	0.990985	1	0.990898	0.985068	0.981966	0.981012	0.980749	0.981579	0.980955	0.981197	0.981306	0.97923	0.980113
0.938177	0.939647	0.93726	0.94375	0.890336	0.747342	0.86471	0.947933	0.952338	0.955246	0.948934	0.924534	0.943295	0.94828	0.930434	0.929121	0.957443	0.961509	0.960065	0.963818	0.959276	0.962488	0.968583	0.970969	0.971265	0.975131	0.978288	0.979235	0.980917	0.981047	0.982628	0.984003	0.985157	0.984636	0.982168	0.982986	0.983768	0.98517	0.990898	1	0.991255	0.986316	0.982899	0.982145	0.98171	0.981014	0.981399	0.982483	0.980374	0.980936
0.93424	0.934366	0.933733	0.939315	0.888192	0.746572	0.863989	0.943479	0.948374	0.951412	0.945742	0.921073	0.939919	0.943709	0.926567	0.925137	0.954418	0.958236	0.958034	0.96023	0.95613	0.959111	0.965314	0.967782	0.968945	0.972599	0.976635	0.976819	0.980165	0.980981	0.982493	0.982779	0.9845	0.983009	0.98198	0.982213	0.982187	0.981509	0.985068	0.991255	1	0.991579	0.984894	0.982041	0.982219	0.980961	0.981437	0.981527	0.980553	0.98146
0.934141	0.937158	0.936618	0.943159	0.888242	0.744143	0.861675	0.944313	0.948636	0.952473	0.947578	0.92224	0.941478	0.94576	0.926905	0.92514	0.953663	0.957945	0.956861	0.961152	0.957678	0.960714	0.966356	0.970005	0.970906	0.974562	0.976354	0.976824	0.979866	0.980554	0.981493	0.982476	0.983358	0.983767	0.982364	0.982588	0.981065	0.980903	0.981966	0.986316	0.991579	1	0.989719	0.984844	0.983267	0.982187	0.981228	0.981074	0.980513	0.981233
0.932382	0.935527	0.93674	0.942069	0.887011	0.740056	0.858179	0.94188	0.94701	0.950146	0.945634	0.919193	0.940013	0.9443	0.924426	0.921149	0.950465	0.955043	0.954812	0.958978	0.95587	0.95831	0.96438	0.967892	0.969097	0.97237	0.976062	0.977279	0.980501	0.979462	0.981213	0.981443	0.982746	0.983067	0.982293	0.981909	0.981781	0.980369	0.981012	0.982899	0.984894	0.989719	1	0.991815	0.986238	0.981701	0.980413	0.980532	0.980331	0.980598
0.929205	0.933998	0.934338	0.941134	0.884874	0.738441	0.85578	0.940814	0.944722	0.948546	0.943946	0.918506	0.938527	0.943989	0.922696	0.919529	0.948062	0.952694	0.952275	0.957715	0.954091	0.957184	0.963103	0.966851	0.968042	0.971424	0.974513	0.976898	0.979772	0.978605	0.979809	0.980937	0.982043	0.98276	0.981469	0.981574	0.981203	0.980261	0.980749	0.982145	0.982041	0.984844	0.991815	1	0.990896	0.984495	0.9807	0.980779	0.979576	0.97969
0.932049	0.934743	0.934775	0.940173	0.883737	0.735839	0.855449	0.940041	0.946313	0.949261	0.943522	0.916482	0.938517	0.94301	0.922508	0.91977	0.950681	0.954749	0.955436	0.958448	0.954989	0.957322	0.964141	0.966511	0.968245	0.971543	0.975387	0.977506	0.980295	0.979282	0.980872	0.981086	0.982783	0.98221	0.981599	0.98164	0.981995	0.981184	0.981579	0.98171	0.982219	0.983267	0.986238	0.990896	1	0.989932	0.984858	0.982195	0.980766	0.980805
0.933384	0.93576	0.933081	0.938781	0.882753	0.737078	0.85595	0.940353	0.945868	0.949776	0.942615	0.915972	0.936982	0.942694	0.922691	0.922263	0.952914	0.957935	0.956635	0.95933	0.954597	0.957889	0.963446	0.966396	0.965722	0.970563	0.974078	0.977705	0.979876	0.979739	0.980685	0.980869	0.982004	0.981147	0.980141	0.981291	0.98159	0.981655	0.980955	0.981014	0.980961	0.982187	0.981701	0.984495	0.989932	1	0.988762	0.984338	0.980501	0.98149
0.935103	0.935436	0.933862	0.938509	0.883901	0.738549	0.858556	0.940984	0.946687	0.948336	0.942476	0.916964	0.937753	0.942755	0.924375	0.922041	0.953361	0.958778	0.958204	0.959392	0.95578	0.959035	0.965487	0.966783	0.967504	0.970596	0.974448	0.976613	0.979384	0.979406	0.980982	0.980087	0.982241	0.981085	0.980464	0.980744	0.981394	0.980737	0.981197	0.981399	0.981437	0.981228	0.980413	0.9807	0.984858	0.988762	1	0.98974	0.983422	0.982211
0.930773	0.933117	0.930246	0.935984	0.880656	0.736293	0.854329	0.939517	0.943315	0.94531	0.938543	0.914003	0.933999	0.940117	0.920813	0.919277	0.949611	0.955051	0.954286	0.957391	0.953779	0.957103	0.963529	0.966418	0.96654	0.969871	0.973454	0.97616	0.978095	0.978579	0.980594	0.980953	0.982378	0.981456	0.979538	0.979633	0.980506	0.980591	0.981306	0.982483	0.981527	0.981074	0.980532	0.980779	0.982195	0.984338	0.98974	1	0.989397	0.984212
0.927765	0.929938	0.927986	0.93307	0.878687	0.735234	0.853501	0.935059	0.94053	0.942055	0.935962	0.909429	0.93188	0.937154	0.917661	0.914208	0.945121	0.949805	0.949624	0.952152	0.950244	0.952618	0.960772	0.964498	0.965918	0.968121	0.972115	0.973208	0.976357	0.975812	0.97908	0.979525	0.981474	0.979794	0.978673	0.977356	0.977514	0.977294	0.97923	0.980374	0.980553	0.980513	0.980331	0.979576	0.980766	0.980501	0.983422	0.989397	1	0.987592
0.931385	0.934729	0.930428	0.934982	0.879484	0.736176	0.853981	0.938337	0.943552	0.947242	0.939376	0.912772	0.93334	0.940502	0.919312	0.916805	0.948288	0.955041	0.953441	0.955568	0.952095	0.955502	0.962172	0.9653	0.966145	0.969978	0.973625	0.975986	0.978038	0.977686	0.978844	0.980254	0.982294	0.981227	0.979087	0.978505	0.977716	0.979359	0.980113	0.980936	0.98146	0.981233	0.980598	0.97969	0.980805	0.98149	0.982211	0.984212	0.987592	1
0.934185	0.935746	0.93457	0.936567	0.883045	0.73947	0.857527	0.939493	0.946322	0.948883	0.942693	0.914481	0.934964	0.94044	0.921575	0.918275	0.950401	0.955963	0.955488	0.956702	0.953773	0.955809	0.963831	0.965986	0.967526	0.970337	0.975273	0.976551	0.978324	0.977468	0.979367	0.979779	0.981625	0.98031	0.978866	0.978816	0.97937	0.980071	0.98063	0.98073	0.980732	0.979838	0.9802	0.979643	0.981851	0.981419	0.982108	0.981888	0.983052	0.988214
0.928968	0.93412	0.931544	0.938001	0.881191	0.73733	0.853871	0.937672	0.942508	0.947122	0.939722	0.91347	0.934276	0.940526	0.919783	0.91686	0.947038	0.953104	0.95232	0.955394	0.952505	0.955128	0.961704	0.966245	0.96799	0.970769	0.974735	0.975832	0.977306	0.97537	0.976244	0.977676	0.978755	0.979051	0.978073	0.978922	0.978637	0.979721	0.979638	0.979653	0.97855	0.979767	0.980388	0.981507	0.981359	0.980341	0.979855	0.980972	0.980297	0.983845
0.927095	0.928629	0.930815	0.935737	0.879595	0.73267	0.850144	0.932922	0.939355	0.942574	0.938499	0.910362	0.932761	0.936904	0.918558	0.913673	0.944279	0.948838	0.949229	0.952679	0.951067	0.952923	0.960725	0.963535	0.966118	0.967219	0.972629	0.97279	0.975778	0.97334	0.975452	0.97542	0.976786	0.976553	0.977229	0.977044	0.977267	0.97727	0.977729	0.976629	0.976213	0.977082	0.978015	0.979377	0.980817	0.978977	0.979227	0.980096	0.979525	0.97882
0.925511	0.929542	0.928799	0.933969	0.874328	0.727178	0.845982	0.933417	0.937633	0.941758	0.935974	0.909745	0.930616	0.93717	0.917794	0.914375	0.943824	0.950141	0.948781	0.953633	0.949819	0.952479	0.959775	0.964424	0.965414	0.967784	0.97067	0.972588	0.974552	0.974177	0.975431	0.97609	0.976222	0.976064	0.975693	0.976361	0.976481	0.977621	0.977272	0.977241	0.97611	0.977243	0.976739	0.978744	0.979742	0.979643	0.97922	0.980234	0.978776	0.979865
0.9242	0.925671	0.927282	0.933261	0.877418	0.731692	0.850582	0.932445	0.937418	0.93729	0.932919	0.907466	0.93112	0.936389	0.918242	0.913339	0.941298	0.945233	0.945319	0.949334	0.948833	0.951055	0.960164	0.96295	0.965239	0.965162	0.969555	0.969397	0.972089	0.970593	0.973963	0.974691	0.97506	0.974336	0.973079	0.972002	0.973289	0.974614	0.975752	0.974872	0.973937	0.974508	0.975201	0.975668	0.976968	0.975684	0.977481	0.978215	0.979049	0.978046
0.924126	0.928353	0.928022	0.933792	0.875732	0.729089	0.847226	0.933905	0.936705	0.938676	0.93309	0.908046	0.930042	0.936691	0.917857	0.913891	0.941188	0.945784	0.943799	0.948996	0.946793	0.951806	0.959687	0.964105	0.965626	0.966458	0.96949	0.968678	0.97033	0.969815	0.971881	0.973774	0.973887	0.974576	0.971687	0.971934	0.971746	0.974475	0.975028	0.974693	0.972204	0.973853	0.973254	0.973847	0.974685	0.974151	0.975475	0.977569	0.977485	0.977541
0.929634	0.931155	0.929826	0.933662	0.875162	0.727456	0.848004	0.934839	0.941356	0.941797	0.936013	0.907927	0.9309	0.936101	0.918401	0.915274	0.946182	0.951345	0.950127	0.951937	0.949434	0.952923	0.962228	0.963677	0.966403	0.967412	0.971314	0.969656	0.971664	0.971127	0.974038	0.974884	0.976306	0.975597	0.973487	0.973166	0.974167	0.975159	0.976292	0.974979	0.974162	0.974714	0.975294	0.97535	0.977764	0.97799	0.979337	0.979331	0.978988	0.979237
0.929624	0.934428	0.931319	0.935973	0.874706	0.727023	0.847006	0.937093	0.94127	0.944861	0.937165	0.911198	0.932402	0.939235	0.919729	0.91772	0.948189	0.953982	0.951872	0.954062	0.950009	0.95377	0.961226	0.965286	0.966142	0.968661	0.972315	0.972241	0.973269	0.97255	0.974009	0.976004	0.976365	0.976703	0.973837	0.974797	0.973864	0.975522	0.976006	0.976166	0.974798	0.976307	0.975982	0.975623	0.976884	0.977647	0.977856	0.978319	0.977684	0.980264
0.929787	0.932212	0.931764	0.935519	0.876729	0.72768	0.847305	0.934813	0.941969	0.942713	0.937398	0.909684	0.930889	0.936152	0.917784	0.915252	0.94581	0.949956	0.94913	0.951282	0.949929	0.951533	0.960663	0.964005	0.965586	0.967027	0.971546	0.97031	0.972286	0.970134	0.972365	0.972335	0.974015	0.974793	0.973952	0.972867	0.973519	0.973815	0.9742	0.97312	0.97323	0.973947	0.975123	0.975079	0.975939	0.974804	0.976519	0.976804	0.977254	0.978118
0.929001	0.93498	0.932202	0.937486	0.878186	0.732778	0.850577	0.937385	0.94136	0.944768	0.938176	0.91108	0.931299	0.938473	0.918708	0.916537	0.946199	0.952234	0.950639	0.954512	0.951337	0.95324	0.959702	0.96473	0.965255	0.967802	0.971946	0.972634	0.973218	0.972163	0.973183	0.973963	0.974495	0.975002	0.973543	0.974863	0.974684	0.97561	0.97453	0.974885	0.973174	0.973822	0.974497	0.976045	0.9763	0.976601	0.975383	0.976791	0.975875	0.977907
0.926558	0.929939	0.931627	0.935481	0.878458	0.730897	0.849574	0.933952	0.940268	0.942299	0.937535	0.910617	0.93179	0.936842	0.917239	0.913244	0.944521	0.950067	0.950337	0.95317	0.95108	0.953485	0.960806	0.963348	0.964064	0.965342	0.970377	0.971002	0.974115	0.972061	0.974707	0.973555	0.974495	0.972944	0.973614	0.974009	0.975156	0.97496	0.975222	0.973625	0.972732	0.972601	0.974253	0.974999	0.977385	0.975886	0.976558	0.975997	0.975231	0.976219
0.924613	0.929194	0.927255	0.934242	0.875329	0.728371	0.846892	0.933358	0.937727	0.942061	0.935324	0.908955	0.930138	0.936891	0.914166	0.911203	0.941967	0.948394	0.947111	0.951881	0.94893	0.951648	0.959312	0.9629	0.961825	0.964371	0.967689	0.970387	0.972305	0.97139	0.97281	0.97337	0.972925	0.972928	0.972136	0.973486	0.973626	0.974591	0.973649	0.973262	0.971897	0.973162	0.972745	0.97334	0.975048	0.976406	0.976407	0.97693	0.974465	0.976157
0.923022	0.922351	0.921486	0.92466	0.868052	0.721198	0.84155	0.926665	0.933297	0.934632	0.929414	0.902081	0.92562	0.931406	0.910999	0.907328	0.939818	0.943883	0.94422	0.946021	0.943994	0.945786	0.955262	0.956451	0.957329	0.957852	0.962548	0.963503	0.967623	0.966351	0.968525	0.967232	0.969061	0.967238	0.966224	0.967017	0.969615	0.96943	0.969687	0.968179	0.966858	0.966884	0.967547	0.966395	0.970132	0.971886	0.974161	0.972265	0.971029	0.971752
0.924326	0.923541	0.916838	0.921781	0.865662	0.724134	0.841932	0.927389	0.932255	0.934185	0.925244	0.900384	0.920364	0.92904	0.908468	0.909114	0.939359	0.946777	0.94444	0.946358	0.941796	0.944462	0.951295	0.953941	0.953095	0.957703	0.960799	0.963577	0.965485	0.965914	0.967746	0.966806	0.968506	0.966794	0.963752	0.96675	0.966865	0.967921	0.969319	0.96822	0.965694	0.965432	0.965751	0.965334	0.968061	0.971315	0.972846	0.973183	0.969236	0.972054
0.923961	0.921397	0.916782	0.91944	0.864276	0.720018	0.83858	0.924029	0.93181	0.933212	0.92479	0.896476	0.918508	0.9243	0.906867	0.905796	0.939993	0.944161	0.944558	0.943958	0.940145	0.940986	0.950328	0.952393	0.953766	0.956152	0.962062	0.962275	0.964865	0.963657	0.967143	0.96609	0.968328	0.965258	0.963651	0.965626	0.96655	0.966848	0.968808	0.968661	0.967652	0.965194	0.965006	0.963988	0.96847	0.968721	0.971807	0.971733	0.970049	0.971185
0.921074	0.923104	0.916694	0.921073	0.861109	0.717669	0.835306	0.924733	0.929994	0.934642	0.925234	0.898892	0.916872	0.924231	0.904853	0.905456	0.937741	0.945176	0.942215	0.944807	0.937452	0.941671	0.947583	0.953036	0.954087	0.957277	0.9619	0.963402	0.963533	0.963432	0.965428	0.966931	0.968715	0.967474	0.963817	0.966417	0.966149	0.967403	0.967391	0.967989	0.966658	0.967528	0.96717	0.967223	0.968675	0.969839	0.970009	0.97081	0.969177	0.972076
0.921032	0.922451	0.920909	0.922769	0.865464	0.718296	0.837654	0.922792	0.930015	0.931676	0.928028	0.898934	0.921062	0.923169	0.903072	0.900525	0.934595	0.940562	0.939321	0.942357	0.939439	0.940368	0.949232	0.951844	0.954475	0.955412	0.961813	0.961431	0.962833	0.960015	0.962843	0.963331	0.965896	0.965546	0.963464	0.963493	0.964109	0.963304	0.96435	0.963718	0.963148	0.964335	0.967049	0.966479	0.968238	0.967069	0.968069	0.967079	0.968643	0.97019
0.910694	0.917553	0.913085	0.919289	0.861504	0.718281	0.832972	0.919284	0.922862	0.927511	0.921184	0.894455	0.914902	0.919756	0.898594	0.896271	0.928348	0.935476	0.934077	0.93909	0.933654	0.93733	0.944624	0.94919	0.950888	0.953191	0.958793	0.959984	0.960121	0.958425	0.961017	0.963431	0.962713	0.962727	0.960451	0.961729	0.961017	0.962057	0.962146	0.962691	0.96133	0.963156	0.963968	0.966155	0.966581	0.965594	0.96435	0.965833	0.966107	0.968288
0.911871	0.914511	0.914624	0.919091	0.861502	0.71254	0.830848	0.915588	0.923652	0.925479	0.920342	0.891104	0.914876	0.920345	0.899174	0.893656	0.927882	0.933985	0.93591	0.936586	0.934876	0.935846	0.945176	0.948029	0.951743	0.951837	0.958821	0.958845	0.962028	0.960424	0.963107	0.962619	0.962777	0.961677	0.961378	0.962178	0.963451	0.962687	0.963363	0.961762	0.961342	0.961891	0.964367	0.965188	0.968633	0.965999	0.968103	0.966987	0.966872	0.96752
0.904653	0.909819	0.908356	0.916439	0.854317	0.7085	0.824687	0.912293	0.915651	0.920561	0.912502	0.886723	0.909691	0.916142	0.892989	0.891442	0.923331	0.930361	0.929181	0.934347	0.930654	0.93386	0.940227	0.943866	0.945094	0.946964	0.951869	0.955833	0.95676	0.956736	0.957974	0.959283	0.959298	0.957833	0.955948	0.956936	0.95831	0.960559	0.959566	0.958423	0.955428	0.957161	0.959093	0.960984	0.963165	0.963751	0.963403	0.964174	0.962517	0.96426
0.90489	0.905662	0.905789	0.909466	0.853282	0.707665	0.826924	0.910766	0.915944	0.915276	0.911052	0.884367	0.908213	0.913507	0.895175	0.891202	0.921559	0.926699	0.927726	0.930675	0.928845	0.931478	0.940392	0.942543	0.94594	0.946817	0.951948	0.951705	0.955742	0.953666	0.958455	0.957866	0.959188	0.956655	0.954813	0.954522	0.957854	0.958449	0.959819	0.957441	0.956696	0.956646	0.958266	0.957921	0.961967	0.961793	0.963592	0.962876	0.96348	0.963058
0.900746	0.903689	0.900678	0.908346	0.853485	0.713518	0.828281	0.911067	0.913657	0.916107	0.90733	0.88382	0.904927	0.912298	0.891829	0.890232	0.919149	0.92505	0.922707	0.928322	0.925127	0.929441	0.938633	0.943718	0.944336	0.945802	0.948593	0.950659	0.952879	0.952606	0.954788	0.956781	0.956953	0.956209	0.952485	0.954137	0.954423	0.956854	0.957096	0.95724	0.953965	0.956345	0.956776	0.957353	0.958141	0.95892	0.960275	0.962487	0.959858	0.961327
0.897929	0.896719	0.895728	0.899141	0.844603	0.701776	0.819241	0.901728	0.908048	0.907361	0.900835	0.872914	0.895659	0.902223	0.885292	0.881096	0.912633	0.916106	0.915516	0.917417	0.918998	0.923342	0.933411	0.938627	0.941369	0.93912	0.943869	0.941304	0.94515	0.942767	0.948414	0.949377	0.951227	0.949217	0.947376	0.945434	0.946106	0.94787	0.951069	0.950819	0.950424	0.949085	0.950222	0.949505	0.952118	0.951555	0.955429	0.956792	0.957928	0.958403
0.895224	0.902577	0.896427	0.903123	0.842186	0.698423	0.813936	0.903765	0.906755	0.908943	0.901625	0.873984	0.89504	0.902675	0.881705	0.880632	0.909795	0.917388	0.915381	0.919434	0.914909	0.921833	0.931339	0.93805	0.939367	0.941065	0.943285	0.942862	0.94333	0.944316	0.946958	0.950501	0.95005	0.950769	0.94657	0.946523	0.944603	0.947704	0.948391	0.949934	0.94756	0.950427	0.950207	0.951215	0.951436	0.950249	0.951894	0.955743	0.95656	0.957735
0.897896	0.899771	0.900712	0.903253	0.84481	0.700254	0.816672	0.898975	0.908645	0.907965	0.902426	0.872961	0.896604	0.901502	0.884235	0.87947	0.911138	0.91553	0.915973	0.918684	0.917509	0.919898	0.932354	0.937764	0.941803	0.941304	0.94624	0.943049	0.946751	0.943806	0.94918	0.9505	0.952288	0.950856	0.9495	0.946302	0.946355	0.947526	0.950097	0.949859	0.950588	0.952318	0.95435	0.953564	0.954823	0.951557	0.954011	0.956013	0.958836	0.959473
0.888682	0.895747	0.894792	0.899571	0.838584	0.696487	0.810494	0.895912	0.8994	0.904455	0.89888	0.871306	0.892116	0.898366	0.876097	0.873032	0.905224	0.913173	0.913052	0.917316	0.912195	0.916637	0.926408	0.933192	0.936839	0.939245	0.944386	0.944912	0.946209	0.945647	0.947156	0.950185	0.951184	0.951295	0.949053	0.948894	0.946408	0.948541	0.949439	0.950337	0.949147	0.952159	0.952864	0.954811	0.954257	0.953222	0.954125	0.957002	0.958218	0.959425
0.886878	0.890725	0.894434	0.897266	0.838995	0.692265	0.808607	0.89219	0.897773	0.900653	0.897983	0.87031	0.894157	0.897458	0.878313	0.872729	0.906309	0.911487	0.914103	0.918165	0.914391	0.916426	0.926017	0.9308	0.935199	0.936453	0.94351	0.943459	0.947724	0.945582	0.949435	0.950186	0.952591	0.951124	0.950304	0.949428	0.950097	0.950899	0.952002	0.950915	0.950816	0.951419	0.954378	0.955865	0.957992	0.955222	0.956913	0.957554	0.959324	0.958574
0.877657	0.886152	0.887767	0.897018	0.838786	0.697165	0.808889	0.891868	0.892251	0.896377	0.89367	0.868219	0.891126	0.896981	0.874337	0.869401	0.89791	0.905385	0.904668	0.913253	0.909802	0.916856	0.926012	0.932553	0.934062	0.934759	0.939623	0.940484	0.943422	0.942812	0.944633	0.947326	0.947075	0.948201	0.945496	0.944707	0.943673	0.947422	0.947437	0.948103	0.946141	0.948248	0.948787	0.952432	0.953706	0.950909	0.949981	0.953063	0.954096	0.955424
0.87878	0.881403	0.885628	0.893671	0.839536	0.697347	0.811937	0.890387	0.892497	0.892565	0.891172	0.864906	0.890571	0.893524	0.875216	0.867685	0.897013	0.900632	0.901479	0.909399	0.908674	0.912847	0.925019	0.930837	0.934386	0.932537	0.937536	0.934995	0.940856	0.938646	0.943329	0.944481	0.945381	0.945201	0.944227	0.941436	0.942333	0.944012	0.945806	0.944562	0.943848	0.944454	0.947921	0.950094	0.951503	0.946798	0.949469	0.952131	0.954547	0.951536
0.869196	0.876569	0.875242	0.887549	0.831716	0.692594	0.803337	0.887684	0.88612	0.887113	0.882042	0.857277	0.881783	0.889307	0.870115	0.865094	0.889759	0.893202	0.891327	0.901362	0.900045	0.907118	0.917968	0.926444	0.9287	0.928788	0.932461	0.930821	0.934281	0.934187	0.937135	0.941711	0.940498	0.9414	0.937446	0.936435	0.935632	0.940076	0.94178	0.942111	0.939828	0.941451	0.942086	0.945108	0.944154	0.941178	0.942975	0.947373	0.948243	0.948093
0.867695	0.871171	0.871971	0.8758	0.821888	0.678328	0.794467	0.875754	0.882553	0.879056	0.875792	0.846443	0.872066	0.87888	0.863063	0.856352	0.884503	0.888112	0.88881	0.892739	0.894101	0.900079	0.913782	0.920609	0.924433	0.921992	0.927078	0.92384	0.930173	0.927367	0.934429	0.935566	0.937145	0.935669	0.93312	0.930031	0.930362	0.932816	0.936615	0.937116	0.93582	0.936134	0.937883	0.939336	0.939957	0.935666	0.940314	0.943282	0.946028	0.943903
0.86161	0.867111	0.864238	0.873216	0.813935	0.673997	0.785948	0.871504	0.874845	0.876468	0.869344	0.842705	0.865001	0.871144	0.849929	0.8485	0.876507	0.883984	0.881621	0.887762	0.885136	0.89288	0.903137	0.912901	0.915968	0.916782	0.920866	0.918794	0.921166	0.922245	0.925613	0.930552	0.930657	0.93081	0.92577	0.924054	0.922932	0.927604	0.927964	0.930549	0.929467	0.931506	0.930968	0.933332	0.931924	0.930027	0.930728	0.936289	0.938324	0.939313
0.863538	0.866694	0.865129	0.871785	0.813814	0.6719	0.785505	0.866282	0.875953	0.87367	0.869981	0.840893	0.866147	0.867071	0.849972	0.844041	0.878465	0.883526	0.885514	0.887399	0.88677	0.890385	0.902703	0.907475	0.913538	0.913133	0.92024	0.917157	0.922862	0.92082	0.926537	0.928371	0.931218	0.929375	0.926724	0.923132	0.923377	0.925287	0.9273	0.927678	0.930013	0.930769	0.931937	0.932694	0.933546	0.930328	0.933598	0.934949	0.93952	0.938148
0.864966	0.87242	0.866489	0.87298	0.810568	0.674182	0.785154	0.87044	0.874897	0.880917	0.873145	0.845546	0.865966	0.873254	0.846521	0.845799	0.880312	0.891366	0.888474	0.893536	0.886632	0.892739	0.900269	0.9079	0.909523	0.913813	0.920962	0.923088	0.925484	0.924381	0.926415	0.929885	0.931977	0.931067	0.92672	0.928392	0.927879	0.929959	0.929495	0.931869	0.930446	0.931381	0.931615	0.936114	0.936899	0.936484	0.935204	0.938894	0.938646	0.94159
0.863741	0.866617	0.869473	0.872526	0.816685	0.674603	0.788146	0.864787	0.874063	0.875762	0.873426	0.8445	0.870355	0.871665	0.849136	0.843729	0.879023	0.886312	0.888135	0.893452	0.891413	0.893754	0.904632	0.907341	0.911767	0.911851	0.921055	0.922039	0.926506	0.92362	0.928453	0.928545	0.931443	0.930473	0.92899	0.926775	0.928345	0.927609	0.928816	0.929976	0.930706	0.929525	0.9335	0.935164	0.938298	0.934002	0.936177	0.937001	0.938478	0.93927
0.853607	0.862151	0.859701	0.870501	0.813503	0.678613	0.785326	0.863328	0.864923	0.869989	0.866131	0.840821	0.863096	0.869495	0.845192	0.841467	0.870639	0.880767	0.877667	0.887824	0.885056	0.890492	0.897684	0.904382	0.906949	0.908856	0.914962	0.918298	0.919875	0.919413	0.921583	0.924279	0.924392	0.925151	0.921056	0.920676	0.921974	0.924835	0.923749	0.923807	0.922507	0.923805	0.925671	0.931695	0.932909	0.930984	0.929424	0.932491	0.932027	0.934763
0.852282	0.852251	0.857007	0.862025	0.809105	0.668309	0.780808	0.859554	0.866221	0.864209	0.863483	0.834041	0.861226	0.864194	0.847959	0.838726	0.86953	0.872667	0.875166	0.880902	0.883245	0.88575	0.897845	0.90058	0.904312	0.903057	0.910647	0.911563	0.917642	0.915021	0.920959	0.920577	0.923339	0.920076	0.917264	0.915314	0.918738	0.922297	0.92362	0.920759	0.920577	0.919251	0.923911	0.927043	0.929828	0.925882	0.92927	0.93037	0.932539	0.930539
0.837152	0.841992	0.837492	0.850376	0.793793	0.658471	0.767723	0.850508	0.850058	0.853039	0.845978	0.82158	0.845341	0.854922	0.831387	0.828024	0.854912	0.863068	0.858741	0.866706	0.866228	0.874643	0.883515	0.891814	0.89237	0.89332	0.897132	0.899876	0.902478	0.904288	0.906577	0.910069	0.909558	0.908256	0.901781	0.903257	0.903715	0.908235	0.908956	0.910417	0.906767	0.907931	0.910009	0.914302	0.913572	0.912868	0.914875	0.918485	0.918867	0.918985
0.851201	0.846949	0.847001	0.849252	0.794886	0.653464	0.770044	0.851914	0.859928	0.853747	0.850805	0.820784	0.847625	0.853541	0.839652	0.833307	0.862013	0.864186	0.865317	0.865158	0.867526	0.872546	0.887736	0.89044	0.893858	0.890403	0.89689	0.893624	0.901172	0.898269	0.906378	0.905802	0.9079	0.904554	0.903361	0.901135	0.902373	0.904546	0.906102	0.905326	0.905969	0.904465	0.907305	0.906533	0.910642	0.907628	0.914846	0.916065	0.91952	0.917179
0.837405	0.841951	0.831524	0.836258	0.776132	0.641862	0.753122	0.841723	0.844753	0.847863	0.837787	0.811382	0.828075	0.838262	0.817593	0.819483	0.851575	0.859952	0.856041	0.856928	0.853993	0.860675	0.87019	0.881684	0.882997	0.882854	0.885418	0.88311	0.885759	0.887757	0.892496	0.898371	0.897856	0.896279	0.889343	0.889348	0.887476	0.892599	0.892609	0.89557	0.895595	0.897217	0.89578	0.896873	0.897012	0.898614	0.900762	0.905903	0.907522	0.90941
0.836138	0.834709	0.82992	0.828502	0.776248	0.639205	0.75017	0.828753	0.840134	0.837681	0.833035	0.800637	0.824301	0.827512	0.809146	0.807258	0.841815	0.848058	0.849533	0.847511	0.846606	0.847495	0.862479	0.865418	0.872744	0.870122	0.881024	0.87556	0.878756	0.874137	0.881943	0.882472	0.887243	0.88503	0.880936	0.879441	0.880716	0.880414	0.883399	0.883962	0.885291	0.884653	0.887418	0.885851	0.889503	0.885309	0.890986	0.891919	0.898154	0.897034
0.813032	0.828096	0.815591	0.819791	0.752078	0.618576	0.724861	0.813557	0.820798	0.829809	0.816863	0.788812	0.80837	0.813222	0.787923	0.78958	0.82599	0.838863	0.836419	0.838478	0.82896	0.833613	0.843415	0.85058	0.853635	0.859407	0.863878	0.866658	0.865039	0.865383	0.866423	0.872445	0.872304	0.87462	0.868202	0.86911	0.868022	0.870727	0.867426	0.868855	0.867717	0.870448	0.86963	0.874317	0.876192	0.876228	0.874711	0.878833	0.878778	0.886331
0.792287	0.795114	0.799765	0.800983	0.742253	0.602375	0.710783	0.787766	0.801682	0.799807	0.800328	0.767567	0.794994	0.795078	0.773874	0.768575	0.804574	0.813458	0.817418	0.817935	0.816672	0.813369	0.825393	0.826524	0.834598	0.83547	0.844312	0.843666	0.847932	0.840647	0.847803	0.845638	0.851111	0.848403	0.850349	0.847737	0.851118	0.849042	0.848766	0.845198	0.84524	0.84496	0.851444	0.853261	0.859087	0.855072	0.858452	0.85775	0.860337	0.86075
0.770763	0.785733	0.778936	0.79182	0.727995	0.598401	0.696522	0.778477	0.780417	0.788269	0.780961	0.758983	0.778556	0.786628	0.756206	0.755586	0.78599	0.797958	0.796926	0.804756	0.798263	0.802126	0.808945	0.817561	0.819198	0.820706	0.827542	0.834045	0.834335	0.831994	0.833489	0.836157	0.835834	0.835133	0.830035	0.834013	0.836905	0.840801	0.83763	0.835507	0.831309	0.834933	0.836598	0.842079	0.842392	0.845289	0.841696	0.84393	0.842566	0.84795
[truncated: 44 more columns]

## Sheet: 100mT
1	0.965712	0.964081	0.961168	0.949078	0.907578	0.951481	0.967825	0.971564	0.970195	0.97057	0.965243	0.967761	0.968121	0.96765	0.968353	0.971338	0.970249	0.970427	0.967081	0.966246	0.963502	0.964011	0.96429	0.967816	0.965699	0.966689	0.963856	0.963057	0.959045	0.960213	0.958557	0.96075	0.960449	0.961758	0.960623	0.960116	0.95721	0.9551	0.954171	0.9533	0.95255	0.953224	0.953122	0.951444	0.949797	0.952574	0.950074	0.952792	0.949779
0.965712	1	0.967985	0.967103	0.946517	0.907433	0.946745	0.967787	0.9697	0.971648	0.970329	0.9689	0.967547	0.968649	0.966001	0.968333	0.968683	0.970598	0.969004	0.970621	0.965047	0.965928	0.961311	0.964361	0.963853	0.967099	0.965389	0.966826	0.964673	0.961838	0.958947	0.959037	0.957801	0.960338	0.960742	0.961701	0.960141	0.959769	0.954808	0.955092	0.95147	0.952387	0.951211	0.952956	0.95172	0.952506	0.953098	0.950987	0.949967	0.94908
0.964081	0.967985	1	0.97011	0.954511	0.907877	0.94956	0.962719	0.970426	0.969051	0.971586	0.968037	0.970559	0.968434	0.966346	0.965359	0.969446	0.96907	0.97105	0.969913	0.970716	0.964868	0.96378	0.962142	0.964475	0.963031	0.965788	0.966745	0.968015	0.962741	0.961274	0.957866	0.960342	0.959868	0.962435	0.961728	0.963943	0.961055	0.956893	0.954248	0.951952	0.951467	0.951587	0.951598	0.952413	0.951464	0.954027	0.950558	0.950876	0.947049
0.961168	0.967103	0.97011	1	0.962511	0.921167	0.954159	0.967612	0.969369	0.973168	0.971486	0.972517	0.97256	0.973908	0.96984	0.971129	0.969697	0.972487	0.97211	0.974543	0.97219	0.97169	0.966687	0.968957	0.965865	0.967157	0.965797	0.968876	0.968772	0.968401	0.96536	0.963975	0.961666	0.963739	0.963566	0.965614	0.966324	0.965967	0.96047	0.959783	0.956074	0.957101	0.95423	0.956256	0.955924	0.957245	0.957434	0.956371	0.955424	0.953864
0.949078	0.946517	0.954511	0.962511	1	0.967841	0.976109	0.958778	0.959759	0.957612	0.962297	0.962599	0.963286	0.962664	0.964607	0.961783	0.960719	0.958445	0.958858	0.95917	0.960914	0.957729	0.956945	0.956988	0.957693	0.952941	0.955325	0.955167	0.957539	0.956687	0.955303	0.953346	0.954752	0.953497	0.956224	0.955866	0.956414	0.95431	0.952782	0.950759	0.948323	0.946469	0.944923	0.945626	0.946078	0.945148	0.9464	0.944856	0.945146	0.942357
0.907578	0.907433	0.907877	0.921167	0.967841	1	0.969686	0.927806	0.921302	0.920026	0.922998	0.926903	0.92615	0.928173	0.930327	0.929725	0.922867	0.921485	0.918025	0.921154	0.921702	0.922283	0.920369	0.923389	0.921186	0.916508	0.917206	0.918986	0.919425	0.921641	0.919449	0.920757	0.921915	0.922266	0.922721	0.92197	0.919322	0.918812	0.918689	0.91982	0.91539	0.914175	0.911765	0.914318	0.913104	0.912623	0.912077	0.912648	0.910778	0.909643
0.951481	0.946745	0.94956	0.954159	0.976109	0.969686	1	0.969167	0.964151	0.961116	0.962856	0.961951	0.964107	0.964701	0.967543	0.966754	0.964785	0.961966	0.960075	0.96044	0.961767	0.959984	0.961211	0.962052	0.962109	0.956805	0.958307	0.958465	0.959138	0.958672	0.960135	0.959196	0.960958	0.959979	0.960581	0.957902	0.957572	0.95585	0.956161	0.955873	0.954255	0.952289	0.950151	0.950148	0.949853	0.949816	0.951584	0.950388	0.952054	0.947996
0.967825	0.967787	0.962719	0.967612	0.958778	0.927806	0.969167	1	0.981625	0.979385	0.976762	0.975371	0.976354	0.978328	0.978118	0.979634	0.977533	0.977829	0.975033	0.976616	0.972573	0.973161	0.972583	0.974329	0.973195	0.972803	0.970353	0.972135	0.970488	0.969296	0.970181	0.971324	0.970087	0.970769	0.96888	0.968846	0.967241	0.967372	0.964278	0.965077	0.962531	0.962789	0.960025	0.961011	0.958884	0.959964	0.960718	0.961012	0.961035	0.95837
0.971564	0.9697	0.970426	0.969369	0.959759	0.921302	0.964151	0.981625	1	0.984285	0.982437	0.976851	0.978699	0.978579	0.979747	0.978934	0.980994	0.97982	0.979337	0.977604	0.976798	0.973914	0.97361	0.973737	0.976465	0.974044	0.974274	0.974151	0.974159	0.971975	0.972827	0.971831	0.971915	0.971751	0.971327	0.970563	0.971126	0.96953	0.967774	0.967616	0.966155	0.964301	0.961839	0.962449	0.961488	0.960883	0.963097	0.961701	0.96219	0.958549
0.970195	0.971648	0.969051	0.973168	0.957612	0.920026	0.961116	0.979385	0.984285	1	0.985205	0.980404	0.979577	0.980644	0.978935	0.97992	0.981752	0.982525	0.980457	0.981245	0.978075	0.977925	0.975778	0.976097	0.976664	0.977485	0.97582	0.978149	0.976366	0.975811	0.97385	0.975052	0.97399	0.975088	0.974794	0.974837	0.974429	0.973822	0.97059	0.970725	0.968359	0.968287	0.966187	0.967926	0.965446	0.966539	0.96706	0.966699	0.96547	0.963469
0.97057	0.970329	0.971586	0.971486	0.962297	0.922998	0.962856	0.976762	0.982437	0.985205	1	0.986435	0.983836	0.982185	0.981585	0.980084	0.981706	0.981145	0.981612	0.981515	0.980115	0.977983	0.977591	0.975068	0.977416	0.975535	0.977542	0.978151	0.97843	0.976428	0.975075	0.974642	0.975851	0.975799	0.976715	0.976251	0.976639	0.975279	0.972457	0.971652	0.969558	0.96888	0.967792	0.968456	0.96788	0.967516	0.968808	0.967057	0.967482	0.963007
0.965243	0.9689	0.968037	0.972517	0.962599	0.926903	0.961951	0.975371	0.976851	0.980404	0.986435	1	0.987112	0.98308	0.98019	0.979945	0.97829	0.978958	0.979154	0.981443	0.978235	0.978363	0.975037	0.974496	0.97368	0.973885	0.974449	0.977125	0.977348	0.976308	0.973344	0.973764	0.973116	0.974309	0.974971	0.975704	0.976322	0.975227	0.972219	0.97226	0.969075	0.968345	0.96617	0.967321	0.966252	0.967203	0.967294	0.967169	0.965425	0.961923
0.967761	0.967547	0.970559	0.97256	0.963286	0.92615	0.964107	0.976354	0.978699	0.979577	0.983836	0.987112	1	0.987839	0.983772	0.982535	0.981416	0.981276	0.982362	0.982328	0.98186	0.981451	0.981087	0.978249	0.978935	0.977416	0.978356	0.979937	0.980499	0.979489	0.979141	0.978058	0.978089	0.976993	0.979192	0.978341	0.978948	0.978166	0.975402	0.975564	0.972994	0.971441	0.970714	0.970709	0.971652	0.971108	0.972685	0.971966	0.971687	0.965968
0.968121	0.968649	0.968434	0.973908	0.962664	0.928173	0.964701	0.978328	0.978579	0.980644	0.982185	0.98308	0.987839	1	0.986944	0.985183	0.982458	0.984062	0.98227	0.983954	0.982305	0.983069	0.981652	0.981481	0.980056	0.980168	0.978893	0.981517	0.981485	0.98066	0.980197	0.980278	0.979346	0.979227	0.97906	0.978573	0.978637	0.979535	0.977328	0.97728	0.973877	0.973243	0.970865	0.972045	0.971692	0.972938	0.973103	0.973101	0.972292	0.968707
0.96765	0.966001	0.966346	0.96984	0.964607	0.930327	0.967543	0.978118	0.979747	0.978935	0.981585	0.98019	0.983772	0.986944	1	0.988151	0.984183	0.981032	0.979936	0.98027	0.979667	0.978955	0.978558	0.978647	0.978794	0.976943	0.977692	0.977893	0.978728	0.977081	0.977806	0.977464	0.978033	0.976898	0.977083	0.976318	0.976664	0.976932	0.97468	0.9742	0.971718	0.970801	0.968814	0.968162	0.967706	0.967638	0.969997	0.968838	0.969394	0.965056
0.968353	0.968333	0.965359	0.971129	0.961783	0.929725	0.966754	0.979634	0.978934	0.97992	0.980084	0.979945	0.982535	0.985183	0.988151	1	0.986211	0.98331	0.979947	0.980029	0.977673	0.979595	0.977216	0.978623	0.978601	0.978266	0.976368	0.977876	0.977093	0.97671	0.976466	0.977755	0.97735	0.97755	0.977089	0.976652	0.975429	0.976505	0.973292	0.974785	0.971727	0.971413	0.968112	0.968775	0.966531	0.967796	0.968676	0.968449	0.968592	0.966227
0.971338	0.968683	0.969446	0.969697	0.960719	0.922867	0.964785	0.977533	0.980994	0.981752	0.981706	0.97829	0.981416	0.982458	0.984183	0.986211	1	0.98609	0.982727	0.98074	0.980093	0.979153	0.979202	0.978966	0.980489	0.979974	0.980209	0.980054	0.980063	0.978454	0.979396	0.978922	0.979766	0.979267	0.980924	0.979849	0.979283	0.977903	0.976291	0.976212	0.975391	0.974215	0.972716	0.972201	0.970578	0.970086	0.972281	0.971279	0.972387	0.969965
0.970249	0.970598	0.96907	0.972487	0.958445	0.921485	0.961966	0.977829	0.97982	0.982525	0.981145	0.978958	0.981276	0.984062	0.981032	0.98331	0.98609	1	0.986386	0.9847	0.981177	0.981513	0.97945	0.980741	0.980278	0.982431	0.980458	0.982275	0.981503	0.981209	0.979612	0.979618	0.979704	0.980882	0.980704	0.981032	0.979894	0.97942	0.976683	0.977598	0.975009	0.975264	0.973109	0.974393	0.972855	0.973595	0.973759	0.973755	0.97338	0.971769
0.970427	0.969004	0.97105	0.97211	0.958858	0.918025	0.960075	0.975033	0.979337	0.980457	0.981612	0.979154	0.982362	0.98227	0.979936	0.979947	0.982727	0.986386	1	0.986666	0.983875	0.981097	0.980822	0.977797	0.981113	0.979988	0.981919	0.981057	0.98172	0.980318	0.980502	0.97884	0.980391	0.979663	0.981325	0.980304	0.980273	0.978449	0.976198	0.975855	0.974327	0.973974	0.973783	0.974239	0.973631	0.972816	0.974143	0.972264	0.972596	0.969948
0.967081	0.970621	0.969913	0.974543	0.95917	0.921154	0.96044	0.976616	0.977604	0.981245	0.981515	0.981443	0.982328	0.983954	0.98027	0.980029	0.98074	0.9847	0.986666	1	0.985496	0.98445	0.981562	0.98157	0.980252	0.981817	0.981828	0.984123	0.983078	0.982618	0.980772	0.981237	0.980401	0.981124	0.980768	0.982341	0.981866	0.981621	0.978273	0.978047	0.97506	0.976238	0.974232	0.975566	0.974983	0.975907	0.976289	0.975686	0.974083	0.973375
0.966246	0.965047	0.970716	0.97219	0.960914	0.921702	0.961767	0.972573	0.976798	0.978075	0.980115	0.978235	0.98186	0.982305	0.979667	0.977673	0.980093	0.981177	0.983875	0.985496	1	0.986226	0.983574	0.980013	0.979791	0.97952	0.98074	0.982626	0.983383	0.981151	0.981154	0.980105	0.980757	0.978894	0.980191	0.980725	0.981857	0.979968	0.979456	0.97755	0.975562	0.974111	0.973713	0.974621	0.975277	0.975707	0.976809	0.975215	0.975217	0.972102
0.963502	0.965928	0.964868	0.97169	0.957729	0.922283	0.959984	0.973161	0.973914	0.977925	0.977983	0.978363	0.981451	0.983069	0.978955	0.979595	0.979153	0.981513	0.981097	0.98445	0.986226	1	0.985948	0.98393	0.980577	0.981435	0.980266	0.982591	0.982397	0.982804	0.980918	0.981774	0.980821	0.980373	0.980383	0.981797	0.981671	0.981899	0.979403	0.979747	0.97696	0.977201	0.975536	0.976168	0.976002	0.977427	0.977856	0.977657	0.97706	0.975613
0.964011	0.961311	0.96378	0.966687	0.956945	0.920369	0.961211	0.972583	0.97361	0.975778	0.977591	0.975037	0.981087	0.981652	0.978558	0.977216	0.979202	0.97945	0.980822	0.981562	0.983574	0.985948	1	0.986114	0.984127	0.982015	0.982279	0.982536	0.983043	0.98194	0.983181	0.983711	0.984081	0.982226	0.982568	0.981492	0.982725	0.981423	0.98102	0.980168	0.97951	0.978878	0.978714	0.978449	0.979673	0.979359	0.980774	0.9797	0.980655	0.977239
0.96429	0.964361	0.962142	0.968957	0.956988	0.923389	0.962052	0.974329	0.973737	0.976097	0.975068	0.974496	0.978249	0.981481	0.978647	0.978623	0.978966	0.980741	0.977797	0.98157	0.980013	0.98393	0.986114	1	0.986346	0.984461	0.981356	0.982469	0.982263	0.982692	0.982163	0.982818	0.981916	0.981953	0.980864	0.981011	0.980694	0.981473	0.979781	0.98036	0.978467	0.979539	0.977761	0.977733	0.977315	0.978148	0.97928	0.979773	0.979635	0.97853
0.967816	0.963853	0.964475	0.965865	0.957693	0.921186	0.962109	0.973195	0.976465	0.976664	0.977416	0.97368	0.978935	0.980056	0.978794	0.978601	0.980489	0.980278	0.981113	0.980252	0.979791	0.980577	0.984127	0.986346	1	0.986126	0.983931	0.982596	0.982681	0.981473	0.982772	0.981996	0.98385	0.982534	0.982768	0.981026	0.981849	0.980436	0.97981	0.980263	0.979451	0.97901	0.978771	0.977309	0.977342	0.976717	0.978602	0.977761	0.979905	0.977401
0.965699	0.967099	0.963031	0.967157	0.952941	0.916508	0.956805	0.972803	0.974044	0.977485	0.975535	0.973885	0.977416	0.980168	0.976943	0.978266	0.979974	0.982431	0.979988	0.981817	0.97952	0.981435	0.982015	0.984461	0.986126	1	0.986863	0.985193	0.983689	0.98366	0.982883	0.983749	0.98246	0.984126	0.983095	0.983231	0.982592	0.982047	0.980458	0.981041	0.979872	0.981013	0.979732	0.980817	0.979514	0.979586	0.979952	0.980036	0.98026	0.979966
0.966689	0.965389	0.965788	0.965797	0.955325	0.917206	0.958307	0.970353	0.974274	0.97582	0.977542	0.974449	0.978356	0.978893	0.977692	0.976368	0.980209	0.980458	0.981919	0.981828	0.98074	0.980266	0.982279	0.981356	0.983931	0.986863	1	0.988457	0.986055	0.982566	0.982684	0.983281	0.983727	0.983909	0.98457	0.984102	0.984069	0.983075	0.982311	0.981311	0.981785	0.981947	0.981794	0.981224	0.980873	0.980169	0.982116	0.980214	0.98091	0.97871
0.963856	0.966826	0.966745	0.968876	0.955167	0.918986	0.958465	0.972135	0.974151	0.978149	0.978151	0.977125	0.979937	0.981517	0.977893	0.977876	0.980054	0.982275	0.981057	0.984123	0.982626	0.982591	0.982536	0.982469	0.982596	0.985193	0.988457	1	0.989404	0.98621	0.984171	0.985825	0.985091	0.986272	0.985284	0.985541	0.985914	0.986048	0.984659	0.984426	0.982852	0.983284	0.98154	0.982064	0.981777	0.982888	0.98336	0.982493	0.982119	0.980189
0.963057	0.964673	0.968015	0.968772	0.957539	0.919425	0.959138	0.970488	0.974159	0.976366	0.97843	0.977348	0.980499	0.981485	0.978728	0.977093	0.980063	0.981503	0.98172	0.983078	0.983383	0.982397	0.983043	0.982263	0.982681	0.983689	0.986055	0.989404	1	0.990236	0.986992	0.985821	0.985198	0.985606	0.985942	0.985416	0.986951	0.987131	0.986119	0.985144	0.983696	0.983158	0.982376	0.981951	0.982945	0.983717	0.9848	0.983319	0.982658	0.980544
0.959045	0.961838	0.962741	0.968401	0.956687	0.921641	0.958672	0.969296	0.971975	0.975811	0.976428	0.976308	0.979489	0.98066	0.977081	0.97671	0.978454	0.981209	0.980318	0.982618	0.981151	0.982804	0.98194	0.982692	0.981473	0.98366	0.982566	0.98621	0.990236	1	0.991213	0.988475	0.986181	0.986799	0.985737	0.986401	0.986366	0.987206	0.985505	0.985908	0.983841	0.984532	0.98311	0.983513	0.983784	0.985233	0.985496	0.98469	0.982393	0.98214
0.960213	0.958947	0.961274	0.96536	0.955303	0.919449	0.960135	0.970181	0.972827	0.97385	0.975075	0.973344	0.979141	0.980197	0.977806	0.976466	0.979396	0.979612	0.980502	0.980772	0.981154	0.980918	0.983181	0.982163	0.982772	0.982883	0.982684	0.984171	0.986992	0.991213	1	0.991654	0.988704	0.987117	0.986544	0.986083	0.985915	0.985914	0.985864	0.985773	0.98593	0.985496	0.985183	0.984233	0.984484	0.984813	0.985911	0.984234	0.984485	0.982004
0.958557	0.959037	0.957866	0.963975	0.953346	0.920757	0.959196	0.971324	0.971831	0.975052	0.974642	0.973764	0.978058	0.980278	0.977464	0.977755	0.978922	0.979618	0.97884	0.981237	0.980105	0.981774	0.983711	0.982818	0.981996	0.983749	0.983281	0.985825	0.985821	0.988475	0.991654	1	0.991279	0.988741	0.986409	0.986696	0.986368	0.986573	0.986708	0.986959	0.986565	0.986973	0.985734	0.985818	0.984919	0.98571	0.986308	0.986605	0.985791	0.983526
0.96075	0.957801	0.960342	0.961666	0.954752	0.921915	0.960958	0.970087	0.971915	0.97399	0.975851	0.973116	0.978089	0.979346	0.978033	0.97735	0.979766	0.979704	0.980391	0.980401	0.980757	0.980821	0.984081	0.981916	0.98385	0.98246	0.983727	0.985091	0.985198	0.986181	0.988704	0.991279	1	0.991497	0.988299	0.986454	0.986546	0.985555	0.987175	0.986553	0.986946	0.98635	0.98598	0.985025	0.984476	0.984357	0.986	0.984864	0.98584	0.983646
0.960449	0.960338	0.959868	0.963739	0.953497	0.922266	0.959979	0.970769	0.971751	0.975088	0.975799	0.974309	0.976993	0.979227	0.976898	0.97755	0.979267	0.980882	0.979663	0.981124	0.978894	0.980373	0.982226	0.981953	0.982534	0.984126	0.983909	0.986272	0.985606	0.986799	0.987117	0.988741	0.991497	1	0.99145	0.988302	0.986875	0.986957	0.986065	0.986292	0.986163	0.987058	0.9858	0.985817	0.98411	0.984589	0.985735	0.985032	0.985014	0.984823
0.961758	0.960742	0.962435	0.963566	0.956224	0.922721	0.960581	0.96888	0.971327	0.974794	0.976715	0.974971	0.979192	0.97906	0.977083	0.977089	0.980924	0.980704	0.981325	0.980768	0.980191	0.980383	0.982568	0.980864	0.982768	0.983095	0.98457	0.985284	0.985942	0.985737	0.986544	0.986409	0.988299	0.99145	1	0.991775	0.988755	0.986293	0.985373	0.985328	0.986281	0.986704	0.986819	0.98597	0.985357	0.984888	0.98515	0.983992	0.985212	0.983521
0.960623	0.961701	0.961728	0.965614	0.955866	0.92197	0.957902	0.968846	0.970563	0.974837	0.976251	0.975704	0.978341	0.978573	0.976318	0.976652	0.979849	0.981032	0.980304	0.982341	0.980725	0.981797	0.981492	0.981011	0.981026	0.983231	0.984102	0.985541	0.985416	0.986401	0.986083	0.986696	0.986454	0.988302	0.991775	1	0.991537	0.988793	0.985796	0.986004	0.98567	0.986289	0.98605	0.986707	0.986191	0.986376	0.985417	0.984692	0.984262	0.983724
0.960116	0.960141	0.963943	0.966324	0.956414	0.919322	0.957572	0.967241	0.971126	0.974429	0.976639	0.976322	0.978948	0.978637	0.976664	0.975429	0.979283	0.979894	0.980273	0.981866	0.981857	0.981671	0.982725	0.980694	0.981849	0.982592	0.984069	0.985914	0.986951	0.986366	0.985915	0.986368	0.986546	0.986875	0.988755	0.991537	1	0.991656	0.988448	0.987036	0.986506	0.985621	0.985226	0.985291	0.986282	0.985678	0.986539	0.98545	0.985446	0.983456
0.95721	0.959769	0.961055	0.965967	0.95431	0.918812	0.95585	0.967372	0.96953	0.973822	0.975279	0.975227	0.978166	0.979535	0.976932	0.976505	0.977903	0.97942	0.978449	0.981621	0.979968	0.981899	0.981423	0.981473	0.980436	0.982047	0.983075	0.986048	0.987131	0.987206	0.985914	0.986573	0.985555	0.986957	0.986293	0.988793	0.991656	1	0.99114	0.988271	0.985786	0.986329	0.984991	0.984827	0.985421	0.985604	0.986432	0.985613	0.984788	0.98399
0.9551	0.954808	0.956893	0.96047	0.952782	0.918689	0.956161	0.964278	0.967774	0.97059	0.972457	0.972219	0.975402	0.977328	0.97468	0.973292	0.976291	0.976683	0.976198	0.978273	0.979456	0.979403	0.98102	0.979781	0.97981	0.980458	0.982311	0.984659	0.986119	0.985505	0.985864	0.986708	0.987175	0.986065	0.985373	0.985796	0.988448	0.99114	1	0.991736	0.988479	0.986443	0.985943	0.98555	0.985804	0.9853	0.98725	0.985751	0.986281	0.984982
0.954171	0.955092	0.954248	0.959783	0.950759	0.91982	0.955873	0.965077	0.967616	0.970725	0.971652	0.97226	0.975564	0.97728	0.9742	0.974785	0.976212	0.977598	0.975855	0.978047	0.97755	0.979747	0.980168	0.98036	0.980263	0.981041	0.981311	0.984426	0.985144	0.985908	0.985773	0.986959	0.986553	0.986292	0.985328	0.986004	0.987036	0.988271	0.991736	1	0.992544	0.988612	0.986212	0.985991	0.985453	0.985635	0.986584	0.986127	0.986017	0.984294
0.9533	0.95147	0.951952	0.956074	0.948323	0.91539	0.954255	0.962531	0.966155	0.968359	0.969558	0.969075	0.972994	0.973877	0.971718	0.971727	0.975391	0.975009	0.974327	0.97506	0.975562	0.97696	0.97951	0.978467	0.979451	0.979872	0.981785	0.982852	0.983696	0.983841	0.98593	0.986565	0.986946	0.986163	0.986281	0.98567	0.986506	0.985786	0.988479	0.992544	1	0.992367	0.988625	0.986664	0.986071	0.985291	0.9873	0.986366	0.987257	0.98502
0.95255	0.952387	0.951467	0.957101	0.946469	0.914175	0.952289	0.962789	0.964301	0.968287	0.96888	0.968345	0.971441	0.973243	0.970801	0.971413	0.974215	0.975264	0.973974	0.976238	0.974111	0.977201	0.978878	0.979539	0.97901	0.981013	0.981947	0.983284	0.983158	0.984532	0.985496	0.986973	0.98635	0.987058	0.986704	0.986289	0.985621	0.986329	0.986443	0.988612	0.992367	1	0.992718	0.989746	0.987625	0.986839	0.987564	0.987882	0.988313	0.987554
0.953224	0.951211	0.951587	0.95423	0.944923	0.911765	0.950151	0.960025	0.961839	0.966187	0.967792	0.96617	0.970714	0.970865	0.968814	0.968112	0.972716	0.973109	0.973783	0.974232	0.973713	0.975536	0.978714	0.977761	0.978771	0.979732	0.981794	0.98154	0.982376	0.98311	0.985183	0.985734	0.98598	0.9858	0.986819	0.98605	0.985226	0.984991	0.985943	0.986212	0.988625	0.992718	1	0.992077	0.989171	0.987029	0.987774	0.987158	0.988061	0.98688
0.953122	0.952956	0.951598	0.956256	0.945626	0.914318	0.950148	0.961011	0.962449	0.967926	0.968456	0.967321	0.970709	0.972045	0.968162	0.968775	0.972201	0.974393	0.974239	0.975566	0.974621	0.976168	0.978449	0.977733	0.977309	0.980817	0.981224	0.982064	0.981951	0.983513	0.984233	0.985818	0.985025	0.985817	0.98597	0.986707	0.985291	0.984827	0.98555	0.985991	0.986664	0.989746	0.992077	1	0.991741	0.988586	0.987503	0.98687	0.986473	0.985984
0.951444	0.95172	0.952413	0.955924	0.946078	0.913104	0.949853	0.958884	0.961488	0.965446	0.96788	0.966252	0.971652	0.971692	0.967706	0.966531	0.970578	0.972855	0.973631	0.974983	0.975277	0.976002	0.979673	0.977315	0.977342	0.979514	0.980873	0.981777	0.982945	0.983784	0.984484	0.984919	0.984476	0.98411	0.985357	0.986191	0.986282	0.985421	0.985804	0.985453	0.986071	0.987625	0.989171	0.991741	1	0.992146	0.989142	0.986875	0.986975	0.985189
0.949797	0.952506	0.951464	0.957245	0.945148	0.912623	0.949816	0.959964	0.960883	0.966539	0.967516	0.967203	0.971108	0.972938	0.967638	0.967796	0.970086	0.973595	0.972816	0.975907	0.975707	0.977427	0.979359	0.978148	0.976717	0.979586	0.980169	0.982888	0.983717	0.985233	0.984813	0.98571	0.984357	0.984589	0.984888	0.986376	0.985678	0.985604	0.9853	0.985635	0.985291	0.986839	0.987029	0.988586	0.992146	1	0.991769	0.988968	0.98765	0.985982
0.952574	0.953098	0.954027	0.957434	0.9464	0.912077	0.951584	0.960718	0.963097	0.96706	0.968808	0.967294	0.972685	0.973103	0.969997	0.968676	0.972281	0.973759	0.974143	0.976289	0.976809	0.977856	0.980774	0.97928	0.978602	0.979952	0.982116	0.98336	0.9848	0.985496	0.985911	0.986308	0.986	0.985735	0.98515	0.985417	0.986539	0.986432	0.98725	0.986584	0.9873	0.987564	0.987774	0.987503	0.989142	0.991769	1	0.991921	0.989326	0.986204
0.950074	0.950987	0.950558	0.956371	0.944856	0.912648	0.950388	0.961012	0.961701	0.966699	0.967057	0.967169	0.971966	0.973101	0.968838	0.968449	0.971279	0.973755	0.972264	0.975686	0.975215	0.977657	0.9797	0.979773	0.977761	0.980036	0.980214	0.982493	0.983319	0.98469	0.984234	0.986605	0.984864	0.985032	0.983992	0.984692	0.98545	0.985613	0.985751	0.986127	0.986366	0.987882	0.987158	0.98687	0.986875	0.988968	0.991921	1	0.991379	0.98749
0.952792	0.949967	0.950876	0.955424	0.945146	0.910778	0.952054	0.961035	0.96219	0.96547	0.967482	0.965425	0.971687	0.972292	0.969394	0.968592	0.972387	0.97338	0.972596	0.974083	0.975217	0.97706	0.980655	0.979635	0.979905	0.98026	0.98091	0.982119	0.982658	0.982393	0.984485	0.985791	0.98584	0.985014	0.985212	0.984262	0.985446	0.984788	0.986281	0.986017	0.987257	0.988313	0.988061	0.986473	0.986975	0.98765	0.989326	0.991379	1	0.990477
0.949779	0.94908	0.947049	0.953864	0.942357	0.909643	0.947996	0.95837	0.958549	0.963469	0.963007	0.961923	0.965968	0.968707	0.965056	0.966227	0.969965	0.971769	0.969948	0.973375	0.972102	0.975613	0.977239	0.97853	0.977401	0.979966	0.97871	0.980189	0.980544	0.98214	0.982004	0.983526	0.983646	0.984823	0.983521	0.983724	0.983456	0.98399	0.984982	0.984294	0.98502	0.987554	0.98688	0.985984	0.985189	0.985982	0.986204	0.98749	0.990477	1
0.950585	0.948801	0.949044	0.9517	0.943052	0.909536	0.948307	0.956844	0.959908	0.962649	0.964471	0.961851	0.96701	0.967485	0.965151	0.964249	0.969746	0.970736	0.9711	0.971773	0.972333	0.974075	0.977358	0.97729	0.977889	0.978449	0.979546	0.978821	0.980486	0.980438	0.981788	0.981712	0.983149	0.983063	0.983309	0.983324	0.983741	0.982472	0.984066	0.983189	0.984724	0.985928	0.987106	0.985469	0.985736	0.984804	0.985365	0.985516	0.987802	0.989608
0.947936	0.948582	0.947142	0.952043	0.939473	0.907395	0.943854	0.955452	0.956575	0.962091	0.962381	0.96149	0.965461	0.966786	0.961997	0.962858	0.967222	0.969984	0.969066	0.972901	0.9712	0.973627	0.974646	0.976029	0.975067	0.977333	0.977845	0.979413	0.979488	0.980388	0.980603	0.981625	0.981858	0.982295	0.981589	0.982673	0.982419	0.982133	0.982214	0.982668	0.983027	0.986145	0.986294	0.986166	0.986145	0.986528	0.985253	0.986083	0.985504	0.987516
0.94631	0.946528	0.948466	0.951195	0.939096	0.903687	0.941935	0.951918	0.955024	0.959982	0.962443	0.961133	0.965322	0.965174	0.961643	0.960496	0.966409	0.968076	0.968826	0.971503	0.971385	0.972502	0.974545	0.973429	0.973438	0.975012	0.977372	0.978414	0.979809	0.979944	0.980402	0.980885	0.982193	0.980877	0.981453	0.981727	0.983491	0.98209	0.982947	0.981938	0.982879	0.984412	0.986212	0.985945	0.986929	0.9864	0.986428	0.985418	0.984934	0.984539
0.941526	0.944646	0.944561	0.949945	0.935093	0.90106	0.937675	0.949477	0.950441	0.957871	0.959425	0.959717	0.963545	0.964359	0.958533	0.958043	0.962052	0.965495	0.965736	0.969902	0.969074	0.971967	0.973265	0.972653	0.971283	0.974295	0.97466	0.978055	0.978223	0.979762	0.979158	0.980373	0.979548	0.979125	0.979461	0.981464	0.981479	0.981707	0.981645	0.981117	0.981338	0.984241	0.985113	0.985356	0.985969	0.986236	0.985603	0.985122	0.983864	0.983821
0.94232	0.942445	0.945439	0.949318	0.93638	0.90049	0.940161	0.94984	0.951205	0.956346	0.959438	0.958242	0.964336	0.96382	0.959497	0.957387	0.962437	0.963734	0.96638	0.96836	0.969697	0.971561	0.974663	0.97256	0.971952	0.972717	0.974611	0.976732	0.978752	0.979464	0.98082	0.980943	0.98103	0.979419	0.980174	0.980133	0.981882	0.980711	0.981369	0.980505	0.982347	0.983949	0.985744	0.984225	0.98579	0.985564	0.98656	0.98506	0.985405	0.983223
0.942214	0.943343	0.942818	0.949845	0.935287	0.902077	0.940899	0.952061	0.951692	0.956665	0.95782	0.95807	0.962928	0.964318	0.960609	0.960337	0.962842	0.964899	0.965171	0.96869	0.968789	0.972828	0.974579	0.974552	0.972249	0.974351	0.973623	0.975837	0.977297	0.978927	0.979658	0.981161	0.978947	0.978563	0.978314	0.980215	0.980191	0.980601	0.980525	0.980763	0.98088	0.983172	0.983749	0.983701	0.983302	0.98416	0.984668	0.985288	0.984382	0.983869
0.94588	0.941491	0.944308	0.948028	0.938645	0.905293	0.94403	0.952444	0.953169	0.955899	0.958328	0.957337	0.962793	0.964631	0.962425	0.960736	0.964658	0.965163	0.966698	0.967954	0.969101	0.970833	0.97541	0.974963	0.974502	0.974126	0.974782	0.975479	0.977447	0.977188	0.979616	0.980068	0.979559	0.978005	0.978278	0.978667	0.98103	0.979873	0.981157	0.981209	0.981588	0.982246	0.983695	0.981507	0.982523	0.982202	0.983341	0.982995	0.983833	0.983335
0.947562	0.945978	0.94413	0.951211	0.938065	0.906321	0.944878	0.95652	0.955362	0.960265	0.960483	0.959427	0.96308	0.966238	0.962501	0.96366	0.966338	0.968936	0.967242	0.970457	0.968058	0.972781	0.97465	0.976991	0.975427	0.976973	0.975614	0.977141	0.976266	0.977222	0.977783	0.980095	0.979772	0.980446	0.978735	0.980564	0.981039	0.980572	0.980527	0.981004	0.98042	0.982672	0.981796	0.981895	0.981122	0.982445	0.982373	0.983074	0.983736	0.985302
0.949475	0.944836	0.94571	0.947703	0.936633	0.901402	0.943031	0.953668	0.95509	0.958011	0.959672	0.957601	0.96259	0.963575	0.961739	0.960676	0.965734	0.966349	0.967901	0.968656	0.968742	0.970887	0.974966	0.974512	0.975309	0.976022	0.977099	0.976387	0.976709	0.976348	0.978079	0.979118	0.980825	0.979566	0.979222	0.978215	0.980194	0.979145	0.97983	0.979933	0.981329	0.982282	0.98241	0.980697	0.981561	0.980762	0.982197	0.982007	0.983459	0.983547
0.945883	0.946565	0.945281	0.949248	0.934522	0.900532	0.938114	0.952064	0.953135	0.958511	0.957973	0.957053	0.960908	0.962596	0.958233	0.959382	0.962653	0.966549	0.965728	0.968926	0.966156	0.970233	0.972106	0.97253	0.972408	0.974865	0.974364	0.975882	0.975259	0.976087	0.974534	0.976768	0.97687	0.978344	0.976843	0.979019	0.978665	0.978081	0.97641	0.977609	0.977605	0.980638	0.980817	0.980854	0.980493	0.98069	0.980655	0.980981	0.981009	0.982503
0.945646	0.943841	0.9473	0.948656	0.93465	0.896689	0.937086	0.947125	0.951603	0.95589	0.957912	0.955169	0.96091	0.960857	0.956722	0.954625	0.961639	0.963927	0.965886	0.966972	0.96703	0.968714	0.971873	0.970167	0.971818	0.97286	0.974836	0.97469	0.976563	0.974906	0.975174	0.974251	0.975626	0.974739	0.975586	0.976549	0.977843	0.976102	0.975434	0.974222	0.975363	0.977903	0.980229	0.979179	0.980239	0.978781	0.980083	0.978483	0.979462	0.979663
0.942561	0.9449	0.94529	0.950825	0.934486	0.898593	0.934181	0.946577	0.947929	0.955625	0.956008	0.955204	0.959621	0.959767	0.953135	0.95383	0.959272	0.963097	0.963082	0.967389	0.964673	0.968257	0.968537	0.969018	0.967482	0.971459	0.971012	0.973227	0.974192	0.974865	0.972827	0.972931	0.971362	0.972497	0.972769	0.975224	0.976317	0.976398	0.973656	0.972871	0.972363	0.975806	0.976762	0.977753	0.978401	0.978692	0.977622	0.97745	0.976411	0.978408
0.942383	0.941026	0.947145	0.9489	0.937484	0.898659	0.937528	0.945588	0.948829	0.952684	0.955375	0.953796	0.960164	0.9592	0.955604	0.952626	0.9589	0.960228	0.962717	0.964925	0.966921	0.968455	0.971384	0.968757	0.96808	0.968839	0.972334	0.971912	0.974435	0.973567	0.972888	0.972398	0.973091	0.97162	0.973072	0.97417	0.976698	0.975664	0.975384	0.971692	0.972809	0.974026	0.975741	0.975181	0.978603	0.977395	0.978918	0.976942	0.977435	0.976308
0.93838	0.940167	0.940235	0.949632	0.934998	0.901537	0.936954	0.947027	0.945599	0.95247	0.952054	0.952744	0.957595	0.959796	0.954788	0.954486	0.956684	0.960553	0.959762	0.96501	0.964238	0.970456	0.969598	0.971182	0.966823	0.969168	0.967869	0.972085	0.97156	0.974412	0.97301	0.973872	0.971965	0.971658	0.970756	0.973707	0.97471	0.975352	0.973413	0.973683	0.972805	0.975133	0.974117	0.974655	0.975562	0.976931	0.977124	0.977486	0.976531	0.978629
0.942785	0.93927	0.942534	0.946773	0.935906	0.898656	0.939695	0.9487	0.950139	0.953733	0.955586	0.953312	0.960402	0.9607	0.958461	0.955995	0.962144	0.961508	0.962715	0.964906	0.966825	0.969099	0.97364	0.971358	0.970831	0.969872	0.970566	0.971793	0.973952	0.974267	0.975999	0.975767	0.975869	0.972767	0.973196	0.972825	0.976139	0.975064	0.975866	0.974849	0.975758	0.97574	0.976486	0.975308	0.977124	0.976366	0.979867	0.978547	0.979663	0.978323
0.941881	0.940653	0.937724	0.94604	0.932065	0.898544	0.938402	0.95154	0.950684	0.955395	0.953555	0.95307	0.957657	0.96045	0.956476	0.957991	0.961481	0.962976	0.961285	0.965573	0.963471	0.96896	0.971421	0.973761	0.969849	0.972472	0.969274	0.971486	0.971036	0.973561	0.9728	0.976619	0.975462	0.974476	0.971942	0.973896	0.974705	0.97508	0.974427	0.97526	0.975168	0.976963	0.975531	0.976322	0.975105	0.975962	0.977041	0.978669	0.978256	0.979797
0.94558	0.939877	0.940223	0.942327	0.932661	0.895323	0.938375	0.949306	0.951797	0.953415	0.954687	0.950953	0.95785	0.958134	0.956224	0.955368	0.962998	0.961847	0.962492	0.963005	0.963584	0.965756	0.971063	0.970702	0.971447	0.971279	0.971316	0.970359	0.971114	0.969945	0.973046	0.974081	0.975911	0.97319	0.973423	0.972562	0.974948	0.97301	0.974847	0.974183	0.976134	0.975808	0.976987	0.975807	0.976913	0.974008	0.977329	0.975671	0.979237	0.978991
0.939627	0.940065	0.934832	0.940289	0.924314	0.89043	0.929761	0.94321	0.943615	0.950144	0.948495	0.94721	0.95085	0.95286	0.949003	0.950795	0.955586	0.959449	0.958405	0.961274	0.957226	0.962076	0.963855	0.965693	0.965719	0.96938	0.967395	0.968683	0.96782	0.967909	0.967072	0.970061	0.970494	0.971592	0.970958	0.972297	0.97069	0.971084	0.969705	0.970692	0.970958	0.974414	0.974823	0.975591	0.974276	0.97376	0.972893	0.973489	0.97371	0.977292
0.94002	0.939175	0.940541	0.940122	0.92621	0.887941	0.929777	0.940742	0.944323	0.948128	0.950545	0.947612	0.953544	0.952374	0.948633	0.946911	0.954965	0.957516	0.960739	0.960793	0.960474	0.960656	0.964689	0.962492	0.964251	0.96577	0.968009	0.968283	0.968984	0.967143	0.967815	0.967416	0.97053	0.968795	0.970196	0.970593	0.971663	0.96999	0.969635	0.968808	0.970446	0.972633	0.975357	0.974256	0.976188	0.973607	0.974515	0.972112	0.974718	0.974392
0.934654	0.938898	0.939234	0.945251	0.924097	0.887637	0.925305	0.940337	0.940805	0.947923	0.948485	0.94877	0.950632	0.952309	0.946395	0.946785	0.951059	0.956897	0.958038	0.961875	0.959691	0.962843	0.961578	0.962652	0.96062	0.965577	0.96555	0.968249	0.968459	0.968567	0.966316	0.966632	0.966325	0.968751	0.96673	0.970464	0.970699	0.970946	0.968822	0.967813	0.967727	0.971779	0.972006	0.97289	0.972996	0.972268	0.97197	0.971897	0.970827	0.97322
0.931275	0.932311	0.936063	0.938468	0.925775	0.884789	0.924758	0.932993	0.937003	0.94091	0.944978	0.943009	0.948946	0.948098	0.945114	0.94246	0.949137	0.950643	0.953988	0.956262	0.957768	0.959175	0.962479	0.959257	0.959205	0.960322	0.964049	0.96343	0.965994	0.963613	0.964705	0.963012	0.963914	0.962589	0.964593	0.965993	0.969594	0.967951	0.967736	0.96417	0.965024	0.966133	0.969116	0.967578	0.971208	0.969336	0.971364	0.968812	0.970167	0.969326
0.923996	0.930328	0.929402	0.939362	0.921444	0.886302	0.923317	0.934487	0.932887	0.940795	0.940677	0.943058	0.946788	0.949316	0.942521	0.941972	0.94525	0.950049	0.95083	0.956359	0.955172	0.961181	0.960108	0.961399	0.956482	0.960732	0.958831	0.96263	0.963549	0.966137	0.964403	0.965367	0.962444	0.96322	0.96115	0.965017	0.966579	0.968028	0.96588	0.964703	0.962447	0.967158	0.965422	0.966754	0.969147	0.969993	0.969713	0.971307	0.968996	0.969655
0.929441	0.925475	0.929094	0.933745	0.92439	0.887657	0.928883	0.934085	0.936748	0.939023	0.94195	0.941436	0.949058	0.949228	0.94648	0.943026	0.947648	0.949214	0.951451	0.95299	0.955253	0.959186	0.963077	0.961518	0.960332	0.959331	0.960138	0.96163	0.964789	0.965165	0.966104	0.964831	0.965085	0.963771	0.963232	0.962873	0.966795	0.966546	0.967615	0.965554	0.965753	0.966824	0.967582	0.965065	0.96895	0.968046	0.970285	0.969871	0.97253	0.970753
0.927078	0.929846	0.923928	0.933696	0.920212	0.887561	0.925073	0.937247	0.934353	0.939382	0.938209	0.9393	0.94432	0.94793	0.942804	0.943954	0.946274	0.948082	0.94667	0.952246	0.950383	0.95901	0.959408	0.961683	0.959129	0.960936	0.958856	0.961277	0.960871	0.961852	0.960754	0.963464	0.962983	0.962784	0.959843	0.961503	0.963062	0.96401	0.964019	0.964675	0.963446	0.966816	0.965757	0.963963	0.964703	0.965554	0.965802	0.967331	0.96882	0.971337
0.930442	0.923501	0.92483	0.926917	0.917684	0.881353	0.923736	0.931755	0.935108	0.936767	0.937067	0.934855	0.941234	0.941721	0.940255	0.938758	0.946334	0.946137	0.947786	0.948618	0.951492	0.952299	0.957295	0.957014	0.959336	0.957334	0.957617	0.95743	0.959171	0.958832	0.96081	0.960352	0.963095	0.960605	0.960847	0.960167	0.962447	0.960331	0.962152	0.960578	0.961438	0.964265	0.96665	0.962668	0.96521	0.964018	0.965951	0.965248	0.968323	0.969144
0.932778	0.932166	0.928593	0.932357	0.916782	0.883898	0.922772	0.935461	0.934969	0.942312	0.940195	0.939565	0.941944	0.945525	0.941316	0.942829	0.946689	0.951251	0.950176	0.953197	0.950729	0.954864	0.956169	0.959105	0.9588	0.962382	0.96091	0.961809	0.960284	0.961064	0.959344	0.961561	0.963527	0.965255	0.963341	0.964717	0.964427	0.963719	0.962851	0.963084	0.962693	0.96811	0.967524	0.96767	0.965558	0.966419	0.96656	0.967101	0.96795	0.971417
0.933022	0.928068	0.931302	0.929406	0.914969	0.876675	0.919894	0.931785	0.937419	0.939839	0.942967	0.939078	0.944043	0.943448	0.94084	0.939975	0.948495	0.950025	0.952538	0.951527	0.952565	0.952879	0.956779	0.954805	0.959279	0.960174	0.961974	0.960577	0.962286	0.959392	0.960203	0.960185	0.963549	0.963012	0.964685	0.964135	0.965698	0.962719	0.964162	0.962023	0.963691	0.967041	0.968752	0.967822	0.968676	0.96658	0.966741	0.964434	0.967934	0.969166
0.927044	0.931185	0.92772	0.933012	0.913988	0.879046	0.915505	0.928972	0.931209	0.939384	0.93877	0.938555	0.942069	0.943039	0.935878	0.93723	0.942434	0.947976	0.948714	0.953793	0.949937	0.953147	0.953478	0.954624	0.953793	0.958848	0.958317	0.960222	0.960078	0.960704	0.958338	0.959352	0.958824	0.960956	0.961289	0.964151	0.9634	0.962892	0.960184	0.961189	0.960724	0.965468	0.965316	0.966719	0.965971	0.967379	0.965601	0.9658	0.96515	0.967977
0.927862	0.927934	0.933481	0.935217	0.919353	0.877503	0.919121	0.928226	0.933276	0.938937	0.942202	0.94026	0.946874	0.944771	0.939287	0.936988	0.945507	0.946889	0.951746	0.953209	0.953775	0.954346	0.957692	0.955093	0.957226	0.958997	0.961189	0.961801	0.963874	0.962389	0.962436	0.961342	0.961866	0.961164	0.963433	0.965083	0.967202	0.965096	0.964932	0.962907	0.963633	0.965019	0.967763	0.966637	0.970499	0.969073	0.969735	0.967523	0.969016	0.96745
0.918953	0.923453	0.923578	0.931292	0.913277	0.8783	0.912603	0.9258	0.925477	0.932348	0.934089	0.936127	0.942056	0.943653	0.934449	0.935364	0.938135	0.944172	0.942996	0.950434	0.949177	0.954324	0.953412	0.953911	0.951564	0.954151	0.954671	0.958089	0.958947	0.959918	0.956784	0.958671	0.955859	0.956878	0.957124	0.960978	0.962091	0.963398	0.96161	0.960831	0.959405	0.963043	0.962825	0.963517	0.965855	0.967248	0.965988	0.966894	0.965409	0.966417
0.917675	0.915353	0.919866	0.923503	0.911922	0.873194	0.913099	0.922557	0.923024	0.925625	0.928546	0.929095	0.938255	0.937169	0.933604	0.930427	0.936594	0.938198	0.940541	0.942663	0.945835	0.948469	0.952644	0.9511	0.94954	0.947987	0.951014	0.951075	0.953759	0.95318	0.954635	0.95381	0.953605	0.949916	0.95197	0.953904	0.957288	0.955522	0.957072	0.95422	0.955082	0.955861	0.957469	0.954553	0.959758	0.95845	0.96199	0.960067	0.962123	0.9602
0.911757	0.91192	0.908268	0.919681	0.903496	0.871664	0.910146	0.922695	0.919599	0.924119	0.922245	0.924929	0.931458	0.935476	0.929502	0.930064	0.932792	0.935576	0.933808	0.939313	0.939145	0.945621	0.946974	0.950499	0.945703	0.947503	0.943423	0.94653	0.94645	0.949891	0.949729	0.951628	0.949132	0.948322	0.947091	0.949514	0.949784	0.950905	0.950687	0.951447	0.951292	0.954791	0.953264	0.953053	0.953393	0.955299	0.95623	0.958191	0.958221	0.959081
0.918535	0.912597	0.91373	0.91404	0.906555	0.868105	0.91267	0.922101	0.922892	0.923585	0.924711	0.922688	0.92947	0.931373	0.929929	0.927741	0.936297	0.93457	0.935476	0.934564	0.938267	0.941029	0.947707	0.948079	0.949884	0.946782	0.946506	0.944089	0.946388	0.945371	0.947763	0.947839	0.950427	0.947113	0.948621	0.947124	0.951299	0.948121	0.951386	0.950165	0.951979	0.952729	0.953689	0.951399	0.952655	0.951169	0.953709	0.953146	0.958711	0.958023
0.912341	0.911528	0.905421	0.910885	0.89454	0.865699	0.902589	0.916863	0.915167	0.91978	0.915976	0.917082	0.919192	0.923743	0.919599	0.921334	0.927021	0.931016	0.929063	0.93217	0.927456	0.933892	0.936672	0.941518	0.940338	0.94471	0.940775	0.939792	0.937491	0.939669	0.937028	0.941185	0.941584	0.943784	0.94097	0.942624	0.94213	0.941451	0.939837	0.942851	0.942336	0.946011	0.94413	0.945956	0.944514	0.945583	0.944406	0.945435	0.947584	0.953051
0.914479	0.906883	0.909643	0.905439	0.893808	0.857725	0.899799	0.909888	0.914283	0.917127	0.91868	0.912958	0.918286	0.918431	0.916369	0.916296	0.927175	0.927016	0.930223	0.929597	0.929266	0.929919	0.935681	0.933589	0.938427	0.938945	0.941827	0.93856	0.939722	0.935136	0.936087	0.937518	0.942203	0.940296	0.941436	0.940966	0.943132	0.939515	0.940166	0.938329	0.940898	0.943431	0.947239	0.945137	0.946706	0.943282	0.944685	0.942505	0.947121	0.948566
0.90533	0.910007	0.904724	0.908546	0.887816	0.851284	0.8899	0.907724	0.907388	0.91403	0.913559	0.912565	0.915889	0.917973	0.910886	0.912975	0.919485	0.924381	0.925068	0.929853	0.924784	0.928922	0.929361	0.930614	0.930019	0.934909	0.935857	0.937346	0.93474	0.934242	0.931587	0.93384	0.934885	0.93679	0.937267	0.940148	0.939759	0.938937	0.935997	0.934215	0.933833	0.939899	0.941475	0.942764	0.943673	0.94416	0.941118	0.939312	0.940212	0.94359
0.897438	0.898844	0.904845	0.901629	0.887659	0.845345	0.884866	0.893486	0.89909	0.903064	0.907258	0.903276	0.909876	0.909153	0.905239	0.900628	0.911183	0.913543	0.916716	0.918763	0.922861	0.921171	0.925786	0.922515	0.923545	0.924134	0.928793	0.927768	0.930307	0.925792	0.925809	0.923467	0.926965	0.9255	0.927973	0.929647	0.935088	0.931247	0.931022	0.92653	0.928229	0.929283	0.932881	0.933377	0.938177	0.934578	0.93645	0.931066	0.933564	0.934209
0.889722	0.898702	0.897665	0.904173	0.881893	0.846718	0.879425	0.893395	0.893181	0.902931	0.904101	0.905661	0.908732	0.91172	0.902428	0.904002	0.906717	0.911807	0.911977	0.920202	0.91832	0.924396	0.922732	0.923255	0.918706	0.923613	0.923001	0.926439	0.928164	0.928983	0.924703	0.925824	0.922157	0.924167	0.922407	0.928083	0.930498	0.930623	0.92838	0.925284	0.922527	0.927529	0.927811	0.930205	0.932862	0.935032	0.933145	0.933285	0.931403	0.934658
0.887014	0.885	0.892755	0.895491	0.881308	0.839649	0.881952	0.888864	0.89141	0.894055	0.898382	0.897193	0.90555	0.905438	0.901506	0.897956	0.905291	0.905348	0.909702	0.912072	0.917654	0.921059	0.924991	0.922388	0.918084	0.917488	0.9198	0.919804	0.925068	0.923682	0.923855	0.921763	0.923199	0.91829	0.921053	0.921871	0.926775	0.924989	0.928164	0.923038	0.924461	0.924099	0.92624	0.924534	0.930482	0.929981	0.932696	0.930221	0.932983	0.93132
0.876756	0.879181	0.876436	0.892645	0.876674	0.845687	0.881245	0.890234	0.884077	0.890069	0.886695	0.891105	0.895992	0.90257	0.896993	0.896832	0.8974	0.901871	0.900126	0.90696	0.906177	0.913303	0.915245	0.920675	0.912424	0.914182	0.908981	0.913695	0.91454	0.917805	0.916121	0.918054	0.915136	0.915945	0.911175	0.915475	0.917337	0.920378	0.91923	0.919074	0.916305	0.920694	0.917001	0.917992	0.919132	0.921868	0.923134	0.925974	0.92649	0.92936
0.882363	0.87065	0.874936	0.876538	0.87177	0.836375	0.880553	0.884371	0.886067	0.885715	0.886594	0.882046	0.893077	0.893107	0.893007	0.889295	0.898511	0.896005	0.899663	0.897682	0.90198	0.905452	0.912977	0.910545	0.912916	0.90789	0.907354	0.904867	0.908915	0.90712	0.911869	0.911579	0.912994	0.908419	0.910095	0.908177	0.91293	0.909389	0.913302	0.911051	0.913454	0.913057	0.914616	0.909667	0.913908	0.912495	0.916493	0.914966	0.921602	0.921155
0.866939	0.862653	0.849565	0.860359	0.840813	0.812189	0.850657	0.869719	0.865936	0.871756	0.864185	0.863732	0.867343	0.873937	0.868789	0.871951	0.877189	0.881306	0.877215	0.881424	0.875381	0.88529	0.887762	0.896023	0.89512	0.896796	0.888886	0.889049	0.884933	0.888962	0.886485	0.892645	0.891136	0.891443	0.888919	0.891007	0.890529	0.888944	0.88746	0.889364	0.888908	0.895786	0.893453	0.895757	0.89259	0.894637	0.893721	0.897591	0.899907	0.90641
0.860683	0.848737	0.850353	0.839945	0.830415	0.792773	0.837558	0.848595	0.854868	0.855741	0.857376	0.847379	0.854994	0.851251	0.852917	0.851352	0.86598	0.864513	0.868965	0.863522	0.864843	0.863823	0.874079	0.873589	0.881097	0.877796	0.878153	0.87148	0.873364	0.868643	0.871607	0.86917	0.878374	0.874241	0.876705	0.874759	0.877665	0.871457	0.872264	0.870329	0.874413	0.877118	0.880454	0.878502	0.88108	0.876833	0.877879	0.873632	0.883751	0.886782
0.839569	0.844458	0.836821	0.838542	0.812512	0.77738	0.815755	0.835015	0.83447	0.845932	0.842691	0.840779	0.839036	0.84301	0.832236	0.836494	0.847994	0.856001	0.853374	0.858273	0.848952	0.854816	0.85334	0.859308	0.858505	0.864703	0.864226	0.865461	0.859683	0.860604	0.853713	0.858019	0.860558	0.862697	0.862604	0.865567	0.863537	0.861252	0.857638	0.856982	0.856263	0.866573	0.866069	0.869977	0.869639	0.869397	0.865837	0.865616	0.867353	0.875572
[truncated: 44 more columns]

## Sheet: 200mT
1	0.962789	0.961763	0.958172	0.945465	0.906805	0.9489	0.961191	0.9674	0.965399	0.966932	0.96409	0.962863	0.960691	0.962037	0.96247	0.966808	0.966614	0.970058	0.965545	0.965521	0.961096	0.960066	0.95979	0.963078	0.961959	0.965416	0.962588	0.962225	0.958434	0.956871	0.955652	0.956676	0.953401	0.955593	0.955356	0.952624	0.951662	0.947111	0.945112	0.947681	0.947886	0.950422	0.947336	0.944424	0.945171	0.943749	0.937296	0.938119	0.935538
0.962789	1	0.96596	0.963444	0.946091	0.910209	0.94661	0.96343	0.964703	0.968041	0.967832	0.968638	0.96384	0.965428	0.961382	0.962924	0.964867	0.969175	0.966729	0.966832	0.965698	0.965899	0.960596	0.962838	0.9608	0.963994	0.964389	0.966768	0.963986	0.962955	0.956776	0.957289	0.95569	0.955542	0.954531	0.957155	0.95285	0.954151	0.947857	0.948778	0.947441	0.948867	0.948327	0.94839	0.945066	0.950221	0.945247	0.940918	0.936915	0.936426
0.961763	0.96596	1	0.968356	0.9557	0.912417	0.951625	0.962052	0.968454	0.968521	0.971535	0.971087	0.970788	0.968048	0.967691	0.965116	0.968517	0.968581	0.971642	0.969543	0.972334	0.968661	0.9669	0.965637	0.966565	0.965026	0.969097	0.96826	0.969016	0.965418	0.964898	0.962131	0.962206	0.958779	0.960668	0.961214	0.95941	0.959577	0.956124	0.95279	0.954585	0.953615	0.954542	0.952346	0.951832	0.952616	0.952644	0.946024	0.945477	0.941767
0.958172	0.963444	0.968356	1	0.963154	0.927698	0.957682	0.966844	0.967565	0.971024	0.970926	0.974121	0.971444	0.972713	0.969016	0.968259	0.967716	0.970791	0.969875	0.972151	0.973182	0.973546	0.969977	0.971103	0.968171	0.969033	0.969566	0.971402	0.97038	0.97078	0.967885	0.968116	0.965411	0.962952	0.961765	0.964279	0.961153	0.96322	0.957872	0.958099	0.958231	0.958753	0.957615	0.956436	0.952928	0.957275	0.954519	0.951475	0.94856	0.948052
0.945465	0.946091	0.9557	0.963154	1	0.962952	0.974475	0.961513	0.962547	0.959947	0.964644	0.964293	0.966052	0.96452	0.966504	0.962225	0.962374	0.960131	0.963369	0.961753	0.964293	0.963727	0.9639	0.96213	0.961599	0.960206	0.962527	0.959855	0.961461	0.961289	0.961605	0.959706	0.95948	0.955546	0.955459	0.953998	0.951365	0.951455	0.949944	0.949412	0.950994	0.950299	0.950382	0.945279	0.943016	0.94406	0.945112	0.940035	0.939818	0.93692
0.906805	0.910209	0.912417	0.927698	0.962952	1	0.964572	0.934242	0.926313	0.925749	0.92788	0.932465	0.927369	0.930549	0.931435	0.930184	0.926805	0.926887	0.926049	0.92606	0.926093	0.929232	0.925918	0.928871	0.924509	0.926029	0.924289	0.92314	0.922725	0.925805	0.922156	0.924067	0.923264	0.921733	0.917206	0.917587	0.912286	0.913257	0.910871	0.913415	0.912345	0.91448	0.911729	0.908453	0.904084	0.906271	0.904873	0.901225	0.899221	0.900697
0.9489	0.94661	0.951625	0.957682	0.974475	0.964572	1	0.967389	0.966969	0.962895	0.965319	0.963224	0.963512	0.963135	0.966253	0.963989	0.965182	0.962824	0.963767	0.960543	0.963269	0.963287	0.96334	0.96333	0.964183	0.962533	0.963874	0.959512	0.960619	0.959985	0.960963	0.960642	0.96185	0.958546	0.95757	0.955405	0.953127	0.95133	0.95013	0.950724	0.952452	0.951661	0.952699	0.947143	0.94461	0.943297	0.944321	0.939722	0.940178	0.939104
0.961191	0.96343	0.962052	0.966844	0.961513	0.934242	0.967389	1	0.977434	0.97781	0.974016	0.974288	0.972356	0.975889	0.973513	0.975323	0.974414	0.976636	0.974224	0.973159	0.972062	0.974237	0.971299	0.975092	0.97271	0.974027	0.973053	0.972	0.970584	0.970853	0.968504	0.968784	0.968524	0.968585	0.966172	0.966289	0.960034	0.960969	0.955634	0.957502	0.9573	0.959722	0.95928	0.955677	0.951575	0.953727	0.950744	0.948053	0.945254	0.946273
0.9674	0.964703	0.968454	0.967565	0.962547	0.926313	0.966969	0.977434	1	0.980585	0.979065	0.975354	0.975291	0.975045	0.976552	0.975534	0.977454	0.977949	0.978172	0.974776	0.976619	0.975261	0.975885	0.975468	0.975849	0.975264	0.977786	0.974437	0.974766	0.972703	0.972293	0.970882	0.973178	0.970618	0.970803	0.969412	0.965669	0.964528	0.961207	0.960895	0.96351	0.96251	0.963873	0.960178	0.956814	0.956985	0.956037	0.95075	0.951311	0.94896
0.965399	0.968041	0.968521	0.971024	0.959947	0.925749	0.962895	0.97781	0.980585	1	0.980357	0.978049	0.975587	0.976697	0.973767	0.975379	0.975253	0.97731	0.976767	0.977574	0.976511	0.976338	0.972719	0.974246	0.973007	0.975113	0.975984	0.976162	0.974839	0.974607	0.971854	0.97237	0.971149	0.970853	0.969888	0.97106	0.965827	0.967159	0.962278	0.962869	0.96255	0.963477	0.963495	0.961655	0.956651	0.960394	0.956654	0.953267	0.950809	0.951007
0.966932	0.967832	0.971535	0.970926	0.964644	0.92788	0.965319	0.974016	0.979065	0.980357	1	0.981823	0.979869	0.976955	0.976915	0.975513	0.975881	0.977528	0.98029	0.978403	0.9792	0.977261	0.976549	0.974767	0.975232	0.974604	0.977801	0.975962	0.977484	0.975025	0.973899	0.971381	0.971837	0.968694	0.970119	0.969829	0.966513	0.965797	0.962825	0.961161	0.962739	0.961206	0.962739	0.960036	0.95756	0.958137	0.958004	0.952439	0.951023	0.948527
0.96409	0.968638	0.971087	0.974121	0.964293	0.932465	0.963224	0.974288	0.975354	0.978049	0.981823	1	0.984295	0.982089	0.978149	0.977209	0.976691	0.979356	0.979371	0.979984	0.980349	0.980442	0.976248	0.977003	0.97539	0.97522	0.976375	0.977373	0.977962	0.977871	0.973823	0.973071	0.97109	0.96974	0.969116	0.970588	0.966118	0.966892	0.962938	0.962177	0.9622	0.962477	0.961324	0.959293	0.956446	0.959644	0.956985	0.953688	0.95124	0.950753
0.962863	0.96384	0.970788	0.971444	0.966052	0.927369	0.963512	0.972356	0.975291	0.975587	0.979869	0.984295	1	0.98439	0.980403	0.977701	0.977758	0.978109	0.980101	0.979475	0.981805	0.980204	0.979521	0.97819	0.977693	0.975095	0.97769	0.977005	0.979375	0.978765	0.977985	0.975587	0.97385	0.970112	0.970946	0.970123	0.96859	0.969041	0.966077	0.963777	0.965472	0.963728	0.963896	0.960434	0.960068	0.960785	0.960215	0.956055	0.955503	0.953054
0.960691	0.965428	0.968048	0.972713	0.96452	0.930549	0.963135	0.975889	0.975045	0.976697	0.976955	0.982089	0.98439	1	0.98402	0.98194	0.979299	0.980759	0.979392	0.980111	0.981155	0.982944	0.979627	0.980433	0.978489	0.977272	0.977289	0.976786	0.978175	0.979777	0.977834	0.97677	0.973702	0.97113	0.970763	0.970966	0.966645	0.968617	0.964707	0.964198	0.965221	0.965324	0.964478	0.961682	0.958555	0.960402	0.958224	0.955917	0.954315	0.953778
0.962037	0.961382	0.967691	0.969016	0.966504	0.931435	0.966253	0.973513	0.976552	0.973767	0.976915	0.978149	0.980403	0.98402	1	0.983946	0.981454	0.978947	0.979975	0.978051	0.981284	0.980536	0.980737	0.980208	0.980027	0.977376	0.978529	0.97603	0.978319	0.978943	0.979194	0.976716	0.975307	0.970837	0.971358	0.970428	0.967579	0.96833	0.966329	0.965213	0.967651	0.96697	0.96641	0.962479	0.960618	0.959327	0.959868	0.955436	0.956178	0.954654
0.96247	0.962924	0.965116	0.968259	0.962225	0.930184	0.963989	0.975323	0.975534	0.975379	0.975513	0.977209	0.977701	0.98194	0.983946	1	0.984264	0.98302	0.979903	0.980319	0.980553	0.980543	0.979553	0.981657	0.979506	0.977317	0.977001	0.976844	0.978166	0.978451	0.975312	0.975197	0.974587	0.97212	0.971398	0.970674	0.96582	0.967794	0.96431	0.964748	0.965122	0.966353	0.965551	0.962929	0.959575	0.960125	0.957517	0.954737	0.953537	0.954053
0.966808	0.964867	0.968517	0.967716	0.962374	0.926805	0.965182	0.974414	0.977454	0.975253	0.975881	0.976691	0.977758	0.979299	0.981454	0.984264	1	0.985419	0.982993	0.980174	0.980395	0.97908	0.979769	0.980265	0.980958	0.977423	0.979266	0.977808	0.979297	0.977164	0.976117	0.975295	0.976258	0.973199	0.973826	0.972159	0.967728	0.969129	0.966662	0.965982	0.967064	0.967043	0.968317	0.96475	0.96245	0.961671	0.960303	0.954904	0.955375	0.953979
0.966614	0.969175	0.968581	0.970791	0.960131	0.926887	0.962824	0.976636	0.977949	0.97731	0.977528	0.979356	0.978109	0.980759	0.978947	0.98302	0.985419	1	0.98561	0.983445	0.981552	0.981389	0.980126	0.982638	0.981678	0.980839	0.981339	0.981349	0.980865	0.980659	0.977489	0.977973	0.977523	0.976773	0.976128	0.976095	0.971454	0.972752	0.968813	0.968695	0.968592	0.970109	0.969781	0.968224	0.964965	0.967019	0.963425	0.959363	0.957209	0.958467
0.970058	0.966729	0.971642	0.969875	0.963369	0.926049	0.963767	0.974224	0.978172	0.976767	0.98029	0.979371	0.980101	0.979392	0.979975	0.979903	0.982993	0.98561	1	0.985607	0.984521	0.981877	0.981749	0.981342	0.982236	0.98011	0.98246	0.981583	0.982837	0.980654	0.978599	0.976571	0.976514	0.97509	0.976371	0.975441	0.972668	0.972081	0.968967	0.96686	0.96889	0.968693	0.970001	0.966545	0.965536	0.965406	0.964341	0.95875	0.9582	0.957026
0.965545	0.966832	0.969543	0.972151	0.961753	0.92606	0.960543	0.973159	0.974776	0.977574	0.978403	0.979984	0.979475	0.980111	0.978051	0.980319	0.980174	0.983445	0.985607	1	0.986743	0.985031	0.981899	0.982927	0.980972	0.981105	0.982077	0.983394	0.984245	0.983943	0.980117	0.979194	0.977938	0.976974	0.9779	0.978854	0.97441	0.976296	0.972072	0.970731	0.972023	0.972547	0.971488	0.970655	0.968174	0.970199	0.967282	0.964123	0.962334	0.962211
0.965521	0.965698	0.972334	0.973182	0.964293	0.926093	0.963269	0.972062	0.976619	0.976511	0.9792	0.980349	0.981805	0.981155	0.981284	0.980553	0.980395	0.981552	0.984521	0.986743	1	0.988049	0.985064	0.982972	0.982353	0.980228	0.982383	0.982353	0.985324	0.984345	0.983064	0.980455	0.979823	0.976762	0.978394	0.978532	0.97599	0.977159	0.97439	0.972644	0.97431	0.973272	0.973293	0.971726	0.969904	0.971014	0.971063	0.967185	0.966252	0.96429
0.961096	0.965899	0.968661	0.973546	0.963727	0.929232	0.963287	0.974237	0.975261	0.976338	0.977261	0.980442	0.980204	0.982944	0.980536	0.980543	0.97908	0.981389	0.981877	0.985031	0.988049	1	0.987695	0.985918	0.982731	0.982106	0.981624	0.982946	0.984358	0.985844	0.983414	0.983029	0.981252	0.98001	0.97928	0.980072	0.976392	0.978387	0.975392	0.974843	0.975287	0.975511	0.973993	0.973324	0.969877	0.972358	0.971147	0.969136	0.966979	0.966337
0.960066	0.960596	0.9669	0.969977	0.9639	0.925918	0.96334	0.971299	0.975885	0.972719	0.976549	0.976248	0.979521	0.979627	0.980737	0.979553	0.979769	0.980126	0.981749	0.981899	0.985064	0.987695	1	0.988441	0.985829	0.982419	0.983019	0.982309	0.984544	0.984934	0.985326	0.98433	0.984025	0.980938	0.981651	0.980538	0.978779	0.978805	0.976885	0.975991	0.978143	0.977658	0.977585	0.974773	0.973038	0.973176	0.973814	0.97123	0.97068	0.969222
0.95979	0.962838	0.965637	0.971103	0.96213	0.928871	0.96333	0.975092	0.975468	0.974246	0.974767	0.977003	0.97819	0.980433	0.980208	0.981657	0.980265	0.982638	0.981342	0.982927	0.982972	0.985918	0.988441	1	0.988496	0.985815	0.983214	0.984557	0.984332	0.98542	0.984706	0.984431	0.984193	0.982928	0.981401	0.980883	0.978642	0.980747	0.978098	0.978292	0.979608	0.979991	0.978434	0.976731	0.974025	0.975443	0.973644	0.971276	0.970076	0.970887
0.963078	0.9608	0.966565	0.968171	0.961599	0.924509	0.964183	0.97271	0.975849	0.973007	0.975232	0.97539	0.977693	0.978489	0.980027	0.979506	0.980958	0.981678	0.982236	0.980972	0.982353	0.982731	0.985829	0.988496	1	0.987932	0.985957	0.984563	0.984739	0.983614	0.984554	0.983469	0.984273	0.98165	0.982297	0.981219	0.979628	0.979578	0.977939	0.977373	0.980259	0.979662	0.979723	0.97754	0.976412	0.975032	0.974364	0.971145	0.97159	0.971189
0.961959	0.963994	0.965026	0.969033	0.960206	0.926029	0.962533	0.974027	0.975264	0.975113	0.974604	0.97522	0.975095	0.977272	0.977376	0.977317	0.977423	0.980839	0.98011	0.981105	0.980228	0.982106	0.982419	0.985815	0.987932	1	0.987944	0.986116	0.983923	0.984026	0.983627	0.984269	0.983117	0.981675	0.981157	0.982375	0.979142	0.980281	0.977419	0.977633	0.979373	0.980937	0.979701	0.978798	0.976046	0.976476	0.974418	0.97237	0.970949	0.971749
0.965416	0.964389	0.969097	0.969566	0.962527	0.924289	0.963874	0.973053	0.977786	0.975984	0.977801	0.976375	0.97769	0.977289	0.978529	0.977001	0.979266	0.981339	0.98246	0.982077	0.982383	0.981624	0.983019	0.983214	0.985957	0.987944	1	0.988164	0.986558	0.984189	0.984238	0.983084	0.983819	0.981258	0.982305	0.98216	0.979863	0.979663	0.977395	0.975251	0.978701	0.979259	0.979076	0.977012	0.975666	0.975145	0.975324	0.972338	0.971098	0.970063
0.962588	0.966768	0.96826	0.971402	0.959855	0.92314	0.959512	0.972	0.974437	0.976162	0.975962	0.977373	0.977005	0.976786	0.97603	0.976844	0.977808	0.981349	0.981583	0.983394	0.982353	0.982946	0.982309	0.984557	0.984563	0.986116	0.988164	1	0.989274	0.987454	0.985131	0.984294	0.98335	0.982891	0.983487	0.984862	0.982187	0.983625	0.980569	0.979506	0.979968	0.981156	0.98014	0.979953	0.977589	0.97957	0.977292	0.975743	0.973783	0.973749
0.962225	0.963986	0.969016	0.97038	0.961461	0.922725	0.960619	0.970584	0.974766	0.974839	0.977484	0.977962	0.979375	0.978175	0.978319	0.978166	0.979297	0.980865	0.982837	0.984245	0.985324	0.984358	0.984544	0.984332	0.984739	0.983923	0.986558	0.989274	1	0.990515	0.98747	0.984452	0.984384	0.982501	0.984548	0.984122	0.981574	0.982492	0.980801	0.978544	0.980382	0.979919	0.98042	0.97915	0.977848	0.978225	0.977845	0.974958	0.973985	0.972233
0.958434	0.962955	0.965418	0.97078	0.961289	0.925805	0.959985	0.970853	0.972703	0.974607	0.975025	0.977871	0.978765	0.979777	0.978943	0.978451	0.977164	0.980659	0.980654	0.983943	0.984345	0.985844	0.984934	0.98542	0.983614	0.984026	0.984189	0.987454	0.990515	1	0.990372	0.986753	0.98426	0.982898	0.983282	0.984465	0.981263	0.983763	0.981411	0.979906	0.98107	0.98122	0.979571	0.979463	0.977544	0.978588	0.97735	0.975904	0.974037	0.973667
0.956871	0.956776	0.964898	0.967885	0.961605	0.922156	0.960963	0.968504	0.972293	0.971854	0.973899	0.973823	0.977985	0.977834	0.979194	0.975312	0.976117	0.977489	0.978599	0.980117	0.983064	0.983414	0.985326	0.984706	0.984554	0.983627	0.984238	0.985131	0.98747	0.990372	1	0.990441	0.986697	0.982909	0.983574	0.983427	0.982933	0.983537	0.983248	0.981698	0.983102	0.982151	0.980938	0.979317	0.978352	0.978165	0.979296	0.977357	0.976768	0.975114
0.955652	0.957289	0.962131	0.968116	0.959706	0.924067	0.960642	0.968784	0.970882	0.97237	0.971381	0.973071	0.975587	0.97677	0.976716	0.975197	0.975295	0.977973	0.976571	0.979194	0.980455	0.983029	0.98433	0.984431	0.983469	0.984269	0.983084	0.984294	0.984452	0.986753	0.990441	1	0.99016	0.986231	0.985123	0.985282	0.983449	0.985314	0.984521	0.983908	0.983888	0.984766	0.983339	0.982318	0.979855	0.981349	0.980525	0.979129	0.97782	0.977773
0.956676	0.95569	0.962206	0.965411	0.95948	0.923264	0.96185	0.968524	0.973178	0.971149	0.971837	0.97109	0.97385	0.973702	0.975307	0.974587	0.976258	0.977523	0.976514	0.977938	0.979823	0.981252	0.984025	0.984193	0.984273	0.983117	0.983819	0.98335	0.984384	0.98426	0.986697	0.99016	1	0.990663	0.989364	0.987278	0.984476	0.98478	0.984766	0.983637	0.984755	0.985255	0.98476	0.983278	0.98154	0.981274	0.981793	0.97961	0.979859	0.97832
0.953401	0.955542	0.958779	0.962952	0.955546	0.921733	0.958546	0.968585	0.970618	0.970853	0.968694	0.96974	0.970112	0.97113	0.970837	0.97212	0.973199	0.976773	0.97509	0.976974	0.976762	0.98001	0.980938	0.982928	0.98165	0.981675	0.981258	0.982891	0.982501	0.982898	0.982909	0.986231	0.990663	1	0.990945	0.987258	0.98434	0.984624	0.98366	0.983531	0.982776	0.984337	0.984391	0.983423	0.981396	0.982503	0.980436	0.979442	0.979036	0.978589
0.955593	0.954531	0.960668	0.961765	0.955459	0.917206	0.95757	0.966172	0.970803	0.969888	0.970119	0.969116	0.970946	0.970763	0.971358	0.971398	0.973826	0.976128	0.976371	0.9779	0.978394	0.97928	0.981651	0.981401	0.982297	0.981157	0.982305	0.983487	0.984548	0.983282	0.983574	0.985123	0.989364	0.990945	1	0.991134	0.98718	0.986034	0.985848	0.984113	0.984959	0.985017	0.9856	0.984248	0.983601	0.983192	0.983467	0.981794	0.981556	0.979656
0.955356	0.957155	0.961214	0.964279	0.953998	0.917587	0.955405	0.966289	0.969412	0.97106	0.969829	0.970588	0.970123	0.970966	0.970428	0.970674	0.972159	0.976095	0.975441	0.978854	0.978532	0.980072	0.980538	0.980883	0.981219	0.982375	0.98216	0.984862	0.984122	0.984465	0.983427	0.985282	0.987278	0.987258	0.991134	1	0.99079	0.988702	0.985688	0.985066	0.985227	0.986157	0.985143	0.985822	0.983151	0.984694	0.983566	0.983328	0.981727	0.980987
0.952624	0.95285	0.95941	0.961153	0.951365	0.912286	0.953127	0.960034	0.965669	0.965827	0.966513	0.966118	0.96859	0.966645	0.967579	0.96582	0.967728	0.971454	0.972668	0.97441	0.97599	0.976392	0.978779	0.978642	0.979628	0.979142	0.979863	0.982187	0.981574	0.981263	0.982933	0.983449	0.984476	0.98434	0.98718	0.99079	1	0.991613	0.988138	0.985683	0.986004	0.985505	0.985401	0.985939	0.985725	0.985446	0.985944	0.984585	0.984182	0.982734
0.951662	0.954151	0.959577	0.96322	0.951455	0.913257	0.95133	0.960969	0.964528	0.967159	0.965797	0.966892	0.969041	0.968617	0.96833	0.967794	0.969129	0.972752	0.972081	0.976296	0.977159	0.978387	0.978805	0.980747	0.979578	0.980281	0.979663	0.983625	0.982492	0.983763	0.983537	0.985314	0.98478	0.984624	0.986034	0.988702	0.991613	1	0.99218	0.989413	0.987847	0.987506	0.98627	0.987086	0.985586	0.987571	0.986921	0.985881	0.984474	0.983879
0.947111	0.947857	0.956124	0.957872	0.949944	0.910871	0.95013	0.955634	0.961207	0.962278	0.962825	0.962938	0.966077	0.964707	0.966329	0.96431	0.966662	0.968813	0.968967	0.972072	0.97439	0.975392	0.976885	0.978098	0.977939	0.977419	0.977395	0.980569	0.980801	0.981411	0.983248	0.984521	0.984766	0.98366	0.985848	0.985688	0.988138	0.99218	1	0.992263	0.989872	0.987307	0.986137	0.985686	0.985337	0.98612	0.987063	0.98585	0.984791	0.983464
0.945112	0.948778	0.95279	0.958099	0.949412	0.913415	0.950724	0.957502	0.960895	0.962869	0.961161	0.962177	0.963777	0.964198	0.965213	0.964748	0.965982	0.968695	0.96686	0.970731	0.972644	0.974843	0.975991	0.978292	0.977373	0.977633	0.975251	0.979506	0.978544	0.979906	0.981698	0.983908	0.983637	0.983531	0.984113	0.985066	0.985683	0.989413	0.992263	1	0.991921	0.9882	0.985332	0.985122	0.983293	0.985319	0.985025	0.984423	0.983796	0.983825
0.947681	0.947441	0.954585	0.958231	0.950994	0.912345	0.952452	0.9573	0.96351	0.96255	0.962739	0.9622	0.965472	0.965221	0.967651	0.965122	0.967064	0.968592	0.96889	0.972023	0.97431	0.975287	0.978143	0.979608	0.980259	0.979373	0.978701	0.979968	0.980382	0.98107	0.983102	0.983888	0.984755	0.982776	0.984959	0.985227	0.986004	0.987847	0.989872	0.991921	1	0.991208	0.987924	0.98599	0.985173	0.985013	0.985764	0.984868	0.985539	0.985512
0.947886	0.948867	0.953615	0.958753	0.950299	0.91448	0.951661	0.959722	0.96251	0.963477	0.961206	0.962477	0.963728	0.965324	0.96697	0.966353	0.967043	0.970109	0.968693	0.972547	0.973272	0.975511	0.977658	0.979991	0.979662	0.980937	0.979259	0.981156	0.979919	0.98122	0.982151	0.984766	0.985255	0.984337	0.985017	0.986157	0.985505	0.987506	0.987307	0.9882	0.991208	1	0.990255	0.988881	0.985011	0.986039	0.985528	0.985911	0.984672	0.985913
0.950422	0.948327	0.954542	0.957615	0.950382	0.911729	0.952699	0.95928	0.963873	0.963495	0.962739	0.961324	0.963896	0.964478	0.96641	0.965551	0.968317	0.969781	0.970001	0.971488	0.973293	0.973993	0.977585	0.978434	0.979723	0.979701	0.979076	0.98014	0.98042	0.979571	0.980938	0.983339	0.98476	0.984391	0.9856	0.985143	0.985401	0.98627	0.986137	0.985332	0.987924	0.990255	1	0.990457	0.986567	0.986146	0.986121	0.985033	0.984593	0.984813
0.947336	0.94839	0.952346	0.956436	0.945279	0.908453	0.947143	0.955677	0.960178	0.961655	0.960036	0.959293	0.960434	0.961682	0.962479	0.962929	0.96475	0.968224	0.966545	0.970655	0.971726	0.973324	0.974773	0.976731	0.97754	0.978798	0.977012	0.979953	0.97915	0.979463	0.979317	0.982318	0.983278	0.983423	0.984248	0.985822	0.985939	0.987086	0.985686	0.985122	0.98599	0.988881	0.990457	1	0.990605	0.988765	0.986592	0.986379	0.985155	0.986429
0.944424	0.945066	0.951832	0.952928	0.943016	0.904084	0.94461	0.951575	0.956814	0.956651	0.95756	0.956446	0.960068	0.958555	0.960618	0.959575	0.96245	0.964965	0.965536	0.968174	0.969904	0.969877	0.973038	0.974025	0.976412	0.976046	0.975666	0.977589	0.977848	0.977544	0.978352	0.979855	0.98154	0.981396	0.983601	0.983151	0.985725	0.985586	0.985337	0.983293	0.985173	0.985011	0.986567	0.990605	1	0.989602	0.986913	0.984858	0.985798	0.985083
0.945171	0.950221	0.952616	0.957275	0.94406	0.906271	0.943297	0.953727	0.956985	0.960394	0.958137	0.959644	0.960785	0.960402	0.959327	0.960125	0.961671	0.967019	0.965406	0.970199	0.971014	0.972358	0.973176	0.975443	0.975032	0.976476	0.975145	0.97957	0.978225	0.978588	0.978165	0.981349	0.981274	0.982503	0.983192	0.984694	0.985446	0.987571	0.98612	0.985319	0.985013	0.986039	0.986146	0.988765	0.989602	1	0.990138	0.987192	0.984492	0.98459
0.943749	0.945247	0.952644	0.954519	0.945112	0.904873	0.944321	0.950744	0.956037	0.956654	0.958004	0.956985	0.960215	0.958224	0.959868	0.957517	0.960303	0.963425	0.964341	0.967282	0.971063	0.971147	0.973814	0.973644	0.974364	0.974418	0.975324	0.977292	0.977845	0.97735	0.979296	0.980525	0.981793	0.980436	0.983467	0.983566	0.985944	0.986921	0.987063	0.985025	0.985764	0.985528	0.986121	0.986592	0.986913	0.990138	1	0.990575	0.987514	0.985126
0.937296	0.940918	0.946024	0.951475	0.940035	0.901225	0.939722	0.948053	0.95075	0.953267	0.952439	0.953688	0.956055	0.955917	0.955436	0.954737	0.954904	0.959363	0.95875	0.964123	0.967185	0.969136	0.97123	0.971276	0.971145	0.97237	0.972338	0.975743	0.974958	0.975904	0.977357	0.979129	0.97961	0.979442	0.981794	0.983328	0.984585	0.985881	0.98585	0.984423	0.984868	0.985911	0.985033	0.986379	0.984858	0.987192	0.990575	1	0.990534	0.988043
0.938119	0.936915	0.945477	0.94856	0.939818	0.899221	0.940178	0.945254	0.951311	0.950809	0.951023	0.95124	0.955503	0.954315	0.956178	0.953537	0.955375	0.957209	0.9582	0.962334	0.966252	0.966979	0.97068	0.970076	0.97159	0.970949	0.971098	0.973783	0.973985	0.974037	0.976768	0.97782	0.979859	0.979036	0.981556	0.981727	0.984182	0.984474	0.984791	0.983796	0.985539	0.984672	0.984593	0.985155	0.985798	0.984492	0.987514	0.990534	1	0.989795
0.935538	0.936426	0.941767	0.948052	0.93692	0.900697	0.939104	0.946273	0.94896	0.951007	0.948527	0.950753	0.953054	0.953778	0.954654	0.954053	0.953979	0.958467	0.957026	0.962211	0.96429	0.966337	0.969222	0.970887	0.971189	0.971749	0.970063	0.973749	0.972233	0.973667	0.975114	0.977773	0.97832	0.978589	0.979656	0.980987	0.982734	0.983879	0.983464	0.983825	0.985512	0.985913	0.984813	0.986429	0.985083	0.98459	0.985126	0.988043	0.989795	1
0.939271	0.937331	0.94438	0.946672	0.939521	0.901339	0.941502	0.94625	0.95082	0.950707	0.950885	0.95023	0.953474	0.952341	0.955738	0.953477	0.955766	0.958344	0.95893	0.961786	0.96474	0.966249	0.969677	0.969983	0.97262	0.972382	0.971218	0.973141	0.972052	0.972105	0.975156	0.976917	0.979382	0.978845	0.980722	0.980335	0.982958	0.982874	0.982941	0.981772	0.983946	0.98499	0.985395	0.986069	0.985281	0.984543	0.985836	0.986267	0.9878	0.990113
0.939427	0.940184	0.943767	0.946978	0.934598	0.897114	0.938111	0.947201	0.950455	0.952178	0.949977	0.950786	0.951913	0.951766	0.951947	0.953718	0.954743	0.959438	0.958677	0.962664	0.964139	0.965601	0.967192	0.969919	0.971406	0.973041	0.971392	0.975013	0.971298	0.971928	0.972918	0.975452	0.97711	0.978643	0.979575	0.981098	0.982143	0.982454	0.980988	0.980781	0.981671	0.983411	0.983616	0.985283	0.984231	0.984236	0.982357	0.984152	0.984392	0.986715
0.944326	0.941911	0.949252	0.949379	0.938075	0.896169	0.939932	0.948216	0.954873	0.954695	0.954104	0.95217	0.95555	0.953432	0.955195	0.953725	0.957412	0.960421	0.961391	0.963666	0.965899	0.965831	0.968961	0.969389	0.972288	0.973656	0.973452	0.975134	0.973252	0.971906	0.974527	0.975663	0.977587	0.9775	0.979731	0.980701	0.983368	0.981463	0.981517	0.979488	0.981916	0.982354	0.983713	0.984114	0.98391	0.982925	0.98332	0.982301	0.98359	0.983224
0.942213	0.945354	0.949158	0.952599	0.936552	0.897852	0.936317	0.948789	0.952185	0.955196	0.953037	0.954272	0.953406	0.953995	0.951832	0.951944	0.954313	0.961176	0.96007	0.964902	0.965108	0.965774	0.966625	0.967651	0.969002	0.972795	0.97186	0.975592	0.972678	0.972871	0.972568	0.974365	0.973695	0.974801	0.976451	0.979865	0.978891	0.979413	0.9779	0.976901	0.978509	0.981144	0.979661	0.982368	0.980119	0.982287	0.980662	0.981213	0.979305	0.981242
0.943145	0.942849	0.949964	0.952883	0.939731	0.896984	0.938734	0.946982	0.952338	0.953504	0.955187	0.953756	0.957153	0.954387	0.954128	0.95224	0.95605	0.960373	0.96248	0.96521	0.966968	0.965215	0.967863	0.967203	0.970006	0.971038	0.972513	0.974942	0.973619	0.971934	0.974099	0.974259	0.974729	0.974286	0.976839	0.977645	0.978304	0.97838	0.978511	0.975373	0.977771	0.978274	0.978424	0.979029	0.979451	0.980292	0.980651	0.979191	0.978964	0.977943
0.939561	0.945473	0.950362	0.955012	0.939396	0.898727	0.936647	0.947712	0.949654	0.953828	0.952944	0.955287	0.956692	0.956763	0.954347	0.954254	0.954641	0.959829	0.961001	0.965818	0.966433	0.967485	0.967801	0.968115	0.968088	0.96969	0.970315	0.974492	0.972858	0.973352	0.972813	0.973262	0.972255	0.972334	0.973163	0.974733	0.974531	0.977029	0.975842	0.974254	0.975351	0.976051	0.974945	0.976665	0.975695	0.978306	0.977708	0.978214	0.976128	0.976478
0.941733	0.942057	0.951211	0.954087	0.943279	0.899113	0.941139	0.947922	0.951708	0.952421	0.955118	0.954706	0.958707	0.957967	0.958885	0.95534	0.95841	0.959587	0.961864	0.964485	0.968315	0.967974	0.971023	0.969851	0.971644	0.968979	0.97101	0.972371	0.973538	0.971911	0.9749	0.973927	0.975428	0.973039	0.974586	0.973587	0.974307	0.97565	0.97619	0.973311	0.976242	0.97547	0.975569	0.974758	0.975883	0.976154	0.978379	0.976141	0.97617	0.974795
0.936019	0.94006	0.943406	0.950816	0.937682	0.900655	0.937975	0.946808	0.948728	0.950315	0.9484	0.951848	0.953673	0.954458	0.954487	0.954541	0.95238	0.957838	0.956579	0.961195	0.962645	0.964959	0.966263	0.969116	0.969609	0.969048	0.96734	0.970533	0.969226	0.970135	0.971288	0.973423	0.972597	0.971888	0.970884	0.971959	0.972148	0.974722	0.973748	0.973772	0.975137	0.976886	0.974345	0.97598	0.974211	0.976822	0.97562	0.977051	0.976607	0.978282
0.937884	0.934495	0.9423	0.944822	0.936774	0.897175	0.939294	0.944847	0.949292	0.946803	0.945901	0.944259	0.950403	0.949369	0.952049	0.949613	0.95322	0.954499	0.954614	0.955918	0.959882	0.95948	0.964452	0.964444	0.967731	0.9663	0.966792	0.966295	0.966403	0.964913	0.96711	0.968921	0.971634	0.969766	0.970952	0.968836	0.970069	0.970517	0.970759	0.968935	0.972706	0.973496	0.974224	0.972606	0.972711	0.971828	0.972922	0.972893	0.974372	0.973836
0.934345	0.935068	0.936452	0.943492	0.929316	0.893947	0.933017	0.944479	0.945716	0.946062	0.941422	0.941814	0.942671	0.944325	0.946077	0.947082	0.948782	0.953325	0.950675	0.954179	0.953281	0.956324	0.959264	0.962163	0.963043	0.965225	0.963303	0.965005	0.961254	0.961004	0.961275	0.965662	0.966971	0.967958	0.968076	0.968407	0.966716	0.967454	0.96564	0.966198	0.967961	0.971864	0.970891	0.971844	0.969264	0.971118	0.968617	0.969472	0.967969	0.971275
0.939229	0.935567	0.940394	0.940979	0.928651	0.887119	0.932833	0.941142	0.948026	0.945658	0.944772	0.94018	0.943018	0.941713	0.943589	0.942115	0.950225	0.952371	0.952116	0.951382	0.95247	0.95167	0.956784	0.957493	0.961855	0.962115	0.963465	0.962927	0.960787	0.957722	0.960799	0.961958	0.964752	0.9644	0.965864	0.96476	0.964898	0.963922	0.963067	0.960907	0.964932	0.967561	0.968874	0.968603	0.968186	0.968145	0.966747	0.964845	0.964006	0.966198
0.938449	0.941515	0.94071	0.945048	0.927561	0.889482	0.929814	0.943804	0.945931	0.950106	0.946034	0.945631	0.943179	0.942956	0.940873	0.943788	0.946697	0.952006	0.95203	0.95628	0.953465	0.954063	0.955173	0.958835	0.96107	0.9643	0.963977	0.966852	0.961547	0.961	0.960085	0.961664	0.962897	0.965129	0.965425	0.967773	0.966603	0.968763	0.965219	0.963497	0.965431	0.96797	0.968031	0.970665	0.969303	0.971425	0.966389	0.966912	0.965089	0.968932
0.93723	0.934998	0.943246	0.941873	0.92791	0.884241	0.927403	0.935452	0.942667	0.943084	0.945186	0.94204	0.944745	0.939096	0.941806	0.938346	0.943955	0.947933	0.951555	0.95299	0.954829	0.951154	0.953998	0.953437	0.958148	0.958216	0.962721	0.962664	0.961935	0.959495	0.960918	0.959151	0.960466	0.959268	0.963166	0.964217	0.966192	0.965642	0.964391	0.959345	0.963462	0.965451	0.965788	0.967001	0.968636	0.968727	0.968329	0.965327	0.96467	0.965031
0.931343	0.935172	0.939585	0.943734	0.923929	0.882118	0.920709	0.933898	0.936416	0.940954	0.94041	0.942487	0.942231	0.940514	0.938341	0.93761	0.938825	0.945555	0.947221	0.953205	0.951863	0.952811	0.951832	0.953104	0.953203	0.957583	0.958035	0.962112	0.959783	0.96019	0.958138	0.95846	0.957805	0.958637	0.960485	0.963027	0.96321	0.965896	0.962457	0.960082	0.961247	0.963893	0.963135	0.966476	0.965169	0.968947	0.966719	0.966939	0.963689	0.964918
0.927565	0.926381	0.936166	0.936851	0.927452	0.880712	0.921531	0.929239	0.935132	0.934488	0.939577	0.937734	0.943063	0.939374	0.940978	0.935558	0.938743	0.941535	0.945657	0.947939	0.952264	0.949678	0.95374	0.95122	0.954574	0.953617	0.956199	0.957496	0.958389	0.957316	0.959637	0.957969	0.958621	0.956194	0.959338	0.959161	0.961036	0.962398	0.963034	0.959728	0.962608	0.962169	0.962419	0.961497	0.96476	0.964577	0.966756	0.965277	0.965637	0.963366
0.919534	0.925113	0.929351	0.937978	0.924272	0.884887	0.921571	0.931682	0.93121	0.935197	0.932308	0.93554	0.938308	0.938319	0.937164	0.936836	0.935641	0.940504	0.939935	0.945922	0.947049	0.950166	0.951336	0.953379	0.952859	0.954398	0.951819	0.956722	0.954689	0.956841	0.956887	0.958246	0.958205	0.958271	0.957676	0.959304	0.959087	0.961308	0.959926	0.95975	0.960646	0.964415	0.960758	0.96307	0.961943	0.964903	0.963134	0.965933	0.964654	0.965891
0.924228	0.921235	0.930179	0.933237	0.924611	0.881852	0.925959	0.931399	0.936021	0.932687	0.934404	0.933172	0.939602	0.93779	0.940919	0.937474	0.940044	0.94139	0.943911	0.945489	0.949088	0.948509	0.954302	0.954602	0.958414	0.955313	0.95527	0.954354	0.955393	0.954166	0.959773	0.959519	0.961609	0.958343	0.960782	0.958264	0.960479	0.960561	0.962011	0.959801	0.964862	0.96426	0.96492	0.963549	0.964023	0.962304	0.964488	0.964779	0.967253	0.966146
0.92229	0.924016	0.924649	0.931735	0.918257	0.884133	0.921403	0.933318	0.932484	0.933623	0.929204	0.930606	0.93212	0.934856	0.935135	0.936569	0.936711	0.942548	0.939792	0.944331	0.942906	0.946936	0.948561	0.952618	0.953436	0.95562	0.952986	0.955722	0.951627	0.952149	0.953664	0.957802	0.957394	0.958732	0.957208	0.957524	0.956478	0.958618	0.957612	0.957586	0.959765	0.964885	0.961983	0.963249	0.961903	0.963424	0.960777	0.963209	0.962411	0.966515
0.927333	0.922039	0.92754	0.92747	0.91635	0.874282	0.920207	0.92885	0.935944	0.93188	0.930276	0.927054	0.930915	0.929254	0.933406	0.930885	0.936716	0.938673	0.940704	0.938343	0.939699	0.937649	0.943883	0.945901	0.951702	0.950585	0.952028	0.95043	0.94829	0.943782	0.948238	0.949771	0.953138	0.951805	0.954061	0.953158	0.953489	0.95262	0.951898	0.949101	0.95468	0.956343	0.958933	0.957509	0.957232	0.956129	0.956439	0.954952	0.95665	0.957742
0.925167	0.927795	0.924463	0.927451	0.909496	0.87237	0.912886	0.92858	0.930658	0.933139	0.927713	0.92759	0.926362	0.927782	0.926703	0.930328	0.932791	0.940975	0.938369	0.940406	0.937606	0.938066	0.939888	0.943625	0.945787	0.950707	0.948608	0.951379	0.946187	0.944989	0.943684	0.947539	0.948509	0.951313	0.951513	0.953474	0.951049	0.951945	0.948437	0.947516	0.948525	0.955117	0.955595	0.957494	0.955451	0.957762	0.95312	0.952565	0.951235	0.954877
0.927428	0.924952	0.931723	0.927376	0.915313	0.87033	0.914901	0.923467	0.930289	0.930165	0.932519	0.92502	0.929418	0.924503	0.926771	0.92607	0.933703	0.937131	0.940061	0.940873	0.942132	0.93672	0.941229	0.94213	0.94563	0.947844	0.951059	0.951344	0.94831	0.944699	0.945035	0.946114	0.949655	0.949848	0.952201	0.953413	0.954903	0.95364	0.95237	0.948704	0.952697	0.953572	0.956532	0.957763	0.959575	0.957672	0.95751	0.954763	0.954915	0.955552
0.923857	0.930577	0.928581	0.934949	0.916387	0.8764	0.913205	0.927288	0.929359	0.934458	0.932253	0.932925	0.930847	0.929898	0.926857	0.927787	0.929308	0.938398	0.938884	0.944124	0.942334	0.944039	0.942636	0.944519	0.946183	0.950177	0.950232	0.956155	0.950816	0.9497	0.948176	0.950934	0.951004	0.952951	0.953235	0.958039	0.956901	0.958804	0.956033	0.955274	0.954913	0.958241	0.956926	0.960668	0.959121	0.962965	0.960278	0.960769	0.957585	0.959927
0.918289	0.91685	0.928994	0.927621	0.916201	0.869616	0.911735	0.916215	0.924634	0.926198	0.930272	0.927168	0.931903	0.925767	0.926262	0.922469	0.926449	0.930234	0.934979	0.937199	0.941955	0.93849	0.941632	0.939806	0.944556	0.942764	0.94647	0.948786	0.948937	0.946337	0.94965	0.947664	0.949793	0.949352	0.952158	0.952875	0.956384	0.955724	0.957104	0.954191	0.955111	0.954446	0.955901	0.957495	0.960009	0.959643	0.962319	0.960221	0.960147	0.957914
0.910979	0.916047	0.920701	0.929599	0.910379	0.868859	0.9039	0.917753	0.918101	0.921693	0.92048	0.924808	0.927527	0.925677	0.923117	0.922284	0.922501	0.929595	0.929207	0.937042	0.936126	0.93889	0.939272	0.941115	0.941152	0.942813	0.942467	0.948463	0.945113	0.945701	0.9457	0.947231	0.946763	0.948158	0.94698	0.950371	0.950364	0.954282	0.952779	0.951075	0.950399	0.954364	0.952217	0.955342	0.956137	0.958387	0.956799	0.959564	0.957666	0.958251
0.915457	0.912047	0.924147	0.926214	0.917758	0.873124	0.913672	0.91829	0.925046	0.92164	0.925762	0.923816	0.930851	0.925585	0.931206	0.92825	0.930789	0.931709	0.935583	0.937376	0.941864	0.940092	0.945858	0.945239	0.94991	0.945622	0.947301	0.949043	0.94912	0.947955	0.951487	0.951813	0.954645	0.952093	0.953488	0.951819	0.953882	0.954846	0.956572	0.952968	0.955878	0.957064	0.956113	0.956161	0.959941	0.957402	0.959708	0.959213	0.961521	0.959278
0.915449	0.917076	0.918561	0.927017	0.912775	0.876077	0.911317	0.925518	0.92327	0.926431	0.921341	0.925939	0.928771	0.931107	0.930116	0.9326	0.929975	0.936548	0.933615	0.93885	0.938714	0.94165	0.943902	0.947251	0.949398	0.949221	0.945652	0.949734	0.946124	0.948193	0.947508	0.950534	0.951035	0.952508	0.950898	0.951339	0.950164	0.953159	0.950833	0.951179	0.953482	0.956727	0.954478	0.956697	0.954689	0.957433	0.955068	0.958359	0.957151	0.961073
0.917326	0.911966	0.917943	0.918406	0.911839	0.869199	0.913131	0.920288	0.926204	0.921661	0.922469	0.919025	0.924051	0.920844	0.925904	0.923812	0.928667	0.930285	0.931741	0.93093	0.933818	0.932661	0.940063	0.940237	0.946253	0.945328	0.945643	0.943266	0.942335	0.938733	0.942297	0.943754	0.949101	0.946747	0.948069	0.94635	0.947263	0.946258	0.946444	0.944021	0.950042	0.951899	0.953133	0.953177	0.9542	0.951188	0.951929	0.951121	0.954586	0.95498
0.914892	0.915862	0.912492	0.917832	0.900303	0.866978	0.903964	0.919383	0.920944	0.922773	0.916379	0.916452	0.915626	0.918518	0.917695	0.921831	0.923446	0.929648	0.927457	0.928649	0.927506	0.930396	0.932353	0.937695	0.940211	0.944471	0.941237	0.943789	0.93739	0.937695	0.936611	0.94229	0.944251	0.946465	0.944252	0.947397	0.945246	0.947029	0.943279	0.94251	0.945527	0.952525	0.950431	0.954359	0.951412	0.955068	0.949751	0.951999	0.950464	0.955436
0.918669	0.91356	0.919035	0.915762	0.904777	0.863834	0.907086	0.914826	0.923089	0.92138	0.920872	0.91451	0.91825	0.913896	0.916948	0.915774	0.923787	0.926386	0.929016	0.927627	0.929441	0.928036	0.932315	0.932931	0.938488	0.940985	0.943799	0.943846	0.939825	0.935157	0.937247	0.937927	0.941792	0.942928	0.945116	0.945469	0.945712	0.945428	0.944118	0.940301	0.945012	0.947564	0.950325	0.951299	0.953756	0.951629	0.949082	0.947827	0.949107	0.949428
0.912493	0.916486	0.916234	0.919127	0.897815	0.859127	0.897544	0.914344	0.916362	0.9208	0.918828	0.918053	0.915502	0.914088	0.911297	0.914732	0.91726	0.927002	0.925721	0.930146	0.928007	0.927849	0.928886	0.931517	0.933624	0.939017	0.939282	0.944128	0.938372	0.936252	0.934032	0.937105	0.937391	0.940392	0.9405	0.944895	0.94446	0.945977	0.941022	0.938985	0.940579	0.946123	0.946098	0.950766	0.949913	0.952822	0.94791	0.949117	0.945445	0.950407
0.910899	0.910366	0.919095	0.917309	0.902759	0.854607	0.897446	0.906005	0.91376	0.913395	0.918093	0.91418	0.918576	0.913223	0.913813	0.910969	0.916622	0.921637	0.92702	0.928595	0.931245	0.927199	0.92945	0.928061	0.933852	0.934012	0.939182	0.941399	0.939335	0.936709	0.937808	0.935592	0.936347	0.936587	0.940786	0.942647	0.945094	0.945081	0.944344	0.93785	0.941251	0.942724	0.944695	0.947644	0.950589	0.950015	0.950286	0.948391	0.947517	0.947101
0.902683	0.911181	0.912616	0.919372	0.89804	0.855323	0.889513	0.906361	0.906607	0.913388	0.910873	0.916391	0.915989	0.91611	0.910279	0.911257	0.912158	0.920783	0.919822	0.926602	0.926028	0.926578	0.925963	0.928617	0.929805	0.933037	0.932673	0.938902	0.933881	0.935839	0.933796	0.935607	0.932843	0.935255	0.935473	0.940327	0.939872	0.945251	0.941121	0.937991	0.938975	0.942061	0.940438	0.94538	0.945326	0.94885	0.946696	0.948349	0.943498	0.947316
0.898	0.894894	0.909323	0.910074	0.899548	0.851017	0.893052	0.899197	0.906002	0.904462	0.908309	0.90814	0.91486	0.909985	0.911322	0.90706	0.910218	0.913546	0.917918	0.920195	0.923452	0.922471	0.928609	0.926415	0.931362	0.927971	0.93033	0.931078	0.932563	0.93058	0.93442	0.93395	0.933786	0.929862	0.934269	0.934286	0.937244	0.939009	0.940534	0.937031	0.941142	0.940481	0.939723	0.939599	0.943473	0.943913	0.947045	0.944922	0.946982	0.946087
0.889219	0.893566	0.897929	0.906641	0.891252	0.855838	0.891135	0.899789	0.900535	0.904044	0.898906	0.901938	0.904991	0.906043	0.906057	0.906735	0.904567	0.910156	0.909436	0.915516	0.915764	0.918527	0.921918	0.925553	0.923961	0.926274	0.921916	0.926607	0.923819	0.926699	0.927828	0.932461	0.931816	0.931568	0.929871	0.931992	0.930474	0.934925	0.934002	0.935408	0.935721	0.939768	0.936925	0.938947	0.937783	0.940815	0.940071	0.942192	0.941552	0.943432
0.884237	0.876692	0.887485	0.88824	0.88024	0.837353	0.883168	0.886577	0.894266	0.888187	0.887133	0.886305	0.894167	0.88964	0.895451	0.890191	0.897337	0.896538	0.89994	0.897774	0.903499	0.901163	0.909234	0.909713	0.91686	0.913069	0.914222	0.911697	0.910683	0.907403	0.914757	0.916187	0.921535	0.918101	0.920134	0.9171	0.919984	0.918466	0.921073	0.917921	0.924359	0.925252	0.925331	0.924456	0.927705	0.922579	0.925233	0.925213	0.930811	0.931324
0.880789	0.880966	0.875599	0.882436	0.864916	0.833551	0.869619	0.889279	0.887184	0.887143	0.878737	0.880714	0.87873	0.882084	0.881066	0.885593	0.889045	0.895666	0.890988	0.895042	0.89049	0.893527	0.896719	0.903836	0.906132	0.911004	0.905296	0.908763	0.900091	0.900476	0.900151	0.907426	0.909822	0.91335	0.909501	0.911641	0.908723	0.910675	0.907312	0.908903	0.911518	0.917639	0.916504	0.921317	0.916506	0.917769	0.913094	0.917261	0.913883	0.922022
0.885669	0.87564	0.881934	0.875304	0.866934	0.823745	0.871099	0.878869	0.888501	0.880997	0.880876	0.873289	0.877086	0.875108	0.878013	0.878027	0.88715	0.889873	0.893239	0.889108	0.889118	0.883884	0.890569	0.893776	0.902834	0.903589	0.907763	0.904785	0.89927	0.893862	0.896692	0.899483	0.905756	0.905559	0.908617	0.906034	0.907596	0.905651	0.905545	0.901932	0.907919	0.910758	0.914455	0.915549	0.916643	0.913554	0.912706	0.909624	0.912423	0.914499
0.880426	0.880706	0.875074	0.877933	0.849648	0.815015	0.852164	0.872349	0.876216	0.881954	0.873588	0.874217	0.86836	0.870765	0.865788	0.873384	0.875333	0.88658	0.88471	0.887259	0.882701	0.88178	0.881187	0.886148	0.890017	0.898497	0.896925	0.902344	0.890952	0.890523	0.886393	0.890909	0.892251	0.896815	0.89622	0.902054	0.900445	0.900782	0.895121	0.893386	0.894058	0.902158	0.900727	0.909689	0.907419	0.910922	0.902389	0.904505	0.901394	0.907122
0.877802	0.871396	0.87873	0.870688	0.851041	0.804135	0.851798	0.860947	0.872028	0.870362	0.874753	0.868537	0.870208	0.863032	0.863604	0.862783	0.873174	0.877105	0.88433	0.881114	0.88199	0.875006	0.880583	0.877153	0.886456	0.889544	0.894234	0.894191	0.892257	0.885059	0.886656	0.885626	0.887491	0.88752	0.891717	0.892736	0.898032	0.895165	0.893319	0.886025	0.890249	0.893361	0.896331	0.899837	0.903471	0.901913	0.902475	0.898477	0.898036	0.897271
0.850118	0.862479	0.860638	0.865098	0.835071	0.794139	0.825917	0.846634	0.849002	0.858323	0.855157	0.858059	0.854255	0.854131	0.847131	0.85025	0.84924	0.863125	0.86176	0.872123	0.867623	0.866783	0.86263	0.865419	0.866943	0.872194	0.873674	0.882742	0.87377	0.874567	0.867985	0.871097	0.867005	0.870287	0.870248	0.878427	0.876851	0.880524	0.874692	0.872105	0.871231	0.87809	0.874744	0.882989	0.882872	0.889905	0.884438	0.885864	0.880153	0.883412
0.841069	0.839739	0.852884	0.850176	0.838933	0.786391	0.829438	0.829599	0.839828	0.839201	0.848672	0.843116	0.852236	0.844115	0.845543	0.836024	0.842373	0.844907	0.853771	0.855595	0.863206	0.856807	0.861753	0.854653	0.863072	0.860314	0.866738	0.866526	0.867955	0.863853	0.869524	0.866224	0.866601	0.863069	0.869291	0.869259	0.874593	0.873561	0.876268	0.868894	0.873155	0.874103	0.875458	0.876355	0.882555	0.880231	0.885706	0.883969	0.884744	0.880409
0.823136	0.827921	0.8289	0.842734	0.820173	0.781361	0.813878	0.826837	0.824399	0.830841	0.824925	0.831577	0.833233	0.835734	0.829664	0.831763	0.828133	0.836846	0.834739	0.843321	0.845847	0.846833	0.846852	0.850522	0.850627	0.851352	0.847586	0.854844	0.852377	0.853834	0.855765	0.857123	0.854745	0.854884	0.853778	0.85728	0.857842	0.863962	0.861443	0.862462	0.862491	0.868814	0.862417	0.866768	0.865071	0.871434	0.867049	0.874267	0.871394	0.875882
0.818426	0.810357	0.825307	0.822152	0.817691	0.7745	0.817873	0.817949	0.822635	0.815784	0.820024	0.817054	0.826785	0.824895	0.831115	0.824158	0.830972	0.829393	0.835794	0.833119	0.838988	0.834692	0.845904	0.846102	0.852435	0.844941	0.845809	0.8433	0.844724	0.84046	0.848053	0.847194	0.853464	0.845774	0.849003	0.845609	0.846419	0.846222	0.853209	0.846733	0.85498	0.855288	0.85707	0.853375	0.857975	0.853384	0.85717	0.858708	0.863856	0.864891
0.813929	0.813847	0.804328	0.816932	0.797153	0.767495	0.801238	0.820874	0.814243	0.816995	0.805623	0.811729	0.80916	0.813771	0.813461	0.821538	0.818304	0.828303	0.821719	0.825224	0.821837	0.828309	0.829282	0.837007	0.841363	0.843758	0.833748	0.84053	0.830675	0.83129	0.82914	0.836831	0.838625	0.842874	0.837781	0.839652	0.835281	0.836619	0.834374	0.837495	0.840007	0.849267	0.84678	0.850566	0.845584	0.848748	0.840647	0.846705	0.846366	0.854234
[truncated: 44 more columns]

## Sheet: 300mT
1	0.92881	0.93083	0.920972	0.925763	0.916007	0.935257	0.936111	0.942526	0.940081	0.94287	0.934184	0.936295	0.928722	0.935075	0.936003	0.945733	0.943024	0.9471	0.943133	0.941667	0.932048	0.937556	0.934879	0.944112	0.940249	0.947984	0.942387	0.945259	0.939626	0.940683	0.935999	0.9422	0.940381	0.944755	0.939905	0.942929	0.935843	0.941288	0.935536	0.939309	0.934921	0.941542	0.939313	0.940587	0.931536	0.936368	0.926349	0.930173	0.924465
0.92881	1	0.933554	0.940549	0.927052	0.927021	0.931638	0.942431	0.936716	0.950554	0.943107	0.951616	0.939496	0.943859	0.933641	0.939876	0.941592	0.948602	0.946329	0.95532	0.943535	0.948191	0.939894	0.943121	0.940704	0.945368	0.944783	0.955301	0.946444	0.950632	0.943691	0.943928	0.939775	0.946819	0.942279	0.946685	0.943551	0.947901	0.942051	0.946605	0.939187	0.94113	0.935864	0.943823	0.939021	0.941167	0.938118	0.938957	0.933085	0.934258
0.93083	0.933554	1	0.942192	0.942258	0.922782	0.938348	0.935077	0.94175	0.939092	0.946845	0.945587	0.95022	0.942739	0.944175	0.935881	0.94319	0.936503	0.947432	0.94989	0.954946	0.948508	0.949932	0.94229	0.944261	0.937382	0.946002	0.943437	0.953284	0.949631	0.951955	0.941853	0.945313	0.937454	0.941179	0.937739	0.943016	0.943313	0.95107	0.946542	0.946626	0.937295	0.937897	0.93405	0.937802	0.935491	0.943134	0.93881	0.941004	0.931422
0.920972	0.940549	0.942192	1	0.94564	0.940975	0.942096	0.942073	0.938181	0.946813	0.941522	0.955843	0.952049	0.956765	0.945936	0.948071	0.942422	0.944605	0.943738	0.952935	0.952552	0.959358	0.952816	0.953846	0.94826	0.947247	0.942963	0.950285	0.952551	0.958176	0.955221	0.954525	0.94954	0.950178	0.942258	0.946703	0.944764	0.951172	0.953619	0.957654	0.952184	0.951069	0.9412	0.943893	0.937968	0.942264	0.943973	0.948535	0.945293	0.943901
0.925763	0.927052	0.942258	0.94564	1	0.95797	0.957904	0.942435	0.942878	0.939022	0.945997	0.946352	0.954019	0.950989	0.955446	0.946388	0.950669	0.943399	0.946483	0.94823	0.955583	0.954596	0.96304	0.952949	0.954911	0.947391	0.947509	0.944667	0.953709	0.952243	0.959324	0.95545	0.95775	0.949145	0.951137	0.945963	0.9484	0.9462	0.956522	0.957094	0.959483	0.95137	0.949916	0.943255	0.942802	0.938696	0.947692	0.945094	0.951278	0.946825
0.916007	0.927021	0.922782	0.940975	0.95797	1	0.953697	0.944877	0.933529	0.939301	0.934008	0.944346	0.941476	0.94943	0.949433	0.951105	0.944056	0.944052	0.937783	0.945346	0.94736	0.952084	0.950777	0.953298	0.948371	0.949772	0.942976	0.945707	0.945322	0.952311	0.951105	0.955842	0.953065	0.952416	0.94546	0.946552	0.942998	0.945883	0.946828	0.953743	0.951652	0.953457	0.945708	0.947244	0.939332	0.940882	0.939523	0.943885	0.941808	0.947402
0.935257	0.931638	0.938348	0.942096	0.957904	0.953697	1	0.957329	0.954937	0.947535	0.948178	0.946152	0.954256	0.953521	0.962178	0.957933	0.960173	0.952713	0.952996	0.951461	0.956738	0.956445	0.964063	0.960433	0.966952	0.959407	0.960008	0.952987	0.956135	0.955703	0.961807	0.961432	0.966039	0.96237	0.962334	0.956274	0.954124	0.950019	0.958072	0.958713	0.963892	0.960419	0.960691	0.955595	0.95376	0.947644	0.950789	0.948278	0.95439	0.954006
0.936111	0.942431	0.935077	0.942073	0.942435	0.944877	0.957329	1	0.956036	0.958065	0.947055	0.951202	0.948478	0.956846	0.955325	0.961049	0.959097	0.962265	0.954348	0.959125	0.95409	0.956434	0.956096	0.961948	0.96283	0.964689	0.95866	0.958889	0.954376	0.956218	0.955234	0.960328	0.96012	0.963711	0.961233	0.960279	0.953542	0.953112	0.952726	0.959522	0.958148	0.961028	0.956269	0.959761	0.951541	0.949741	0.946428	0.948275	0.945579	0.952017
0.942526	0.936716	0.94175	0.938181	0.942878	0.933529	0.954937	0.956036	1	0.954803	0.957554	0.94806	0.949492	0.947618	0.955567	0.952129	0.961367	0.956331	0.959208	0.956394	0.95694	0.950782	0.956202	0.955102	0.962071	0.957612	0.962195	0.954604	0.959669	0.953382	0.95693	0.951934	0.960724	0.956403	0.960932	0.95611	0.95557	0.950848	0.95515	0.952167	0.957338	0.953033	0.956974	0.954923	0.956578	0.947506	0.951993	0.9425	0.945962	0.942907
0.940081	0.950554	0.939092	0.946813	0.939022	0.939301	0.947535	0.958065	0.954803	1	0.955603	0.957495	0.949149	0.953687	0.949255	0.956379	0.955811	0.961339	0.958143	0.962091	0.954866	0.959017	0.952901	0.957667	0.955912	0.962405	0.960855	0.96438	0.961255	0.962702	0.957791	0.958259	0.956697	0.962108	0.960132	0.964039	0.959301	0.962137	0.957455	0.960905	0.956491	0.960036	0.955303	0.960984	0.957555	0.957618	0.95489	0.952872	0.948437	0.950955
0.94287	0.943107	0.946845	0.941522	0.945997	0.934008	0.948178	0.947055	0.957554	0.955603	1	0.958406	0.956316	0.950405	0.953264	0.949962	0.956555	0.952756	0.960954	0.960471	0.962801	0.95536	0.956865	0.950491	0.956223	0.95408	0.962605	0.957447	0.963462	0.961022	0.96309	0.956005	0.959543	0.956497	0.960097	0.957664	0.960705	0.95923	0.962829	0.956909	0.958838	0.953179	0.956748	0.954642	0.957878	0.952687	0.958335	0.952572	0.951891	0.945325
0.934184	0.951616	0.945587	0.955843	0.946352	0.944346	0.946152	0.951202	0.94806	0.957495	0.958406	1	0.960177	0.961638	0.95484	0.957023	0.953832	0.957364	0.957653	0.964122	0.962846	0.964379	0.958028	0.959992	0.955399	0.9577	0.955584	0.963336	0.961663	0.966454	0.963478	0.962274	0.958014	0.959324	0.957203	0.960783	0.957814	0.961528	0.962576	0.963637	0.959478	0.958981	0.95168	0.956301	0.95175	0.955158	0.954775	0.956596	0.952393	0.952314
0.936295	0.939496	0.95022	0.952049	0.954019	0.941476	0.954256	0.948478	0.949492	0.949149	0.956316	0.960177	1	0.961167	0.960477	0.953793	0.955514	0.951106	0.95812	0.958556	0.964404	0.961729	0.964723	0.958416	0.961402	0.954277	0.957649	0.956424	0.963467	0.963183	0.96826	0.962548	0.964261	0.95791	0.95881	0.956012	0.959905	0.958205	0.966442	0.964799	0.964972	0.956457	0.95657	0.951963	0.953458	0.950916	0.958402	0.955835	0.958726	0.952287
0.928722	0.943859	0.942739	0.956765	0.950989	0.94943	0.953521	0.956846	0.947618	0.953687	0.950405	0.961638	0.961167	1	0.962693	0.961343	0.953843	0.956781	0.952807	0.960409	0.960144	0.967417	0.964498	0.966803	0.9603	0.960137	0.955415	0.958782	0.959195	0.966572	0.965966	0.967733	0.963492	0.962719	0.956826	0.957762	0.953617	0.958692	0.96198	0.967458	0.963844	0.964498	0.953687	0.957485	0.949284	0.951959	0.952302	0.957145	0.955808	0.958539
0.935075	0.933641	0.944175	0.945936	0.955446	0.949433	0.962178	0.955325	0.955567	0.949255	0.953264	0.95484	0.960477	0.962693	1	0.964844	0.962771	0.954071	0.95484	0.955541	0.961049	0.961234	0.967922	0.964829	0.966839	0.95815	0.958691	0.955573	0.959748	0.961717	0.966391	0.965786	0.968635	0.963216	0.962169	0.955799	0.955995	0.953853	0.962877	0.961832	0.966774	0.963057	0.960432	0.956309	0.953071	0.94762	0.953448	0.952796	0.957374	0.954831
0.936003	0.939876	0.935881	0.948071	0.946388	0.951105	0.957933	0.961049	0.952129	0.956379	0.949962	0.957023	0.953793	0.961343	0.964844	1	0.964155	0.962107	0.954799	0.957983	0.95501	0.961978	0.960421	0.966881	0.965189	0.965138	0.961008	0.960377	0.95772	0.96296	0.961582	0.966322	0.965654	0.968499	0.962261	0.96185	0.957317	0.957318	0.958867	0.965188	0.963762	0.966812	0.961303	0.963214	0.954584	0.953592	0.952442	0.953217	0.952856	0.957141
0.945733	0.941592	0.94319	0.942422	0.950669	0.944056	0.960173	0.959097	0.961367	0.955811	0.956555	0.953832	0.955514	0.953843	0.962771	0.964155	1	0.962652	0.960965	0.958981	0.959284	0.954421	0.963307	0.963226	0.967184	0.965015	0.965468	0.961269	0.963421	0.959526	0.96359	0.962686	0.968953	0.966051	0.966488	0.96423	0.961627	0.957893	0.960224	0.960284	0.963663	0.962844	0.965538	0.962299	0.961469	0.953486	0.955284	0.949976	0.954094	0.953675
0.943024	0.948602	0.936503	0.944605	0.943399	0.944052	0.952713	0.962265	0.956331	0.961339	0.952756	0.957364	0.951106	0.956781	0.954071	0.962107	0.962652	1	0.964913	0.963587	0.957546	0.959238	0.957319	0.96429	0.962738	0.967884	0.966215	0.967771	0.962597	0.963673	0.961202	0.962307	0.96356	0.968242	0.965607	0.967322	0.961811	0.962297	0.959307	0.962992	0.96097	0.964512	0.961982	0.965667	0.961116	0.960101	0.955567	0.956084	0.952145	0.955914
0.9471	0.946329	0.947432	0.943738	0.946483	0.937783	0.952996	0.954348	0.959208	0.958143	0.960954	0.957653	0.95812	0.952807	0.95484	0.954799	0.960965	0.964913	1	0.966902	0.963479	0.958317	0.959991	0.956023	0.963924	0.962833	0.967998	0.966344	0.968109	0.963803	0.963903	0.959231	0.963687	0.962954	0.96685	0.964013	0.966853	0.963569	0.964801	0.961227	0.962034	0.958566	0.961583	0.961205	0.962758	0.958331	0.959944	0.954445	0.95633	0.951197
0.943133	0.95532	0.94989	0.952935	0.94823	0.945346	0.951461	0.959125	0.956394	0.962091	0.960471	0.964122	0.958556	0.960409	0.955541	0.957983	0.958981	0.963587	0.966902	1	0.96847	0.96779	0.962349	0.962549	0.961991	0.96572	0.964889	0.970718	0.96964	0.969649	0.966511	0.964274	0.962693	0.964353	0.963887	0.967053	0.965568	0.967042	0.967339	0.967417	0.963988	0.96326	0.959487	0.963006	0.961366	0.963286	0.963771	0.961475	0.957435	0.955504
0.941667	0.943535	0.954946	0.952552	0.955583	0.94736	0.956738	0.95409	0.95694	0.954866	0.962801	0.962846	0.964404	0.960144	0.961049	0.95501	0.959284	0.957546	0.963479	0.96847	1	0.969419	0.968765	0.962619	0.963788	0.960515	0.965829	0.964738	0.971064	0.968529	0.971186	0.965443	0.966856	0.960634	0.963946	0.962043	0.965923	0.963237	0.970202	0.968541	0.969924	0.962357	0.962184	0.958639	0.962127	0.959209	0.964929	0.96164	0.962391	0.957481
0.932048	0.948191	0.948508	0.959358	0.954596	0.952084	0.956445	0.956434	0.950782	0.959017	0.95536	0.964379	0.961729	0.967417	0.961234	0.961978	0.954421	0.959238	0.958317	0.96779	0.969419	1	0.96875	0.969097	0.963696	0.964551	0.961767	0.965693	0.965837	0.97307	0.970262	0.970225	0.966304	0.965993	0.962301	0.964094	0.961463	0.966071	0.968201	0.972926	0.969672	0.967884	0.959429	0.962565	0.957529	0.961946	0.962731	0.964783	0.964117	0.964039
0.937556	0.939894	0.949932	0.952816	0.96304	0.950777	0.964063	0.956096	0.956202	0.952901	0.956865	0.958028	0.964723	0.964498	0.967922	0.960421	0.963307	0.957319	0.959991	0.962349	0.968765	0.96875	1	0.971366	0.970835	0.963509	0.964704	0.961337	0.966957	0.968358	0.973345	0.970272	0.97303	0.966125	0.966769	0.962482	0.964621	0.961682	0.970171	0.971041	0.975768	0.968858	0.966104	0.963008	0.959891	0.957214	0.964049	0.961753	0.966581	0.964503
0.934879	0.943121	0.94229	0.953846	0.952949	0.953298	0.960433	0.961948	0.955102	0.957667	0.950491	0.959992	0.958416	0.966803	0.964829	0.966881	0.963226	0.96429	0.956023	0.962549	0.962619	0.969097	0.971366	1	0.970721	0.969299	0.964891	0.964043	0.963221	0.969738	0.9696	0.973303	0.972315	0.970657	0.967243	0.966558	0.962094	0.963274	0.965737	0.972741	0.972736	0.97322	0.965518	0.967766	0.960423	0.961525	0.960403	0.963451	0.961863	0.967341
0.944112	0.940704	0.944261	0.94826	0.954911	0.948371	0.966952	0.96283	0.962071	0.955912	0.956223	0.955399	0.961402	0.9603	0.966839	0.965189	0.967184	0.962738	0.963924	0.961991	0.963788	0.963696	0.970835	0.970721	1	0.97115	0.970247	0.966136	0.96775	0.966082	0.971438	0.971112	0.976479	0.97269	0.974485	0.968562	0.967847	0.962017	0.967498	0.970348	0.973655	0.972173	0.972998	0.970215	0.966492	0.960932	0.963411	0.961651	0.966366	0.965584
0.940249	0.945368	0.937382	0.947247	0.947391	0.949772	0.959407	0.964689	0.957612	0.962405	0.95408	0.9577	0.954277	0.960137	0.95815	0.965138	0.965015	0.967884	0.962833	0.96572	0.960515	0.964551	0.963509	0.969299	0.97115	1	0.970518	0.970227	0.965549	0.967993	0.966134	0.970789	0.970632	0.973553	0.971488	0.972377	0.967468	0.966925	0.965576	0.970554	0.970969	0.973001	0.969793	0.972609	0.966776	0.965754	0.962291	0.963675	0.961222	0.966729
0.947984	0.944783	0.946002	0.942963	0.947509	0.942976	0.960008	0.95866	0.962195	0.960855	0.962605	0.955584	0.957649	0.955415	0.958691	0.961008	0.965468	0.966215	0.967998	0.964889	0.965829	0.961767	0.964704	0.964891	0.970247	0.970518	1	0.970769	0.972419	0.967911	0.970215	0.966834	0.972938	0.970731	0.97547	0.972532	0.973102	0.967374	0.969863	0.968804	0.971436	0.969626	0.973573	0.971985	0.97282	0.966657	0.968883	0.964245	0.963796	0.962335
0.942387	0.955301	0.943437	0.950285	0.944667	0.945707	0.952987	0.958889	0.954604	0.96438	0.957447	0.963336	0.956424	0.958782	0.955573	0.960377	0.961269	0.967771	0.966344	0.970718	0.964738	0.965693	0.961337	0.964043	0.966136	0.970227	0.970769	1	0.972497	0.973317	0.969091	0.96855	0.967707	0.970239	0.96897	0.974323	0.970306	0.971467	0.968877	0.971376	0.96709	0.968104	0.966336	0.971201	0.968413	0.96903	0.966957	0.967328	0.961322	0.961649
0.945259	0.946444	0.953284	0.952551	0.953709	0.945322	0.956135	0.954376	0.959669	0.961255	0.963462	0.961663	0.963467	0.959195	0.959748	0.95772	0.963421	0.962597	0.968109	0.96964	0.971064	0.965837	0.966957	0.963221	0.96775	0.965549	0.972419	0.972497	1	0.975593	0.974907	0.968454	0.971667	0.967003	0.972118	0.970111	0.973939	0.971861	0.975303	0.971874	0.973607	0.967845	0.970007	0.967551	0.970156	0.966898	0.973201	0.969452	0.968497	0.962402
0.939626	0.950632	0.949631	0.958176	0.952243	0.952311	0.955703	0.956218	0.953382	0.962702	0.961022	0.966454	0.963183	0.966572	0.961717	0.96296	0.959526	0.963673	0.963803	0.969649	0.968529	0.97307	0.968358	0.969738	0.966082	0.967993	0.967911	0.973317	0.975593	1	0.977962	0.975051	0.973013	0.972853	0.969481	0.973575	0.972673	0.975082	0.975512	0.977266	0.974382	0.973913	0.968876	0.970859	0.96734	0.971322	0.97235	0.974672	0.969862	0.968096
0.940683	0.943691	0.951955	0.955221	0.959324	0.951105	0.961807	0.955234	0.95693	0.957791	0.96309	0.963478	0.96826	0.965966	0.966391	0.961582	0.96359	0.961202	0.963903	0.966511	0.971186	0.970262	0.973345	0.9696	0.971438	0.966134	0.970215	0.969091	0.974907	0.977962	1	0.978208	0.977246	0.971497	0.973664	0.971354	0.973456	0.973232	0.978205	0.977162	0.978418	0.974095	0.973226	0.970463	0.970029	0.968458	0.974294	0.973597	0.974064	0.968558
0.935999	0.943928	0.941853	0.954525	0.95545	0.955842	0.961432	0.960328	0.951934	0.958259	0.956005	0.962274	0.962548	0.967733	0.965786	0.966322	0.962686	0.962307	0.959231	0.964274	0.965443	0.970225	0.970272	0.973303	0.971112	0.970789	0.966834	0.96855	0.968454	0.975051	0.978208	1	0.977943	0.976645	0.972876	0.972946	0.97007	0.97101	0.9736	0.978054	0.976899	0.97766	0.971505	0.972282	0.966036	0.966833	0.96814	0.972848	0.972175	0.97275
0.9422	0.939775	0.945313	0.94954	0.95775	0.953065	0.966039	0.96012	0.960724	0.956697	0.959543	0.958014	0.964261	0.963492	0.968635	0.965654	0.968953	0.96356	0.963687	0.962693	0.966856	0.966304	0.97303	0.972315	0.976479	0.970632	0.972938	0.967707	0.971667	0.973013	0.977246	0.977943	1	0.977314	0.97663	0.973332	0.973419	0.969292	0.973719	0.975016	0.978077	0.97693	0.97653	0.973716	0.971089	0.966528	0.97077	0.969892	0.972896	0.971124
0.940381	0.946819	0.937454	0.950178	0.949145	0.952416	0.96237	0.963711	0.956403	0.962108	0.956497	0.959324	0.95791	0.962719	0.963216	0.968499	0.966051	0.968242	0.962954	0.964353	0.960634	0.965993	0.966125	0.970657	0.97269	0.973553	0.970731	0.970239	0.967003	0.972853	0.971497	0.976645	0.977314	1	0.9776	0.977155	0.971917	0.970617	0.970175	0.974226	0.974477	0.977596	0.974311	0.975311	0.970138	0.969085	0.966657	0.969247	0.967702	0.971324
0.944755	0.942279	0.941179	0.942258	0.951137	0.94546	0.962334	0.961233	0.960932	0.960132	0.960097	0.957203	0.95881	0.956826	0.962169	0.962261	0.966488	0.965607	0.96685	0.963887	0.963946	0.962301	0.966769	0.967243	0.974485	0.971488	0.97547	0.96897	0.972118	0.969481	0.973664	0.972876	0.97663	0.9776	1	0.978543	0.975868	0.97039	0.972351	0.972827	0.975704	0.974558	0.976731	0.975961	0.975571	0.97118	0.972373	0.969122	0.97103	0.969248
0.939905	0.946685	0.937739	0.946703	0.945963	0.946552	0.956274	0.960279	0.95611	0.964039	0.957664	0.960783	0.956012	0.957762	0.955799	0.96185	0.96423	0.967322	0.964013	0.967053	0.962043	0.964094	0.962482	0.966558	0.968562	0.972377	0.972532	0.974323	0.970111	0.973575	0.971354	0.972946	0.973332	0.977155	0.978543	1	0.977568	0.975054	0.971955	0.97368	0.971965	0.974915	0.973129	0.977757	0.974017	0.974981	0.972621	0.971843	0.967296	0.969382
0.942929	0.943551	0.943016	0.944764	0.9484	0.942998	0.954124	0.953542	0.95557	0.959301	0.960705	0.957814	0.959905	0.953617	0.955995	0.957317	0.961627	0.961811	0.966853	0.965568	0.965923	0.961463	0.964621	0.962094	0.967847	0.967468	0.973102	0.970306	0.973939	0.972673	0.973456	0.97007	0.973419	0.971917	0.975868	0.977568	1	0.976195	0.975827	0.973006	0.973592	0.972376	0.974246	0.973074	0.975391	0.972526	0.976338	0.972174	0.970855	0.965653
0.935843	0.947901	0.943313	0.951172	0.9462	0.945883	0.950019	0.953112	0.950848	0.962137	0.95923	0.961528	0.958205	0.958692	0.953853	0.957318	0.957893	0.962297	0.963569	0.967042	0.963237	0.966071	0.961682	0.963274	0.962017	0.966925	0.967374	0.971467	0.971861	0.975082	0.973232	0.97101	0.969292	0.970617	0.97039	0.975054	0.976195	1	0.97659	0.974547	0.970513	0.971337	0.968674	0.971138	0.970473	0.972058	0.972307	0.972334	0.967819	0.966702
0.941288	0.942051	0.95107	0.953619	0.956522	0.946828	0.958072	0.952726	0.95515	0.957455	0.962829	0.962576	0.966442	0.96198	0.962877	0.958867	0.960224	0.959307	0.964801	0.967339	0.970202	0.968201	0.970171	0.965737	0.967498	0.965576	0.969863	0.968877	0.975303	0.975512	0.978205	0.9736	0.973719	0.970175	0.972351	0.971955	0.975827	0.97659	1	0.977606	0.977916	0.972728	0.972743	0.969417	0.971468	0.970374	0.975666	0.974126	0.97456	0.968465
0.935536	0.946605	0.946542	0.957654	0.957094	0.953743	0.958713	0.959522	0.952167	0.960905	0.956909	0.963637	0.964799	0.967458	0.961832	0.965188	0.960284	0.962992	0.961227	0.967417	0.968541	0.972926	0.971041	0.972741	0.970348	0.970554	0.968804	0.971376	0.971874	0.977266	0.977162	0.978054	0.975016	0.974226	0.972827	0.97368	0.973006	0.974547	0.977606	1	0.980018	0.97792	0.972188	0.972444	0.969506	0.972635	0.973495	0.977094	0.97509	0.974444
0.939309	0.939187	0.946626	0.952184	0.959483	0.951652	0.963892	0.958148	0.957338	0.956491	0.958838	0.959478	0.964972	0.963844	0.966774	0.963762	0.963663	0.96097	0.962034	0.963988	0.969924	0.969672	0.975768	0.972736	0.973655	0.970969	0.971436	0.96709	0.973607	0.974382	0.978418	0.976899	0.978077	0.974477	0.975704	0.971965	0.973592	0.970513	0.977916	0.980018	1	0.979175	0.976331	0.973034	0.972117	0.968821	0.973952	0.972507	0.975578	0.972877
0.934921	0.94113	0.937295	0.951069	0.95137	0.953457	0.960419	0.961028	0.953033	0.960036	0.953179	0.958981	0.956457	0.964498	0.963057	0.966812	0.962844	0.964512	0.958566	0.96326	0.962357	0.967884	0.968858	0.97322	0.972173	0.973001	0.969626	0.968104	0.967845	0.973913	0.974095	0.97766	0.97693	0.977596	0.974558	0.974915	0.972376	0.971337	0.972728	0.97792	0.979175	1	0.977473	0.976786	0.971655	0.971468	0.969463	0.972563	0.970827	0.973108
0.941542	0.935864	0.937897	0.9412	0.949916	0.945708	0.960691	0.956269	0.956974	0.955303	0.956748	0.95168	0.95657	0.953687	0.960432	0.961303	0.965538	0.961982	0.961583	0.959487	0.962184	0.959429	0.966104	0.965518	0.972998	0.969793	0.973573	0.966336	0.970007	0.968876	0.973226	0.971505	0.97653	0.974311	0.976731	0.973129	0.974246	0.968674	0.972743	0.972188	0.976331	0.977473	1	0.976068	0.974776	0.968397	0.970628	0.967873	0.970539	0.9685
0.939313	0.943823	0.93405	0.943893	0.943255	0.947244	0.955595	0.959761	0.954923	0.960984	0.954642	0.956301	0.951963	0.957485	0.956309	0.963214	0.962299	0.965667	0.961205	0.963006	0.958639	0.962565	0.963008	0.967766	0.970215	0.972609	0.971985	0.971201	0.967551	0.970859	0.970463	0.972282	0.973716	0.975311	0.975961	0.977757	0.973074	0.971138	0.969417	0.972444	0.973034	0.976786	0.976068	1	0.974982	0.974162	0.970306	0.970898	0.968726	0.97066
0.940587	0.939021	0.937802	0.937968	0.942802	0.939332	0.95376	0.951541	0.956578	0.957555	0.957878	0.95175	0.953458	0.949284	0.953071	0.954584	0.961469	0.961116	0.962758	0.961366	0.962127	0.957529	0.959891	0.960423	0.966492	0.966776	0.97282	0.968413	0.970156	0.96734	0.970029	0.966036	0.971089	0.970138	0.975571	0.974017	0.975391	0.970473	0.971468	0.969506	0.972117	0.971655	0.974776	0.974982	1	0.974187	0.974602	0.970394	0.967675	0.965524
0.931536	0.941167	0.935491	0.942264	0.938696	0.940882	0.947644	0.949741	0.947506	0.957618	0.952687	0.955158	0.950916	0.951959	0.94762	0.953592	0.953486	0.960101	0.958331	0.963286	0.959209	0.961946	0.957214	0.961525	0.960932	0.965754	0.966657	0.96903	0.966898	0.971322	0.968458	0.966833	0.966528	0.969085	0.97118	0.974981	0.972526	0.972058	0.970374	0.972635	0.968821	0.971468	0.968397	0.974162	0.974187	1	0.976211	0.974545	0.968164	0.968621
0.936368	0.938118	0.943134	0.943973	0.947692	0.939523	0.950789	0.946428	0.951993	0.95489	0.958335	0.954775	0.958402	0.952302	0.953448	0.952442	0.955284	0.955567	0.959944	0.963771	0.964929	0.962731	0.964049	0.960403	0.963411	0.962291	0.968883	0.966957	0.973201	0.97235	0.974294	0.96814	0.97077	0.966657	0.972373	0.972621	0.976338	0.972307	0.975666	0.973495	0.973952	0.969463	0.970628	0.970306	0.974602	0.976211	1	0.977195	0.973459	0.967174
0.926349	0.938957	0.93881	0.948535	0.945094	0.943885	0.948278	0.948275	0.9425	0.952872	0.952572	0.956596	0.955835	0.957145	0.952796	0.953217	0.949976	0.956084	0.954445	0.961475	0.96164	0.964783	0.961753	0.963451	0.961651	0.963675	0.964245	0.967328	0.969452	0.974672	0.973597	0.972848	0.969892	0.969247	0.969122	0.971843	0.972174	0.972334	0.974126	0.977094	0.972507	0.972563	0.967873	0.970898	0.970394	0.974545	0.977195	1	0.975827	0.97359
0.930173	0.933085	0.941004	0.945293	0.951278	0.941808	0.95439	0.945579	0.945962	0.948437	0.951891	0.952393	0.958726	0.955808	0.957374	0.952856	0.954094	0.952145	0.95633	0.957435	0.962391	0.964117	0.966581	0.961863	0.966366	0.961222	0.963796	0.961322	0.968497	0.969862	0.974064	0.972175	0.972896	0.967702	0.97103	0.967296	0.970855	0.967819	0.97456	0.97509	0.975578	0.970827	0.970539	0.968726	0.967675	0.968164	0.973459	0.975827	1	0.973556
0.924465	0.934258	0.931422	0.943901	0.946825	0.947402	0.954006	0.952017	0.942907	0.950955	0.945325	0.952314	0.952287	0.958539	0.954831	0.957141	0.953675	0.955914	0.951197	0.955504	0.957481	0.964039	0.964503	0.967341	0.965584	0.966729	0.962335	0.961649	0.962402	0.968096	0.968558	0.97275	0.971124	0.971324	0.969248	0.969382	0.965653	0.966702	0.968465	0.974444	0.972877	0.973108	0.9685	0.97066	0.965524	0.968621	0.967174	0.97359	0.973556	1
0.93191	0.927906	0.93334	0.93744	0.945776	0.942685	0.957861	0.951106	0.950216	0.945573	0.946664	0.947234	0.953337	0.954133	0.958975	0.955022	0.957474	0.955733	0.954588	0.952366	0.959053	0.958077	0.965829	0.964228	0.970183	0.963036	0.965459	0.958624	0.962659	0.963652	0.969854	0.969149	0.973334	0.968367	0.971631	0.966175	0.966746	0.961248	0.969061	0.969863	0.974546	0.971446	0.972164	0.969868	0.967465	0.962306	0.966797	0.96629	0.97181	0.972753
0.931999	0.936876	0.925958	0.937577	0.937816	0.940101	0.951804	0.954023	0.946368	0.952514	0.945058	0.94875	0.946416	0.952983	0.951056	0.957572	0.956137	0.958956	0.952011	0.953049	0.952157	0.957404	0.958716	0.964959	0.965043	0.967888	0.962553	0.963636	0.958838	0.962633	0.963541	0.967669	0.967677	0.970497	0.9674	0.968476	0.963714	0.963292	0.962017	0.968679	0.968359	0.971271	0.968125	0.972518	0.96583	0.964921	0.961079	0.964856	0.963573	0.969497
0.939048	0.930014	0.931067	0.929908	0.939116	0.931199	0.951868	0.949236	0.951504	0.948676	0.948284	0.942288	0.948145	0.94343	0.949103	0.949467	0.956789	0.954974	0.956377	0.951826	0.954662	0.950917	0.956876	0.955565	0.963064	0.962338	0.96662	0.959068	0.961954	0.957116	0.962774	0.958938	0.965458	0.964101	0.970075	0.966154	0.965881	0.959009	0.963851	0.962093	0.967211	0.964274	0.970126	0.966195	0.968339	0.963649	0.96508	0.95972	0.962838	0.960959
0.930775	0.938773	0.925978	0.932774	0.930261	0.931996	0.939708	0.946601	0.941381	0.952408	0.945037	0.947876	0.940802	0.942166	0.936853	0.94873	0.949333	0.956577	0.954007	0.956793	0.948435	0.951784	0.948784	0.954253	0.956241	0.963096	0.961637	0.964151	0.958944	0.959456	0.95702	0.957118	0.9586	0.963909	0.964981	0.967512	0.963716	0.963638	0.959557	0.962355	0.960607	0.963951	0.961701	0.96665	0.966061	0.966872	0.962374	0.96122	0.958654	0.960255
0.929063	0.927376	0.931719	0.926347	0.929848	0.920916	0.935282	0.931211	0.937062	0.939215	0.945867	0.939464	0.94279	0.935587	0.936718	0.935305	0.941927	0.943283	0.948855	0.949645	0.95125	0.9454	0.946096	0.94272	0.948674	0.948989	0.958101	0.956445	0.959496	0.952806	0.956057	0.949416	0.953733	0.951555	0.958135	0.956864	0.962097	0.958809	0.961758	0.955888	0.9573	0.953467	0.957232	0.954689	0.95987	0.958155	0.962869	0.957184	0.957715	0.950318
0.922062	0.933537	0.927797	0.939455	0.930424	0.930182	0.9315	0.934805	0.931177	0.94251	0.942159	0.948156	0.940459	0.943774	0.93707	0.94097	0.938429	0.944861	0.945465	0.953459	0.949661	0.9527	0.946977	0.948922	0.947257	0.951623	0.951321	0.956712	0.955898	0.960173	0.95878	0.957791	0.953948	0.955051	0.953263	0.958975	0.958057	0.960836	0.960549	0.961659	0.958696	0.958322	0.953075	0.955469	0.955304	0.958066	0.959381	0.960714	0.957122	0.955754
0.919828	0.921155	0.934979	0.934735	0.94091	0.930277	0.941675	0.931713	0.932736	0.933302	0.941575	0.942075	0.949298	0.945462	0.943057	0.936398	0.938893	0.939253	0.945412	0.9463	0.953524	0.952219	0.955575	0.948771	0.951386	0.947473	0.952143	0.948079	0.955181	0.956509	0.961492	0.955381	0.957457	0.950528	0.954086	0.952089	0.955749	0.953352	0.962438	0.960086	0.961547	0.954723	0.954291	0.94966	0.953006	0.950946	0.958167	0.958922	0.962445	0.956708
0.911616	0.925503	0.924592	0.940068	0.937346	0.936842	0.940387	0.937485	0.926604	0.935471	0.933352	0.943394	0.943731	0.949999	0.943184	0.944169	0.935847	0.941875	0.937411	0.945191	0.948356	0.956264	0.953153	0.955657	0.952116	0.951989	0.947384	0.949503	0.946166	0.954715	0.956946	0.961102	0.955831	0.955639	0.951141	0.951566	0.950366	0.95435	0.957067	0.963025	0.961762	0.960901	0.951736	0.953328	0.947081	0.951946	0.95279	0.959224	0.959961	0.962663
0.916353	0.909258	0.917619	0.924062	0.934048	0.92739	0.942512	0.931374	0.92797	0.924685	0.928335	0.929711	0.940058	0.938688	0.943129	0.937532	0.938658	0.934026	0.93271	0.932905	0.942725	0.94317	0.952357	0.948041	0.953904	0.946318	0.948453	0.940179	0.945585	0.944986	0.952798	0.952598	0.95508	0.948665	0.951578	0.944279	0.94439	0.941532	0.951228	0.951001	0.958909	0.954398	0.954935	0.946628	0.947138	0.940658	0.947561	0.94805	0.955181	0.955168
0.914188	0.917091	0.909087	0.924528	0.926911	0.933646	0.938066	0.940774	0.926712	0.9316	0.922601	0.932009	0.929922	0.938394	0.938307	0.944651	0.937643	0.943616	0.932724	0.935705	0.936413	0.944521	0.944503	0.952103	0.950595	0.952682	0.946522	0.946055	0.940666	0.945905	0.946076	0.955011	0.951614	0.954401	0.94949	0.951857	0.943433	0.943648	0.944441	0.953116	0.95408	0.958151	0.951781	0.953206	0.943766	0.9447	0.940917	0.946856	0.946745	0.954235
0.922353	0.913233	0.914901	0.91512	0.926299	0.919982	0.941032	0.934259	0.933656	0.928187	0.930773	0.923869	0.930248	0.929531	0.937506	0.936861	0.944871	0.94208	0.94122	0.935808	0.937249	0.936079	0.944535	0.943684	0.952851	0.949926	0.952283	0.942891	0.943531	0.94046	0.94742	0.946941	0.952735	0.949915	0.95482	0.949335	0.948031	0.941521	0.947774	0.947192	0.955518	0.95178	0.956423	0.949796	0.951242	0.943035	0.944881	0.941268	0.947313	0.948998
0.919994	0.923114	0.907321	0.918801	0.912794	0.916177	0.928287	0.937411	0.930579	0.938844	0.927707	0.928763	0.921738	0.928002	0.92662	0.935733	0.939512	0.944801	0.938259	0.940539	0.933548	0.935086	0.934675	0.94071	0.942543	0.950854	0.946912	0.950778	0.941684	0.942478	0.939022	0.944396	0.943017	0.948922	0.950046	0.953822	0.945771	0.945379	0.940545	0.946607	0.944556	0.948376	0.947173	0.953239	0.948109	0.947239	0.94085	0.942278	0.939915	0.946993
0.922243	0.915217	0.915722	0.911394	0.914278	0.906028	0.923023	0.922474	0.925674	0.929348	0.932416	0.924268	0.925818	0.918608	0.92221	0.924052	0.935139	0.934552	0.939987	0.938442	0.936277	0.930729	0.932687	0.930319	0.937133	0.93989	0.94948	0.943086	0.944761	0.937908	0.941933	0.935049	0.940775	0.939977	0.947316	0.947121	0.949792	0.945293	0.947264	0.941046	0.94453	0.942401	0.94721	0.945269	0.949449	0.945782	0.945997	0.94022	0.943169	0.936708
0.905898	0.916805	0.909045	0.918631	0.907524	0.910134	0.910604	0.916528	0.911886	0.929118	0.924988	0.927348	0.9214	0.921859	0.911613	0.92135	0.920688	0.93464	0.931035	0.938274	0.929487	0.933423	0.925215	0.928534	0.927981	0.937086	0.933476	0.942522	0.938754	0.940767	0.93691	0.935512	0.931324	0.936587	0.935948	0.94243	0.939939	0.945336	0.939159	0.942978	0.937916	0.938181	0.932266	0.939757	0.938582	0.944718	0.941802	0.940991	0.935742	0.935809
0.905044	0.904425	0.915754	0.914018	0.915752	0.89927	0.915736	0.904156	0.910758	0.912126	0.924658	0.919153	0.92785	0.91587	0.917139	0.907642	0.918423	0.916611	0.92425	0.926603	0.932257	0.927605	0.929746	0.918564	0.925767	0.922017	0.930379	0.929757	0.938699	0.935545	0.938642	0.928954	0.931738	0.926128	0.930291	0.929546	0.936655	0.934617	0.941199	0.936276	0.938947	0.929367	0.930823	0.926229	0.934463	0.929027	0.940295	0.936641	0.937843	0.927841
0.889679	0.905573	0.906673	0.920917	0.913782	0.912983	0.910938	0.914064	0.902658	0.916653	0.914534	0.926064	0.922479	0.928409	0.917938	0.920366	0.910872	0.920043	0.915121	0.927116	0.926275	0.937351	0.929213	0.931922	0.925762	0.927397	0.923584	0.932085	0.929	0.93868	0.937037	0.938504	0.932699	0.932062	0.925415	0.930764	0.928051	0.936824	0.937153	0.942482	0.938023	0.937099	0.926552	0.930096	0.92654	0.931391	0.935144	0.942166	0.939345	0.939877
0.890906	0.890002	0.904419	0.910601	0.918253	0.906393	0.92159	0.907481	0.905426	0.901089	0.914124	0.913477	0.926969	0.92165	0.924845	0.917441	0.917723	0.910147	0.912619	0.9138	0.925185	0.927294	0.934551	0.927863	0.933944	0.920678	0.924099	0.918536	0.927244	0.928434	0.938505	0.934574	0.936469	0.927783	0.928661	0.921511	0.926515	0.923318	0.936258	0.935867	0.943006	0.934035	0.933802	0.924864	0.923933	0.920964	0.930446	0.932572	0.941334	0.936236
0.884984	0.892795	0.888923	0.910631	0.909152	0.914585	0.91805	0.916839	0.899754	0.909526	0.902807	0.913156	0.91409	0.925199	0.920664	0.926822	0.916945	0.920443	0.907294	0.913851	0.91644	0.926199	0.928752	0.934513	0.929545	0.930861	0.921191	0.923138	0.919818	0.929569	0.931551	0.937517	0.935155	0.935356	0.93075	0.928998	0.921778	0.926191	0.927656	0.937666	0.93815	0.940169	0.929786	0.932792	0.924441	0.927214	0.921747	0.932479	0.933975	0.941444
0.8971	0.884815	0.893031	0.893377	0.905959	0.900595	0.921323	0.911909	0.912481	0.903093	0.904803	0.900722	0.910101	0.909741	0.919572	0.916967	0.9254	0.917761	0.914361	0.909441	0.91623	0.911948	0.926221	0.924573	0.933194	0.926951	0.928843	0.917043	0.918681	0.917539	0.925907	0.926136	0.933094	0.92996	0.933158	0.922953	0.921972	0.915377	0.924501	0.925246	0.935341	0.93201	0.935416	0.929952	0.926916	0.916744	0.92053	0.919091	0.928486	0.928834
0.888955	0.894971	0.878144	0.894656	0.890785	0.896261	0.909702	0.915341	0.901701	0.912602	0.899073	0.901347	0.897955	0.906916	0.904022	0.914636	0.915777	0.920416	0.910373	0.910492	0.903859	0.910761	0.912098	0.924038	0.92377	0.927517	0.923271	0.921397	0.911345	0.914448	0.916276	0.924945	0.92395	0.930847	0.926413	0.928488	0.918284	0.916636	0.916078	0.921753	0.923096	0.931372	0.927017	0.931535	0.924211	0.922632	0.915534	0.919705	0.917863	0.928691
0.906146	0.894118	0.891889	0.887031	0.89957	0.890294	0.914379	0.913619	0.917673	0.912422	0.916416	0.903961	0.909761	0.902605	0.909942	0.912223	0.922896	0.920224	0.921396	0.918426	0.91788	0.909604	0.917821	0.914846	0.925724	0.926867	0.933256	0.923138	0.925016	0.918893	0.925263	0.920528	0.929876	0.927627	0.933892	0.93037	0.93127	0.92315	0.927993	0.921927	0.929932	0.928683	0.934888	0.93153	0.935021	0.92417	0.928636	0.920834	0.925292	0.924396
0.901331	0.906113	0.895281	0.900477	0.893581	0.896228	0.904038	0.912301	0.909224	0.920254	0.913369	0.916112	0.90487	0.908298	0.904051	0.91238	0.915056	0.92551	0.919614	0.92464	0.917127	0.918142	0.910692	0.917962	0.920083	0.92689	0.928453	0.930622	0.922923	0.925666	0.921837	0.923845	0.921332	0.927591	0.930081	0.934868	0.930048	0.931429	0.926693	0.928611	0.92567	0.92704	0.92295	0.932917	0.932858	0.932491	0.927165	0.928087	0.92422	0.927333
0.898575	0.897844	0.903468	0.89619	0.900367	0.885726	0.903034	0.89557	0.906577	0.909035	0.919174	0.91157	0.915166	0.904819	0.905253	0.900057	0.911098	0.911342	0.920249	0.918922	0.920794	0.913743	0.917877	0.90953	0.915927	0.915467	0.926651	0.92335	0.930546	0.92534	0.92825	0.921487	0.923397	0.919503	0.928701	0.925881	0.931514	0.929511	0.932454	0.92585	0.92956	0.921183	0.927237	0.92283	0.931946	0.927941	0.934939	0.929814	0.932186	0.921838
0.876269	0.89504	0.890636	0.904744	0.893884	0.892165	0.890644	0.895991	0.882934	0.902142	0.901988	0.913159	0.907478	0.91178	0.894941	0.898658	0.895118	0.904261	0.902062	0.912457	0.9109	0.918436	0.910283	0.910543	0.904718	0.910012	0.90907	0.915382	0.916761	0.922608	0.919579	0.91916	0.912243	0.913357	0.909741	0.917061	0.916338	0.920963	0.921025	0.926225	0.920323	0.918384	0.909117	0.913187	0.912167	0.921013	0.922288	0.928544	0.923019	0.924801
0.88627	0.882441	0.901245	0.902932	0.910478	0.897653	0.907288	0.895104	0.895727	0.893203	0.907635	0.905573	0.920985	0.91015	0.913012	0.900664	0.905458	0.902469	0.907	0.908492	0.923217	0.919463	0.926429	0.916671	0.920741	0.909228	0.915735	0.909494	0.921273	0.922604	0.930957	0.925825	0.927044	0.916546	0.921776	0.914562	0.921407	0.919504	0.933926	0.930498	0.932715	0.922263	0.923573	0.913674	0.917645	0.914892	0.928018	0.929203	0.935976	0.929633
0.86577	0.8794	0.878821	0.900198	0.899535	0.901615	0.901671	0.899521	0.881911	0.892213	0.889115	0.902184	0.904318	0.916847	0.9059	0.907436	0.89443	0.899926	0.891633	0.902062	0.906473	0.918868	0.918235	0.921678	0.913938	0.915526	0.903483	0.906932	0.902831	0.916667	0.918339	0.927479	0.918929	0.918901	0.911298	0.913209	0.907	0.91359	0.917546	0.926909	0.925201	0.925257	0.911776	0.916195	0.905638	0.912615	0.910479	0.923311	0.924374	0.931722
0.882081	0.873224	0.888921	0.892079	0.908021	0.895597	0.916116	0.903001	0.899386	0.892597	0.896009	0.895569	0.908611	0.906941	0.916919	0.908518	0.910693	0.904002	0.903472	0.899076	0.909745	0.910933	0.92584	0.92129	0.926375	0.914725	0.915594	0.904663	0.912424	0.912343	0.921231	0.923704	0.928827	0.92195	0.923856	0.913257	0.913803	0.906903	0.919548	0.922169	0.932703	0.924648	0.923856	0.917871	0.916194	0.907346	0.914764	0.917898	0.928543	0.929858
0.880117	0.886608	0.874225	0.891319	0.893696	0.900594	0.907953	0.913375	0.899617	0.90448	0.892626	0.900152	0.899002	0.907364	0.906164	0.917138	0.912918	0.912741	0.902358	0.905322	0.903081	0.913854	0.916686	0.923311	0.923693	0.924594	0.916755	0.914989	0.907543	0.914502	0.915297	0.926125	0.923302	0.931281	0.926275	0.923389	0.914149	0.916542	0.914036	0.925209	0.92639	0.931151	0.925244	0.929991	0.918208	0.919269	0.912632	0.919531	0.923629	0.933708
0.892912	0.878618	0.879884	0.881402	0.89169	0.884469	0.912205	0.903002	0.910718	0.897744	0.900076	0.890526	0.896668	0.89584	0.907796	0.904648	0.916197	0.909758	0.908968	0.902158	0.90585	0.900274	0.908983	0.910673	0.924431	0.915941	0.92355	0.91144	0.912816	0.905296	0.916138	0.913883	0.922149	0.920289	0.930508	0.919465	0.917884	0.908947	0.913766	0.913643	0.921692	0.919477	0.928723	0.922934	0.923701	0.915641	0.915883	0.908463	0.917706	0.917181
0.890279	0.89784	0.878692	0.888071	0.880697	0.886783	0.898071	0.909161	0.898435	0.912073	0.900437	0.90034	0.890948	0.900631	0.896125	0.906864	0.909223	0.91919	0.911151	0.913281	0.903102	0.90722	0.898661	0.912554	0.913214	0.925199	0.922474	0.921423	0.911497	0.915652	0.911279	0.918093	0.914761	0.92349	0.924919	0.928096	0.919832	0.921281	0.910821	0.918226	0.915118	0.923334	0.920639	0.929612	0.923708	0.925666	0.914395	0.919497	0.916979	0.92135
0.896491	0.880515	0.887461	0.879843	0.887199	0.875026	0.893334	0.891508	0.901999	0.900916	0.907541	0.897149	0.898914	0.888008	0.895612	0.893684	0.907265	0.90517	0.91348	0.909068	0.909187	0.899695	0.903202	0.898293	0.910885	0.909732	0.923719	0.915102	0.918989	0.911925	0.916226	0.906293	0.916458	0.910392	0.924472	0.919167	0.926613	0.915342	0.920889	0.914175	0.918074	0.912658	0.922356	0.916351	0.927363	0.919477	0.923627	0.919505	0.919875	0.912392
0.872942	0.889045	0.880187	0.896264	0.879426	0.881243	0.875417	0.883236	0.878373	0.896504	0.894201	0.902048	0.895034	0.896914	0.88177	0.886559	0.885811	0.899906	0.897776	0.908736	0.904776	0.909892	0.895998	0.899707	0.89559	0.904162	0.903084	0.910338	0.907805	0.914741	0.909714	0.908173	0.902416	0.905463	0.903491	0.910755	0.912331	0.918511	0.913057	0.915904	0.909864	0.909191	0.902184	0.909922	0.908428	0.917969	0.915367	0.920647	0.914394	0.914215
0.864384	0.860372	0.880243	0.882124	0.884956	0.866104	0.878188	0.863011	0.872418	0.873562	0.885717	0.885392	0.894581	0.885168	0.88619	0.868163	0.877862	0.876441	0.885871	0.88639	0.89939	0.893498	0.898511	0.886633	0.888187	0.883401	0.891632	0.886856	0.900227	0.900541	0.909735	0.898397	0.900533	0.888343	0.894993	0.890408	0.898945	0.899953	0.908829	0.903382	0.908409	0.895156	0.893554	0.887496	0.897777	0.897667	0.906355	0.905005	0.911945	0.901508
0.835447	0.85454	0.855854	0.877262	0.86657	0.869317	0.862694	0.864104	0.8466	0.862756	0.85438	0.875115	0.875971	0.884819	0.870374	0.870517	0.856947	0.868927	0.861165	0.87316	0.877087	0.890351	0.884714	0.88538	0.875092	0.877726	0.870722	0.876348	0.873066	0.890046	0.888263	0.894734	0.883063	0.885528	0.876584	0.881113	0.874398	0.88506	0.88875	0.896709	0.894187	0.892451	0.87503	0.879593	0.871249	0.883429	0.881946	0.895778	0.895835	0.898963
0.83311	0.82248	0.849491	0.853363	0.867817	0.851221	0.871624	0.850824	0.848914	0.837143	0.849185	0.847407	0.870557	0.866906	0.875041	0.859584	0.857793	0.849218	0.850499	0.849391	0.868973	0.868943	0.881534	0.875369	0.878357	0.863137	0.865735	0.854364	0.865451	0.867362	0.882968	0.87918	0.883864	0.868484	0.873538	0.861684	0.863865	0.860434	0.877292	0.87817	0.891021	0.877945	0.87582	0.864839	0.865956	0.860239	0.87183	0.87517	0.888633	0.883991
0.808877	0.814249	0.811417	0.838233	0.837458	0.844758	0.847582	0.849984	0.824741	0.834141	0.816882	0.833887	0.835275	0.85632	0.847446	0.859185	0.84258	0.846221	0.82706	0.832913	0.83466	0.850905	0.858116	0.866161	0.860713	0.862711	0.845553	0.843216	0.83771	0.849357	0.852181	0.870139	0.861294	0.868677	0.855866	0.853623	0.840801	0.848622	0.850837	0.862831	0.866122	0.87223	0.858646	0.864552	0.845805	0.851378	0.843568	0.858101	0.860503	0.875173
0.82515	0.803012	0.814702	0.813059	0.837655	0.824841	0.856299	0.843014	0.837969	0.826782	0.830237	0.820358	0.833771	0.833589	0.846137	0.843067	0.851932	0.841404	0.837757	0.830994	0.840248	0.835048	0.853727	0.853907	0.865815	0.853884	0.856472	0.840613	0.845341	0.836389	0.851098	0.854316	0.864385	0.860143	0.864652	0.850035	0.849621	0.83858	0.847676	0.850144	0.866692	0.862412	0.871242	0.8586	0.858403	0.842947	0.847233	0.844952	0.858318	0.862156
0.819253	0.825139	0.799238	0.819192	0.81186	0.828607	0.835201	0.850221	0.830784	0.842675	0.82384	0.827641	0.823787	0.835096	0.830071	0.84672	0.846101	0.855183	0.835608	0.837805	0.825879	0.839938	0.832043	0.850194	0.848689	0.862965	0.852111	0.850787	0.835921	0.840348	0.838139	0.853934	0.84683	0.862352	0.852206	0.859613	0.845497	0.84622	0.839665	0.848363	0.84896	0.8611	0.856071	0.859936	0.85198	0.850019	0.837776	0.842075	0.845468	0.855756
0.828482	0.804248	0.800626	0.791592	0.803094	0.793693	0.822827	0.819028	0.822874	0.821147	0.823559	0.807328	0.813488	0.803607	0.811555	0.81394	0.836181	0.832164	0.833198	0.822241	0.819401	0.812728	0.823136	0.819442	0.834983	0.834374	0.849979	0.833404	0.837465	0.822806	0.830923	0.824958	0.838979	0.834723	0.849442	0.84006	0.845487	0.830615	0.834437	0.828682	0.837607	0.832936	0.847984	0.84034	0.850892	0.836995	0.837485	0.829278	0.839696	0.832242
0.806592	0.8277	0.799972	0.811493	0.797036	0.797084	0.800558	0.813314	0.811423	0.82895	0.818888	0.827097	0.809041	0.815506	0.801623	0.816346	0.813809	0.833596	0.82338	0.831301	0.819952	0.822158	0.811828	0.819081	0.817096	0.8324	0.830833	0.842703	0.82844	0.834169	0.825209	0.830437	0.820453	0.831038	0.833073	0.840769	0.834211	0.840214	0.832304	0.832099	0.825039	0.832413	0.826304	0.838328	0.837475	0.845189	0.833955	0.838672	0.827347	0.833369
0.790808	0.78258	0.802874	0.788822	0.791236	0.767319	0.783616	0.771038	0.788526	0.788569	0.806173	0.794693	0.804347	0.789269	0.786372	0.779217	0.78886	0.787048	0.80299	0.802597	0.812737	0.804495	0.804975	0.789084	0.796969	0.792412	0.808905	0.805405	0.818439	0.80975	0.816634	0.80424	0.806791	0.794829	0.808621	0.805386	0.813704	0.81363	0.821447	0.813486	0.814355	0.801451	0.805389	0.793527	0.809368	0.81232	0.823689	0.815916	0.821811	0.80693
0.746504	0.774413	0.772537	0.796069	0.774827	0.776066	0.765368	0.764089	0.75038	0.773415	0.774864	0.796772	0.782616	0.799112	0.773578	0.771749	0.763043	0.772775	0.771703	0.789167	0.789628	0.802761	0.78543	0.79165	0.772851	0.781696	0.773687	0.790139	0.787897	0.805923	0.7947	0.80015	0.782872	0.786764	0.776736	0.782672	0.780966	0.797943	0.798133	0.804792	0.795793	0.789889	0.772002	0.780671	0.777477	0.792237	0.79401	0.810933	0.804016	0.805299
0.741577	0.731725	0.768261	0.769783	0.786996	0.759236	0.77239	0.74547	0.747237	0.743425	0.765625	0.763572	0.783245	0.776643	0.781997	0.756225	0.759792	0.750903	0.759343	0.760834	0.781979	0.779139	0.792461	0.774269	0.779864	0.760615	0.767629	0.756675	0.775271	0.779324	0.792313	0.787724	0.790706	0.769057	0.779974	0.763267	0.769477	0.770099	0.790194	0.787482	0.797925	0.781322	0.779445	0.766615	0.772101	0.764948	0.782788	0.787213	0.801536	0.78912
0.720459	0.739503	0.73537	0.774646	0.760785	0.768864	0.766542	0.766306	0.735133	0.749344	0.73466	0.756601	0.762132	0.782847	0.7743	0.771148	0.749574	0.754617	0.737119	0.754182	0.75581	0.780083	0.778862	0.787602	0.775619	0.771452	0.750276	0.754475	0.753236	0.768977	0.77194	0.787773	0.772523	0.772963	0.757828	0.76122	0.750581	0.762958	0.768818	0.784894	0.78546	0.784894	0.768334	0.765012	0.754164	0.757197	0.754253	0.775791	0.780209	0.791336
[truncated: 44 more columns]
