# Supplementary material for: Observation of the photonic Hall effect and photonic magnetoresistance in random lasers
Source: Nat Commun. 2024 May 30;15:4589. doi: 10.1038/s41467-024-48942-6 (PMC11139889; doi:10.1038/s41467-024-48942-6)
Supplement: Supplementary file 3 — Source Data [file 41467_2024_48942_MOESM3_ESM.zip › Zhijia Hu-Data/Figure S6/20uj.xls]

## Sheet: 0mT
1	0.9816	0.966004	0.959129	0.907339	0.794555	0.909413	0.948599	0.939737	0.934828	0.935917	0.919322	0.906338	0.908659	0.910901	0.896681	0.910259	0.925698	0.930782	0.926577	0.924008	0.93127	0.932027	0.927403	0.931738	0.935783	0.917365	0.898574	0.890548	0.882121	0.8951	0.903754	0.906489	0.900974	0.891638	0.892871	0.883217	0.843256	0.819366	0.831311	0.792767	0.807521	0.823633	0.825163	0.835551	0.841215	0.833569	0.819945	0.788968	0.812085
0.9816	1	0.983607	0.966074	0.904583	0.787991	0.904613	0.94476	0.935253	0.931606	0.931973	0.912794	0.899041	0.903832	0.90547	0.889477	0.903003	0.921533	0.928232	0.925265	0.925614	0.932418	0.933198	0.928378	0.931011	0.935111	0.917687	0.898247	0.889486	0.881266	0.895076	0.904271	0.907137	0.900268	0.890946	0.891817	0.882063	0.84254	0.817758	0.828688	0.790426	0.807456	0.824812	0.826964	0.839031	0.84517	0.835588	0.820268	0.789077	0.812346
0.966004	0.983607	1	0.979831	0.91087	0.789942	0.90201	0.940624	0.932238	0.928595	0.928735	0.909183	0.896442	0.901753	0.903595	0.887558	0.901178	0.919432	0.926227	0.922796	0.92342	0.929623	0.929714	0.924629	0.928463	0.931377	0.914146	0.896932	0.887795	0.878441	0.891651	0.90024	0.903275	0.897439	0.889032	0.887793	0.87643	0.836769	0.81225	0.821409	0.78449	0.80398	0.821173	0.82205	0.834652	0.84083	0.830905	0.81385	0.781781	0.805469
0.959129	0.966074	0.979831	1	0.946406	0.821688	0.916787	0.943564	0.933195	0.928629	0.930315	0.915873	0.900965	0.904623	0.909233	0.895891	0.905968	0.921498	0.925818	0.92289	0.919028	0.925136	0.925032	0.920149	0.925377	0.92938	0.912902	0.896041	0.885303	0.873602	0.88606	0.894843	0.899949	0.897178	0.889687	0.889446	0.875372	0.8351	0.810291	0.819859	0.78285	0.80063	0.817349	0.817718	0.828382	0.835511	0.827238	0.81108	0.778906	0.804068
0.907339	0.904583	0.91087	0.946406	1	0.936679	0.958035	0.922806	0.909413	0.904928	0.910033	0.906263	0.890389	0.890167	0.902944	0.898886	0.900156	0.900426	0.897131	0.890848	0.884106	0.881026	0.877374	0.874065	0.877432	0.881005	0.866022	0.845684	0.834677	0.824445	0.837816	0.850659	0.858721	0.860479	0.85492	0.854188	0.837184	0.803123	0.781271	0.79511	0.759409	0.766322	0.77825	0.779309	0.787946	0.79594	0.797179	0.785848	0.749794	0.768563
0.794555	0.787991	0.789942	0.821688	0.936679	1	0.949497	0.840703	0.823057	0.824645	0.832333	0.836358	0.820307	0.816741	0.831777	0.833293	0.832959	0.824293	0.814124	0.804663	0.792558	0.783625	0.7809	0.782635	0.782219	0.78414	0.772502	0.751808	0.742541	0.736436	0.749593	0.767812	0.776817	0.781933	0.782502	0.779727	0.760004	0.734506	0.717094	0.733396	0.702687	0.69877	0.706395	0.708998	0.715422	0.726247	0.736361	0.727483	0.689162	0.700406
0.909413	0.904613	0.90201	0.916787	0.958035	0.949497	1	0.950899	0.925496	0.919483	0.923909	0.918859	0.90499	0.903031	0.911559	0.906445	0.911849	0.910782	0.907128	0.903146	0.895888	0.891267	0.889233	0.889137	0.889214	0.892111	0.877969	0.856	0.845974	0.838386	0.85236	0.868197	0.876866	0.878265	0.875875	0.87319	0.856944	0.822785	0.80094	0.815045	0.779102	0.782888	0.795398	0.797085	0.805653	0.814841	0.818199	0.807487	0.77142	0.787601
0.948599	0.94476	0.940624	0.943564	0.922806	0.840703	0.950899	1	0.980637	0.955997	0.946283	0.929865	0.919699	0.921522	0.926475	0.917364	0.923666	0.92971	0.929555	0.927742	0.925362	0.923724	0.921024	0.918656	0.919811	0.922589	0.906437	0.88583	0.875173	0.865066	0.87997	0.891301	0.897975	0.896095	0.891998	0.891842	0.878553	0.838693	0.81273	0.823433	0.784102	0.797228	0.813282	0.813514	0.822322	0.830602	0.830722	0.819342	0.785378	0.801267
0.939737	0.935253	0.932238	0.933195	0.909413	0.823057	0.925496	0.980637	1	0.978149	0.949318	0.922468	0.91286	0.914386	0.919338	0.91304	0.91804	0.923253	0.923351	0.917147	0.91269	0.913215	0.910769	0.907439	0.909009	0.911954	0.894356	0.874321	0.866758	0.857851	0.871732	0.881335	0.88762	0.883751	0.880327	0.88195	0.866736	0.826676	0.801245	0.811729	0.771491	0.784875	0.80032	0.801283	0.811285	0.819733	0.818217	0.8061	0.771591	0.786972
0.934828	0.931606	0.928595	0.928629	0.904928	0.824645	0.919483	0.955997	0.978149	1	0.974423	0.933173	0.915601	0.915328	0.918928	0.914267	0.923319	0.926376	0.924646	0.918408	0.911303	0.911224	0.910405	0.906558	0.906217	0.90945	0.890632	0.87255	0.866461	0.857677	0.871335	0.883479	0.888798	0.882857	0.881173	0.884923	0.868821	0.828919	0.804133	0.815775	0.776304	0.787182	0.802426	0.806235	0.816044	0.824052	0.823238	0.811572	0.776854	0.792847
0.935917	0.931973	0.928735	0.930315	0.910033	0.832333	0.923909	0.946283	0.949318	0.974423	1	0.971897	0.935018	0.924447	0.925961	0.919866	0.929974	0.929504	0.927114	0.924724	0.91968	0.918968	0.919837	0.915575	0.912536	0.912866	0.894123	0.877564	0.871975	0.86426	0.880423	0.894207	0.896745	0.888986	0.886232	0.888507	0.874632	0.837753	0.814997	0.830209	0.792364	0.800435	0.813783	0.816431	0.825984	0.832381	0.828547	0.817047	0.784721	0.804699
0.919322	0.912794	0.909183	0.915873	0.906263	0.836358	0.918859	0.929865	0.922468	0.933173	0.971897	1	0.967348	0.936012	0.924844	0.917152	0.923605	0.919441	0.915714	0.914018	0.907917	0.905785	0.907747	0.905807	0.902049	0.901417	0.884369	0.866386	0.862676	0.857174	0.872802	0.886607	0.888469	0.883364	0.880187	0.880781	0.864818	0.829503	0.808402	0.826911	0.788603	0.795204	0.808362	0.809568	0.819297	0.8246	0.819425	0.810044	0.780524	0.799648
0.906338	0.899041	0.896442	0.900965	0.890389	0.820307	0.90499	0.919699	0.91286	0.915601	0.935018	0.967348	1	0.97495	0.93412	0.913664	0.916475	0.912091	0.909535	0.910284	0.905634	0.902437	0.902599	0.902435	0.899361	0.898368	0.885769	0.867862	0.865066	0.863107	0.877618	0.887213	0.890336	0.8864	0.883023	0.882209	0.86691	0.836006	0.817765	0.835935	0.798764	0.804248	0.8155	0.81509	0.82223	0.828715	0.826774	0.819006	0.789703	0.8069
0.908659	0.903832	0.901753	0.904623	0.890167	0.816741	0.903031	0.921522	0.914386	0.915328	0.924447	0.936012	0.97495	1	0.966478	0.926011	0.920187	0.915843	0.914346	0.915934	0.913421	0.911699	0.910666	0.911263	0.9087	0.907444	0.895585	0.879026	0.876147	0.872594	0.884423	0.893174	0.896029	0.890351	0.885513	0.88566	0.874016	0.844865	0.824522	0.841526	0.806971	0.812612	0.822333	0.822429	0.827863	0.834136	0.831597	0.823916	0.797324	0.815666
0.910901	0.90547	0.903595	0.909233	0.902944	0.831777	0.911559	0.926475	0.919338	0.918928	0.925961	0.924844	0.93412	0.966478	1	0.973277	0.942616	0.922418	0.914911	0.914679	0.911693	0.908797	0.905925	0.905205	0.904052	0.903486	0.890161	0.873599	0.869525	0.862347	0.871452	0.881669	0.887119	0.883361	0.879571	0.880772	0.866737	0.836314	0.815169	0.830751	0.793678	0.798379	0.809057	0.809984	0.815732	0.822391	0.81968	0.811974	0.784389	0.802597
0.896681	0.889477	0.887558	0.895891	0.898886	0.833293	0.906445	0.917364	0.91304	0.914267	0.919866	0.917152	0.913664	0.926011	0.973277	1	0.969357	0.926778	0.906544	0.900809	0.896405	0.891683	0.887434	0.886659	0.883943	0.882812	0.866364	0.849279	0.844755	0.837922	0.847815	0.861428	0.868063	0.864751	0.862959	0.863627	0.844878	0.814146	0.794827	0.811949	0.773165	0.774863	0.786061	0.78887	0.796557	0.803095	0.801959	0.79445	0.763154	0.77884
0.910259	0.903003	0.901178	0.905968	0.900156	0.832959	0.911849	0.923666	0.91804	0.923319	0.929974	0.923605	0.916475	0.920187	0.942616	0.969357	1	0.972374	0.933626	0.919172	0.910543	0.905045	0.903358	0.901766	0.898409	0.897981	0.881338	0.864583	0.856185	0.849157	0.862751	0.879732	0.885052	0.88184	0.880277	0.879701	0.863088	0.830731	0.809825	0.826348	0.789116	0.791655	0.803853	0.809738	0.81934	0.824746	0.824423	0.815699	0.781665	0.796647
0.925698	0.921533	0.919432	0.921498	0.900426	0.824293	0.910782	0.92971	0.923253	0.926376	0.929504	0.919441	0.912091	0.915843	0.922418	0.926778	0.972374	1	0.972443	0.941222	0.921768	0.916948	0.916214	0.914692	0.914203	0.916305	0.901297	0.885304	0.876278	0.869489	0.882728	0.895556	0.900912	0.900353	0.898634	0.897962	0.879972	0.843243	0.823602	0.837941	0.800155	0.808143	0.822212	0.827434	0.837051	0.841807	0.840686	0.83054	0.796722	0.813687
0.930782	0.928232	0.926227	0.925818	0.897131	0.814124	0.907128	0.929555	0.923351	0.924646	0.927114	0.915714	0.909535	0.914346	0.914911	0.906544	0.933626	0.972443	1	0.973014	0.938774	0.928106	0.926583	0.925108	0.92627	0.927964	0.913631	0.899172	0.890709	0.884551	0.897158	0.906753	0.912668	0.911827	0.90856	0.906661	0.889288	0.854589	0.838102	0.851655	0.81279	0.82317	0.838852	0.842961	0.851988	0.856696	0.853663	0.842797	0.811541	0.831045
0.926577	0.925265	0.922796	0.92289	0.890848	0.804663	0.903146	0.927742	0.917147	0.918408	0.924724	0.914018	0.910284	0.915934	0.914679	0.900809	0.919172	0.941222	0.973014	1	0.973282	0.946216	0.935228	0.932197	0.93177	0.930989	0.919476	0.905553	0.89599	0.889867	0.903567	0.914849	0.920539	0.918436	0.912685	0.911815	0.898795	0.869912	0.851616	0.863334	0.826311	0.837166	0.851848	0.856126	0.863712	0.868654	0.862253	0.851132	0.823544	0.845398
0.924008	0.925614	0.92342	0.919028	0.884106	0.792558	0.895888	0.925362	0.91269	0.911303	0.91968	0.907917	0.905634	0.913421	0.911693	0.896405	0.910543	0.921768	0.938774	0.973282	1	0.974189	0.94638	0.935158	0.930738	0.928542	0.920529	0.906564	0.895367	0.888689	0.904287	0.918229	0.922098	0.916947	0.908926	0.909405	0.902059	0.875029	0.854198	0.866611	0.834206	0.845878	0.857635	0.860417	0.86801	0.872823	0.863268	0.851507	0.826454	0.849069
0.93127	0.932418	0.929623	0.925136	0.881026	0.783625	0.891267	0.923724	0.913215	0.911224	0.918968	0.905785	0.902437	0.911699	0.908797	0.891683	0.905045	0.916948	0.928106	0.946216	0.974189	1	0.978703	0.954107	0.945608	0.942926	0.935829	0.926324	0.9186	0.912733	0.923395	0.931112	0.933405	0.927919	0.920529	0.92428	0.920861	0.892871	0.869226	0.877649	0.844299	0.859005	0.873949	0.874967	0.881722	0.885408	0.875881	0.864549	0.840195	0.865845
0.932027	0.933198	0.929714	0.925032	0.877374	0.7809	0.889233	0.921024	0.910769	0.910405	0.919837	0.907747	0.902599	0.910666	0.905925	0.887434	0.903358	0.916214	0.926583	0.935228	0.94638	0.978703	1	0.980876	0.961269	0.953327	0.94364	0.934922	0.927902	0.923167	0.933956	0.94012	0.941972	0.935314	0.928764	0.932225	0.931752	0.903993	0.880589	0.88759	0.854513	0.871797	0.886873	0.887176	0.895778	0.899205	0.888232	0.876075	0.851288	0.878034
0.927403	0.928378	0.924629	0.920149	0.874065	0.782635	0.889137	0.918656	0.907439	0.906558	0.915575	0.905807	0.902435	0.911263	0.905205	0.886659	0.901766	0.914692	0.925108	0.932197	0.935158	0.954107	0.980876	1	0.98259	0.961785	0.945715	0.935075	0.929042	0.926302	0.936225	0.942099	0.942957	0.935336	0.930706	0.933823	0.932393	0.907798	0.887852	0.896591	0.86449	0.8805	0.894496	0.89417	0.900932	0.904155	0.892107	0.88155	0.857212	0.883179
0.931738	0.931011	0.928463	0.925377	0.877432	0.782219	0.889214	0.919811	0.909009	0.906217	0.912536	0.902049	0.899361	0.9087	0.904052	0.883943	0.898409	0.914203	0.92627	0.93177	0.930738	0.945608	0.961269	0.98259	1	0.981431	0.957279	0.941752	0.933968	0.930472	0.938546	0.93942	0.941728	0.936924	0.932285	0.93453	0.930207	0.903299	0.886085	0.894871	0.860406	0.878099	0.894683	0.8936	0.897402	0.900473	0.891329	0.879507	0.853285	0.881045
0.935783	0.935111	0.931377	0.92938	0.881005	0.78414	0.892111	0.922589	0.911954	0.90945	0.912866	0.901417	0.898368	0.907444	0.903486	0.882812	0.897981	0.916305	0.927964	0.930989	0.928542	0.942926	0.953327	0.961785	0.981431	1	0.979627	0.953343	0.939393	0.93374	0.940395	0.941018	0.942409	0.937837	0.932266	0.934114	0.929812	0.903177	0.885995	0.894706	0.859081	0.876829	0.89319	0.892674	0.898309	0.901402	0.892245	0.880218	0.854609	0.88318
0.917365	0.917687	0.914146	0.912902	0.866022	0.772502	0.877969	0.906437	0.894356	0.890632	0.894123	0.884369	0.885769	0.895585	0.890161	0.866364	0.881338	0.901297	0.913631	0.919476	0.920529	0.935829	0.94364	0.945715	0.957279	0.979627	1	0.979637	0.950444	0.937283	0.941447	0.94076	0.940173	0.936495	0.931538	0.934385	0.931571	0.908427	0.893152	0.900854	0.865273	0.882716	0.898882	0.898138	0.902629	0.904723	0.894509	0.881479	0.85867	0.890027
0.898574	0.898247	0.896932	0.896041	0.845684	0.751808	0.856	0.88583	0.874321	0.87255	0.877564	0.866386	0.867862	0.879026	0.873599	0.849279	0.864583	0.885304	0.899172	0.905553	0.906564	0.926324	0.934922	0.935075	0.941752	0.953343	0.979637	1	0.975278	0.950088	0.944623	0.938807	0.935375	0.931894	0.926202	0.929944	0.930582	0.911932	0.896534	0.902614	0.868781	0.886635	0.903163	0.901547	0.904434	0.90552	0.895082	0.881641	0.858844	0.891895
0.890548	0.889486	0.887795	0.885303	0.834677	0.742541	0.845974	0.875173	0.866758	0.866461	0.871975	0.862676	0.865066	0.876147	0.869525	0.844755	0.856185	0.876278	0.890709	0.89599	0.895367	0.9186	0.927902	0.929042	0.933968	0.939393	0.950444	0.975278	1	0.981071	0.956157	0.937803	0.931556	0.926466	0.922188	0.92557	0.927419	0.912124	0.897985	0.902979	0.870917	0.888161	0.902419	0.899165	0.902797	0.905557	0.895896	0.884107	0.861463	0.892546
0.882121	0.881266	0.878441	0.873602	0.824445	0.736436	0.838386	0.865066	0.857851	0.857677	0.86426	0.857174	0.863107	0.872594	0.862347	0.837922	0.849157	0.869489	0.884551	0.889867	0.888689	0.912733	0.923167	0.926302	0.930472	0.93374	0.937283	0.950088	0.981071	1	0.978075	0.946424	0.933215	0.926201	0.920815	0.924238	0.926534	0.914414	0.902274	0.908281	0.878421	0.893113	0.905737	0.902833	0.907694	0.909687	0.898812	0.888568	0.869283	0.89817
0.8951	0.895076	0.891651	0.88606	0.837816	0.749593	0.85236	0.87997	0.871732	0.871335	0.880423	0.872802	0.877618	0.884423	0.871452	0.847815	0.862751	0.882728	0.897158	0.903567	0.904287	0.923395	0.933956	0.936225	0.938546	0.940395	0.941447	0.944623	0.956157	0.978075	1	0.977135	0.950981	0.935172	0.927936	0.931348	0.933383	0.919052	0.904952	0.912707	0.884252	0.899857	0.913556	0.910779	0.914704	0.915965	0.907135	0.897327	0.876513	0.904996
0.903754	0.904271	0.90024	0.894843	0.850659	0.767812	0.868197	0.891301	0.881335	0.883479	0.894207	0.886607	0.887213	0.893174	0.881669	0.861428	0.879732	0.895556	0.906753	0.914849	0.918229	0.931112	0.94012	0.942099	0.93942	0.941018	0.94076	0.938807	0.937803	0.946424	0.977135	1	0.97882	0.948763	0.935554	0.935068	0.936415	0.921104	0.902911	0.914609	0.889903	0.904393	0.913958	0.912313	0.919777	0.921322	0.912225	0.9001	0.876284	0.90529
0.906489	0.907137	0.903275	0.899949	0.858721	0.776817	0.876866	0.897975	0.88762	0.888798	0.896745	0.888469	0.890336	0.896029	0.887119	0.868063	0.885052	0.900912	0.912668	0.920539	0.922098	0.933405	0.941972	0.942957	0.941728	0.942409	0.940173	0.935375	0.931556	0.933215	0.950981	0.97882	1	0.978142	0.950976	0.94084	0.936913	0.917853	0.899751	0.914267	0.890343	0.904183	0.912415	0.910149	0.918637	0.921932	0.913642	0.901978	0.878956	0.905509
0.900974	0.900268	0.897439	0.897178	0.860479	0.781933	0.878265	0.896095	0.883751	0.882857	0.888986	0.883364	0.8864	0.890351	0.883361	0.864751	0.88184	0.900353	0.911827	0.918436	0.916947	0.927919	0.935314	0.935336	0.936924	0.937837	0.936495	0.931894	0.926466	0.926201	0.935172	0.948763	0.978142	1	0.976011	0.950128	0.935494	0.913	0.896824	0.911366	0.885584	0.897817	0.907703	0.906043	0.911807	0.917294	0.912026	0.902581	0.880156	0.902678
0.891638	0.890946	0.889032	0.889687	0.85492	0.782502	0.875875	0.891998	0.880327	0.881173	0.886232	0.880187	0.883023	0.885513	0.879571	0.862959	0.880277	0.898634	0.90856	0.912685	0.908926	0.920529	0.928764	0.930706	0.932285	0.932266	0.931538	0.926202	0.922188	0.920815	0.927936	0.935554	0.950976	0.976011	1	0.978007	0.945486	0.91586	0.899073	0.910075	0.881329	0.8936	0.905635	0.905175	0.908558	0.91474	0.910483	0.900622	0.876616	0.900597
0.892871	0.891817	0.887793	0.889446	0.854188	0.779727	0.87319	0.891842	0.88195	0.884923	0.888507	0.880781	0.882209	0.88566	0.880772	0.863627	0.879701	0.897962	0.906661	0.911815	0.909405	0.92428	0.932225	0.933823	0.93453	0.934114	0.934385	0.929944	0.92557	0.924238	0.931348	0.935068	0.94084	0.950128	0.978007	1	0.974671	0.930108	0.905179	0.912865	0.883841	0.897751	0.909495	0.909004	0.911702	0.916862	0.912454	0.900656	0.875548	0.903103
0.883217	0.882063	0.87643	0.875372	0.837184	0.760004	0.856944	0.878553	0.866736	0.868821	0.874632	0.864818	0.86691	0.874016	0.866737	0.844878	0.863088	0.879972	0.889288	0.898795	0.902059	0.920861	0.931752	0.932393	0.930207	0.929812	0.931571	0.930582	0.927419	0.926534	0.933383	0.936415	0.936913	0.935494	0.945486	0.974671	1	0.967821	0.92762	0.922764	0.895519	0.909589	0.919991	0.919557	0.921852	0.924477	0.918258	0.905781	0.882476	0.910803
0.843256	0.84254	0.836769	0.8351	0.803123	0.734506	0.822785	0.838693	0.826676	0.828919	0.837753	0.829503	0.836006	0.844865	0.836314	0.814146	0.830731	0.843243	0.854589	0.869912	0.875029	0.892871	0.903993	0.907798	0.903299	0.903177	0.908427	0.911932	0.912124	0.914414	0.919052	0.921104	0.917853	0.913	0.91586	0.930108	0.967821	1	0.975736	0.943395	0.906885	0.913479	0.919019	0.919408	0.919298	0.917937	0.911639	0.904899	0.885727	0.912226
0.819366	0.817758	0.81225	0.810291	0.781271	0.717094	0.80094	0.81273	0.801245	0.804133	0.814997	0.808402	0.817765	0.824522	0.815169	0.794827	0.809825	0.823602	0.838102	0.851616	0.854198	0.869226	0.880589	0.887852	0.886085	0.885995	0.893152	0.896534	0.897985	0.902274	0.904952	0.902911	0.899751	0.896824	0.899073	0.905179	0.92762	0.975736	1	0.96778	0.91572	0.912183	0.914269	0.91083	0.908048	0.905849	0.902	0.900335	0.883506	0.906142
0.831311	0.828688	0.821409	0.819859	0.79511	0.733396	0.815045	0.823433	0.811729	0.815775	0.830209	0.826911	0.835935	0.841526	0.830751	0.811949	0.826348	0.837941	0.851655	0.863334	0.866611	0.877649	0.88759	0.896591	0.894871	0.894706	0.900854	0.902614	0.902979	0.908281	0.912707	0.914609	0.914267	0.911366	0.910075	0.912865	0.922764	0.943395	0.96778	1	0.967255	0.943313	0.925963	0.917381	0.916716	0.918139	0.914255	0.912902	0.896958	0.916674
0.792767	0.790426	0.78449	0.78285	0.759409	0.702687	0.779102	0.784102	0.771491	0.776304	0.792364	0.788603	0.798764	0.806971	0.793678	0.773165	0.789116	0.800155	0.81279	0.826311	0.834206	0.844299	0.854513	0.86449	0.860406	0.859081	0.865273	0.868781	0.870917	0.878421	0.884252	0.889903	0.890343	0.885584	0.881329	0.883841	0.895519	0.906885	0.91572	0.967255	1	0.975487	0.920146	0.903959	0.904094	0.9048	0.89825	0.894809	0.878561	0.898046
0.807521	0.807456	0.80398	0.80063	0.766322	0.69877	0.782888	0.797228	0.784875	0.787182	0.800435	0.795204	0.804248	0.812612	0.798379	0.774863	0.791655	0.808143	0.82317	0.837166	0.845878	0.859005	0.871797	0.8805	0.878099	0.876829	0.882716	0.886635	0.888161	0.893113	0.899857	0.904393	0.904183	0.897817	0.8936	0.897751	0.909589	0.913479	0.912183	0.943313	0.975487	1	0.963113	0.933836	0.925163	0.920756	0.910618	0.902644	0.883845	0.91064
0.823633	0.824812	0.821173	0.817349	0.77825	0.706395	0.795398	0.813282	0.80032	0.802426	0.813783	0.808362	0.8155	0.822333	0.809057	0.786061	0.803853	0.822212	0.838852	0.851848	0.857635	0.873949	0.886873	0.894496	0.894683	0.89319	0.898882	0.903163	0.902419	0.905737	0.913556	0.913958	0.912415	0.907703	0.905635	0.909495	0.919991	0.919019	0.914269	0.925963	0.920146	0.963113	1	0.978105	0.945559	0.928126	0.916074	0.907837	0.889155	0.919627
0.825163	0.826964	0.82205	0.817718	0.779309	0.708998	0.797085	0.813514	0.801283	0.806235	0.816431	0.809568	0.81509	0.822429	0.809984	0.78887	0.809738	0.827434	0.842961	0.856126	0.860417	0.874967	0.887176	0.89417	0.8936	0.892674	0.898138	0.901547	0.899165	0.902833	0.910779	0.912313	0.910149	0.906043	0.905175	0.909004	0.919557	0.919408	0.91083	0.917381	0.903959	0.933836	0.978105	1	0.973266	0.942254	0.921876	0.912721	0.894189	0.92255
0.835551	0.839031	0.834652	0.828382	0.787946	0.715422	0.805653	0.822322	0.811285	0.816044	0.825984	0.819297	0.82223	0.827863	0.815732	0.796557	0.81934	0.837051	0.851988	0.863712	0.86801	0.881722	0.895778	0.900932	0.897402	0.898309	0.902629	0.904434	0.902797	0.907694	0.914704	0.919777	0.918637	0.911807	0.908558	0.911702	0.921852	0.919298	0.908048	0.916716	0.904094	0.925163	0.945559	0.973266	1	0.976576	0.940953	0.92416	0.903969	0.929107
0.841215	0.84517	0.84083	0.835511	0.79594	0.726247	0.814841	0.830602	0.819733	0.824052	0.832381	0.8246	0.828715	0.834136	0.822391	0.803095	0.824746	0.841807	0.856696	0.868654	0.872823	0.885408	0.899205	0.904155	0.900473	0.901402	0.904723	0.90552	0.905557	0.909687	0.915965	0.921322	0.921932	0.917294	0.91474	0.916862	0.924477	0.917937	0.905849	0.918139	0.9048	0.920756	0.928126	0.942254	0.976576	1	0.970963	0.937798	0.907149	0.929061
0.833569	0.835588	0.830905	0.827238	0.797179	0.736361	0.818199	0.830722	0.818217	0.823238	0.828547	0.819425	0.826774	0.831597	0.81968	0.801959	0.824423	0.840686	0.853663	0.862253	0.863268	0.875881	0.888232	0.892107	0.891329	0.892245	0.894509	0.895082	0.895896	0.898812	0.907135	0.912225	0.913642	0.912026	0.910483	0.912454	0.918258	0.911639	0.902	0.914255	0.89825	0.910618	0.916074	0.921876	0.940953	0.970963	1	0.974081	0.916571	0.92422
0.819945	0.820268	0.81385	0.81108	0.785848	0.727483	0.807487	0.819342	0.8061	0.811572	0.817047	0.810044	0.819006	0.823916	0.811974	0.79445	0.815699	0.83054	0.842797	0.851132	0.851507	0.864549	0.876075	0.88155	0.879507	0.880218	0.881479	0.881641	0.884107	0.888568	0.897327	0.9001	0.901978	0.902581	0.900622	0.900656	0.905781	0.904899	0.900335	0.912902	0.894809	0.902644	0.907837	0.912721	0.92416	0.937798	0.974081	1	0.96317	0.94309
0.788968	0.789077	0.781781	0.778906	0.749794	0.689162	0.77142	0.785378	0.771591	0.776854	0.784721	0.780524	0.789703	0.797324	0.784389	0.763154	0.781665	0.796722	0.811541	0.823544	0.826454	0.840195	0.851288	0.857212	0.853285	0.854609	0.85867	0.858844	0.861463	0.869283	0.876513	0.876284	0.878956	0.880156	0.876616	0.875548	0.882476	0.885727	0.883506	0.896958	0.878561	0.883845	0.889155	0.894189	0.903969	0.907149	0.916571	0.96317	1	0.967282
0.812085	0.812346	0.805469	0.804068	0.768563	0.700406	0.787601	0.801267	0.786972	0.792847	0.804699	0.799648	0.8069	0.815666	0.802597	0.77884	0.796647	0.813687	0.831045	0.845398	0.849069	0.865845	0.878034	0.883179	0.881045	0.88318	0.890027	0.891895	0.892546	0.89817	0.904996	0.90529	0.905509	0.902678	0.900597	0.903103	0.910803	0.912226	0.906142	0.916674	0.898046	0.91064	0.919627	0.92255	0.929107	0.929061	0.92422	0.94309	0.967282	1
0.803324	0.803798	0.798752	0.797413	0.75534	0.68505	0.773177	0.788646	0.774629	0.777748	0.790708	0.784608	0.792658	0.80308	0.79111	0.764297	0.780552	0.800641	0.820463	0.834488	0.838466	0.858749	0.872681	0.877603	0.87771	0.880651	0.891402	0.896683	0.893987	0.898043	0.904928	0.900134	0.897155	0.894144	0.896094	0.901482	0.908468	0.906807	0.900449	0.909886	0.893332	0.912104	0.922068	0.920959	0.921848	0.919922	0.912196	0.913294	0.911276	0.968568
0.771905	0.773796	0.768706	0.765483	0.724059	0.659595	0.743493	0.757687	0.744325	0.746243	0.7565	0.751914	0.762802	0.772863	0.758516	0.730637	0.747407	0.768977	0.792694	0.809273	0.815416	0.833965	0.847313	0.855134	0.854572	0.855776	0.869309	0.877112	0.874843	0.880645	0.88412	0.879658	0.876763	0.874178	0.876862	0.882862	0.893827	0.897901	0.893627	0.903981	0.890361	0.906469	0.91476	0.912302	0.913364	0.91009	0.901631	0.899265	0.891932	0.934719
0.758497	0.760372	0.755835	0.752895	0.713775	0.650921	0.734401	0.746234	0.732787	0.735871	0.744938	0.741364	0.754286	0.762546	0.744788	0.718045	0.736865	0.758846	0.782747	0.800007	0.808043	0.826407	0.838988	0.847776	0.847082	0.847206	0.861871	0.869494	0.869006	0.876793	0.878577	0.874148	0.871784	0.868703	0.868426	0.874602	0.889184	0.897867	0.894441	0.90368	0.892294	0.905701	0.911545	0.909183	0.91078	0.908665	0.900764	0.896409	0.885797	0.918964
0.736124	0.73878	0.735334	0.732187	0.689847	0.621163	0.707676	0.723512	0.709129	0.711297	0.72102	0.718147	0.733177	0.741359	0.721363	0.692765	0.713365	0.737822	0.760935	0.779033	0.788767	0.810911	0.825064	0.83375	0.832921	0.833452	0.849926	0.859953	0.861563	0.869331	0.868124	0.86066	0.859386	0.857625	0.854449	0.859739	0.876667	0.889574	0.885593	0.891428	0.884711	0.901286	0.90406	0.902572	0.904536	0.901504	0.892197	0.887662	0.876739	0.909033
0.673576	0.6776	0.67586	0.671749	0.622324	0.555076	0.638705	0.655506	0.640627	0.640567	0.647764	0.643181	0.662158	0.673484	0.653415	0.620952	0.6434	0.673453	0.697453	0.713619	0.721723	0.747472	0.765635	0.773825	0.775724	0.780451	0.798587	0.812556	0.820856	0.828074	0.82021	0.805156	0.804556	0.80411	0.80203	0.808272	0.827519	0.847033	0.849135	0.852415	0.849271	0.867326	0.868404	0.863656	0.862513	0.858074	0.850329	0.849707	0.844018	0.874175
0.593457	0.598135	0.595509	0.591342	0.539478	0.47742	0.554624	0.571193	0.556075	0.555091	0.56078	0.55565	0.574591	0.586652	0.569043	0.538768	0.560402	0.589794	0.61129	0.625964	0.634174	0.659516	0.678407	0.685797	0.688899	0.697378	0.71615	0.730316	0.742431	0.749279	0.739383	0.724543	0.724627	0.7223	0.719096	0.725408	0.747355	0.773905	0.783388	0.785267	0.784964	0.799889	0.799137	0.794363	0.789057	0.780116	0.77444	0.77791	0.781334	0.807283
0.619728	0.622622	0.618106	0.613838	0.563895	0.500894	0.58084	0.595232	0.578369	0.5788	0.589576	0.586314	0.605448	0.616427	0.596134	0.564709	0.585656	0.612735	0.636946	0.654385	0.665685	0.691033	0.708455	0.714131	0.715802	0.721659	0.741468	0.757955	0.770961	0.777564	0.769171	0.756939	0.755139	0.749504	0.745071	0.75208	0.776215	0.803741	0.814814	0.817234	0.816589	0.832407	0.830414	0.824343	0.819965	0.8088	0.79806	0.801911	0.812006	0.839108
0.635175	0.637455	0.631907	0.628562	0.576602	0.508962	0.591668	0.607581	0.589673	0.588287	0.600967	0.600471	0.618445	0.629013	0.607814	0.57619	0.593014	0.620886	0.648748	0.665791	0.677773	0.710266	0.728342	0.734836	0.738543	0.741187	0.760328	0.779995	0.791427	0.796393	0.786574	0.769839	0.764582	0.758455	0.755684	0.766443	0.791429	0.816442	0.82552	0.825656	0.823695	0.843066	0.842231	0.834983	0.829919	0.817995	0.804924	0.808067	0.817846	0.849554
0.619755	0.623739	0.61822	0.613607	0.557148	0.484463	0.569324	0.590805	0.573172	0.568781	0.578831	0.57656	0.5931	0.604407	0.585763	0.554417	0.569015	0.598332	0.624974	0.643022	0.65346	0.691157	0.709956	0.716614	0.723307	0.726677	0.744756	0.764289	0.774122	0.779799	0.769503	0.747533	0.741062	0.736698	0.736909	0.749346	0.77484	0.797563	0.803737	0.801281	0.801193	0.823558	0.825822	0.82004	0.814387	0.799579	0.785706	0.79009	0.79857	0.831534
0.62043	0.624178	0.618442	0.611905	0.557045	0.484196	0.566703	0.589262	0.573343	0.571175	0.581684	0.579214	0.593277	0.603701	0.587071	0.555476	0.571271	0.598264	0.623122	0.643704	0.655811	0.690177	0.708173	0.714103	0.717806	0.721465	0.739409	0.757946	0.767128	0.773103	0.764496	0.746898	0.74095	0.736908	0.737304	0.748233	0.773768	0.79627	0.80108	0.800682	0.803031	0.825065	0.826011	0.820752	0.817815	0.803633	0.787499	0.792636	0.801816	0.832503
0.694039	0.695613	0.691463	0.6869	0.638015	0.565352	0.648252	0.668723	0.654175	0.655027	0.666419	0.663718	0.677171	0.685627	0.670401	0.639046	0.654823	0.679748	0.703176	0.721866	0.73329	0.76236	0.78008	0.78631	0.786016	0.789409	0.806093	0.820501	0.826182	0.829973	0.825219	0.812152	0.808573	0.805184	0.804338	0.81438	0.833568	0.849028	0.850112	0.853805	0.849558	0.8703	0.874105	0.870023	0.868268	0.858167	0.844535	0.846355	0.849402	0.879914
0.757214	0.760272	0.756316	0.753526	0.705442	0.631986	0.717947	0.736653	0.721717	0.723309	0.73412	0.729611	0.739394	0.747805	0.734029	0.705089	0.720698	0.745364	0.766348	0.781156	0.791933	0.81793	0.834161	0.841084	0.840707	0.844963	0.858191	0.86691	0.868339	0.872597	0.871901	0.862109	0.858837	0.853592	0.850099	0.861733	0.877218	0.884057	0.881138	0.886819	0.875284	0.89383	0.900858	0.899092	0.898352	0.890827	0.880182	0.877987	0.872443	0.904328
0.793953	0.796397	0.791295	0.789664	0.737119	0.658865	0.753224	0.773797	0.757413	0.757343	0.767912	0.762567	0.770589	0.780255	0.76457	0.735948	0.754371	0.779691	0.8002	0.81513	0.8238	0.848835	0.863524	0.869283	0.870526	0.874136	0.884844	0.893299	0.893194	0.896096	0.896448	0.887245	0.884522	0.879764	0.874157	0.883845	0.899999	0.902094	0.896226	0.899163	0.882355	0.903697	0.914498	0.912603	0.9138	0.907745	0.89754	0.892985	0.88197	0.916709
0.803175	0.805373	0.800662	0.80037	0.746866	0.667808	0.76239	0.784317	0.767478	0.767418	0.775995	0.771745	0.778916	0.789068	0.773382	0.743539	0.764104	0.791082	0.810056	0.825493	0.833987	0.860338	0.87371	0.875891	0.875748	0.877783	0.886376	0.895857	0.89771	0.898978	0.899831	0.891328	0.889875	0.886175	0.879733	0.889465	0.903579	0.902088	0.892603	0.89378	0.875118	0.901961	0.915547	0.912132	0.913359	0.908764	0.897878	0.892002	0.877355	0.912616
0.787999	0.789623	0.78386	0.781671	0.730379	0.657049	0.751061	0.772385	0.756205	0.756117	0.762952	0.757542	0.767379	0.777637	0.763035	0.734166	0.753376	0.777218	0.796144	0.81271	0.82292	0.849029	0.862184	0.864807	0.865288	0.866515	0.876869	0.886955	0.888872	0.89113	0.893147	0.885146	0.883875	0.881584	0.875586	0.88362	0.897711	0.896911	0.887156	0.89045	0.873189	0.899332	0.913776	0.90953	0.908487	0.904182	0.894923	0.890443	0.876606	0.910075
0.770821	0.773344	0.767828	0.766737	0.718523	0.648246	0.738174	0.757056	0.740711	0.74213	0.749311	0.744349	0.758722	0.770032	0.754432	0.72676	0.742879	0.766604	0.78495	0.80025	0.807479	0.83355	0.847465	0.854234	0.856704	0.856951	0.869296	0.882437	0.884747	0.885755	0.886748	0.87836	0.877296	0.874469	0.869939	0.880064	0.893314	0.893193	0.886161	0.890337	0.874181	0.896828	0.909669	0.905756	0.904927	0.898855	0.889393	0.886515	0.874263	0.90806
0.758999	0.761002	0.756301	0.753211	0.708446	0.641034	0.729179	0.744844	0.729326	0.732487	0.742029	0.739163	0.753733	0.763645	0.745671	0.717426	0.734509	0.756743	0.777459	0.794856	0.803019	0.82854	0.84352	0.850546	0.850773	0.850105	0.863576	0.876514	0.87962	0.882231	0.883675	0.876567	0.875408	0.871014	0.865428	0.874333	0.890652	0.892324	0.885389	0.890844	0.877654	0.897769	0.909212	0.906844	0.906108	0.89883	0.889553	0.886718	0.875933	0.909834
0.748484	0.750925	0.746783	0.742602	0.699114	0.631392	0.718551	0.73355	0.717494	0.719269	0.729406	0.728205	0.743096	0.753091	0.733966	0.704622	0.722316	0.744674	0.769495	0.787028	0.795553	0.821941	0.837569	0.843329	0.841762	0.842407	0.856744	0.86946	0.873412	0.878282	0.878491	0.868881	0.866249	0.861573	0.857638	0.86744	0.887272	0.892009	0.88552	0.892102	0.882239	0.901287	0.910897	0.909335	0.907426	0.900976	0.889754	0.885546	0.876358	0.909807
0.73648	0.740186	0.73523	0.731607	0.689187	0.619428	0.70523	0.721174	0.703374	0.704397	0.716142	0.714531	0.72738	0.736869	0.719833	0.690733	0.707249	0.729335	0.755189	0.773542	0.78295	0.809123	0.824045	0.829113	0.828232	0.830106	0.845371	0.857704	0.86071	0.865593	0.864912	0.852731	0.850995	0.848724	0.844314	0.853846	0.875698	0.882211	0.876778	0.883052	0.874502	0.894115	0.902059	0.897667	0.895694	0.889978	0.878312	0.877837	0.871499	0.90202
0.736467	0.738256	0.732771	0.732048	0.690076	0.616037	0.702739	0.720206	0.701849	0.702107	0.711684	0.709839	0.721091	0.729353	0.713862	0.685386	0.702174	0.726389	0.748584	0.765433	0.77523	0.80096	0.814149	0.820348	0.821873	0.825338	0.838851	0.849062	0.85283	0.85639	0.854347	0.841443	0.839822	0.839633	0.835619	0.844364	0.863084	0.870331	0.866937	0.872561	0.860782	0.882356	0.892326	0.88748	0.885818	0.879469	0.867747	0.872791	0.86904	0.896621
0.730281	0.732418	0.728161	0.725525	0.68204	0.607514	0.695905	0.713081	0.697516	0.697977	0.705185	0.701276	0.714463	0.724199	0.70681	0.676381	0.692588	0.716361	0.739631	0.7556	0.767122	0.794092	0.804819	0.809893	0.811895	0.817733	0.831957	0.840431	0.844294	0.84825	0.845993	0.833307	0.831344	0.829684	0.826768	0.834791	0.852822	0.861001	0.859587	0.866433	0.856224	0.876075	0.883675	0.879313	0.878608	0.874183	0.86027	0.866279	0.865744	0.892143
0.738133	0.741527	0.736519	0.732825	0.68643	0.609055	0.700359	0.720209	0.705762	0.705131	0.712132	0.707395	0.720712	0.732985	0.714715	0.682331	0.697187	0.720838	0.743957	0.761227	0.773427	0.802503	0.81349	0.819824	0.821955	0.827085	0.841323	0.850226	0.853112	0.856944	0.854036	0.84247	0.840674	0.836968	0.833089	0.842647	0.859468	0.866979	0.864113	0.870629	0.861936	0.882396	0.887666	0.883597	0.884267	0.879967	0.86496	0.869856	0.868753	0.896948
0.754833	0.757525	0.752327	0.749309	0.700739	0.620675	0.714167	0.734649	0.719419	0.719385	0.728025	0.72368	0.734551	0.744685	0.727616	0.696262	0.71294	0.737054	0.758395	0.774165	0.784136	0.814157	0.828036	0.834611	0.837363	0.841986	0.853845	0.86174	0.864091	0.865345	0.864031	0.855833	0.855714	0.850436	0.843318	0.853945	0.870118	0.873904	0.868531	0.875117	0.863342	0.885797	0.893704	0.888778	0.890514	0.884324	0.870141	0.87186	0.866877	0.897467
0.782592	0.78521	0.778168	0.775666	0.724128	0.640942	0.737913	0.760033	0.743375	0.743047	0.752677	0.748712	0.756896	0.764624	0.747484	0.71667	0.735274	0.762164	0.784149	0.799478	0.807562	0.836595	0.851056	0.856428	0.859268	0.864708	0.873882	0.88	0.88087	0.88289	0.883433	0.876646	0.877352	0.872683	0.863999	0.873631	0.888265	0.886468	0.879384	0.887208	0.872709	0.894406	0.903527	0.900515	0.903412	0.895971	0.881891	0.881841	0.875738	0.906271
0.779517	0.781434	0.773741	0.772326	0.722219	0.640058	0.736201	0.756959	0.740625	0.739292	0.748293	0.745701	0.752147	0.757716	0.741229	0.712529	0.731747	0.758789	0.77998	0.794694	0.801923	0.82986	0.844399	0.851538	0.855574	0.858765	0.866713	0.872315	0.874423	0.877808	0.879859	0.873748	0.875655	0.869605	0.863031	0.873226	0.886848	0.883266	0.875594	0.881499	0.868096	0.889568	0.89803	0.895594	0.899209	0.89233	0.878133	0.878932	0.873643	0.903711
0.751227	0.753783	0.744329	0.743334	0.694209	0.615699	0.707553	0.728546	0.712309	0.711387	0.72003	0.716532	0.723391	0.731157	0.715854	0.687992	0.705021	0.731495	0.753064	0.769386	0.778219	0.807637	0.821761	0.829637	0.833938	0.836935	0.847069	0.854908	0.857934	0.86165	0.862286	0.855807	0.856304	0.85083	0.845598	0.857379	0.874174	0.874672	0.867288	0.871907	0.858691	0.88178	0.889004	0.886419	0.890589	0.88338	0.867932	0.867829	0.862684	0.89496
0.719603	0.720028	0.710616	0.709983	0.661782	0.584182	0.67247	0.693417	0.677229	0.674578	0.683342	0.679475	0.688933	0.697977	0.682608	0.653552	0.671845	0.699566	0.722356	0.738418	0.747788	0.778391	0.79245	0.800242	0.804459	0.806917	0.819072	0.829893	0.835776	0.840793	0.839323	0.826623	0.826997	0.825064	0.820138	0.831791	0.849113	0.854265	0.849991	0.8535	0.841789	0.865709	0.873095	0.867643	0.869227	0.862067	0.847964	0.848676	0.846157	0.877347
0.707954	0.708965	0.699681	0.699217	0.649401	0.573906	0.660407	0.679714	0.663228	0.660569	0.669523	0.665605	0.675734	0.685911	0.668742	0.638609	0.657712	0.688256	0.713068	0.728624	0.736842	0.766347	0.780146	0.787036	0.791593	0.797547	0.810564	0.821057	0.827625	0.833134	0.829326	0.814344	0.816063	0.814577	0.809753	0.821543	0.839983	0.845666	0.842474	0.84848	0.839657	0.861257	0.866599	0.858986	0.858653	0.853597	0.841398	0.840763	0.836793	0.869609
0.694975	0.698485	0.691301	0.688751	0.639602	0.568163	0.654264	0.670343	0.6535	0.652265	0.663051	0.658831	0.668375	0.679093	0.661305	0.628657	0.64883	0.679357	0.704127	0.72089	0.730731	0.758758	0.776754	0.784252	0.786957	0.793072	0.807837	0.817149	0.822233	0.828317	0.824959	0.8118	0.812529	0.80795	0.805864	0.816393	0.838219	0.847463	0.84311	0.847977	0.843	0.863097	0.867537	0.862067	0.863643	0.857856	0.8411	0.839389	0.838387	0.871948
0.675567	0.682018	0.677647	0.674609	0.626389	0.554273	0.637939	0.653625	0.636706	0.63467	0.647502	0.644695	0.653819	0.667965	0.650324	0.615603	0.63474	0.661477	0.68691	0.705295	0.716808	0.744671	0.76218	0.768567	0.771657	0.778118	0.791743	0.802243	0.806758	0.81455	0.812347	0.79842	0.796476	0.791875	0.790248	0.799353	0.824409	0.837575	0.833429	0.837397	0.832415	0.85232	0.857308	0.854074	0.857547	0.848553	0.827086	0.826657	0.832482	0.866965
0.680441	0.685207	0.679361	0.675749	0.627307	0.551024	0.637069	0.654887	0.637463	0.633156	0.646182	0.644525	0.654055	0.667284	0.650293	0.616819	0.634736	0.65927	0.685331	0.70204	0.714139	0.744921	0.76227	0.768452	0.773416	0.777254	0.789776	0.801243	0.807223	0.812844	0.809507	0.796088	0.796488	0.793156	0.789899	0.797494	0.820505	0.831156	0.829012	0.832805	0.826137	0.848319	0.855437	0.852223	0.851396	0.839715	0.820264	0.821942	0.828001	0.862086
0.680532	0.684514	0.677418	0.674016	0.622968	0.544129	0.632218	0.651946	0.634502	0.632289	0.642614	0.641545	0.650327	0.662276	0.645612	0.61379	0.630535	0.654626	0.679233	0.695235	0.707698	0.741115	0.758636	0.765608	0.770251	0.774646	0.786119	0.797845	0.804756	0.809749	0.805032	0.791006	0.791328	0.786698	0.781396	0.790097	0.812781	0.821666	0.820296	0.823968	0.818977	0.843757	0.849832	0.844796	0.841798	0.829513	0.811011	0.816955	0.821709	0.853498
0.678791	0.682481	0.675458	0.672249	0.621942	0.541366	0.630024	0.649705	0.634264	0.631772	0.640154	0.638314	0.645737	0.65617	0.640603	0.610967	0.628227	0.652964	0.67901	0.694541	0.706211	0.739264	0.756685	0.762279	0.765326	0.770703	0.782263	0.792354	0.79977	0.804926	0.800577	0.787744	0.786793	0.779844	0.774743	0.784327	0.807337	0.81737	0.816437	0.819	0.815643	0.840174	0.84652	0.840228	0.837401	0.825183	0.807789	0.814151	0.819461	0.850593
0.673581	0.677648	0.669625	0.666367	0.616991	0.536054	0.625005	0.644455	0.62941	0.627379	0.635853	0.633458	0.64078	0.65098	0.635278	0.605804	0.623372	0.64846	0.672527	0.690655	0.70361	0.733186	0.749133	0.754455	0.756019	0.76329	0.775039	0.784494	0.78962	0.794374	0.791014	0.780895	0.779642	0.7732	0.768976	0.777848	0.801427	0.812173	0.811692	0.815121	0.811556	0.836697	0.842994	0.83714	0.836603	0.824952	0.805797	0.810341	0.816262	0.847296
0.660271	0.663861	0.657912	0.65392	0.601276	0.519161	0.608321	0.630181	0.615065	0.610415	0.617541	0.616635	0.625921	0.635823	0.620021	0.588284	0.605531	0.632311	0.657643	0.675199	0.686069	0.717933	0.735532	0.74011	0.742005	0.749892	0.763529	0.77567	0.781778	0.785824	0.779971	0.765676	0.765489	0.76201	0.757878	0.76758	0.790339	0.799868	0.800369	0.80478	0.800215	0.826195	0.832272	0.827467	0.825363	0.810961	0.791239	0.796904	0.804852	0.836289
0.660315	0.665174	0.658294	0.655143	0.600528	0.519063	0.607323	0.629743	0.614875	0.612031	0.618824	0.615062	0.622389	0.633294	0.618051	0.587793	0.604224	0.631886	0.657458	0.674995	0.683643	0.717989	0.735266	0.73871	0.74281	0.750962	0.763084	0.776019	0.780847	0.782873	0.777054	0.762572	0.764303	0.762511	0.756216	0.766056	0.788307	0.796673	0.795134	0.800049	0.796468	0.823837	0.831149	0.826636	0.821017	0.806584	0.789423	0.793993	0.800793	0.832479
0.676692	0.681015	0.673975	0.671893	0.616078	0.534765	0.625122	0.645024	0.630884	0.630823	0.638796	0.632795	0.637841	0.649653	0.634199	0.604837	0.622409	0.650357	0.676222	0.69178	0.702231	0.734791	0.749824	0.753524	0.75768	0.765711	0.778581	0.789901	0.792351	0.794228	0.790371	0.77821	0.7798	0.778381	0.772193	0.781128	0.803755	0.811224	0.806255	0.811917	0.810665	0.836425	0.842587	0.838635	0.835286	0.82124	0.803865	0.808349	0.814978	0.844322
0.694967	0.700644	0.695391	0.694076	0.635731	0.55314	0.645054	0.665391	0.650188	0.649492	0.655734	0.649944	0.656469	0.668657	0.651161	0.62082	0.63998	0.67194	0.698167	0.710117	0.717969	0.750901	0.767019	0.771013	0.774589	0.782991	0.794774	0.804716	0.805726	0.808694	0.806584	0.795375	0.796491	0.793446	0.787212	0.796897	0.81613	0.822551	0.817304	0.821772	0.816713	0.840606	0.847602	0.844265	0.842778	0.8335	0.817812	0.821286	0.823472	0.852248
0.704834	0.708931	0.706073	0.704641	0.647126	0.559716	0.652775	0.673164	0.658044	0.656364	0.661614	0.653861	0.662813	0.675464	0.657692	0.6265	0.645975	0.678535	0.703067	0.71317	0.719834	0.75399	0.769812	0.772731	0.778715	0.78666	0.796175	0.805232	0.807916	0.807568	0.804701	0.791761	0.793617	0.791313	0.785705	0.794716	0.81041	0.812581	0.807786	0.812911	0.805907	0.829233	0.837652	0.830441	0.826855	0.819963	0.807281	0.811472	0.811545	0.84122
0.745731	0.748565	0.743019	0.743031	0.684226	0.59047	0.689016	0.713626	0.697353	0.694892	0.699154	0.692138	0.698986	0.710627	0.693854	0.664357	0.684617	0.714774	0.735344	0.744887	0.75292	0.785443	0.800536	0.802837	0.808234	0.816453	0.823024	0.828808	0.830986	0.827857	0.825752	0.816073	0.820178	0.820068	0.815148	0.822289	0.833005	0.828713	0.823147	0.829972	0.817981	0.840592	0.847145	0.840829	0.840483	0.837644	0.826024	0.829042	0.824557	0.853511
0.763894	0.764218	0.759316	0.759438	0.703175	0.603882	0.706266	0.733757	0.717365	0.713792	0.717538	0.707889	0.71136	0.723004	0.710765	0.684634	0.704157	0.731157	0.748579	0.756958	0.76218	0.792499	0.808051	0.811385	0.818249	0.823817	0.825902	0.826973	0.826876	0.824198	0.82569	0.819947	0.826859	0.825399	0.821775	0.828494	0.833573	0.822439	0.817276	0.825759	0.810185	0.834039	0.844427	0.836986	0.839567	0.837997	0.826107	0.827464	0.822221	0.849164
0.778343	0.782889	0.776788	0.776358	0.71753	0.62043	0.722465	0.748636	0.731771	0.731554	0.73797	0.72924	0.729854	0.739368	0.725377	0.700151	0.720875	0.747322	0.764027	0.773805	0.781263	0.805754	0.818423	0.821338	0.82596	0.83379	0.831632	0.82909	0.828078	0.82882	0.832945	0.83125	0.836328	0.83399	0.829885	0.835114	0.838077	0.822335	0.814191	0.826125	0.813235	0.835868	0.845632	0.841385	0.846603	0.845611	0.83099	0.829477	0.822935	0.849354
0.787921	0.792578	0.788902	0.78644	0.724	0.622463	0.729589	0.759621	0.745863	0.74438	0.746837	0.733253	0.732153	0.74237	0.73055	0.703613	0.72718	0.75725	0.772545	0.777294	0.783742	0.809893	0.823639	0.824135	0.829938	0.838601	0.836549	0.834453	0.832166	0.830698	0.835091	0.832041	0.838275	0.83525	0.831258	0.835743	0.838712	0.821009	0.809384	0.819561	0.803425	0.823105	0.834394	0.833422	0.83892	0.838945	0.828391	0.82355	0.810861	0.838613
0.779598	0.785355	0.77953	0.776763	0.712816	0.609999	0.714798	0.745437	0.730818	0.7279	0.728571	0.714599	0.711257	0.721536	0.710341	0.685705	0.711563	0.743893	0.757364	0.763977	0.768876	0.79394	0.804362	0.804568	0.810724	0.822908	0.820035	0.814729	0.810745	0.806779	0.812118	0.813561	0.819845	0.819676	0.815165	0.816636	0.81565	0.79662	0.785445	0.795589	0.777666	0.799501	0.811345	0.81187	0.816842	0.818391	0.807075	0.800369	0.784845	0.812562
[truncated: 44 more columns]

## Sheet: 50mT
1	0.982092	0.975944	0.964997	0.890034	0.689827	0.860986	0.959307	0.963667	0.965265	0.959752	0.934659	0.950887	0.958322	0.95209	0.951264	0.962289	0.962094	0.959821	0.957033	0.959415	0.957702	0.956621	0.953624	0.953884	0.947076	0.938324	0.923589	0.897079	0.893961	0.895749	0.885347	0.883736	0.898398	0.898246	0.903183	0.911398	0.90244	0.88319	0.844253	0.786346	0.803935	0.845484	0.849846	0.862487	0.874579	0.887535	0.853211	0.810973	0.861308
0.982092	1	0.984276	0.970933	0.890666	0.689425	0.860841	0.962141	0.964986	0.96765	0.961815	0.9365	0.952192	0.960352	0.952305	0.952647	0.964923	0.966509	0.963791	0.962538	0.962964	0.961017	0.958836	0.957346	0.957115	0.951257	0.941322	0.92719	0.899301	0.895973	0.897705	0.887183	0.885528	0.902284	0.902091	0.907138	0.914147	0.904472	0.885384	0.847667	0.789953	0.80893	0.850539	0.853998	0.866386	0.878899	0.890373	0.856514	0.814203	0.86458
0.975944	0.984276	1	0.980957	0.898656	0.694641	0.863878	0.962309	0.965422	0.96687	0.961834	0.935712	0.9534	0.962141	0.9537	0.953257	0.966496	0.966069	0.96491	0.962646	0.96496	0.961874	0.959795	0.958268	0.959354	0.952351	0.942755	0.927861	0.899761	0.895521	0.898668	0.887236	0.88558	0.902609	0.902136	0.907786	0.915296	0.905524	0.887345	0.849269	0.791296	0.809653	0.85208	0.853808	0.866056	0.879649	0.891427	0.855967	0.814012	0.864566
0.964997	0.970933	0.980957	1	0.931478	0.741104	0.892325	0.968653	0.968134	0.968194	0.964009	0.941264	0.958321	0.964891	0.956867	0.956277	0.966964	0.966576	0.964595	0.963609	0.964511	0.963039	0.960004	0.957828	0.958833	0.953728	0.944283	0.929399	0.900008	0.894932	0.899686	0.890803	0.88743	0.903812	0.904624	0.91086	0.917056	0.908658	0.891059	0.853488	0.794977	0.81375	0.85636	0.858253	0.869851	0.88302	0.89339	0.857225	0.813748	0.862181
0.890034	0.890666	0.898656	0.931478	1	0.91934	0.975743	0.926827	0.91075	0.906072	0.913007	0.911135	0.913307	0.912226	0.913824	0.909812	0.905282	0.898428	0.898697	0.895933	0.899503	0.89975	0.893256	0.889877	0.893274	0.888838	0.881009	0.867648	0.838614	0.832886	0.839288	0.83236	0.829862	0.8474	0.849672	0.854901	0.861771	0.856902	0.839975	0.802763	0.745517	0.760006	0.80078	0.803588	0.813361	0.825378	0.836505	0.798826	0.754032	0.798574
0.689827	0.689425	0.694641	0.741104	0.91934	1	0.944019	0.759126	0.726282	0.719094	0.735617	0.755911	0.739918	0.729444	0.740595	0.733667	0.715573	0.707404	0.709829	0.70618	0.709105	0.713362	0.70245	0.699182	0.705336	0.705511	0.699197	0.688402	0.664142	0.659226	0.665767	0.663103	0.662776	0.679221	0.683116	0.686905	0.692948	0.690155	0.675933	0.644751	0.597367	0.605185	0.640117	0.644509	0.649082	0.658035	0.668836	0.635726	0.597886	0.632107
0.860986	0.860841	0.863878	0.892325	0.975743	0.944019	1	0.916089	0.889115	0.881694	0.889578	0.892906	0.890552	0.886314	0.890799	0.886117	0.878964	0.872326	0.874577	0.870947	0.872818	0.875142	0.867371	0.863511	0.867951	0.864385	0.856436	0.843719	0.816596	0.810082	0.816226	0.809725	0.808553	0.826651	0.830326	0.834265	0.840932	0.834781	0.817417	0.780512	0.726428	0.7415	0.781723	0.785351	0.79295	0.803698	0.816622	0.779356	0.733156	0.77559
0.959307	0.962141	0.962309	0.968653	0.926827	0.759126	0.916089	1	0.984695	0.974284	0.968639	0.951528	0.963976	0.967693	0.962685	0.962548	0.968344	0.965697	0.964402	0.963019	0.962557	0.962155	0.958165	0.955569	0.95494	0.948394	0.939799	0.925888	0.895396	0.889287	0.893642	0.885462	0.882457	0.900766	0.903744	0.908013	0.913421	0.906981	0.888551	0.847933	0.788841	0.808409	0.851113	0.854725	0.864783	0.877048	0.889231	0.852036	0.803743	0.851745
0.963667	0.964986	0.965422	0.968134	0.91075	0.726282	0.889115	0.984695	1	0.985805	0.971063	0.947128	0.960353	0.964929	0.95889	0.959236	0.967358	0.964867	0.96289	0.960838	0.962187	0.961619	0.957716	0.954676	0.954288	0.948312	0.938788	0.922106	0.892116	0.887139	0.891331	0.882109	0.879501	0.897418	0.901174	0.90593	0.912207	0.904298	0.884029	0.841933	0.782592	0.802219	0.845113	0.84889	0.85938	0.871733	0.884699	0.848749	0.802161	0.851047
0.965265	0.96765	0.96687	0.968194	0.906072	0.719094	0.881694	0.974284	0.985805	1	0.982352	0.951312	0.961681	0.965868	0.957047	0.9582	0.968106	0.966115	0.962795	0.961865	0.962691	0.962427	0.95975	0.957906	0.956887	0.951215	0.941828	0.926275	0.897674	0.892769	0.896273	0.888211	0.885169	0.902775	0.905557	0.911139	0.91822	0.910052	0.888254	0.849569	0.792505	0.812342	0.853104	0.856482	0.865718	0.877472	0.889635	0.85304	0.807732	0.858589
0.959752	0.961815	0.961834	0.964009	0.913007	0.735617	0.889578	0.968639	0.971063	0.982352	1	0.977687	0.974472	0.967792	0.958263	0.960335	0.965807	0.962073	0.959431	0.958958	0.960484	0.95793	0.954356	0.952876	0.951236	0.943258	0.93592	0.921825	0.892629	0.886928	0.889685	0.880642	0.877434	0.895076	0.898651	0.905412	0.913385	0.905098	0.885574	0.848347	0.791128	0.808841	0.84989	0.854166	0.862571	0.872617	0.88234	0.844271	0.796749	0.847356
0.934659	0.9365	0.935712	0.941264	0.911135	0.755911	0.892906	0.951528	0.947128	0.951312	0.977687	1	0.980368	0.957863	0.947769	0.948341	0.944557	0.939632	0.938399	0.937463	0.939005	0.936713	0.93101	0.928889	0.927278	0.918864	0.912934	0.89966	0.870479	0.865021	0.867957	0.859021	0.854966	0.873061	0.875915	0.883639	0.889851	0.882542	0.864947	0.826971	0.76874	0.785411	0.828742	0.833123	0.83993	0.849857	0.859852	0.820754	0.771303	0.821492
0.950887	0.952192	0.9534	0.958321	0.913307	0.739918	0.890552	0.963976	0.960353	0.961681	0.974472	0.980368	1	0.981906	0.963291	0.960654	0.962365	0.957146	0.956459	0.954916	0.956617	0.953811	0.950891	0.94802	0.94613	0.938432	0.935652	0.922913	0.894905	0.889183	0.891676	0.882049	0.87821	0.894733	0.897008	0.903656	0.909641	0.902207	0.885074	0.847991	0.792172	0.810199	0.852092	0.854441	0.862987	0.873863	0.88426	0.846699	0.797103	0.846062
0.958322	0.960352	0.962141	0.964891	0.912226	0.729444	0.886314	0.967693	0.964929	0.965868	0.967792	0.957863	0.981906	1	0.981297	0.971066	0.970988	0.96606	0.964842	0.962225	0.964366	0.96295	0.960467	0.957843	0.955403	0.948561	0.943615	0.931392	0.903264	0.897763	0.899917	0.890143	0.887079	0.904424	0.905973	0.911158	0.915093	0.908937	0.892274	0.855397	0.799297	0.819291	0.860754	0.862485	0.87084	0.883798	0.895622	0.857676	0.807983	0.856774
0.95209	0.952305	0.9537	0.956867	0.913824	0.740595	0.890799	0.962685	0.95889	0.957047	0.958263	0.947769	0.963291	0.981297	1	0.985827	0.96969	0.959911	0.957923	0.954728	0.957612	0.956998	0.954094	0.950359	0.948602	0.940616	0.934735	0.92152	0.892793	0.888273	0.891237	0.88124	0.878557	0.897169	0.900121	0.902932	0.906424	0.900524	0.884883	0.847406	0.791464	0.810715	0.852788	0.855677	0.864085	0.875802	0.88609	0.847221	0.798513	0.847806
0.951264	0.952647	0.953257	0.956277	0.909812	0.733667	0.886117	0.962548	0.959236	0.9582	0.960335	0.948341	0.960654	0.971066	0.985827	1	0.979866	0.964634	0.959211	0.956906	0.960256	0.960156	0.956921	0.953486	0.951146	0.943171	0.936288	0.923167	0.894796	0.891255	0.894658	0.885467	0.881792	0.900228	0.90382	0.906453	0.91017	0.904299	0.888624	0.851946	0.796252	0.815284	0.856363	0.859257	0.865342	0.877266	0.887901	0.850746	0.801248	0.849635
0.962289	0.964923	0.966496	0.966964	0.905282	0.715573	0.878964	0.968344	0.967358	0.968106	0.965807	0.944557	0.962365	0.970988	0.96969	0.979866	1	0.984937	0.973478	0.968409	0.97043	0.970146	0.968799	0.966686	0.966193	0.959207	0.952583	0.9398	0.912784	0.909081	0.912715	0.903531	0.90147	0.918304	0.920072	0.923156	0.928339	0.921028	0.904689	0.868098	0.812559	0.833678	0.873656	0.875478	0.884203	0.897197	0.908684	0.872879	0.825812	0.873318
0.962094	0.966509	0.966069	0.966576	0.898428	0.707404	0.872326	0.965697	0.964867	0.966115	0.962073	0.939632	0.957146	0.96606	0.959911	0.964634	0.984937	1	0.985769	0.976236	0.972038	0.969851	0.968571	0.966998	0.967007	0.96149	0.953197	0.940825	0.914125	0.911409	0.916497	0.908034	0.905854	0.921593	0.922772	0.926721	0.931831	0.924733	0.908335	0.87133	0.815677	0.836284	0.876033	0.878159	0.887384	0.899554	0.911545	0.877804	0.832668	0.879776
0.959821	0.963791	0.96491	0.964595	0.898697	0.709829	0.874577	0.964402	0.96289	0.962795	0.959431	0.938399	0.956459	0.964842	0.957923	0.959211	0.973478	0.985769	1	0.985938	0.976358	0.969799	0.967069	0.964501	0.964667	0.959441	0.952125	0.940084	0.914756	0.911558	0.91656	0.907811	0.906207	0.921757	0.923252	0.927215	0.932293	0.924909	0.908054	0.870758	0.81613	0.836857	0.877017	0.879032	0.888988	0.899298	0.911793	0.878587	0.833856	0.880008
0.957033	0.962538	0.962646	0.963609	0.895933	0.70618	0.870947	0.963019	0.960838	0.961865	0.958958	0.937463	0.954916	0.962225	0.954728	0.956906	0.968409	0.976236	0.985938	1	0.985507	0.973716	0.969597	0.965473	0.964377	0.95904	0.952171	0.94247	0.917581	0.913289	0.918654	0.910562	0.908068	0.924515	0.92827	0.932081	0.932178	0.923504	0.909553	0.874641	0.821036	0.842274	0.882436	0.883497	0.893507	0.903058	0.914979	0.88358	0.837257	0.882647
0.959415	0.962964	0.96496	0.964511	0.899503	0.709105	0.872818	0.962557	0.962187	0.962691	0.960484	0.939005	0.956617	0.964366	0.957612	0.960256	0.97043	0.972038	0.976358	0.985507	1	0.985784	0.975972	0.969119	0.967667	0.962033	0.955775	0.944255	0.920159	0.915469	0.920377	0.913495	0.91085	0.925802	0.929981	0.934273	0.934176	0.92556	0.912514	0.87767	0.824222	0.844443	0.884064	0.88394	0.895458	0.906017	0.916479	0.884353	0.840271	0.886932
0.957702	0.961017	0.961874	0.963039	0.89975	0.713362	0.875142	0.962155	0.961619	0.962427	0.95793	0.936713	0.953811	0.96295	0.956998	0.960156	0.970146	0.969851	0.969799	0.973716	0.985784	1	0.985746	0.974611	0.970776	0.964602	0.957312	0.945943	0.923377	0.920115	0.924274	0.916838	0.913451	0.92811	0.931998	0.936207	0.936579	0.92842	0.915562	0.881985	0.82883	0.848085	0.885326	0.885996	0.897839	0.909396	0.920363	0.889776	0.846459	0.891531
0.956621	0.958836	0.959795	0.960004	0.893256	0.70245	0.867371	0.958165	0.957716	0.95975	0.954356	0.93101	0.950891	0.960467	0.954094	0.956921	0.968799	0.968571	0.967069	0.969597	0.975972	0.985746	1	0.986903	0.977188	0.967964	0.962006	0.952712	0.931201	0.928311	0.932404	0.924679	0.921795	0.935257	0.937658	0.940443	0.942184	0.935013	0.924213	0.891765	0.839422	0.858656	0.896431	0.896878	0.909422	0.919819	0.929794	0.900436	0.858287	0.900868
0.953624	0.957346	0.958268	0.957828	0.889877	0.699182	0.863511	0.955569	0.954676	0.957906	0.952876	0.928889	0.94802	0.957843	0.950359	0.953486	0.966686	0.966998	0.964501	0.965473	0.969119	0.974611	0.986903	1	0.985603	0.97262	0.964619	0.955405	0.934168	0.932333	0.935108	0.927316	0.925432	0.939439	0.940265	0.943319	0.946385	0.939215	0.927399	0.896303	0.845097	0.86369	0.901494	0.902504	0.9135	0.924467	0.934266	0.9056	0.864046	0.906392
0.953884	0.957115	0.959354	0.958833	0.893274	0.705336	0.867951	0.95494	0.954288	0.956887	0.951236	0.927278	0.94613	0.955403	0.948602	0.951146	0.966193	0.967007	0.964667	0.964377	0.967667	0.970776	0.977188	0.985603	1	0.985601	0.972456	0.95979	0.940286	0.938675	0.942985	0.935235	0.933255	0.945158	0.943931	0.946578	0.950595	0.943285	0.931306	0.901251	0.850732	0.869107	0.906718	0.90749	0.919781	0.930919	0.941355	0.914714	0.875238	0.915727
0.947076	0.951257	0.952351	0.953728	0.888838	0.705511	0.864385	0.948394	0.948312	0.951215	0.943258	0.918864	0.938432	0.948561	0.940616	0.943171	0.959207	0.96149	0.959441	0.95904	0.962033	0.964602	0.967964	0.97262	0.985601	1	0.987016	0.968804	0.947537	0.946128	0.948929	0.94067	0.937483	0.947726	0.946856	0.950038	0.953091	0.947911	0.939246	0.912171	0.865006	0.882975	0.917283	0.917818	0.928319	0.93872	0.947851	0.922398	0.885881	0.925877
0.938324	0.941322	0.942755	0.944283	0.881009	0.699197	0.856436	0.939799	0.938788	0.941828	0.93592	0.912934	0.935652	0.943615	0.934735	0.936288	0.952583	0.953197	0.952125	0.952171	0.955775	0.957312	0.962006	0.964619	0.972456	0.987016	1	0.983835	0.959707	0.954794	0.956546	0.949294	0.944879	0.952724	0.951528	0.953078	0.956208	0.953006	0.947303	0.924737	0.881283	0.897835	0.929447	0.929238	0.938312	0.946211	0.953533	0.929316	0.893224	0.931159
0.923589	0.92719	0.927861	0.929399	0.867648	0.688402	0.843719	0.925888	0.922106	0.926275	0.921825	0.89966	0.922913	0.931392	0.92152	0.923167	0.9398	0.940825	0.940084	0.94247	0.944255	0.945943	0.952712	0.955405	0.95979	0.968804	0.983835	1	0.982553	0.969786	0.964395	0.957426	0.951782	0.95544	0.952386	0.953178	0.954338	0.951945	0.949393	0.934224	0.895254	0.912326	0.940154	0.939391	0.947305	0.952014	0.95674	0.935705	0.900622	0.93536
0.897079	0.899301	0.899761	0.900008	0.838614	0.664142	0.816596	0.895396	0.892116	0.897674	0.892629	0.870479	0.894905	0.903264	0.892793	0.894796	0.912784	0.914125	0.914756	0.917581	0.920159	0.923377	0.931201	0.934168	0.940286	0.947537	0.959707	0.982553	1	0.988155	0.969017	0.956836	0.950165	0.94839	0.943952	0.943626	0.942715	0.942653	0.945673	0.937553	0.903153	0.916468	0.941057	0.938365	0.946878	0.949926	0.953441	0.939939	0.910183	0.937352
0.893961	0.895973	0.895521	0.894932	0.832886	0.659226	0.810082	0.889287	0.887139	0.892769	0.886928	0.865021	0.889183	0.897763	0.888273	0.891255	0.909081	0.911409	0.911558	0.913289	0.915469	0.920115	0.928311	0.932333	0.938675	0.946128	0.954794	0.969786	0.988155	1	0.983483	0.963476	0.952721	0.949828	0.944472	0.942851	0.942716	0.943672	0.94763	0.93968	0.903743	0.916627	0.941864	0.940193	0.949614	0.952502	0.954433	0.943003	0.915463	0.943011
0.895749	0.897705	0.898668	0.899686	0.839288	0.665767	0.816226	0.893642	0.891331	0.896273	0.889685	0.867957	0.891676	0.899917	0.891237	0.894658	0.912715	0.916497	0.91656	0.918654	0.920377	0.924274	0.932404	0.935108	0.942985	0.948929	0.956546	0.964395	0.969017	0.983483	1	0.983653	0.965068	0.95668	0.948911	0.946988	0.947607	0.947961	0.950166	0.940283	0.905375	0.920284	0.945943	0.944843	0.954635	0.957283	0.956873	0.943431	0.915429	0.944193
0.885347	0.887183	0.887236	0.890803	0.83236	0.663103	0.809725	0.885462	0.882109	0.888211	0.880642	0.859021	0.882049	0.890143	0.88124	0.885467	0.903531	0.908034	0.907811	0.910562	0.913495	0.916838	0.924679	0.927316	0.935235	0.94067	0.949294	0.957426	0.956836	0.963476	0.983653	1	0.985291	0.963331	0.950595	0.94646	0.946032	0.947157	0.948448	0.940465	0.909188	0.924367	0.948203	0.946474	0.953906	0.955322	0.954983	0.94124	0.912532	0.941204
0.883736	0.885528	0.88558	0.88743	0.829862	0.662776	0.808553	0.882457	0.879501	0.885169	0.877434	0.854966	0.87821	0.887079	0.878557	0.881792	0.90147	0.905854	0.906207	0.908068	0.91085	0.913451	0.921795	0.925432	0.933255	0.937483	0.944879	0.951782	0.950165	0.952721	0.965068	0.985291	1	0.980726	0.955894	0.946588	0.945632	0.946955	0.947082	0.936838	0.904746	0.920044	0.943582	0.942035	0.949083	0.949774	0.952417	0.938766	0.909214	0.939957
0.898398	0.902284	0.902609	0.903812	0.8474	0.679221	0.826651	0.900766	0.897418	0.902775	0.895076	0.873061	0.894733	0.904424	0.897169	0.900228	0.918304	0.921593	0.921757	0.924515	0.925802	0.92811	0.935257	0.939439	0.945158	0.947726	0.952724	0.95544	0.94839	0.949828	0.95668	0.963331	0.980726	1	0.980432	0.963702	0.956112	0.953294	0.951511	0.93698	0.900424	0.915157	0.939464	0.938323	0.944942	0.947678	0.952493	0.93536	0.901025	0.935504
0.898246	0.902091	0.902136	0.904624	0.849672	0.683116	0.830326	0.903744	0.901174	0.905557	0.898651	0.875915	0.897008	0.905973	0.900121	0.90382	0.920072	0.922772	0.923252	0.92827	0.929981	0.931998	0.937658	0.940265	0.943931	0.946856	0.951528	0.952386	0.943952	0.944472	0.948911	0.950595	0.955894	0.980432	1	0.985603	0.962827	0.952642	0.949049	0.935127	0.899328	0.912635	0.935681	0.932135	0.9391	0.943251	0.950346	0.933325	0.898864	0.932985
0.903183	0.907138	0.907786	0.91086	0.854901	0.686905	0.834265	0.908013	0.90593	0.911139	0.905412	0.883639	0.903656	0.911158	0.902932	0.906453	0.923156	0.926721	0.927215	0.932081	0.934273	0.936207	0.940443	0.943319	0.946578	0.950038	0.953078	0.953178	0.943626	0.942851	0.946988	0.94646	0.946588	0.963702	0.985603	1	0.980588	0.960953	0.950269	0.933221	0.894407	0.906902	0.932043	0.929516	0.937528	0.943471	0.951296	0.93372	0.899748	0.934893
0.911398	0.914147	0.915296	0.917056	0.861771	0.692948	0.840932	0.913421	0.912207	0.91822	0.913385	0.889851	0.909641	0.915093	0.906424	0.91017	0.928339	0.931831	0.932293	0.932178	0.934176	0.936579	0.942184	0.946385	0.950595	0.953091	0.956208	0.954338	0.942715	0.942716	0.947607	0.946032	0.945632	0.956112	0.962827	0.980588	1	0.98416	0.96078	0.93633	0.89444	0.905683	0.930068	0.927873	0.93737	0.945497	0.953849	0.933768	0.900058	0.93649
0.90244	0.904472	0.905524	0.908658	0.856902	0.690155	0.834781	0.906981	0.904298	0.910052	0.905098	0.882542	0.902207	0.908937	0.900524	0.904299	0.921028	0.924733	0.924909	0.923504	0.92556	0.92842	0.935013	0.939215	0.943285	0.947911	0.953006	0.951945	0.942653	0.943672	0.947961	0.947157	0.946955	0.953294	0.952642	0.960953	0.98416	1	0.980843	0.948663	0.902727	0.911729	0.933004	0.930709	0.940424	0.948049	0.954252	0.935581	0.903037	0.936758
0.88319	0.885384	0.887345	0.891059	0.839975	0.675933	0.817417	0.888551	0.884029	0.888254	0.885574	0.864947	0.885074	0.892274	0.884883	0.888624	0.904689	0.908335	0.908054	0.909553	0.912514	0.915562	0.924213	0.927399	0.931306	0.939246	0.947303	0.949393	0.945673	0.94763	0.950166	0.948448	0.947082	0.951511	0.949049	0.950269	0.96078	0.980843	1	0.976821	0.925898	0.927517	0.943582	0.938486	0.945958	0.950892	0.955223	0.940157	0.910796	0.940965
0.844253	0.847667	0.849269	0.853488	0.802763	0.644751	0.780512	0.847933	0.841933	0.849569	0.848347	0.826971	0.847991	0.855397	0.847406	0.851946	0.868098	0.87133	0.870758	0.874641	0.87767	0.881985	0.891765	0.896303	0.901251	0.912171	0.924737	0.934224	0.937553	0.93968	0.940283	0.940465	0.936838	0.93698	0.935127	0.933221	0.93633	0.948663	0.976821	1	0.970569	0.956712	0.951434	0.939625	0.943293	0.945293	0.945607	0.937129	0.911469	0.935484
0.786346	0.789953	0.791296	0.794977	0.745517	0.597367	0.726428	0.788841	0.782592	0.792505	0.791128	0.76874	0.792172	0.799297	0.791464	0.796252	0.812559	0.815677	0.81613	0.821036	0.824222	0.82883	0.839422	0.845097	0.850732	0.865006	0.881283	0.895254	0.903153	0.903743	0.905375	0.909188	0.904746	0.900424	0.899328	0.894407	0.89444	0.902727	0.925898	0.970569	1	0.983991	0.940614	0.91791	0.918551	0.918583	0.915393	0.913341	0.893978	0.907524
0.803935	0.80893	0.809653	0.81375	0.760006	0.605185	0.7415	0.808409	0.802219	0.812342	0.808841	0.785411	0.810199	0.819291	0.810715	0.815284	0.833678	0.836284	0.836857	0.842274	0.844443	0.848085	0.858656	0.86369	0.869107	0.882975	0.897835	0.912326	0.916468	0.916627	0.920284	0.924367	0.920044	0.915157	0.912635	0.906902	0.905683	0.911729	0.927517	0.956712	0.983991	1	0.967072	0.938223	0.934485	0.933235	0.928976	0.922813	0.899992	0.91729
0.845484	0.850539	0.85208	0.85636	0.80078	0.640117	0.781723	0.851113	0.845113	0.853104	0.84989	0.828742	0.852092	0.860754	0.852788	0.856363	0.873656	0.876033	0.877017	0.882436	0.884064	0.885326	0.896431	0.901494	0.906718	0.917283	0.929447	0.940154	0.941057	0.941864	0.945943	0.948203	0.943582	0.939464	0.935681	0.932043	0.930068	0.933004	0.943582	0.951434	0.940614	0.967072	1	0.983667	0.964437	0.954848	0.951318	0.940109	0.91355	0.937688
0.849846	0.853998	0.853808	0.858253	0.803588	0.644509	0.785351	0.854725	0.84889	0.856482	0.854166	0.833123	0.854441	0.862485	0.855677	0.859257	0.875478	0.878159	0.879032	0.883497	0.88394	0.885996	0.896878	0.902504	0.90749	0.917818	0.929238	0.939391	0.938365	0.940193	0.944843	0.946474	0.942035	0.938323	0.932135	0.929516	0.927873	0.930709	0.938486	0.939625	0.91791	0.938223	0.983667	1	0.979359	0.957817	0.948884	0.936804	0.909452	0.933139
0.862487	0.866386	0.866056	0.869851	0.813361	0.649082	0.79295	0.864783	0.85938	0.865718	0.862571	0.83993	0.862987	0.87084	0.864085	0.865342	0.884203	0.887384	0.888988	0.893507	0.895458	0.897839	0.909422	0.9135	0.919781	0.928319	0.938312	0.947305	0.946878	0.949614	0.954635	0.953906	0.949083	0.944942	0.9391	0.937528	0.93737	0.940424	0.945958	0.943293	0.918551	0.934485	0.964437	0.979359	1	0.98557	0.96448	0.94754	0.920182	0.943072
0.874579	0.878899	0.879649	0.88302	0.825378	0.658035	0.803698	0.877048	0.871733	0.877472	0.872617	0.849857	0.873863	0.883798	0.875802	0.877266	0.897197	0.899554	0.899298	0.903058	0.906017	0.909396	0.919819	0.924467	0.930919	0.93872	0.946211	0.952014	0.949926	0.952502	0.957283	0.955322	0.949774	0.947678	0.943251	0.943471	0.945497	0.948049	0.950892	0.945293	0.918583	0.933235	0.954848	0.957817	0.98557	1	0.981696	0.95539	0.922755	0.947637
0.887535	0.890373	0.891427	0.89339	0.836505	0.668836	0.816622	0.889231	0.884699	0.889635	0.88234	0.859852	0.88426	0.895622	0.88609	0.887901	0.908684	0.911545	0.911793	0.914979	0.916479	0.920363	0.929794	0.934266	0.941355	0.947851	0.953533	0.95674	0.953441	0.954433	0.956873	0.954983	0.952417	0.952493	0.950346	0.951296	0.953849	0.954252	0.955223	0.945607	0.915393	0.928976	0.951318	0.948884	0.96448	0.981696	1	0.97722	0.937126	0.956351
0.853211	0.856514	0.855967	0.857225	0.798826	0.635726	0.779356	0.852036	0.848749	0.85304	0.844271	0.820754	0.846699	0.857676	0.847221	0.850746	0.872879	0.877804	0.878587	0.88358	0.884353	0.889776	0.900436	0.9056	0.914714	0.922398	0.929316	0.935705	0.939939	0.943003	0.943431	0.94124	0.938766	0.93536	0.933325	0.93372	0.933768	0.935581	0.940157	0.937129	0.913341	0.922813	0.940109	0.936804	0.94754	0.95539	0.97722	1	0.977983	0.970857
0.810973	0.814203	0.814012	0.813748	0.754032	0.597886	0.733156	0.803743	0.802161	0.807732	0.796749	0.771303	0.797103	0.807983	0.798513	0.801248	0.825812	0.832668	0.833856	0.837257	0.840271	0.846459	0.858287	0.864046	0.875238	0.885881	0.893224	0.900622	0.910183	0.915463	0.915429	0.912532	0.909214	0.901025	0.898864	0.899748	0.900058	0.903037	0.910796	0.911469	0.893978	0.899992	0.91355	0.909452	0.920182	0.922755	0.937126	0.977983	1	0.9771
0.861308	0.86458	0.864566	0.862181	0.798574	0.632107	0.77559	0.851745	0.851047	0.858589	0.847356	0.821492	0.846062	0.856774	0.847806	0.849635	0.873318	0.879776	0.880008	0.882647	0.886932	0.891531	0.900868	0.906392	0.915727	0.925877	0.931159	0.93536	0.937352	0.943011	0.944193	0.941204	0.939957	0.935504	0.932985	0.934893	0.93649	0.936758	0.940965	0.935484	0.907524	0.91729	0.937688	0.933139	0.943072	0.947637	0.956351	0.970857	0.9771	1
0.887282	0.889592	0.890502	0.886723	0.821166	0.647983	0.799271	0.878494	0.877637	0.88484	0.875539	0.847823	0.872864	0.884017	0.87535	0.876937	0.900879	0.905451	0.905743	0.908358	0.911989	0.914031	0.923511	0.927698	0.93558	0.943513	0.947627	0.951637	0.94899	0.952528	0.95406	0.950985	0.950868	0.949718	0.946329	0.94638	0.948497	0.947476	0.949083	0.938386	0.905788	0.92059	0.945237	0.940504	0.949782	0.955442	0.961726	0.953805	0.935437	0.977417
0.886265	0.888193	0.888746	0.886426	0.819355	0.645701	0.796397	0.876676	0.87578	0.883144	0.873247	0.845736	0.870794	0.88402	0.875289	0.876843	0.899778	0.904617	0.90471	0.907126	0.91015	0.913867	0.92342	0.927496	0.934493	0.940901	0.945558	0.951623	0.948653	0.952718	0.954512	0.952198	0.951348	0.95066	0.945404	0.943338	0.944598	0.945759	0.946637	0.935294	0.903337	0.919694	0.944897	0.941561	0.951173	0.955145	0.960849	0.951826	0.928157	0.96341
0.895699	0.89706	0.897941	0.896759	0.830969	0.655957	0.807467	0.888539	0.888129	0.893876	0.883259	0.856107	0.882404	0.895029	0.88501	0.885569	0.908112	0.911557	0.910882	0.913971	0.917329	0.920376	0.930259	0.933476	0.939817	0.944391	0.949169	0.953671	0.948753	0.952741	0.953464	0.9498	0.950293	0.951329	0.945873	0.945347	0.948187	0.949916	0.948005	0.934152	0.899574	0.914899	0.941703	0.939662	0.950768	0.955736	0.962334	0.94953	0.922275	0.956212
0.902733	0.905884	0.905816	0.906172	0.838299	0.659475	0.813496	0.89752	0.896803	0.901504	0.890774	0.864903	0.891693	0.903389	0.892572	0.893911	0.915694	0.919436	0.918872	0.922195	0.924415	0.928113	0.93719	0.940747	0.946102	0.949618	0.953697	0.958552	0.951801	0.954617	0.956637	0.953373	0.954336	0.95501	0.948374	0.948825	0.952361	0.954055	0.95171	0.936686	0.899304	0.914421	0.94234	0.941017	0.951766	0.958043	0.963575	0.947281	0.917279	0.952934
0.896092	0.899029	0.898586	0.898529	0.829447	0.649355	0.804366	0.888442	0.887071	0.893508	0.883336	0.857538	0.88501	0.896225	0.886096	0.886772	0.908702	0.913417	0.913729	0.917064	0.919298	0.923128	0.932242	0.935377	0.940599	0.944393	0.950068	0.955918	0.950765	0.953394	0.955903	0.953003	0.952946	0.952433	0.947345	0.947283	0.950345	0.950495	0.949923	0.938376	0.902868	0.917081	0.943677	0.9405	0.950554	0.956169	0.961839	0.947361	0.918151	0.951715
0.892358	0.89657	0.895957	0.897466	0.828867	0.650453	0.805318	0.88893	0.88561	0.892319	0.883507	0.858988	0.884901	0.896537	0.887486	0.890674	0.911169	0.914943	0.91535	0.922002	0.921941	0.92571	0.935267	0.938705	0.941751	0.945066	0.950083	0.95747	0.954325	0.956079	0.958821	0.956504	0.95431	0.953334	0.949764	0.950099	0.949695	0.94912	0.950906	0.941413	0.907372	0.92269	0.948965	0.945529	0.954538	0.959842	0.964698	0.950787	0.919697	0.95052
0.896532	0.899941	0.900924	0.901991	0.835281	0.656308	0.811647	0.894847	0.890732	0.896857	0.890628	0.86646	0.892094	0.902183	0.892559	0.89588	0.916549	0.919237	0.919737	0.925547	0.925353	0.928149	0.938152	0.943006	0.946909	0.949607	0.953948	0.959716	0.95524	0.956837	0.959594	0.956778	0.953597	0.955078	0.952427	0.952665	0.953701	0.95225	0.953451	0.940966	0.905417	0.921498	0.949377	0.947625	0.955912	0.960771	0.964765	0.948195	0.914976	0.946911
0.89639	0.90186	0.901419	0.901605	0.833287	0.653482	0.809782	0.894897	0.890734	0.89759	0.890722	0.866212	0.891474	0.902002	0.891939	0.895684	0.916068	0.919761	0.919809	0.92596	0.92604	0.928797	0.937591	0.942213	0.946695	0.949456	0.953179	0.958762	0.95453	0.956088	0.957894	0.955139	0.952551	0.955418	0.952465	0.952984	0.953914	0.952686	0.952003	0.938549	0.902009	0.918635	0.946259	0.944398	0.953189	0.959014	0.963122	0.947493	0.914848	0.947676
0.887122	0.893209	0.892526	0.892831	0.823834	0.645222	0.801023	0.885185	0.88103	0.887404	0.881577	0.858039	0.885161	0.895364	0.884903	0.887624	0.907193	0.91202	0.91305	0.919597	0.920761	0.922149	0.930576	0.93452	0.940105	0.943265	0.949356	0.956005	0.95364	0.954998	0.957697	0.955038	0.952314	0.953849	0.950022	0.948972	0.949115	0.948387	0.949841	0.939346	0.90794	0.925058	0.950629	0.946829	0.954648	0.9589	0.962677	0.948905	0.916565	0.946782
0.886915	0.893576	0.893329	0.895031	0.822325	0.640641	0.797797	0.884567	0.880901	0.887748	0.881087	0.85901	0.88593	0.896424	0.884547	0.888178	0.90824	0.912314	0.913297	0.92061	0.921582	0.923396	0.930911	0.935164	0.940425	0.943838	0.949398	0.955644	0.952241	0.954084	0.957194	0.954527	0.951521	0.953564	0.949211	0.948776	0.948726	0.948766	0.949519	0.939164	0.908174	0.925691	0.950555	0.945728	0.954034	0.960191	0.962922	0.947569	0.916061	0.947215
0.896383	0.901848	0.902593	0.902368	0.83166	0.650086	0.806866	0.892565	0.890774	0.897876	0.890024	0.868461	0.894472	0.903715	0.891193	0.894395	0.915357	0.919051	0.920407	0.925732	0.9272	0.92926	0.936994	0.940085	0.946371	0.948555	0.952434	0.956924	0.952879	0.9536	0.956288	0.953537	0.952481	0.955302	0.951386	0.951503	0.952364	0.95213	0.951249	0.938093	0.903776	0.919638	0.944814	0.940553	0.951624	0.958141	0.962886	0.944738	0.911828	0.945792
0.902108	0.908325	0.908013	0.907512	0.835432	0.653154	0.811319	0.898236	0.895893	0.903018	0.895271	0.872441	0.897999	0.906965	0.895805	0.899249	0.921025	0.926616	0.926423	0.930987	0.931275	0.933493	0.94038	0.943727	0.948888	0.951495	0.954283	0.957784	0.950324	0.951006	0.954707	0.951039	0.948809	0.953726	0.950579	0.95193	0.953243	0.952067	0.94906	0.933164	0.897229	0.91261	0.938451	0.935706	0.94795	0.955831	0.960595	0.942707	0.909068	0.943811
0.903844	0.907294	0.90803	0.908022	0.835762	0.651382	0.810966	0.897578	0.895473	0.901584	0.893378	0.867811	0.894848	0.905392	0.895619	0.897836	0.920427	0.925424	0.926133	0.930233	0.931094	0.932488	0.941478	0.944781	0.949764	0.951073	0.952836	0.954551	0.946189	0.946618	0.950578	0.947859	0.946103	0.949283	0.946622	0.949825	0.952814	0.949637	0.946689	0.929221	0.89218	0.908365	0.935761	0.932265	0.945009	0.953031	0.959199	0.940906	0.908297	0.943482
0.908561	0.913304	0.91241	0.910469	0.835397	0.649673	0.809953	0.899719	0.899057	0.906546	0.897274	0.87181	0.896624	0.907764	0.89717	0.90013	0.923337	0.929051	0.928054	0.931355	0.932618	0.9356	0.94374	0.947071	0.95131	0.952752	0.953754	0.955779	0.946659	0.948475	0.952052	0.947529	0.945515	0.949364	0.945601	0.948535	0.952376	0.949257	0.945652	0.927634	0.889715	0.906374	0.934219	0.932356	0.944965	0.953707	0.958648	0.940487	0.90931	0.945967
0.905566	0.908066	0.907907	0.90483	0.833239	0.650501	0.80877	0.894101	0.892821	0.898689	0.889769	0.864997	0.891797	0.903019	0.893439	0.896707	0.919335	0.922457	0.921592	0.924584	0.927073	0.929866	0.938857	0.941628	0.94739	0.949284	0.950681	0.952423	0.944554	0.947103	0.950942	0.945868	0.943722	0.946235	0.94297	0.946346	0.950904	0.947902	0.94427	0.926635	0.890341	0.906632	0.93343	0.930739	0.943763	0.952847	0.957695	0.940236	0.909189	0.945323
0.896459	0.900583	0.900893	0.899319	0.827488	0.647511	0.802993	0.888279	0.886629	0.893025	0.883153	0.858077	0.884786	0.897228	0.886447	0.890318	0.912667	0.916897	0.916215	0.919768	0.922405	0.925953	0.935455	0.938723	0.943823	0.94694	0.948102	0.9517	0.946946	0.949527	0.950907	0.946535	0.944754	0.947462	0.943628	0.945378	0.948159	0.946783	0.944964	0.929889	0.893294	0.908744	0.935776	0.933385	0.946588	0.953341	0.958606	0.943483	0.914077	0.94849
0.893289	0.896316	0.897001	0.895247	0.82316	0.642607	0.799764	0.885671	0.883652	0.889016	0.880198	0.855007	0.881913	0.893943	0.883091	0.885721	0.909382	0.913415	0.913772	0.918557	0.921095	0.923856	0.933922	0.936804	0.942278	0.945379	0.947032	0.950574	0.947251	0.948785	0.950668	0.946271	0.944065	0.946061	0.942686	0.942794	0.944575	0.944175	0.943882	0.928579	0.893054	0.909812	0.936307	0.933212	0.947254	0.954051	0.958345	0.943157	0.913432	0.945302
0.885414	0.891302	0.88987	0.889235	0.814762	0.634609	0.790445	0.878991	0.875123	0.882382	0.87453	0.849851	0.874938	0.888076	0.877041	0.879816	0.902978	0.908984	0.909685	0.915282	0.915738	0.918605	0.927286	0.931553	0.936547	0.941207	0.94351	0.947971	0.94285	0.944714	0.946459	0.944181	0.941035	0.943082	0.940379	0.940853	0.941917	0.941593	0.941609	0.927601	0.891837	0.907644	0.934178	0.931734	0.944753	0.95112	0.954477	0.939366	0.909076	0.942367
0.884269	0.888542	0.888216	0.88518	0.809936	0.628303	0.785041	0.872022	0.871174	0.878224	0.869493	0.844121	0.870962	0.882173	0.870729	0.872732	0.898006	0.903684	0.904924	0.908525	0.911019	0.913712	0.923717	0.927182	0.93322	0.937728	0.940819	0.94414	0.940563	0.943203	0.944151	0.938773	0.936659	0.93884	0.936476	0.938619	0.942311	0.941128	0.940439	0.92571	0.890694	0.905119	0.931127	0.927268	0.941565	0.947723	0.95315	0.939253	0.911074	0.944299
0.882986	0.887148	0.885151	0.881222	0.807282	0.626129	0.781088	0.868534	0.867886	0.875212	0.864851	0.840344	0.865604	0.878413	0.865936	0.868901	0.894073	0.900008	0.898247	0.902164	0.905705	0.910359	0.919768	0.923945	0.928273	0.933122	0.936565	0.940587	0.936247	0.940407	0.941213	0.935543	0.93329	0.934469	0.931728	0.93453	0.938661	0.93821	0.93524	0.920723	0.885949	0.900638	0.92511	0.920979	0.934062	0.941957	0.947978	0.934045	0.90583	0.939717
0.880236	0.882688	0.882092	0.878347	0.806466	0.626016	0.780704	0.866871	0.867022	0.874168	0.863562	0.837807	0.864726	0.876986	0.864411	0.867502	0.892679	0.898198	0.897683	0.900749	0.904168	0.908135	0.918059	0.922049	0.92791	0.92928	0.933626	0.938079	0.934908	0.937966	0.939244	0.934219	0.932741	0.933167	0.930344	0.933283	0.938342	0.936762	0.934165	0.920349	0.885519	0.898329	0.922012	0.919096	0.932127	0.940703	0.947775	0.935851	0.908887	0.940015
0.874252	0.879021	0.876923	0.875395	0.798963	0.617335	0.774155	0.864071	0.862075	0.869102	0.86055	0.837372	0.863928	0.875987	0.86246	0.866346	0.891756	0.898156	0.897008	0.90216	0.904443	0.908871	0.919295	0.923504	0.927756	0.928998	0.932009	0.936702	0.932455	0.93617	0.937773	0.935833	0.934166	0.933744	0.930323	0.9333	0.934551	0.931455	0.93048	0.918697	0.885667	0.901136	0.924852	0.921253	0.932705	0.941117	0.946763	0.935208	0.907736	0.939106
0.866186	0.870587	0.870602	0.867577	0.793278	0.61352	0.768002	0.853776	0.852579	0.860215	0.853669	0.829651	0.857803	0.867832	0.855623	0.859289	0.88439	0.889149	0.889661	0.893221	0.897067	0.899846	0.911682	0.915925	0.921261	0.921983	0.925616	0.930535	0.92757	0.930533	0.931956	0.929131	0.928549	0.929431	0.925738	0.927455	0.930432	0.927634	0.927308	0.916133	0.883958	0.897327	0.921555	0.917565	0.929979	0.938631	0.943443	0.931914	0.905158	0.935801
0.856414	0.862485	0.86166	0.859941	0.784539	0.604251	0.758507	0.847256	0.844407	0.85306	0.846463	0.822843	0.850338	0.861063	0.848346	0.85306	0.877967	0.883932	0.882726	0.887396	0.888363	0.891977	0.903608	0.910687	0.915039	0.916801	0.920209	0.925744	0.921771	0.925564	0.928498	0.926562	0.92508	0.927769	0.922469	0.922691	0.923871	0.922966	0.923917	0.913415	0.883045	0.898209	0.920228	0.917024	0.92894	0.937654	0.939525	0.927325	0.898493	0.928285
0.852575	0.855996	0.856033	0.851617	0.776512	0.597301	0.751586	0.840311	0.837168	0.844581	0.8374	0.812759	0.84186	0.854651	0.841756	0.846169	0.873499	0.878286	0.878611	0.883346	0.884965	0.887918	0.900578	0.905862	0.912123	0.912754	0.916772	0.922781	0.920976	0.923637	0.92773	0.927082	0.927253	0.927041	0.921941	0.92215	0.922857	0.921267	0.923411	0.913034	0.883938	0.899217	0.921871	0.916891	0.927294	0.935993	0.940504	0.929152	0.900492	0.928081
0.829041	0.834154	0.832729	0.829288	0.758129	0.587591	0.735186	0.817654	0.813725	0.823114	0.81577	0.791798	0.819052	0.831213	0.817648	0.821978	0.849683	0.85808	0.85943	0.865504	0.866259	0.869471	0.882595	0.888748	0.89465	0.897592	0.903512	0.913536	0.915927	0.919798	0.923481	0.923224	0.923126	0.919585	0.913866	0.913867	0.912679	0.912558	0.9171	0.910654	0.88529	0.9005	0.919958	0.915215	0.925483	0.93143	0.933022	0.924543	0.898814	0.925968
0.818709	0.822596	0.820471	0.815342	0.747076	0.582042	0.725822	0.802853	0.801373	0.810239	0.799152	0.772867	0.800743	0.813961	0.801176	0.804783	0.834508	0.841313	0.843167	0.848446	0.851974	0.856975	0.870644	0.874986	0.883581	0.890413	0.895367	0.904836	0.911717	0.916692	0.917291	0.914861	0.914186	0.911014	0.906653	0.907551	0.906956	0.907053	0.91131	0.90631	0.881618	0.895742	0.914925	0.907799	0.920618	0.925523	0.927363	0.922705	0.903867	0.930505
0.803465	0.808663	0.805116	0.802859	0.732553	0.56753	0.708193	0.787318	0.785116	0.793969	0.782881	0.757912	0.785778	0.80033	0.787864	0.792818	0.820964	0.828731	0.829641	0.836875	0.840589	0.846193	0.860074	0.864684	0.871257	0.879308	0.884307	0.89694	0.905459	0.911804	0.911648	0.908819	0.906693	0.900925	0.897149	0.898038	0.896557	0.897839	0.904652	0.902448	0.877485	0.891766	0.908905	0.901268	0.914554	0.919629	0.919291	0.916758	0.899294	0.924904
0.788607	0.793613	0.79194	0.790878	0.717631	0.549097	0.693691	0.776877	0.771725	0.780826	0.775646	0.752042	0.78163	0.79369	0.779936	0.784159	0.812628	0.817869	0.819713	0.828623	0.832918	0.837723	0.852584	0.856768	0.863092	0.867773	0.875752	0.889526	0.897209	0.902268	0.905358	0.904258	0.900066	0.894285	0.890558	0.89032	0.887663	0.887138	0.89751	0.899639	0.879164	0.893266	0.907274	0.900567	0.912617	0.916631	0.916204	0.914081	0.89242	0.913815
0.787911	0.793039	0.789714	0.788514	0.716786	0.553548	0.694643	0.773895	0.769061	0.77848	0.773412	0.750993	0.778911	0.789608	0.775294	0.780201	0.807656	0.814134	0.815497	0.823296	0.828871	0.833916	0.847287	0.853327	0.858905	0.864448	0.873226	0.886761	0.893028	0.89835	0.901213	0.901463	0.895997	0.889331	0.884084	0.885528	0.886725	0.886594	0.894404	0.89586	0.875607	0.889319	0.90107	0.893823	0.905556	0.910842	0.911438	0.910679	0.890677	0.912943
0.794945	0.796727	0.794584	0.788728	0.71965	0.555015	0.697092	0.774677	0.773245	0.781179	0.772764	0.749809	0.779151	0.789469	0.776978	0.780522	0.808759	0.813425	0.815987	0.821313	0.82778	0.833622	0.847871	0.853689	0.861165	0.866755	0.875733	0.887286	0.895319	0.901318	0.902369	0.900861	0.897202	0.8905	0.88447	0.884993	0.889421	0.890739	0.89629	0.894996	0.874214	0.886752	0.900557	0.894292	0.906042	0.910508	0.911577	0.911552	0.893494	0.917432
0.79993	0.803604	0.799824	0.794577	0.723245	0.558107	0.700624	0.781439	0.778684	0.785797	0.776349	0.754091	0.782251	0.795811	0.782628	0.789228	0.815506	0.822092	0.823405	0.830034	0.83351	0.83863	0.851647	0.859829	0.866545	0.873265	0.879359	0.89097	0.898429	0.904467	0.903755	0.903166	0.901128	0.894565	0.88958	0.889007	0.889423	0.890541	0.895166	0.892502	0.87087	0.884359	0.900517	0.895199	0.908708	0.913191	0.914256	0.914062	0.894755	0.917769
0.801704	0.804416	0.803037	0.79762	0.722523	0.552321	0.699025	0.784009	0.781877	0.788319	0.780697	0.758165	0.787894	0.799035	0.787023	0.7917	0.817999	0.825285	0.828352	0.835291	0.837349	0.840996	0.855051	0.861996	0.869337	0.872876	0.880066	0.890099	0.896918	0.901253	0.901576	0.901666	0.900343	0.893121	0.889728	0.888847	0.887129	0.886902	0.892916	0.888836	0.86858	0.882135	0.899002	0.891852	0.905062	0.908881	0.912931	0.911626	0.891585	0.913144
0.807354	0.812063	0.809017	0.804052	0.726413	0.556353	0.703571	0.790092	0.789192	0.796057	0.785291	0.761563	0.790193	0.804275	0.791773	0.796442	0.821225	0.829317	0.830021	0.839272	0.841458	0.846018	0.858408	0.866484	0.872632	0.876808	0.882452	0.892022	0.896484	0.901621	0.902981	0.902976	0.900791	0.895692	0.890881	0.889479	0.88746	0.888275	0.892824	0.888594	0.86608	0.878833	0.898107	0.893063	0.905994	0.910581	0.914158	0.9115	0.890386	0.913667
0.812138	0.814516	0.813418	0.805678	0.730225	0.562381	0.706461	0.786873	0.789965	0.794724	0.781196	0.757067	0.784966	0.799562	0.790098	0.792753	0.818987	0.825414	0.828538	0.834709	0.840118	0.845086	0.857686	0.862727	0.871833	0.878047	0.881221	0.886934	0.89157	0.898922	0.898815	0.895195	0.894623	0.889281	0.885923	0.886424	0.886793	0.886248	0.890439	0.884992	0.859918	0.871331	0.890731	0.885748	0.90056	0.9057	0.910855	0.905497	0.887891	0.913176
0.804929	0.809229	0.806102	0.800172	0.725207	0.558572	0.701715	0.783183	0.782315	0.790636	0.778432	0.754105	0.779672	0.795048	0.783692	0.788597	0.816571	0.82393	0.826039	0.834044	0.838887	0.84425	0.855166	0.860087	0.867553	0.873724	0.876239	0.884784	0.889886	0.895047	0.893669	0.891516	0.8898	0.885754	0.884	0.885639	0.885623	0.884141	0.885154	0.879821	0.85346	0.866846	0.887796	0.882683	0.894115	0.901804	0.907541	0.904813	0.885861	0.910122
0.803581	0.805202	0.804996	0.796209	0.724544	0.559331	0.701044	0.777876	0.779901	0.785912	0.775849	0.751495	0.779805	0.79255	0.78148	0.782917	0.812747	0.818687	0.821596	0.826775	0.833801	0.836599	0.848429	0.854077	0.86334	0.86772	0.872145	0.878487	0.88329	0.887937	0.888234	0.886954	0.885818	0.880544	0.87952	0.883107	0.885926	0.884114	0.883583	0.8763	0.851038	0.863278	0.882866	0.877309	0.88965	0.89724	0.904643	0.901446	0.884164	0.909284
0.798928	0.802776	0.799689	0.793545	0.719122	0.554612	0.696672	0.777932	0.777797	0.786149	0.774996	0.750459	0.777745	0.793089	0.778959	0.782157	0.81064	0.818941	0.820425	0.825805	0.829558	0.832372	0.844092	0.85083	0.858489	0.862628	0.868501	0.87621	0.879413	0.884921	0.886405	0.885933	0.884933	0.881555	0.876911	0.879252	0.88368	0.885322	0.882987	0.87664	0.85263	0.865518	0.881103	0.877791	0.890883	0.89674	0.900535	0.897415	0.879036	0.905472
0.802029	0.801459	0.798304	0.786854	0.717122	0.555581	0.696873	0.7744	0.775466	0.782439	0.771263	0.744308	0.77317	0.787152	0.774071	0.774709	0.806562	0.813755	0.814141	0.817324	0.824957	0.828393	0.840512	0.843717	0.852579	0.855209	0.858024	0.860368	0.864776	0.870866	0.870941	0.867704	0.869355	0.867271	0.863999	0.86647	0.872399	0.873321	0.870946	0.858909	0.8313	0.843031	0.860124	0.85445	0.872137	0.880224	0.88835	0.88503	0.869038	0.894788
0.800861	0.802936	0.800192	0.790983	0.717686	0.552243	0.693096	0.774225	0.775194	0.782884	0.771674	0.747337	0.772704	0.788016	0.774804	0.778578	0.807866	0.816795	0.816593	0.821488	0.825879	0.830624	0.839548	0.844645	0.851476	0.855648	0.854481	0.857865	0.857803	0.865603	0.867649	0.865932	0.86721	0.86661	0.86274	0.863793	0.867706	0.867304	0.866107	0.855612	0.828098	0.840865	0.857061	0.850168	0.866598	0.877484	0.884405	0.878616	0.860612	0.889034
0.798823	0.798982	0.79739	0.787314	0.713819	0.545797	0.688397	0.769828	0.771976	0.778968	0.769105	0.74201	0.770098	0.781746	0.768858	0.772593	0.803116	0.811512	0.814305	0.816778	0.821402	0.823164	0.835265	0.839878	0.84753	0.850103	0.848935	0.847793	0.845953	0.850837	0.854301	0.852159	0.853572	0.852971	0.851951	0.855039	0.861475	0.858074	0.856169	0.843143	0.813504	0.826471	0.845878	0.838728	0.853285	0.865621	0.874521	0.866446	0.84729	0.876849
0.796813	0.802197	0.797327	0.783825	0.706658	0.545281	0.683403	0.766782	0.768777	0.778298	0.766221	0.738987	0.761658	0.775035	0.759555	0.76732	0.796962	0.807978	0.80623	0.809255	0.812159	0.818926	0.827795	0.834484	0.839197	0.84397	0.839058	0.836392	0.83156	0.838993	0.837807	0.833789	0.836187	0.840701	0.838577	0.843675	0.848518	0.846914	0.840632	0.824555	0.79166	0.802894	0.823306	0.820011	0.83466	0.847231	0.856396	0.848248	0.829789	0.864643
0.788024	0.789203	0.789232	0.773385	0.693523	0.527414	0.66792	0.751806	0.757101	0.764349	0.751114	0.721526	0.750494	0.763539	0.753626	0.754206	0.784423	0.79424	0.795077	0.797215	0.802481	0.807011	0.816836	0.818121	0.825379	0.828337	0.825236	0.819515	0.81479	0.822262	0.824668	0.819469	0.823689	0.8243	0.825181	0.830961	0.838555	0.836468	0.829962	0.811086	0.777965	0.78645	0.804708	0.799942	0.81793	0.830382	0.84467	0.836284	0.818638	0.853243
0.76724	0.777836	0.775373	0.767888	0.686631	0.520462	0.658452	0.745008	0.742793	0.752381	0.741278	0.715196	0.741783	0.755167	0.739087	0.74361	0.773631	0.784339	0.785565	0.794205	0.794233	0.799894	0.805266	0.810056	0.813013	0.816133	0.8129	0.812567	0.80743	0.811285	0.813784	0.81119	0.810819	0.812813	0.813973	0.820609	0.825188	0.821425	0.812388	0.797188	0.76255	0.774203	0.793218	0.791445	0.806061	0.821369	0.831993	0.821994	0.801698	0.835532
[truncated: 44 more columns]

## Sheet: 100mT
1	0.981445	0.97426	0.967381	0.915333	0.780677	0.910528	0.954369	0.960815	0.961384	0.961019	0.955427	0.957174	0.957972	0.955583	0.951922	0.959153	0.960485	0.96113	0.960223	0.962357	0.962081	0.958008	0.953674	0.95432	0.956311	0.951884	0.948851	0.942385	0.92995	0.915069	0.909477	0.912054	0.912974	0.908495	0.91665	0.920941	0.89184	0.856232	0.863884	0.842336	0.827223	0.801537	0.792487	0.801079	0.820285	0.824749	0.841928	0.851365	0.855841
0.981445	1	0.983071	0.972503	0.915798	0.779297	0.90918	0.955478	0.961066	0.961431	0.960076	0.954247	0.956808	0.958704	0.954175	0.950683	0.956527	0.959258	0.961679	0.961733	0.961744	0.96152	0.956202	0.953077	0.952498	0.955995	0.952016	0.949278	0.941847	0.928026	0.912461	0.910025	0.91141	0.910003	0.904688	0.91446	0.921311	0.892381	0.854709	0.861027	0.838633	0.825224	0.800399	0.791928	0.800465	0.820294	0.822711	0.840459	0.849247	0.854209
0.97426	0.983071	1	0.981041	0.922185	0.785643	0.912829	0.956845	0.962945	0.961144	0.960574	0.956017	0.957461	0.957432	0.95447	0.95002	0.957	0.96153	0.965154	0.963456	0.962777	0.960929	0.956405	0.952321	0.952995	0.95673	0.952493	0.94819	0.941484	0.927943	0.913455	0.908209	0.910322	0.91017	0.906632	0.916225	0.9228	0.892718	0.854887	0.862726	0.84116	0.826507	0.802776	0.793331	0.800713	0.82045	0.824926	0.841347	0.84907	0.854073
0.967381	0.972503	0.981041	1	0.945624	0.816269	0.927015	0.958976	0.962897	0.961976	0.961381	0.957584	0.959334	0.959951	0.957206	0.953464	0.960327	0.963961	0.966133	0.964475	0.963114	0.96188	0.955757	0.952328	0.951856	0.955708	0.951951	0.94873	0.940863	0.929115	0.913458	0.907885	0.909834	0.909738	0.90613	0.91578	0.920809	0.891844	0.853631	0.862108	0.838409	0.822495	0.798733	0.790813	0.797794	0.818376	0.823445	0.840485	0.846835	0.852699
0.915333	0.915798	0.922185	0.945624	1	0.941783	0.970439	0.928455	0.925131	0.923233	0.926253	0.926646	0.925222	0.924077	0.926554	0.925361	0.927364	0.924377	0.923631	0.918689	0.917886	0.915729	0.911137	0.909296	0.90965	0.913042	0.912584	0.908907	0.900786	0.892061	0.880522	0.879313	0.881952	0.879587	0.878406	0.88795	0.889297	0.858889	0.821962	0.833975	0.8085	0.784829	0.76076	0.752961	0.764028	0.788589	0.794211	0.810722	0.811619	0.813823
0.780677	0.779297	0.785643	0.816269	0.941783	1	0.941974	0.822894	0.808134	0.804464	0.80895	0.813903	0.808729	0.807222	0.814716	0.819617	0.814638	0.807108	0.802386	0.795929	0.793575	0.79254	0.788622	0.788912	0.788627	0.792342	0.794993	0.791579	0.78412	0.780045	0.772393	0.772947	0.777449	0.774938	0.776011	0.785929	0.782713	0.755415	0.724572	0.741444	0.715905	0.686952	0.665068	0.657623	0.668949	0.695675	0.702181	0.716577	0.711043	0.713121
0.910528	0.90918	0.912829	0.927015	0.970439	0.941974	1	0.951299	0.934183	0.925347	0.925927	0.92681	0.927025	0.926067	0.929301	0.930169	0.929535	0.924663	0.921236	0.915633	0.915354	0.914568	0.911597	0.908107	0.908474	0.91034	0.907375	0.903431	0.897457	0.88863	0.876814	0.87384	0.880689	0.879466	0.877558	0.885233	0.886989	0.855889	0.819254	0.833453	0.807265	0.78266	0.758397	0.750277	0.760685	0.78539	0.789867	0.8049	0.806315	0.811838
0.954369	0.955478	0.956845	0.958976	0.928455	0.822894	0.951299	1	0.983461	0.964451	0.956383	0.953977	0.956797	0.95637	0.955904	0.954228	0.956323	0.954885	0.953668	0.951633	0.95128	0.948184	0.943182	0.938279	0.937776	0.941799	0.935013	0.931168	0.925263	0.912517	0.896462	0.890902	0.897232	0.897954	0.893678	0.901021	0.906264	0.874579	0.83466	0.843951	0.81783	0.798536	0.774096	0.767105	0.774983	0.796092	0.799496	0.815088	0.821525	0.828509
0.960815	0.961066	0.962945	0.962897	0.925131	0.808134	0.934183	0.983461	1	0.982666	0.968828	0.958998	0.958911	0.957872	0.956789	0.955197	0.959945	0.959785	0.959338	0.95679	0.95671	0.952943	0.949449	0.946886	0.947018	0.949683	0.944535	0.940252	0.933031	0.920419	0.905946	0.900265	0.905535	0.907283	0.904038	0.910336	0.914813	0.884173	0.846276	0.85462	0.829428	0.810856	0.786075	0.777901	0.785646	0.807715	0.811724	0.826568	0.83456	0.841075
0.961384	0.961431	0.961144	0.961976	0.923233	0.804464	0.925347	0.964451	0.982666	1	0.984017	0.963192	0.957688	0.956754	0.955303	0.953507	0.959969	0.961443	0.959712	0.958577	0.958066	0.956766	0.954452	0.953074	0.952653	0.953377	0.949719	0.947464	0.938444	0.927437	0.913692	0.908108	0.91388	0.915588	0.913062	0.918298	0.92135	0.892878	0.856309	0.863959	0.838278	0.820676	0.796356	0.787916	0.795421	0.818667	0.822558	0.838517	0.847796	0.85353
0.961019	0.960076	0.960574	0.961381	0.926253	0.80895	0.925927	0.956383	0.968828	0.984017	1	0.982529	0.966358	0.959319	0.958481	0.955319	0.961594	0.962375	0.961129	0.959675	0.960214	0.959427	0.957276	0.953694	0.951174	0.951217	0.949982	0.948773	0.941187	0.929741	0.916478	0.91252	0.918061	0.918359	0.915849	0.92124	0.924053	0.89451	0.858954	0.868787	0.844164	0.824907	0.800659	0.792351	0.798909	0.821156	0.824861	0.841027	0.850589	0.855398
0.955427	0.954247	0.956017	0.957584	0.926646	0.813903	0.92681	0.953977	0.958998	0.963192	0.982529	1	0.982563	0.965866	0.960838	0.957883	0.961736	0.959351	0.95689	0.954866	0.955079	0.956188	0.953389	0.947702	0.944411	0.946025	0.943629	0.942332	0.937485	0.926965	0.911457	0.908544	0.914238	0.912497	0.910552	0.916382	0.917763	0.888396	0.853395	0.86376	0.839828	0.820503	0.797125	0.789688	0.794839	0.816016	0.819478	0.835202	0.845192	0.850379
0.957174	0.956808	0.957461	0.959334	0.925222	0.808729	0.927025	0.956797	0.958911	0.957688	0.966358	0.982563	1	0.98552	0.971121	0.961749	0.963293	0.961112	0.959889	0.957458	0.957545	0.959079	0.955709	0.949509	0.947916	0.951541	0.946882	0.944272	0.940492	0.929647	0.914553	0.911081	0.916089	0.914122	0.911693	0.917438	0.919696	0.890586	0.854824	0.864962	0.841255	0.822014	0.798393	0.791805	0.798701	0.819646	0.824247	0.839263	0.847409	0.851358
0.957972	0.958704	0.957432	0.959951	0.924077	0.807222	0.926067	0.95637	0.957872	0.956754	0.959319	0.965866	0.98552	1	0.984321	0.966388	0.964535	0.961998	0.960288	0.958558	0.95866	0.959176	0.955916	0.952202	0.951033	0.953742	0.948668	0.946252	0.942138	0.929421	0.914821	0.914041	0.918136	0.915219	0.911983	0.917003	0.919628	0.893148	0.85866	0.867157	0.842772	0.822948	0.798503	0.792317	0.800902	0.82157	0.825492	0.841972	0.8502	0.853085
0.955583	0.954175	0.95447	0.957206	0.926554	0.814716	0.929301	0.955904	0.956789	0.955303	0.958481	0.960838	0.971121	0.984321	1	0.984631	0.970333	0.960979	0.958599	0.956818	0.958445	0.95632	0.952702	0.949429	0.947688	0.950061	0.946554	0.941803	0.937522	0.925741	0.911821	0.910202	0.916168	0.913316	0.908497	0.913766	0.91739	0.889463	0.854007	0.862459	0.837842	0.817747	0.793151	0.78512	0.793425	0.815873	0.82044	0.837372	0.844835	0.8491
0.951922	0.950683	0.95002	0.953464	0.925361	0.819617	0.930169	0.954228	0.955197	0.953507	0.955319	0.957883	0.961749	0.966388	0.984631	1	0.9818	0.964692	0.957449	0.955894	0.95606	0.954163	0.950949	0.948491	0.945832	0.947974	0.944335	0.940021	0.935356	0.924189	0.910943	0.909211	0.914421	0.91264	0.908184	0.913925	0.91676	0.889734	0.853518	0.862766	0.836547	0.815443	0.791356	0.78398	0.792613	0.81623	0.820383	0.836828	0.84311	0.848359
0.959153	0.956527	0.957	0.960327	0.927364	0.814638	0.929535	0.956323	0.959945	0.959969	0.961594	0.961736	0.963293	0.964535	0.970333	0.9818	1	0.984598	0.970787	0.965732	0.964065	0.962992	0.960293	0.957381	0.955545	0.95841	0.954402	0.950522	0.945773	0.935009	0.922139	0.92016	0.924105	0.923507	0.920471	0.927616	0.931558	0.903448	0.867406	0.877234	0.853427	0.833569	0.810568	0.805253	0.814258	0.834718	0.837876	0.853488	0.860653	0.867258
0.960485	0.959258	0.96153	0.963961	0.924377	0.807108	0.924663	0.954885	0.959785	0.961443	0.962375	0.959351	0.961112	0.961998	0.960979	0.964692	0.984598	1	0.986521	0.97452	0.968706	0.968062	0.964941	0.960639	0.961002	0.963853	0.959327	0.956392	0.95168	0.942191	0.929781	0.926212	0.928561	0.930266	0.927588	0.93473	0.939119	0.911708	0.875894	0.886078	0.864568	0.848286	0.825587	0.819861	0.827966	0.848281	0.850038	0.8636	0.869207	0.87832
0.96113	0.961679	0.965154	0.966133	0.923631	0.802386	0.921236	0.953668	0.959338	0.959712	0.961129	0.95689	0.959889	0.960288	0.958599	0.957449	0.970787	0.986521	1	0.98644	0.975496	0.970575	0.967192	0.963075	0.964147	0.966484	0.962235	0.958989	0.954768	0.945624	0.933221	0.929592	0.931405	0.93284	0.931099	0.937447	0.942247	0.917346	0.882507	0.890475	0.869649	0.855144	0.833988	0.826717	0.833363	0.853319	0.85668	0.870338	0.876271	0.883736
0.960223	0.961733	0.963456	0.964475	0.918689	0.795929	0.915633	0.951633	0.95679	0.958577	0.959675	0.954866	0.957458	0.958558	0.956818	0.955894	0.965732	0.97452	0.98644	1	0.987878	0.97711	0.970587	0.966472	0.966583	0.970529	0.966478	0.963782	0.95897	0.950742	0.938308	0.93405	0.935131	0.936411	0.934911	0.941402	0.946542	0.922966	0.889479	0.899482	0.879224	0.865516	0.845374	0.838988	0.845481	0.863467	0.865685	0.880325	0.888626	0.89557
0.962357	0.961744	0.962777	0.963114	0.917886	0.793575	0.915354	0.95128	0.95671	0.958066	0.960214	0.955079	0.957545	0.95866	0.958445	0.95606	0.964065	0.968706	0.975496	0.987878	1	0.986684	0.975874	0.968634	0.967954	0.97108	0.968021	0.964741	0.960718	0.953305	0.941984	0.937151	0.938128	0.939835	0.938368	0.945007	0.949003	0.925295	0.892001	0.903541	0.884346	0.870081	0.84954	0.843164	0.849676	0.866574	0.868378	0.883329	0.892167	0.8993
0.962081	0.96152	0.960929	0.96188	0.915729	0.79254	0.914568	0.948184	0.952943	0.956766	0.959427	0.956188	0.959079	0.959176	0.95632	0.954163	0.962992	0.968062	0.970575	0.97711	0.986684	1	0.98688	0.975515	0.970834	0.973246	0.969593	0.967298	0.963335	0.956882	0.945672	0.941541	0.94383	0.945514	0.94283	0.94904	0.951464	0.928622	0.896312	0.908883	0.892496	0.879146	0.858603	0.852862	0.85935	0.874693	0.875767	0.890912	0.899122	0.905937
0.958008	0.956202	0.956405	0.955757	0.911137	0.788622	0.911597	0.943182	0.949449	0.954452	0.957276	0.953389	0.955709	0.955916	0.952702	0.950949	0.960293	0.964941	0.967192	0.970587	0.975874	0.98688	1	0.987967	0.977871	0.975245	0.970636	0.968901	0.966323	0.961604	0.952876	0.94901	0.951531	0.952858	0.949782	0.954181	0.956446	0.935043	0.905136	0.917301	0.901563	0.889573	0.86975	0.863981	0.87071	0.887451	0.890074	0.903137	0.909704	0.914841
0.953674	0.953077	0.952321	0.952328	0.909296	0.788912	0.908107	0.938279	0.946886	0.953074	0.953694	0.947702	0.949509	0.952202	0.949429	0.948491	0.957381	0.960639	0.963075	0.966472	0.968634	0.975515	0.987967	1	0.986526	0.976229	0.96897	0.968579	0.965744	0.960414	0.95415	0.952478	0.953031	0.952917	0.950182	0.952267	0.954357	0.935424	0.907009	0.918128	0.903304	0.89158	0.87047	0.864798	0.873528	0.890928	0.893415	0.906315	0.911847	0.915551
0.95432	0.952498	0.952995	0.951856	0.90965	0.788627	0.908474	0.937776	0.947018	0.952653	0.951174	0.944411	0.947916	0.951033	0.947688	0.945832	0.955545	0.961002	0.964147	0.966583	0.967954	0.970834	0.977871	0.986526	1	0.986275	0.97287	0.968591	0.965115	0.959355	0.953213	0.950777	0.951054	0.951006	0.949281	0.951776	0.954737	0.934454	0.90594	0.916089	0.900033	0.88967	0.869329	0.863142	0.872456	0.890104	0.89234	0.90544	0.911415	0.915776
0.956311	0.955995	0.95673	0.955708	0.913042	0.792342	0.91034	0.941799	0.949683	0.953377	0.951217	0.946025	0.951541	0.953742	0.950061	0.947974	0.95841	0.963853	0.966484	0.970529	0.97108	0.973246	0.975245	0.976229	0.986275	1	0.986491	0.975435	0.968147	0.962779	0.95422	0.950147	0.951261	0.952155	0.949201	0.95459	0.958379	0.937435	0.907797	0.917732	0.899867	0.889045	0.869954	0.864228	0.872742	0.890092	0.891555	0.904212	0.911027	0.916462
0.951884	0.952016	0.952493	0.951951	0.912584	0.794993	0.907375	0.935013	0.944535	0.949719	0.949982	0.943629	0.946882	0.948668	0.946554	0.944335	0.954402	0.959327	0.962235	0.966478	0.968021	0.969593	0.970636	0.96897	0.97287	0.986491	1	0.987534	0.973464	0.964789	0.954368	0.94981	0.951214	0.952056	0.948565	0.95423	0.957578	0.937725	0.910412	0.92135	0.903719	0.891368	0.871869	0.866435	0.874371	0.891383	0.894731	0.906544	0.913061	0.917248
0.948851	0.949278	0.94819	0.94873	0.908907	0.791579	0.903431	0.931168	0.940252	0.947464	0.948773	0.942332	0.944272	0.946252	0.941803	0.940021	0.950522	0.956392	0.958989	0.963782	0.964741	0.967298	0.968901	0.968579	0.968591	0.975435	0.987534	1	0.986121	0.969902	0.956663	0.953109	0.954995	0.954516	0.94976	0.953844	0.957362	0.940229	0.912346	0.923192	0.905749	0.894324	0.875911	0.87028	0.878985	0.896695	0.899009	0.911877	0.917362	0.918932
0.942385	0.941847	0.941484	0.940863	0.900786	0.78412	0.897457	0.925263	0.933031	0.938444	0.941187	0.937485	0.940492	0.942138	0.937522	0.935356	0.945773	0.95168	0.954768	0.95897	0.960718	0.963335	0.966323	0.965744	0.965115	0.968147	0.973464	0.986121	1	0.984818	0.963676	0.95561	0.956563	0.954801	0.951351	0.955146	0.958078	0.94286	0.91626	0.927467	0.913166	0.902566	0.884728	0.879443	0.887043	0.90414	0.905628	0.916307	0.921096	0.922824
0.92995	0.928026	0.927943	0.929115	0.892061	0.780045	0.88863	0.912517	0.920419	0.927437	0.929741	0.926965	0.929647	0.929421	0.925741	0.924189	0.935009	0.942191	0.945624	0.950742	0.953305	0.956882	0.961604	0.960414	0.959355	0.962779	0.964789	0.969902	0.984818	1	0.983665	0.964601	0.958498	0.957423	0.954905	0.957972	0.960075	0.946642	0.922435	0.935304	0.924285	0.91715	0.900165	0.894985	0.900753	0.91703	0.918995	0.926902	0.930246	0.934127
0.915069	0.912461	0.913455	0.913458	0.880522	0.772393	0.876814	0.896462	0.905946	0.913692	0.916478	0.911457	0.914553	0.914821	0.911821	0.910943	0.922139	0.929781	0.933221	0.938308	0.941984	0.945672	0.952876	0.95415	0.953213	0.95422	0.954368	0.956663	0.963676	0.983665	1	0.983156	0.964554	0.958852	0.955363	0.955349	0.955756	0.943222	0.923575	0.938865	0.928493	0.922594	0.906888	0.90239	0.909758	0.925659	0.926824	0.93268	0.93303	0.937302
0.909477	0.910025	0.908209	0.907885	0.879313	0.772947	0.87384	0.890902	0.900265	0.908108	0.91252	0.908544	0.911081	0.914041	0.910202	0.909211	0.92016	0.926212	0.929592	0.93405	0.937151	0.941541	0.94901	0.952478	0.950777	0.950147	0.94981	0.953109	0.95561	0.964601	0.983156	1	0.983236	0.963743	0.955405	0.953163	0.953459	0.941653	0.92257	0.936323	0.925526	0.918335	0.904068	0.901672	0.911077	0.924775	0.923421	0.932369	0.933241	0.93498
0.912054	0.91141	0.910322	0.909834	0.881952	0.777449	0.880689	0.897232	0.905535	0.91388	0.918061	0.914238	0.916089	0.918136	0.916168	0.914421	0.924105	0.928561	0.931405	0.935131	0.938128	0.94383	0.951531	0.953031	0.951054	0.951261	0.951214	0.954995	0.956563	0.958498	0.964554	0.983236	1	0.98369	0.965733	0.95806	0.957384	0.946474	0.927619	0.938749	0.926608	0.918279	0.903735	0.902305	0.910517	0.922818	0.922028	0.931501	0.935413	0.936059
0.912974	0.910003	0.91017	0.909738	0.879587	0.774938	0.879466	0.897954	0.907283	0.915588	0.918359	0.912497	0.914122	0.915219	0.913316	0.91264	0.923507	0.930266	0.93284	0.936411	0.939835	0.945514	0.952858	0.952917	0.951006	0.952155	0.952056	0.954516	0.954801	0.957423	0.958852	0.963743	0.98369	1	0.984855	0.968305	0.960955	0.94884	0.930705	0.942013	0.930936	0.923132	0.907111	0.905542	0.911805	0.924022	0.924044	0.932349	0.937061	0.939562
0.908495	0.904688	0.906632	0.90613	0.878406	0.776011	0.877558	0.893678	0.904038	0.913062	0.915849	0.910552	0.911693	0.911983	0.908497	0.908184	0.920471	0.927588	0.931099	0.934911	0.938368	0.94283	0.949782	0.950182	0.949281	0.949201	0.948565	0.94976	0.951351	0.954905	0.955363	0.955405	0.965733	0.984855	1	0.984112	0.964582	0.946741	0.927887	0.941631	0.931113	0.922797	0.908116	0.904158	0.908893	0.921719	0.921715	0.930469	0.935641	0.937676
0.91665	0.91446	0.916225	0.91578	0.88795	0.785929	0.885233	0.901021	0.910336	0.918298	0.92124	0.916382	0.917438	0.917003	0.913766	0.913925	0.927616	0.93473	0.937447	0.941402	0.945007	0.94904	0.954181	0.952267	0.951776	0.95459	0.95423	0.953844	0.955146	0.957972	0.955349	0.953163	0.95806	0.968305	0.984112	1	0.983932	0.954232	0.926898	0.941092	0.930444	0.921094	0.905027	0.900268	0.905858	0.919411	0.918866	0.926439	0.93134	0.936273
0.920941	0.921311	0.9228	0.920809	0.889297	0.782713	0.886989	0.906264	0.914813	0.92135	0.924053	0.917763	0.919696	0.919628	0.91739	0.91676	0.931558	0.939119	0.942247	0.946542	0.949003	0.951464	0.956446	0.954357	0.954737	0.958379	0.957578	0.957362	0.958078	0.960075	0.955756	0.953459	0.957384	0.960955	0.964582	0.983932	1	0.975402	0.939866	0.944701	0.930315	0.921244	0.906416	0.901713	0.906501	0.919107	0.919725	0.928164	0.93409	0.938025
0.89184	0.892381	0.892718	0.891844	0.858889	0.755415	0.855889	0.874579	0.884173	0.892878	0.89451	0.888396	0.890586	0.893148	0.889463	0.889734	0.903448	0.911708	0.917346	0.922966	0.925295	0.928622	0.935043	0.935424	0.934454	0.937435	0.937725	0.940229	0.94286	0.946642	0.943222	0.941653	0.946474	0.94884	0.946741	0.954232	0.975402	1	0.981793	0.960271	0.938203	0.929351	0.916667	0.911662	0.914395	0.925723	0.925338	0.93285	0.937034	0.937354
0.856232	0.854709	0.854887	0.853631	0.821962	0.724572	0.819254	0.83466	0.846276	0.856309	0.858954	0.853395	0.854824	0.85866	0.854007	0.853518	0.867406	0.875894	0.882507	0.889479	0.892001	0.896312	0.905136	0.907009	0.90594	0.907797	0.910412	0.912346	0.91626	0.922435	0.923575	0.92257	0.927619	0.930705	0.927887	0.926898	0.939866	0.981793	1	0.97274	0.942266	0.929006	0.916858	0.913021	0.913719	0.922617	0.920785	0.926897	0.930467	0.928735
0.863884	0.861027	0.862726	0.862108	0.833975	0.741444	0.833453	0.843951	0.85462	0.863959	0.868787	0.86376	0.864962	0.867157	0.862459	0.862766	0.877234	0.886078	0.890475	0.899482	0.903541	0.908883	0.917301	0.918128	0.916089	0.917732	0.92135	0.923192	0.927467	0.935304	0.938865	0.936323	0.938749	0.942013	0.941631	0.941092	0.944701	0.960271	0.97274	1	0.981033	0.95466	0.935532	0.931242	0.930801	0.938038	0.936236	0.942998	0.945593	0.946798
0.842336	0.838633	0.84116	0.838409	0.8085	0.715905	0.807265	0.81783	0.829428	0.838278	0.844164	0.839828	0.841255	0.842772	0.837842	0.836547	0.853427	0.864568	0.869649	0.879224	0.884346	0.892496	0.901563	0.903304	0.900033	0.899867	0.903719	0.905749	0.913166	0.924285	0.928493	0.925526	0.926608	0.930936	0.931113	0.930444	0.930315	0.938203	0.942266	0.981033	1	0.980622	0.949301	0.940794	0.938382	0.941951	0.939875	0.942449	0.943222	0.945529
0.827223	0.825224	0.826507	0.822495	0.784829	0.686952	0.78266	0.798536	0.810856	0.820676	0.824907	0.820503	0.822014	0.822948	0.817747	0.815443	0.833569	0.848286	0.855144	0.865516	0.870081	0.879146	0.889573	0.89158	0.88967	0.889045	0.891368	0.894324	0.902566	0.91715	0.922594	0.918335	0.918279	0.923132	0.922797	0.921094	0.921244	0.929351	0.929006	0.95466	0.980622	1	0.978839	0.959253	0.948711	0.948778	0.946642	0.945928	0.943552	0.945899
0.801537	0.800399	0.802776	0.798733	0.76076	0.665068	0.758397	0.774096	0.786075	0.796356	0.800659	0.797125	0.798393	0.798503	0.793151	0.791356	0.810568	0.825587	0.833988	0.845374	0.84954	0.858603	0.86975	0.87047	0.869329	0.869954	0.871869	0.875911	0.884728	0.900165	0.906888	0.904068	0.903735	0.907111	0.908116	0.905027	0.906416	0.916667	0.916858	0.935532	0.949301	0.978839	1	0.98386	0.957346	0.94866	0.94504	0.944248	0.938902	0.938932
0.792487	0.791928	0.793331	0.790813	0.752961	0.657623	0.750277	0.767105	0.777901	0.787916	0.792351	0.789688	0.791805	0.792317	0.78512	0.78398	0.805253	0.819861	0.826717	0.838988	0.843164	0.852862	0.863981	0.864798	0.863142	0.864228	0.866435	0.87028	0.879443	0.894985	0.90239	0.901672	0.902305	0.905542	0.904158	0.900268	0.901713	0.911662	0.913021	0.931242	0.940794	0.959253	0.98386	1	0.980611	0.957211	0.945757	0.943218	0.939253	0.940541
0.801079	0.800465	0.800713	0.797794	0.764028	0.668949	0.760685	0.774983	0.785646	0.795421	0.798909	0.794839	0.798701	0.800902	0.793425	0.792613	0.814258	0.827966	0.833363	0.845481	0.849676	0.85935	0.87071	0.873528	0.872456	0.872742	0.874371	0.878985	0.887043	0.900753	0.909758	0.911077	0.910517	0.911805	0.908893	0.905858	0.906501	0.914395	0.913719	0.930801	0.938382	0.948711	0.957346	0.980611	1	0.97967	0.955009	0.945427	0.941137	0.942512
0.820285	0.820294	0.82045	0.818376	0.788589	0.695675	0.78539	0.796092	0.807715	0.818667	0.821156	0.816016	0.819646	0.82157	0.815873	0.81623	0.834718	0.848281	0.853319	0.863467	0.866574	0.874693	0.887451	0.890928	0.890104	0.890092	0.891383	0.896695	0.90414	0.91703	0.925659	0.924775	0.922818	0.924022	0.921719	0.919411	0.919107	0.925723	0.922617	0.938038	0.941951	0.948778	0.94866	0.957211	0.97967	1	0.981981	0.958888	0.947695	0.949114
0.824749	0.822711	0.824926	0.823445	0.794211	0.702181	0.789867	0.799496	0.811724	0.822558	0.824861	0.819478	0.824247	0.825492	0.82044	0.820383	0.837876	0.850038	0.85668	0.865685	0.868378	0.875767	0.890074	0.893415	0.89234	0.891555	0.894731	0.899009	0.905628	0.918995	0.926824	0.923421	0.922028	0.924044	0.921715	0.918866	0.919725	0.925338	0.920785	0.936236	0.939875	0.946642	0.94504	0.945757	0.955009	0.981981	1	0.98116	0.955572	0.951575
0.841928	0.840459	0.841347	0.840485	0.810722	0.716577	0.8049	0.815088	0.826568	0.838517	0.841027	0.835202	0.839263	0.841972	0.837372	0.836828	0.853488	0.8636	0.870338	0.880325	0.883329	0.890912	0.903137	0.906315	0.90544	0.904212	0.906544	0.911877	0.916307	0.926902	0.93268	0.932369	0.931501	0.932349	0.930469	0.926439	0.928164	0.93285	0.926897	0.942998	0.942449	0.945928	0.944248	0.943218	0.945427	0.958888	0.98116	1	0.980096	0.963761
0.851365	0.849247	0.84907	0.846835	0.811619	0.711043	0.806315	0.821525	0.83456	0.847796	0.850589	0.845192	0.847409	0.8502	0.844835	0.84311	0.860653	0.869207	0.876271	0.888626	0.892167	0.899122	0.909704	0.911847	0.911415	0.911027	0.913061	0.917362	0.921096	0.930246	0.93303	0.933241	0.935413	0.937061	0.935641	0.93134	0.93409	0.937034	0.930467	0.945593	0.943222	0.943552	0.938902	0.939253	0.941137	0.947695	0.955572	0.980096	1	0.982721
0.855841	0.854209	0.854073	0.852699	0.813823	0.713121	0.811838	0.828509	0.841075	0.85353	0.855398	0.850379	0.851358	0.853085	0.8491	0.848359	0.867258	0.87832	0.883736	0.89557	0.8993	0.905937	0.914841	0.915551	0.915776	0.916462	0.917248	0.918932	0.922824	0.934127	0.937302	0.93498	0.936059	0.939562	0.937676	0.936273	0.938025	0.937354	0.928735	0.946798	0.945529	0.945899	0.938932	0.940541	0.942512	0.949114	0.951575	0.963761	0.982721	1
0.83252	0.830159	0.831455	0.829954	0.790455	0.692982	0.790066	0.806178	0.818317	0.8299	0.831871	0.826427	0.827401	0.826058	0.822568	0.823749	0.844217	0.858394	0.864444	0.876495	0.880502	0.888546	0.897318	0.896426	0.897206	0.898497	0.898839	0.899888	0.904744	0.919094	0.924499	0.920158	0.919646	0.924776	0.922343	0.922898	0.92456	0.925997	0.918844	0.937083	0.939498	0.945538	0.941282	0.941995	0.94301	0.949647	0.949649	0.950087	0.955535	0.981234
0.785154	0.78314	0.782898	0.780223	0.739447	0.643518	0.736803	0.754375	0.767806	0.779538	0.780896	0.773939	0.776159	0.777462	0.773029	0.773866	0.794902	0.81021	0.81805	0.833024	0.836106	0.845838	0.856437	0.856752	0.857419	0.858353	0.859711	0.864313	0.871083	0.88791	0.89646	0.893559	0.89172	0.895631	0.894449	0.893527	0.895633	0.904083	0.903857	0.921742	0.929147	0.939341	0.939618	0.940899	0.940007	0.942441	0.941274	0.939028	0.936781	0.949177
0.769654	0.767301	0.765948	0.761884	0.723695	0.628516	0.719004	0.734811	0.749425	0.762646	0.763999	0.756124	0.75947	0.762978	0.756919	0.755316	0.776521	0.792704	0.80168	0.815143	0.819181	0.830551	0.842798	0.844704	0.845154	0.845394	0.846938	0.853909	0.861978	0.87964	0.889815	0.886983	0.885198	0.887542	0.886952	0.884708	0.887071	0.897795	0.900485	0.91764	0.928384	0.93993	0.940738	0.942679	0.941483	0.94156	0.939959	0.936687	0.933194	0.937134
0.767377	0.766988	0.765115	0.760884	0.722673	0.626679	0.716926	0.732392	0.747555	0.762483	0.763637	0.754687	0.759603	0.763325	0.754139	0.749866	0.771447	0.789417	0.7991	0.811534	0.816469	0.828418	0.842203	0.846654	0.845472	0.843931	0.843684	0.851925	0.861625	0.879606	0.891288	0.889699	0.887996	0.8882	0.885664	0.883062	0.886019	0.897045	0.898538	0.915	0.927562	0.942165	0.944109	0.946968	0.946114	0.945309	0.942108	0.936757	0.933911	0.936291
0.765869	0.764417	0.763454	0.758758	0.719689	0.621118	0.712115	0.728493	0.744298	0.759862	0.762267	0.753553	0.757766	0.761345	0.75168	0.747111	0.768202	0.786332	0.796176	0.809222	0.813504	0.825373	0.840456	0.845317	0.843553	0.840586	0.841058	0.849147	0.860324	0.877544	0.889968	0.890095	0.886992	0.886027	0.883205	0.877722	0.88091	0.893653	0.896621	0.912479	0.923314	0.937639	0.941843	0.945509	0.945529	0.943734	0.938755	0.932841	0.929934	0.932069
0.785962	0.783561	0.78305	0.780506	0.736967	0.633526	0.730052	0.751443	0.766502	0.781159	0.78338	0.775059	0.778023	0.78107	0.771002	0.767969	0.789272	0.808058	0.816825	0.830312	0.834059	0.846275	0.858954	0.860669	0.859169	0.858276	0.860121	0.866952	0.875882	0.893595	0.904489	0.901661	0.896975	0.898182	0.896251	0.890979	0.89421	0.904868	0.90531	0.922014	0.93173	0.945115	0.946993	0.949847	0.950322	0.949585	0.944909	0.939325	0.937053	0.940979
0.814595	0.811405	0.811341	0.80889	0.763485	0.655605	0.756772	0.780719	0.79575	0.808491	0.810687	0.801978	0.806159	0.808727	0.799787	0.795979	0.817638	0.835691	0.843552	0.854742	0.858752	0.869695	0.881527	0.882592	0.882396	0.88282	0.884315	0.889702	0.896379	0.913116	0.922857	0.918975	0.915244	0.917552	0.9141	0.908896	0.912548	0.919986	0.917486	0.933316	0.940807	0.951119	0.948674	0.949614	0.950926	0.951974	0.947747	0.945113	0.945078	0.948954
0.831244	0.827111	0.826737	0.824142	0.777742	0.668009	0.771947	0.796702	0.811484	0.824109	0.825603	0.816173	0.820643	0.82376	0.81647	0.812194	0.833097	0.850597	0.858045	0.869581	0.873301	0.882721	0.893656	0.894508	0.894549	0.896043	0.895847	0.900246	0.905804	0.920681	0.928273	0.924893	0.922719	0.925741	0.921845	0.917359	0.920371	0.926491	0.922035	0.936219	0.942212	0.950532	0.944155	0.944712	0.947057	0.948613	0.943939	0.943957	0.946277	0.950791
0.84602	0.841107	0.839412	0.8355	0.789853	0.677811	0.784634	0.811288	0.826005	0.836381	0.837892	0.829442	0.832988	0.836106	0.830045	0.826349	0.84709	0.863897	0.87129	0.882932	0.887378	0.895336	0.905171	0.906843	0.906676	0.907557	0.907824	0.911324	0.915453	0.927431	0.932613	0.929488	0.92778	0.931214	0.928604	0.926019	0.928688	0.933405	0.927554	0.942207	0.946668	0.952606	0.944658	0.945577	0.948094	0.948929	0.945895	0.94826	0.951658	0.956376
0.854866	0.852487	0.849537	0.845839	0.799269	0.685739	0.793537	0.821724	0.834599	0.844964	0.846279	0.838359	0.842114	0.846204	0.83848	0.834787	0.854489	0.870631	0.878034	0.889575	0.893703	0.902223	0.912621	0.914983	0.913753	0.913641	0.913839	0.918568	0.921327	0.929897	0.933427	0.933368	0.932138	0.93427	0.931179	0.92881	0.932449	0.936744	0.928433	0.94227	0.945962	0.951051	0.943171	0.942515	0.945394	0.948077	0.946305	0.951007	0.953631	0.956204
0.87589	0.873618	0.874061	0.870205	0.822102	0.704812	0.816706	0.845747	0.857285	0.86676	0.867878	0.860895	0.864713	0.866635	0.858612	0.856036	0.876385	0.890521	0.89719	0.906813	0.911331	0.919835	0.930118	0.930848	0.93063	0.929987	0.929094	0.932772	0.934809	0.940793	0.942203	0.940504	0.940413	0.942538	0.939531	0.940391	0.944387	0.944715	0.931828	0.943501	0.943766	0.947034	0.938321	0.936157	0.938533	0.945612	0.945386	0.95008	0.951793	0.955937
0.888921	0.88753	0.887867	0.884744	0.835422	0.717888	0.830957	0.861393	0.872093	0.882493	0.883934	0.876379	0.877535	0.880709	0.874633	0.871883	0.891192	0.904779	0.91034	0.918512	0.923187	0.93186	0.93984	0.939893	0.939713	0.939736	0.938313	0.941798	0.942959	0.947301	0.947516	0.944419	0.943799	0.946493	0.944109	0.946504	0.951105	0.947952	0.931048	0.942645	0.940218	0.943124	0.933944	0.930474	0.932314	0.940782	0.941232	0.947331	0.950075	0.955552
0.891234	0.888996	0.890893	0.887788	0.839691	0.721171	0.832843	0.862496	0.874979	0.884391	0.886217	0.877914	0.879953	0.883248	0.878173	0.874154	0.893205	0.906471	0.91354	0.920129	0.924204	0.932241	0.939777	0.940313	0.940636	0.94156	0.940897	0.941727	0.942746	0.948453	0.947976	0.944717	0.944313	0.946404	0.944855	0.946068	0.950761	0.94567	0.927901	0.939495	0.936982	0.940554	0.930908	0.926348	0.929727	0.939371	0.93983	0.945156	0.948938	0.952896
0.890822	0.889397	0.890788	0.887723	0.840051	0.720131	0.831854	0.861801	0.874254	0.884286	0.884067	0.875758	0.878621	0.882706	0.877344	0.873543	0.892142	0.905482	0.911404	0.920232	0.92424	0.931314	0.940082	0.941458	0.940943	0.941772	0.940764	0.943114	0.943494	0.949077	0.948573	0.945297	0.944383	0.947178	0.944552	0.945147	0.950433	0.943669	0.925878	0.939184	0.936024	0.939629	0.929695	0.926945	0.932285	0.941371	0.940681	0.946353	0.94965	0.952465
0.881232	0.878297	0.879183	0.873963	0.828809	0.709965	0.821348	0.849319	0.862634	0.874045	0.874474	0.864454	0.866573	0.869996	0.865686	0.862569	0.880755	0.893995	0.900899	0.9102	0.914264	0.92184	0.933014	0.934282	0.933422	0.933442	0.933776	0.937688	0.938314	0.943694	0.944631	0.941509	0.941401	0.943225	0.940724	0.939843	0.945014	0.940421	0.925312	0.939755	0.938461	0.942724	0.934661	0.931635	0.936244	0.944066	0.94186	0.946702	0.949917	0.951919
0.87192	0.871547	0.870599	0.865056	0.817501	0.702658	0.814403	0.842449	0.854731	0.865613	0.866241	0.857639	0.858903	0.861488	0.856665	0.853821	0.872359	0.886835	0.893883	0.903501	0.907409	0.916445	0.926073	0.925966	0.925649	0.926075	0.925477	0.929161	0.930728	0.939578	0.941329	0.936532	0.936446	0.939425	0.935797	0.93526	0.939989	0.937011	0.922691	0.939356	0.940691	0.946804	0.939074	0.935288	0.936043	0.944705	0.942443	0.945088	0.948888	0.953255
0.870955	0.869056	0.867437	0.861191	0.814378	0.69996	0.811024	0.839128	0.851512	0.860737	0.864048	0.856569	0.859609	0.862133	0.854767	0.850589	0.870221	0.88557	0.892719	0.90105	0.904896	0.913242	0.922315	0.923303	0.924567	0.925768	0.925898	0.929083	0.931846	0.939896	0.942125	0.937815	0.936629	0.938513	0.934835	0.933396	0.938202	0.936811	0.925506	0.94162	0.942795	0.948175	0.939802	0.936939	0.938176	0.945481	0.942486	0.945379	0.950167	0.954149
0.868435	0.866301	0.863247	0.859595	0.81248	0.697303	0.807214	0.836434	0.848977	0.85828	0.860092	0.853896	0.857347	0.86097	0.852895	0.84883	0.868545	0.883488	0.890037	0.8987	0.901392	0.910034	0.918843	0.921085	0.922316	0.92433	0.923036	0.927176	0.92937	0.936142	0.93786	0.935505	0.934719	0.935963	0.93287	0.930735	0.934837	0.936217	0.926105	0.940119	0.941013	0.945905	0.936775	0.93552	0.939023	0.945231	0.941401	0.94509	0.949418	0.953846
0.86432	0.861086	0.859741	0.85565	0.810484	0.695712	0.804013	0.831332	0.844834	0.854895	0.856758	0.850481	0.852245	0.854962	0.848912	0.84438	0.86468	0.878673	0.884721	0.894154	0.89906	0.906406	0.915546	0.917288	0.91831	0.919027	0.918511	0.922929	0.925923	0.93392	0.935463	0.931076	0.929751	0.931982	0.930073	0.929442	0.93375	0.933683	0.92236	0.93577	0.93733	0.943681	0.935795	0.934205	0.93789	0.943005	0.939604	0.944336	0.949023	0.953428
0.871649	0.870096	0.86802	0.86626	0.82071	0.704531	0.812215	0.839162	0.851915	0.863325	0.864811	0.858346	0.859738	0.862789	0.857118	0.854006	0.872993	0.886818	0.892854	0.902502	0.906382	0.914205	0.922411	0.923616	0.924609	0.925896	0.924838	0.928789	0.930725	0.938657	0.937614	0.933204	0.931107	0.933196	0.932119	0.932841	0.937057	0.93548	0.921947	0.934344	0.934055	0.940267	0.931472	0.928665	0.931713	0.93831	0.935997	0.941204	0.947093	0.953661
0.877836	0.873891	0.874971	0.871704	0.82541	0.709618	0.818209	0.845355	0.857812	0.867232	0.868661	0.861645	0.863126	0.863593	0.860668	0.859085	0.877669	0.891342	0.898874	0.908753	0.913506	0.919713	0.925541	0.924164	0.926722	0.928783	0.929462	0.930866	0.931935	0.93873	0.937811	0.929587	0.928792	0.931793	0.932446	0.935716	0.939962	0.935513	0.919738	0.932068	0.930474	0.935094	0.925931	0.922514	0.924446	0.931611	0.932301	0.936487	0.940905	0.948784
0.875661	0.87453	0.874422	0.871701	0.820993	0.704766	0.815392	0.846418	0.857707	0.866717	0.866108	0.859574	0.862231	0.862771	0.857787	0.85686	0.875775	0.891418	0.898595	0.90896	0.912054	0.919347	0.924277	0.922316	0.923777	0.926456	0.925503	0.928207	0.92913	0.935735	0.933845	0.925052	0.92406	0.928968	0.929943	0.933089	0.936721	0.931453	0.913692	0.928002	0.927328	0.933059	0.92317	0.918216	0.919332	0.926973	0.928655	0.934152	0.936911	0.944814
0.873268	0.871273	0.872053	0.868355	0.818426	0.701279	0.812224	0.843211	0.854058	0.861273	0.861736	0.855006	0.858906	0.861927	0.855726	0.852337	0.872808	0.887414	0.895018	0.904297	0.908335	0.914315	0.92007	0.918669	0.920557	0.922372	0.921947	0.924771	0.925543	0.929687	0.928708	0.923208	0.922729	0.924986	0.923807	0.926046	0.932088	0.928895	0.91214	0.924279	0.923411	0.929408	0.920253	0.914716	0.916666	0.924218	0.925391	0.93137	0.936133	0.939746
0.877952	0.877298	0.876999	0.874414	0.823667	0.708257	0.818547	0.849438	0.858545	0.866599	0.866158	0.859692	0.863756	0.867085	0.859765	0.857924	0.878025	0.892632	0.89866	0.908141	0.911195	0.917247	0.922681	0.922201	0.923918	0.927957	0.925609	0.928357	0.928438	0.931094	0.929387	0.925679	0.924436	0.926928	0.926801	0.930705	0.936021	0.930933	0.913056	0.924542	0.922322	0.926346	0.915717	0.910241	0.913095	0.921507	0.922824	0.929901	0.934555	0.938066
0.883493	0.87981	0.879347	0.875473	0.828781	0.713917	0.823428	0.852558	0.862906	0.871034	0.870059	0.862199	0.866916	0.870856	0.864068	0.861234	0.882022	0.895907	0.901752	0.909713	0.913028	0.91815	0.926308	0.926293	0.928478	0.930814	0.929205	0.931163	0.931395	0.932388	0.930065	0.92624	0.926336	0.928134	0.927071	0.92925	0.934566	0.928291	0.912427	0.925213	0.922759	0.924003	0.911735	0.907182	0.911449	0.920259	0.922691	0.930971	0.935376	0.938761
0.87584	0.874339	0.872525	0.868995	0.821285	0.706722	0.814087	0.843285	0.853885	0.863387	0.862868	0.854274	0.858347	0.863829	0.857239	0.855333	0.87522	0.889593	0.89543	0.903579	0.906653	0.91273	0.920902	0.921325	0.924686	0.927203	0.923355	0.926388	0.925546	0.927569	0.92621	0.923342	0.922536	0.925476	0.923126	0.924146	0.928714	0.925709	0.910933	0.923959	0.920602	0.922413	0.911285	0.906707	0.90872	0.917248	0.919682	0.930338	0.933699	0.938316
0.871771	0.869185	0.869779	0.865443	0.818306	0.703888	0.813144	0.8404	0.850708	0.859078	0.860648	0.853377	0.856327	0.85898	0.854505	0.852426	0.873299	0.887237	0.892847	0.901637	0.905775	0.911491	0.917431	0.915596	0.920197	0.92465	0.921411	0.922085	0.923145	0.925594	0.92312	0.917654	0.919046	0.922552	0.920315	0.923357	0.930383	0.929098	0.913052	0.923485	0.918223	0.920712	0.912597	0.909401	0.910959	0.917747	0.92023	0.927569	0.931327	0.937441
0.863631	0.862513	0.861804	0.860217	0.814459	0.703381	0.809096	0.833088	0.842705	0.852004	0.852061	0.844669	0.846114	0.850033	0.845696	0.844552	0.865688	0.881296	0.886145	0.89586	0.900369	0.906069	0.912372	0.910174	0.913358	0.917091	0.914562	0.914895	0.915327	0.919767	0.917628	0.910824	0.912622	0.917456	0.915159	0.920098	0.927637	0.925404	0.909187	0.920072	0.91533	0.920161	0.911549	0.908097	0.910475	0.91775	0.918048	0.923754	0.929721	0.93693
0.860227	0.858415	0.858194	0.855026	0.812704	0.701763	0.804938	0.826555	0.837247	0.846668	0.850004	0.842288	0.842211	0.846394	0.842856	0.840838	0.861723	0.876064	0.882245	0.891539	0.897157	0.903318	0.911655	0.909915	0.911879	0.913883	0.913926	0.914494	0.915916	0.919816	0.919824	0.914875	0.916041	0.918403	0.917152	0.920585	0.926176	0.924145	0.910614	0.9233	0.921081	0.923453	0.914077	0.909403	0.913081	0.919794	0.92079	0.923774	0.928735	0.93465
0.853871	0.852114	0.851384	0.848878	0.803273	0.69032	0.794836	0.820904	0.831611	0.841558	0.844165	0.837587	0.83762	0.842359	0.839164	0.837937	0.857414	0.871745	0.877797	0.887714	0.893047	0.899858	0.907711	0.907662	0.907004	0.909031	0.909766	0.912525	0.913793	0.91721	0.916607	0.912416	0.91383	0.916516	0.914972	0.916782	0.922362	0.921084	0.906719	0.919088	0.92017	0.92213	0.910845	0.907711	0.91206	0.91712	0.918884	0.923858	0.92842	0.932596
0.85298	0.848477	0.850096	0.847414	0.802169	0.689299	0.794946	0.820166	0.832162	0.840922	0.841372	0.834268	0.83656	0.84075	0.837194	0.835106	0.855948	0.869508	0.875415	0.885796	0.89118	0.898489	0.907755	0.907281	0.906697	0.909461	0.910401	0.911835	0.913	0.917643	0.916611	0.910702	0.912697	0.916097	0.913336	0.914959	0.921641	0.920619	0.907239	0.919429	0.921075	0.923966	0.912538	0.909139	0.912862	0.917999	0.920827	0.926017	0.930651	0.93404
0.855683	0.854582	0.854218	0.851231	0.802957	0.687331	0.795455	0.82403	0.834801	0.84392	0.842523	0.834942	0.839763	0.84506	0.83997	0.838519	0.85807	0.870889	0.876751	0.886619	0.891738	0.899739	0.908314	0.908234	0.908591	0.910318	0.908919	0.911197	0.911711	0.913923	0.911407	0.907373	0.910022	0.914059	0.911731	0.914005	0.918597	0.916157	0.901974	0.915347	0.915327	0.918573	0.907131	0.90429	0.908214	0.914296	0.915249	0.922587	0.927133	0.930243
0.858306	0.855503	0.853725	0.850084	0.802432	0.685792	0.795044	0.823203	0.835329	0.843767	0.842307	0.833341	0.839894	0.847308	0.841502	0.836269	0.856117	0.869296	0.876262	0.884419	0.8891	0.896651	0.905081	0.90613	0.908519	0.910755	0.908179	0.907874	0.908044	0.910607	0.909104	0.904753	0.906663	0.908379	0.905766	0.908966	0.915143	0.912744	0.899193	0.910008	0.908836	0.91463	0.903439	0.897111	0.899538	0.905772	0.90701	0.916724	0.922742	0.92338
0.857322	0.856384	0.852986	0.850864	0.799559	0.68583	0.793941	0.822405	0.833931	0.843101	0.841107	0.832083	0.835863	0.843205	0.839391	0.836663	0.857459	0.871922	0.877138	0.886029	0.888083	0.895012	0.901346	0.901688	0.903638	0.90737	0.904609	0.905743	0.905652	0.907358	0.904029	0.897364	0.899379	0.903285	0.901084	0.906236	0.91294	0.910627	0.895119	0.90424	0.902322	0.907112	0.89624	0.891073	0.892801	0.898791	0.900216	0.908314	0.914387	0.922549
0.85248	0.848186	0.84925	0.843083	0.79042	0.677361	0.78756	0.816386	0.82839	0.835532	0.835549	0.826769	0.828414	0.831535	0.829114	0.828408	0.850695	0.865034	0.872075	0.880401	0.883186	0.889805	0.898246	0.894932	0.894926	0.898791	0.898548	0.897612	0.897118	0.899583	0.897258	0.889413	0.89212	0.89728	0.896273	0.903	0.909831	0.904162	0.886902	0.899328	0.899621	0.903777	0.892986	0.888475	0.889808	0.896204	0.899179	0.903349	0.905824	0.915616
0.853377	0.849708	0.848154	0.843626	0.789481	0.676398	0.786982	0.817584	0.827576	0.837547	0.83576	0.827791	0.826941	0.830848	0.827498	0.82836	0.85083	0.865997	0.871997	0.882155	0.884888	0.889401	0.896187	0.893228	0.894561	0.898531	0.895719	0.894655	0.893833	0.897873	0.894254	0.884812	0.885896	0.893804	0.893955	0.900429	0.904519	0.901113	0.88485	0.895856	0.893283	0.897821	0.887285	0.882914	0.884664	0.893134	0.894147	0.899728	0.903858	0.914688
0.841997	0.836426	0.840493	0.833525	0.781042	0.665965	0.775631	0.805204	0.815336	0.822695	0.82319	0.815846	0.817434	0.819836	0.816598	0.816809	0.840905	0.855794	0.862852	0.872425	0.876897	0.881977	0.888187	0.883449	0.886338	0.890645	0.888138	0.887328	0.88631	0.887304	0.88326	0.873645	0.874955	0.880728	0.881679	0.890311	0.896114	0.891804	0.874554	0.886681	0.88539	0.889766	0.879834	0.874239	0.875622	0.882229	0.885707	0.891719	0.895066	0.904146
0.83944	0.839139	0.83956	0.833627	0.776426	0.661777	0.771725	0.805259	0.813813	0.822163	0.821381	0.814843	0.81746	0.822031	0.819465	0.818316	0.840022	0.855049	0.860222	0.87093	0.875425	0.88111	0.885818	0.88384	0.88618	0.891216	0.887745	0.888948	0.888978	0.890048	0.883738	0.875913	0.875645	0.878815	0.877926	0.887024	0.895458	0.891539	0.871965	0.884103	0.883652	0.887634	0.876537	0.872517	0.875367	0.881546	0.88375	0.892052	0.896568	0.903746
0.835587	0.833551	0.835177	0.827921	0.77491	0.657494	0.768377	0.800083	0.811742	0.81871	0.817199	0.809844	0.812661	0.819265	0.816082	0.812211	0.834265	0.847531	0.855252	0.864441	0.868597	0.873485	0.88134	0.878204	0.881731	0.885286	0.8818	0.88315	0.883644	0.882756	0.877466	0.869743	0.871251	0.874145	0.874315	0.882909	0.892403	0.886696	0.867387	0.876452	0.875416	0.88157	0.872954	0.867323	0.869473	0.875694	0.878678	0.885263	0.889767	0.89535
0.833835	0.834095	0.831848	0.828747	0.773814	0.65798	0.768099	0.79934	0.808411	0.816517	0.81565	0.807974	0.810346	0.817857	0.815279	0.813875	0.834442	0.847292	0.853269	0.861596	0.866111	0.871554	0.876853	0.875816	0.877008	0.881569	0.877367	0.880236	0.87887	0.877358	0.873309	0.869241	0.868294	0.870119	0.869242	0.877637	0.884656	0.880861	0.859928	0.86923	0.867166	0.872534	0.860523	0.855481	0.858573	0.865697	0.867897	0.876514	0.879512	0.886813
0.822587	0.81735	0.817027	0.811791	0.75657	0.639545	0.75168	0.784	0.794276	0.800719	0.798175	0.788636	0.793891	0.799822	0.797935	0.795247	0.817542	0.831795	0.836481	0.842674	0.847794	0.853663	0.861854	0.861307	0.86744	0.872265	0.868265	0.867945	0.867292	0.864693	0.861068	0.853318	0.853616	0.856111	0.854444	0.862137	0.871195	0.866279	0.848305	0.857178	0.854169	0.860942	0.851019	0.844865	0.848139	0.854853	0.857964	0.864108	0.866796	0.874226
0.815933	0.814296	0.808578	0.803916	0.747591	0.634359	0.744096	0.77779	0.78641	0.794144	0.791158	0.781288	0.78508	0.792444	0.790265	0.790755	0.809568	0.823934	0.827042	0.834942	0.838852	0.844545	0.850312	0.85078	0.854686	0.86005	0.856612	0.858231	0.852956	0.852083	0.848759	0.841553	0.841208	0.843832	0.840091	0.848836	0.858236	0.85495	0.835832	0.84492	0.842601	0.850243	0.836888	0.830631	0.834272	0.84243	0.844391	0.850108	0.854659	0.86193
0.807827	0.800758	0.801618	0.792089	0.735569	0.619524	0.732142	0.766327	0.777583	0.783918	0.780168	0.769233	0.77347	0.777046	0.77513	0.773676	0.798302	0.811829	0.81737	0.822	0.826869	0.830246	0.838294	0.835585	0.844209	0.846786	0.843208	0.840804	0.837767	0.834179	0.829507	0.821357	0.825788	0.829112	0.827637	0.835739	0.844653	0.837256	0.819217	0.826634	0.823852	0.831682	0.82242	0.815716	0.818468	0.828175	0.830829	0.834023	0.839337	0.848513
0.792756	0.791096	0.788107	0.782794	0.717432	0.603676	0.71585	0.751973	0.76301	0.771464	0.76672	0.75752	0.762387	0.768184	0.763634	0.762974	0.784456	0.800775	0.805554	0.812779	0.813823	0.821123	0.825802	0.823836	0.828091	0.834138	0.829851	0.829244	0.826228	0.824727	0.817122	0.810576	0.812648	0.815895	0.813225	0.821107	0.831331	0.826616	0.808929	0.817889	0.815811	0.824218	0.815287	0.809509	0.810343	0.815309	0.817917	0.824002	0.830656	0.841058
[truncated: 44 more columns]

## Sheet: 200mT
1	0.980625	0.971239	0.968677	0.949961	0.897779	0.949627	0.962065	0.965556	0.962136	0.963314	0.959715	0.963061	0.965339	0.962052	0.956878	0.947222	0.959997	0.966321	0.964472	0.961065	0.957714	0.957286	0.946268	0.949195	0.951337	0.945287	0.943965	0.944809	0.948136	0.949883	0.944243	0.930932	0.911957	0.902212	0.905704	0.904341	0.895566	0.87958	0.855929	0.853703	0.848147	0.821722	0.811092	0.800338	0.809496	0.828886	0.820547	0.810259	0.809284
0.980625	1	0.981677	0.97378	0.948168	0.893716	0.948357	0.963347	0.966141	0.964314	0.964263	0.960511	0.962939	0.966387	0.960794	0.954184	0.944616	0.960257	0.966717	0.965779	0.961422	0.957826	0.957359	0.947617	0.951543	0.954452	0.94627	0.944914	0.944892	0.947791	0.949144	0.944896	0.931131	0.911301	0.902014	0.906928	0.903642	0.894034	0.876804	0.855479	0.855216	0.850065	0.822634	0.81111	0.800587	0.809776	0.828219	0.822195	0.811338	0.810856
0.971239	0.981677	1	0.98237	0.954538	0.900541	0.952458	0.962711	0.966296	0.96498	0.963687	0.958244	0.962557	0.966341	0.963805	0.957745	0.947875	0.960272	0.965377	0.965855	0.963043	0.958457	0.957474	0.946709	0.950601	0.953682	0.946655	0.944919	0.947411	0.95043	0.952407	0.946514	0.933102	0.912144	0.901381	0.904626	0.902112	0.893623	0.876422	0.854844	0.854271	0.847727	0.819712	0.806981	0.795795	0.805333	0.825606	0.819352	0.807341	0.807954
0.968677	0.97378	0.98237	1	0.967543	0.913294	0.957571	0.964239	0.96472	0.963432	0.961617	0.957636	0.960996	0.965962	0.963847	0.957693	0.946436	0.95795	0.963593	0.964788	0.961746	0.958798	0.95651	0.944635	0.94691	0.949747	0.942323	0.943075	0.947285	0.951777	0.954073	0.948878	0.934678	0.913783	0.902671	0.905159	0.901785	0.894976	0.877945	0.854717	0.852483	0.846474	0.818995	0.808094	0.796394	0.805241	0.825109	0.818924	0.808527	0.808601
0.949961	0.948168	0.954538	0.967543	1	0.967527	0.974069	0.955241	0.95177	0.949179	0.948916	0.946637	0.95031	0.953716	0.953104	0.94775	0.937259	0.945551	0.949378	0.950237	0.950418	0.949157	0.946949	0.932877	0.932291	0.93489	0.929375	0.93095	0.939635	0.945872	0.947466	0.941403	0.925902	0.90607	0.897069	0.897986	0.893736	0.886203	0.871545	0.846226	0.842949	0.835991	0.807767	0.793729	0.780356	0.790907	0.812209	0.803707	0.79253	0.792921
0.897779	0.893716	0.900541	0.913294	0.967527	1	0.96449	0.918535	0.90785	0.905189	0.90555	0.906968	0.908934	0.909928	0.911261	0.908944	0.898345	0.904115	0.905044	0.9078	0.909156	0.908193	0.905068	0.893343	0.890816	0.893438	0.888839	0.891181	0.901678	0.90817	0.907913	0.901707	0.886123	0.867459	0.857713	0.856917	0.852444	0.845856	0.833552	0.808828	0.804128	0.795133	0.765866	0.751664	0.738313	0.748819	0.767212	0.757622	0.747027	0.751095
0.949627	0.948357	0.952458	0.957571	0.974069	0.96449	1	0.973863	0.964093	0.958442	0.956172	0.954183	0.958709	0.958736	0.958906	0.956021	0.946453	0.954435	0.955964	0.956781	0.956392	0.953113	0.951346	0.942443	0.94317	0.947343	0.942344	0.942321	0.948276	0.952147	0.951795	0.945549	0.931477	0.912943	0.902773	0.902285	0.897721	0.889876	0.875446	0.852164	0.848532	0.839087	0.810826	0.79731	0.785479	0.795792	0.81401	0.806244	0.795325	0.796101
0.962065	0.963347	0.962711	0.964239	0.955241	0.918535	0.973863	1	0.984906	0.971786	0.965803	0.962492	0.966347	0.968429	0.967573	0.964014	0.953557	0.96426	0.967265	0.966019	0.962428	0.957831	0.956324	0.948441	0.951841	0.956133	0.949753	0.949569	0.951753	0.953267	0.953963	0.949696	0.935758	0.916552	0.905709	0.906322	0.903543	0.895068	0.878826	0.857767	0.853503	0.842733	0.813399	0.800879	0.790538	0.800969	0.819227	0.811623	0.798857	0.799276
0.965556	0.966141	0.966296	0.96472	0.95177	0.90785	0.964093	0.984906	1	0.983295	0.97191	0.964357	0.96715	0.96874	0.969314	0.964233	0.954956	0.965386	0.969626	0.968677	0.96515	0.961246	0.960736	0.951592	0.955649	0.958736	0.95254	0.950622	0.953745	0.955642	0.956178	0.951489	0.93964	0.922082	0.911159	0.911447	0.908931	0.900192	0.88459	0.865058	0.861115	0.85189	0.823726	0.811136	0.800073	0.809084	0.826359	0.818783	0.807714	0.808274
0.962136	0.964314	0.96498	0.963432	0.949179	0.905189	0.958442	0.971786	0.983295	1	0.983185	0.970059	0.967963	0.967602	0.966197	0.962628	0.954673	0.965593	0.967042	0.965059	0.963367	0.959899	0.959285	0.951881	0.955764	0.960946	0.955731	0.953551	0.95456	0.956055	0.95635	0.951287	0.938528	0.92049	0.909606	0.911903	0.908111	0.898087	0.881822	0.862032	0.858651	0.849358	0.823895	0.811416	0.797759	0.807528	0.824917	0.81634	0.80451	0.805002
0.963314	0.964263	0.963687	0.961617	0.948916	0.90555	0.956172	0.965803	0.97191	0.983185	1	0.986344	0.975297	0.968376	0.966571	0.96245	0.952876	0.963045	0.965406	0.963852	0.963324	0.95796	0.957953	0.952052	0.954489	0.958222	0.953917	0.952165	0.952811	0.953758	0.95429	0.94759	0.93331	0.914198	0.903369	0.905554	0.90221	0.889398	0.870445	0.849517	0.848065	0.839747	0.813983	0.801629	0.788574	0.800383	0.819921	0.809948	0.797389	0.796212
0.959715	0.960511	0.958244	0.957636	0.946637	0.906968	0.954183	0.962492	0.964357	0.970059	0.986344	1	0.98406	0.970505	0.965185	0.960073	0.949185	0.959128	0.960914	0.961331	0.960569	0.95441	0.953817	0.949241	0.950785	0.953155	0.949754	0.949233	0.948736	0.950318	0.950028	0.943166	0.927066	0.907035	0.894464	0.895673	0.892719	0.880118	0.860814	0.838025	0.83605	0.8277	0.800015	0.787588	0.775856	0.789245	0.808794	0.79858	0.786399	0.785286
0.963061	0.962939	0.962557	0.960996	0.95031	0.908934	0.958709	0.966347	0.96715	0.967963	0.975297	0.98406	1	0.984564	0.971907	0.962418	0.95151	0.962247	0.964933	0.965644	0.964616	0.958145	0.95803	0.951376	0.952518	0.955836	0.954944	0.955572	0.955965	0.956078	0.956463	0.94981	0.933355	0.910828	0.898879	0.900852	0.896338	0.883797	0.866536	0.844331	0.842642	0.833504	0.805522	0.792905	0.782302	0.794115	0.813331	0.803312	0.791136	0.790047
0.965339	0.966387	0.966341	0.965962	0.953716	0.909928	0.958736	0.968429	0.96874	0.967602	0.968376	0.970505	0.984564	1	0.984481	0.96949	0.95439	0.963202	0.966713	0.965922	0.963987	0.959153	0.957511	0.948988	0.950018	0.954669	0.95129	0.951421	0.95358	0.956099	0.957907	0.953209	0.937628	0.915563	0.903554	0.906	0.901909	0.892028	0.875465	0.85293	0.849118	0.839764	0.811374	0.799209	0.788315	0.797804	0.816317	0.807476	0.796556	0.797084
0.962052	0.960794	0.963805	0.963847	0.953104	0.911261	0.958906	0.967573	0.969314	0.966197	0.966571	0.965185	0.971907	0.984481	1	0.984721	0.962097	0.964342	0.965254	0.964113	0.964191	0.959808	0.957735	0.947293	0.948694	0.952486	0.948818	0.948842	0.953719	0.956848	0.958213	0.953288	0.939348	0.917949	0.905698	0.905542	0.900815	0.892252	0.877775	0.856044	0.851925	0.840898	0.81122	0.798104	0.785968	0.795949	0.816473	0.807072	0.796515	0.795734
0.956878	0.954184	0.957745	0.957693	0.94775	0.908944	0.956021	0.964014	0.964233	0.962628	0.96245	0.960073	0.962418	0.96949	0.984721	1	0.98067	0.971648	0.963597	0.961728	0.961296	0.957952	0.954647	0.945407	0.946997	0.951194	0.948469	0.947056	0.951818	0.955182	0.955824	0.951787	0.938873	0.919212	0.907384	0.907704	0.902893	0.895805	0.880937	0.858951	0.854511	0.843665	0.814623	0.801432	0.787946	0.797513	0.817492	0.808029	0.79769	0.79729
0.947222	0.944616	0.947875	0.946436	0.937259	0.898345	0.946453	0.953557	0.954956	0.954673	0.952876	0.949185	0.95151	0.95439	0.962097	0.98067	1	0.982823	0.960345	0.954193	0.95216	0.948813	0.947323	0.939198	0.939902	0.944863	0.943459	0.940678	0.945664	0.947936	0.948242	0.944849	0.93543	0.918916	0.908029	0.907608	0.90336	0.896504	0.881707	0.860215	0.856668	0.8459	0.819627	0.807592	0.794959	0.803161	0.822728	0.814436	0.804246	0.803524
0.959997	0.960257	0.960272	0.95795	0.945551	0.904115	0.954435	0.96426	0.965386	0.965593	0.963045	0.959128	0.962247	0.963202	0.964342	0.971648	0.982823	1	0.982021	0.970391	0.964442	0.960394	0.959746	0.95362	0.955234	0.959794	0.956809	0.953978	0.956444	0.957025	0.957127	0.954288	0.944501	0.928975	0.918406	0.91861	0.914576	0.906293	0.891405	0.870429	0.867423	0.858694	0.831992	0.819648	0.807822	0.817894	0.836029	0.827509	0.817793	0.818277
0.966321	0.966717	0.965377	0.963593	0.949378	0.905044	0.955964	0.967265	0.969626	0.967042	0.965406	0.960914	0.964933	0.966713	0.965254	0.963597	0.960345	0.982021	1	0.986517	0.974766	0.968628	0.966881	0.958526	0.960454	0.964614	0.958595	0.956413	0.959311	0.960874	0.962911	0.960475	0.951108	0.934872	0.925997	0.926803	0.924275	0.916197	0.901403	0.880485	0.878565	0.870488	0.845233	0.83564	0.825006	0.833652	0.850227	0.84225	0.833617	0.833593
0.964472	0.965779	0.965855	0.964788	0.950237	0.9078	0.956781	0.966019	0.968677	0.965059	0.963852	0.961331	0.965644	0.965922	0.964113	0.961728	0.954193	0.970391	0.986517	1	0.986809	0.975515	0.970395	0.9616	0.963894	0.967275	0.961113	0.960283	0.963155	0.964636	0.966631	0.964133	0.955342	0.939752	0.93102	0.933395	0.92973	0.922273	0.908646	0.888799	0.888046	0.881553	0.855153	0.844795	0.834918	0.844442	0.86092	0.853059	0.844206	0.845939
0.961065	0.961422	0.963043	0.961746	0.950418	0.909156	0.956392	0.962428	0.96515	0.963367	0.963324	0.960569	0.964616	0.963987	0.964191	0.961296	0.95216	0.964442	0.974766	0.986809	1	0.987008	0.976361	0.964848	0.966953	0.968658	0.962809	0.961859	0.965687	0.967338	0.96919	0.965426	0.957358	0.944054	0.937329	0.939736	0.934312	0.92528	0.913876	0.895656	0.895023	0.889106	0.863198	0.85161	0.841598	0.85174	0.868871	0.861798	0.852505	0.851849
0.957714	0.957826	0.958457	0.958798	0.949157	0.908193	0.953113	0.957831	0.961246	0.959899	0.95796	0.95441	0.958145	0.959153	0.959808	0.957952	0.948813	0.960394	0.968628	0.975515	0.987008	1	0.987533	0.967041	0.964371	0.964712	0.95662	0.956254	0.960956	0.965576	0.967027	0.96464	0.956837	0.945823	0.939992	0.943342	0.938832	0.931544	0.919847	0.900703	0.899457	0.895242	0.870116	0.858447	0.846105	0.854915	0.873653	0.868198	0.857886	0.856918
0.957286	0.957359	0.957474	0.95651	0.946949	0.905068	0.951346	0.956324	0.960736	0.959285	0.957953	0.953817	0.95803	0.957511	0.957735	0.954647	0.947323	0.959746	0.966881	0.970395	0.976361	0.987533	1	0.982934	0.973436	0.967888	0.96017	0.959147	0.963099	0.966324	0.966637	0.964833	0.95859	0.949497	0.943393	0.945393	0.941018	0.933635	0.922732	0.90524	0.904282	0.900151	0.876501	0.864544	0.852927	0.863241	0.880761	0.873145	0.863617	0.863581
0.946268	0.947617	0.946709	0.944635	0.932877	0.893343	0.942443	0.948441	0.951592	0.951881	0.952052	0.949241	0.951376	0.948988	0.947293	0.945407	0.939198	0.95362	0.958526	0.9616	0.964848	0.967041	0.982934	1	0.988101	0.973045	0.962729	0.960414	0.96085	0.960289	0.959009	0.958416	0.954467	0.946831	0.939918	0.940765	0.93622	0.927252	0.916538	0.902681	0.903926	0.899643	0.877563	0.866323	0.855164	0.867164	0.881155	0.870944	0.862394	0.864271
0.949195	0.951543	0.950601	0.94691	0.932291	0.890816	0.94317	0.951841	0.955649	0.955764	0.954489	0.950785	0.952518	0.950018	0.948694	0.946997	0.939902	0.955234	0.960454	0.963894	0.966953	0.964371	0.973436	0.988101	1	0.985752	0.969994	0.964942	0.963088	0.960622	0.959774	0.957684	0.954035	0.946054	0.939283	0.94014	0.936344	0.926952	0.916484	0.902513	0.904965	0.900484	0.878252	0.867477	0.857234	0.869352	0.883424	0.87455	0.866248	0.866493
0.951337	0.954452	0.953682	0.949747	0.93489	0.893438	0.947343	0.956133	0.958736	0.960946	0.958222	0.953155	0.955836	0.954669	0.952486	0.951194	0.944863	0.959794	0.964614	0.967275	0.968658	0.964712	0.967888	0.973045	0.985752	1	0.98512	0.973856	0.968014	0.966083	0.965263	0.962964	0.957919	0.947981	0.941125	0.943357	0.938739	0.92936	0.91747	0.902375	0.903824	0.897917	0.875295	0.865824	0.856124	0.867528	0.88123	0.872268	0.86324	0.863998
0.945287	0.94627	0.946655	0.942323	0.929375	0.888839	0.942344	0.949753	0.95254	0.955731	0.953917	0.949754	0.954944	0.95129	0.948818	0.948469	0.943459	0.956809	0.958595	0.961113	0.962809	0.95662	0.96017	0.962729	0.969994	0.98512	1	0.98757	0.972341	0.963526	0.96129	0.958729	0.953727	0.941319	0.933585	0.935816	0.930832	0.918573	0.906366	0.892209	0.893715	0.885627	0.863632	0.853549	0.844242	0.856941	0.870101	0.859133	0.849777	0.850815
0.943965	0.944914	0.944919	0.943075	0.93095	0.891181	0.942321	0.949569	0.950622	0.953551	0.952165	0.949233	0.955572	0.951421	0.948842	0.947056	0.940678	0.953978	0.956413	0.960283	0.961859	0.956254	0.959147	0.960414	0.964942	0.973856	0.98757	1	0.984591	0.969842	0.963555	0.960235	0.954297	0.941554	0.93384	0.935891	0.930497	0.91829	0.906833	0.892808	0.893551	0.885215	0.862578	0.851803	0.841979	0.854841	0.868392	0.858105	0.849614	0.851364
0.944809	0.944892	0.947411	0.947285	0.939635	0.901678	0.948276	0.951753	0.953745	0.95456	0.952811	0.948736	0.955965	0.95358	0.953719	0.951818	0.945664	0.956444	0.959311	0.963155	0.965687	0.960956	0.963099	0.96085	0.963088	0.968014	0.972341	0.984591	1	0.986549	0.972375	0.964513	0.95814	0.945121	0.938137	0.940381	0.935516	0.924121	0.913006	0.898904	0.899052	0.890527	0.866353	0.855448	0.845157	0.856718	0.871677	0.862246	0.853235	0.854263
0.948136	0.947791	0.95043	0.951777	0.945872	0.90817	0.952147	0.953267	0.955642	0.956055	0.953758	0.950318	0.956078	0.956099	0.956848	0.955182	0.947936	0.957025	0.960874	0.964636	0.967338	0.965576	0.966324	0.960289	0.960622	0.966083	0.963526	0.969842	0.986549	1	0.987214	0.973345	0.962258	0.948501	0.941123	0.943171	0.938641	0.929563	0.916942	0.90009	0.898776	0.891086	0.866767	0.856516	0.844584	0.854251	0.871927	0.864656	0.854733	0.855336
0.949883	0.949144	0.952407	0.954073	0.947466	0.907913	0.951795	0.953963	0.956178	0.95635	0.95429	0.950028	0.956463	0.957907	0.958213	0.955824	0.948242	0.957127	0.962911	0.966631	0.96919	0.967027	0.966637	0.959009	0.959774	0.965263	0.96129	0.963555	0.972375	0.987214	1	0.987068	0.969923	0.952688	0.943559	0.944379	0.939177	0.931646	0.919512	0.902043	0.90137	0.895204	0.871056	0.860187	0.849236	0.858376	0.874906	0.867324	0.857731	0.859241
0.944243	0.944896	0.946514	0.948878	0.941403	0.901707	0.945549	0.949696	0.951489	0.951287	0.94759	0.943166	0.94981	0.953209	0.953288	0.951787	0.944849	0.954288	0.960475	0.964133	0.965426	0.96464	0.964833	0.958416	0.957684	0.962964	0.958729	0.960235	0.964513	0.973345	0.987068	1	0.985403	0.963142	0.951101	0.950144	0.944616	0.939927	0.929511	0.912511	0.911028	0.905247	0.881376	0.870943	0.860674	0.870132	0.884656	0.877757	0.869406	0.871918
0.930932	0.931131	0.933102	0.934678	0.925902	0.886123	0.931477	0.935758	0.93964	0.938528	0.93331	0.927066	0.933355	0.937628	0.939348	0.938873	0.93543	0.944501	0.951108	0.955342	0.957358	0.956837	0.95859	0.954467	0.954035	0.957919	0.953727	0.954297	0.95814	0.962258	0.969923	0.985403	1	0.984395	0.966829	0.960935	0.954743	0.950057	0.942264	0.929628	0.928357	0.923965	0.904256	0.894023	0.883744	0.893247	0.907309	0.899958	0.892612	0.894832
0.911957	0.911301	0.912144	0.913783	0.90607	0.867459	0.912943	0.916552	0.922082	0.92049	0.914198	0.907035	0.910828	0.915563	0.917949	0.919212	0.918916	0.928975	0.934872	0.939752	0.944054	0.945823	0.949497	0.946831	0.946054	0.947981	0.941319	0.941554	0.945121	0.948501	0.952688	0.963142	0.984395	1	0.986535	0.972081	0.961814	0.957053	0.952572	0.942955	0.94144	0.939233	0.923006	0.914036	0.903338	0.910349	0.922627	0.918374	0.913312	0.915273
0.902212	0.902014	0.901381	0.902671	0.897069	0.857713	0.902773	0.905709	0.911159	0.909606	0.903369	0.894464	0.898879	0.903554	0.905698	0.907384	0.908029	0.918406	0.925997	0.93102	0.937329	0.939992	0.943393	0.939918	0.939283	0.941125	0.933585	0.93384	0.938137	0.941123	0.943559	0.951101	0.966829	0.986535	1	0.987305	0.967958	0.958944	0.955457	0.947076	0.947251	0.945395	0.929444	0.921782	0.910176	0.91421	0.925339	0.924204	0.919406	0.920853
0.905704	0.906928	0.904626	0.905159	0.897986	0.856917	0.902285	0.906322	0.911447	0.911903	0.905554	0.895673	0.900852	0.906	0.905542	0.907704	0.907608	0.91861	0.926803	0.933395	0.939736	0.943342	0.945393	0.940765	0.94014	0.943357	0.935816	0.935891	0.940381	0.943171	0.944379	0.950144	0.960935	0.972081	0.987305	1	0.98497	0.96806	0.958935	0.949463	0.950808	0.949467	0.933175	0.925523	0.913227	0.916796	0.929373	0.927467	0.921657	0.923684
0.904341	0.903642	0.902112	0.901785	0.893736	0.852444	0.897721	0.903543	0.908931	0.908111	0.90221	0.892719	0.896338	0.901909	0.900815	0.902893	0.90336	0.914576	0.924275	0.92973	0.934312	0.938832	0.941018	0.93622	0.936344	0.938739	0.930832	0.930497	0.935516	0.938641	0.939177	0.944616	0.954743	0.961814	0.967958	0.98497	1	0.985992	0.96653	0.951347	0.952206	0.95147	0.935363	0.928262	0.917446	0.920799	0.935359	0.933294	0.927659	0.929574
0.895566	0.894034	0.893623	0.894976	0.886203	0.845856	0.889876	0.895068	0.900192	0.898087	0.889398	0.880118	0.883797	0.892028	0.892252	0.895805	0.896504	0.906293	0.916197	0.922273	0.92528	0.931544	0.933635	0.927252	0.926952	0.92936	0.918573	0.91829	0.924121	0.929563	0.931646	0.939927	0.950057	0.957053	0.958944	0.96806	0.985992	1	0.984462	0.959805	0.954312	0.953288	0.937658	0.930353	0.920057	0.922354	0.937113	0.936389	0.931287	0.933972
0.87958	0.876804	0.876422	0.877945	0.871545	0.833552	0.875446	0.878826	0.88459	0.881822	0.870445	0.860814	0.866536	0.875465	0.877775	0.880937	0.881707	0.891405	0.901403	0.908646	0.913876	0.919847	0.922732	0.916538	0.916484	0.91747	0.906366	0.906833	0.913006	0.916942	0.919512	0.929511	0.942264	0.952572	0.955457	0.958935	0.96653	0.984462	1	0.981577	0.965995	0.958101	0.943377	0.93683	0.927819	0.929046	0.941092	0.940517	0.935258	0.938421
0.855929	0.855479	0.854844	0.854717	0.846226	0.808828	0.852164	0.857767	0.865058	0.862032	0.849517	0.838025	0.844331	0.85293	0.856044	0.858951	0.860215	0.870429	0.880485	0.888799	0.895656	0.900703	0.90524	0.902681	0.902513	0.902375	0.892209	0.892808	0.898904	0.90009	0.902043	0.912511	0.929628	0.942955	0.947076	0.949463	0.951347	0.959805	0.981577	1	0.985469	0.962794	0.944893	0.941489	0.934107	0.935368	0.943425	0.942087	0.936128	0.93987
0.853703	0.855216	0.854271	0.852483	0.842949	0.804128	0.848532	0.853503	0.861115	0.858651	0.848065	0.83605	0.842642	0.849118	0.851925	0.854511	0.856668	0.867423	0.878565	0.888046	0.895023	0.899457	0.904282	0.903926	0.904965	0.903824	0.893715	0.893551	0.899052	0.898776	0.90137	0.911028	0.928357	0.94144	0.947251	0.950808	0.952206	0.954312	0.965995	0.985469	1	0.982731	0.957718	0.951488	0.942878	0.944425	0.951204	0.950637	0.945961	0.948423
0.848147	0.850065	0.847727	0.846474	0.835991	0.795133	0.839087	0.842733	0.85189	0.849358	0.839747	0.8277	0.833504	0.839764	0.840898	0.843665	0.8459	0.858694	0.870488	0.881553	0.889106	0.895242	0.900151	0.899643	0.900484	0.897917	0.885627	0.885215	0.890527	0.891086	0.895204	0.905247	0.923965	0.939233	0.945395	0.949467	0.95147	0.953288	0.958101	0.962794	0.982731	1	0.982898	0.96709	0.952035	0.951265	0.957262	0.957568	0.955616	0.958085
0.821722	0.822634	0.819712	0.818995	0.807767	0.765866	0.810826	0.813399	0.823726	0.823895	0.813983	0.800015	0.805522	0.811374	0.81122	0.814623	0.819627	0.831992	0.845233	0.855153	0.863198	0.870116	0.876501	0.877563	0.878252	0.875295	0.863632	0.862578	0.866353	0.866767	0.871056	0.881376	0.904256	0.923006	0.929444	0.933175	0.935363	0.937658	0.943377	0.944893	0.957718	0.982898	1	0.984745	0.958158	0.950646	0.954321	0.954898	0.955414	0.957846
0.811092	0.81111	0.806981	0.808094	0.793729	0.751664	0.79731	0.800879	0.811136	0.811416	0.801629	0.787588	0.792905	0.799209	0.798104	0.801432	0.807592	0.819648	0.83564	0.844795	0.85161	0.858447	0.864544	0.866323	0.867477	0.865824	0.853549	0.851803	0.855448	0.856516	0.860187	0.870943	0.894023	0.914036	0.921782	0.925523	0.928262	0.930353	0.93683	0.941489	0.951488	0.96709	0.984745	1	0.98283	0.96348	0.957849	0.957023	0.958518	0.960257
0.800338	0.800587	0.795795	0.796394	0.780356	0.738313	0.785479	0.790538	0.800073	0.797759	0.788574	0.775856	0.782302	0.788315	0.785968	0.787946	0.794959	0.807822	0.825006	0.834918	0.841598	0.846105	0.852927	0.855164	0.857234	0.856124	0.844242	0.841979	0.845157	0.844584	0.849236	0.860674	0.883744	0.903338	0.910176	0.913227	0.917446	0.920057	0.927819	0.934107	0.942878	0.952035	0.958158	0.98283	1	0.983662	0.961758	0.954015	0.953737	0.954687
0.809496	0.809776	0.805333	0.805241	0.790907	0.748819	0.795792	0.800969	0.809084	0.807528	0.800383	0.789245	0.794115	0.797804	0.795949	0.797513	0.803161	0.817894	0.833652	0.844442	0.85174	0.854915	0.863241	0.867164	0.869352	0.867528	0.856941	0.854841	0.856718	0.854251	0.858376	0.870132	0.893247	0.910349	0.91421	0.916796	0.920799	0.922354	0.929046	0.935368	0.944425	0.951265	0.950646	0.96348	0.983662	1	0.982416	0.962216	0.954936	0.953517
0.828886	0.828219	0.825606	0.825109	0.812209	0.767212	0.81401	0.819227	0.826359	0.824917	0.819921	0.808794	0.813331	0.816317	0.816473	0.817492	0.822728	0.836029	0.850227	0.86092	0.868871	0.873653	0.880761	0.881155	0.883424	0.88123	0.870101	0.868392	0.871677	0.871927	0.874906	0.884656	0.907309	0.922627	0.925339	0.929373	0.935359	0.937113	0.941092	0.943425	0.951204	0.957262	0.954321	0.957849	0.961758	0.982416	1	0.983974	0.967148	0.960048
0.820547	0.822195	0.819352	0.818924	0.803707	0.757622	0.806244	0.811623	0.818783	0.81634	0.809948	0.79858	0.803312	0.807476	0.807072	0.808029	0.814436	0.827509	0.84225	0.853059	0.861798	0.868198	0.873145	0.870944	0.87455	0.872268	0.859133	0.858105	0.862246	0.864656	0.867324	0.877757	0.899958	0.918374	0.924204	0.927467	0.933294	0.936389	0.940517	0.942087	0.950637	0.957568	0.954898	0.957023	0.954015	0.962216	0.983974	1	0.987159	0.969674
0.810259	0.811338	0.807341	0.808527	0.79253	0.747027	0.795325	0.798857	0.807714	0.80451	0.797389	0.786399	0.791136	0.796556	0.796515	0.79769	0.804246	0.817793	0.833617	0.844206	0.852505	0.857886	0.863617	0.862394	0.866248	0.86324	0.849777	0.849614	0.853235	0.854733	0.857731	0.869406	0.892612	0.913312	0.919406	0.921657	0.927659	0.931287	0.935258	0.936128	0.945961	0.955616	0.955414	0.958518	0.953737	0.954936	0.967148	0.987159	1	0.984829
0.809284	0.810856	0.807954	0.808601	0.792921	0.751095	0.796101	0.799276	0.808274	0.805002	0.796212	0.785286	0.790047	0.797084	0.795734	0.79729	0.803524	0.818277	0.833593	0.845939	0.851849	0.856918	0.863581	0.864271	0.866493	0.863998	0.850815	0.851364	0.854263	0.855336	0.859241	0.871918	0.894832	0.915273	0.920853	0.923684	0.929574	0.933972	0.938421	0.93987	0.948423	0.958085	0.957846	0.960257	0.954687	0.953517	0.960048	0.969674	0.984829	1
0.80518	0.806638	0.803909	0.803243	0.788066	0.746405	0.792841	0.798283	0.806858	0.803731	0.795226	0.783515	0.788738	0.793931	0.791224	0.793022	0.80005	0.814795	0.829292	0.841644	0.847754	0.852758	0.860213	0.864078	0.866157	0.863455	0.851108	0.850949	0.853647	0.852001	0.855455	0.868146	0.891938	0.911918	0.918237	0.920631	0.926495	0.929859	0.933972	0.936186	0.944707	0.954204	0.954933	0.955964	0.950602	0.949201	0.953298	0.959109	0.965943	0.985877
0.805058	0.807628	0.802691	0.800425	0.783401	0.740148	0.790516	0.79909	0.807852	0.805723	0.798234	0.787803	0.792371	0.793306	0.790167	0.792255	0.798916	0.816326	0.829563	0.840554	0.84859	0.851294	0.859138	0.868408	0.87314	0.869006	0.858388	0.858184	0.857015	0.851647	0.852853	0.864995	0.889463	0.908633	0.913936	0.916591	0.922371	0.92166	0.924579	0.928779	0.938983	0.949591	0.952117	0.953306	0.949263	0.950335	0.95162	0.955342	0.95715	0.96583
0.811241	0.81495	0.810993	0.807553	0.790515	0.74861	0.798388	0.806852	0.81576	0.813826	0.805558	0.795951	0.799427	0.800728	0.79866	0.799654	0.80487	0.824135	0.837023	0.846664	0.855178	0.857758	0.865876	0.874439	0.879524	0.875058	0.865862	0.866412	0.864713	0.858592	0.859552	0.870737	0.894453	0.9126	0.916031	0.919637	0.92509	0.923379	0.9272	0.931351	0.940641	0.950407	0.951379	0.953261	0.951235	0.953725	0.953262	0.953636	0.953691	0.956333
0.832275	0.836323	0.834073	0.83285	0.815103	0.771943	0.821106	0.828283	0.836787	0.834473	0.825671	0.815211	0.819446	0.825108	0.823276	0.823627	0.827031	0.845843	0.858987	0.867873	0.8743	0.878738	0.885464	0.889903	0.893143	0.890737	0.880369	0.881559	0.882908	0.880367	0.881267	0.89179	0.912643	0.929459	0.933517	0.936945	0.94128	0.941562	0.943906	0.943666	0.952231	0.960498	0.957027	0.957022	0.953477	0.954975	0.957826	0.959256	0.958777	0.960431
0.855658	0.85835	0.857435	0.856973	0.839564	0.794077	0.844494	0.849996	0.85843	0.857496	0.849984	0.839363	0.843975	0.848136	0.846706	0.845978	0.849547	0.86682	0.880874	0.889489	0.894377	0.896815	0.902949	0.905277	0.909753	0.908759	0.899164	0.898278	0.900274	0.898588	0.900369	0.908925	0.927499	0.940254	0.942703	0.945852	0.949261	0.949379	0.948879	0.946098	0.954272	0.960433	0.954034	0.953763	0.948763	0.951688	0.958491	0.960395	0.958065	0.958407
0.873712	0.877367	0.874975	0.873481	0.856329	0.811001	0.862483	0.868799	0.876681	0.877493	0.870592	0.86059	0.864577	0.866468	0.864599	0.863805	0.868	0.885	0.896725	0.904739	0.908661	0.910059	0.916932	0.920854	0.925232	0.924189	0.915612	0.915206	0.915497	0.913455	0.914132	0.92146	0.936845	0.945369	0.946217	0.948884	0.950214	0.948798	0.946698	0.943645	0.952403	0.957035	0.948101	0.947035	0.941109	0.945532	0.953309	0.954133	0.950623	0.950664
0.890325	0.891866	0.890155	0.887494	0.871675	0.823827	0.876601	0.882913	0.89157	0.890967	0.884819	0.875132	0.879524	0.880956	0.880176	0.878814	0.881745	0.898319	0.909231	0.915506	0.919477	0.920829	0.928369	0.929514	0.933481	0.933014	0.924195	0.924294	0.926071	0.925586	0.92678	0.932623	0.944213	0.948686	0.948167	0.951259	0.953486	0.951771	0.947542	0.943275	0.951031	0.95287	0.941728	0.938104	0.932645	0.938667	0.949221	0.94797	0.943658	0.943002
0.896452	0.897687	0.895087	0.893603	0.878422	0.833531	0.884359	0.890382	0.897414	0.896438	0.890047	0.882236	0.88782	0.889802	0.888318	0.887748	0.889397	0.905104	0.916018	0.922398	0.925354	0.925922	0.932338	0.933238	0.936713	0.937915	0.928298	0.927121	0.929532	0.930728	0.931408	0.938417	0.948753	0.9522	0.950506	0.953198	0.952846	0.951408	0.947813	0.941979	0.947225	0.947662	0.935341	0.933165	0.928613	0.934846	0.945075	0.942932	0.938918	0.938331
0.899223	0.899329	0.89695	0.893132	0.880628	0.835187	0.887957	0.893949	0.902295	0.900992	0.896506	0.888505	0.894907	0.8942	0.893427	0.891541	0.892646	0.908828	0.919665	0.92494	0.929066	0.92823	0.93495	0.936834	0.941819	0.941297	0.933687	0.932692	0.933817	0.931468	0.933307	0.940132	0.949433	0.951973	0.950075	0.95119	0.949684	0.945904	0.943321	0.936991	0.94297	0.944175	0.932716	0.928936	0.923582	0.930462	0.93897	0.934631	0.931526	0.932684
0.906569	0.908801	0.904566	0.901856	0.886075	0.84076	0.894322	0.902024	0.908532	0.907171	0.903217	0.895818	0.901189	0.901146	0.899797	0.89787	0.896597	0.914154	0.92472	0.930266	0.934379	0.93383	0.939539	0.941183	0.946178	0.946415	0.939376	0.939929	0.938677	0.937534	0.937962	0.942901	0.950197	0.95216	0.950029	0.951849	0.950553	0.94565	0.93984	0.932306	0.938652	0.941099	0.929551	0.924648	0.918043	0.923959	0.932876	0.931385	0.927217	0.926192
0.908743	0.909411	0.907242	0.903933	0.88856	0.842144	0.895015	0.901551	0.910261	0.908011	0.902737	0.893512	0.900156	0.900767	0.899978	0.896571	0.895594	0.913352	0.925111	0.93079	0.935436	0.936242	0.940921	0.939735	0.944137	0.94487	0.937833	0.938483	0.939175	0.939393	0.940719	0.944183	0.949488	0.950163	0.9495	0.952236	0.951319	0.946324	0.940852	0.933754	0.939381	0.938979	0.926399	0.922503	0.916032	0.921189	0.931682	0.93188	0.928503	0.927067
0.901078	0.903607	0.901287	0.899411	0.881775	0.838095	0.888993	0.895484	0.904224	0.90368	0.897938	0.889706	0.895739	0.89583	0.89233	0.890331	0.889524	0.907078	0.918674	0.925322	0.929532	0.930011	0.933641	0.935059	0.940154	0.941969	0.93358	0.935296	0.936186	0.936769	0.935943	0.939253	0.945244	0.94681	0.945036	0.948428	0.949265	0.944625	0.938773	0.930559	0.93709	0.938949	0.927905	0.92406	0.916979	0.920701	0.929767	0.929833	0.927152	0.926624
0.900937	0.901292	0.900195	0.8988	0.883078	0.835717	0.886938	0.893536	0.902015	0.90053	0.895842	0.886934	0.893285	0.893281	0.891821	0.889043	0.889829	0.905828	0.918966	0.924268	0.927691	0.928379	0.933273	0.932734	0.93717	0.938814	0.93121	0.932999	0.934833	0.935666	0.934746	0.937726	0.947294	0.949534	0.947348	0.949947	0.950643	0.946962	0.942016	0.932615	0.938616	0.941293	0.930628	0.926551	0.919434	0.92298	0.93341	0.932245	0.929449	0.928332
0.901211	0.903459	0.900765	0.900104	0.881814	0.835649	0.886127	0.894066	0.900512	0.900471	0.894278	0.885471	0.892371	0.894541	0.890997	0.88974	0.888498	0.90627	0.920108	0.926321	0.928015	0.928497	0.933372	0.932459	0.936556	0.939081	0.929092	0.931035	0.933313	0.935546	0.935173	0.938839	0.94569	0.947222	0.945183	0.949268	0.950539	0.949079	0.943483	0.932519	0.937724	0.940481	0.929287	0.924953	0.918033	0.922636	0.932301	0.931032	0.928308	0.92873
0.903663	0.904458	0.902528	0.900261	0.885004	0.837197	0.890214	0.896831	0.904217	0.903508	0.898902	0.889945	0.896606	0.896993	0.894422	0.892354	0.891476	0.909285	0.92249	0.927525	0.930289	0.930745	0.937277	0.936668	0.940433	0.940494	0.932659	0.933927	0.937126	0.936429	0.936161	0.9392	0.945572	0.947403	0.946905	0.950283	0.950966	0.947999	0.942195	0.931505	0.937106	0.939218	0.927856	0.924252	0.91867	0.923028	0.933114	0.930431	0.927057	0.927238
0.901442	0.90409	0.9025	0.900804	0.883403	0.835743	0.88728	0.895175	0.901913	0.901116	0.895838	0.887369	0.892929	0.894707	0.892309	0.890599	0.887682	0.905694	0.919813	0.927168	0.929456	0.931341	0.936507	0.934348	0.937197	0.937517	0.92899	0.930864	0.932943	0.933601	0.934457	0.938517	0.944562	0.947175	0.947166	0.951802	0.952379	0.950113	0.944309	0.933383	0.937994	0.940862	0.926878	0.923147	0.918158	0.924062	0.934707	0.93156	0.926446	0.927061
0.900531	0.899831	0.89992	0.898603	0.883129	0.832522	0.885577	0.891346	0.899665	0.896081	0.890228	0.880358	0.888706	0.89176	0.88961	0.886785	0.88532	0.901943	0.917425	0.923075	0.926223	0.930079	0.933722	0.927512	0.930296	0.931577	0.922987	0.924117	0.92896	0.93075	0.933393	0.938147	0.944932	0.946859	0.946552	0.948859	0.949582	0.950042	0.945085	0.934431	0.938005	0.939142	0.926468	0.923091	0.916571	0.920705	0.932588	0.932157	0.926734	0.925637
0.895215	0.894902	0.893332	0.894518	0.877628	0.829481	0.879184	0.886508	0.894152	0.892247	0.884554	0.874712	0.880914	0.887233	0.884097	0.883365	0.881235	0.897792	0.912778	0.918456	0.920249	0.924583	0.926547	0.918952	0.922252	0.926905	0.916188	0.917068	0.921917	0.926773	0.92985	0.934568	0.940375	0.942443	0.942415	0.945439	0.946678	0.948695	0.942461	0.932211	0.935385	0.936197	0.922739	0.919602	0.912789	0.914766	0.926321	0.927735	0.924005	0.924935
0.897157	0.895966	0.895417	0.894453	0.877491	0.827959	0.878416	0.886214	0.894768	0.892389	0.886858	0.876212	0.881056	0.884935	0.884408	0.882309	0.881127	0.897659	0.913563	0.91719	0.918452	0.921325	0.924909	0.918955	0.922405	0.926995	0.917936	0.918481	0.922964	0.926665	0.928046	0.931854	0.938813	0.939264	0.937682	0.94095	0.943869	0.94473	0.938546	0.927658	0.931874	0.932872	0.92058	0.917753	0.910495	0.913322	0.925903	0.926408	0.923452	0.924735
0.892848	0.89278	0.888837	0.889863	0.871658	0.821499	0.872131	0.880849	0.889167	0.887121	0.879338	0.868822	0.874357	0.879565	0.877102	0.87526	0.873935	0.892092	0.908542	0.912859	0.913246	0.917522	0.921521	0.915557	0.919271	0.922803	0.911198	0.911598	0.917038	0.922244	0.92334	0.928089	0.936417	0.939582	0.938504	0.941165	0.944246	0.946405	0.939532	0.928658	0.932565	0.936721	0.926137	0.923809	0.915856	0.918535	0.931955	0.932152	0.929282	0.929908
0.883966	0.883193	0.879737	0.880119	0.863363	0.814401	0.865001	0.870392	0.879235	0.876552	0.869751	0.857939	0.863724	0.869571	0.867219	0.865017	0.865525	0.882561	0.8997	0.904807	0.907337	0.912319	0.914455	0.905764	0.909889	0.91389	0.90197	0.902733	0.90988	0.915076	0.917237	0.921227	0.931286	0.936472	0.937457	0.939767	0.943035	0.945437	0.939805	0.928438	0.932682	0.93706	0.926605	0.925375	0.917835	0.918805	0.931502	0.933364	0.931643	0.930665
0.880611	0.879476	0.875331	0.876323	0.858224	0.807779	0.857752	0.865093	0.873014	0.871859	0.864266	0.854636	0.86081	0.86714	0.862477	0.85955	0.860061	0.878309	0.895992	0.902661	0.903136	0.907476	0.910105	0.903981	0.907533	0.911861	0.90088	0.901835	0.906765	0.911671	0.912586	0.916834	0.926356	0.932655	0.934678	0.93853	0.942263	0.94434	0.939862	0.928777	0.931992	0.936318	0.925441	0.92501	0.919694	0.921038	0.932016	0.934746	0.932245	0.931486
0.874096	0.872893	0.871155	0.870391	0.853197	0.802405	0.852377	0.857842	0.867362	0.866149	0.861252	0.85004	0.85725	0.861356	0.857406	0.854943	0.8577	0.874849	0.891311	0.897103	0.899495	0.903237	0.907704	0.902397	0.906292	0.909395	0.900473	0.900813	0.904692	0.907299	0.908616	0.912378	0.923299	0.930726	0.933625	0.936269	0.939889	0.940424	0.936325	0.926242	0.931858	0.937748	0.929851	0.927934	0.920298	0.922572	0.934682	0.93713	0.935118	0.934082
0.872579	0.873492	0.870585	0.871918	0.85156	0.800491	0.850118	0.859296	0.86872	0.866405	0.86109	0.850991	0.857171	0.861516	0.858777	0.856265	0.857655	0.873811	0.890589	0.897909	0.899568	0.902736	0.906337	0.90139	0.905401	0.90934	0.89889	0.899292	0.903847	0.906606	0.907517	0.912886	0.923743	0.929045	0.930368	0.933622	0.935738	0.937417	0.934083	0.924341	0.928435	0.932815	0.926097	0.925907	0.917327	0.920237	0.932283	0.932653	0.929846	0.929761
0.867239	0.86498	0.86431	0.865516	0.84827	0.797278	0.845601	0.85232	0.862167	0.8579	0.852359	0.842036	0.849671	0.854465	0.853818	0.851646	0.852167	0.867299	0.884141	0.890422	0.892296	0.894434	0.899194	0.891837	0.895279	0.899093	0.889229	0.889987	0.89778	0.902397	0.904553	0.908258	0.919134	0.922963	0.924343	0.926871	0.931062	0.933981	0.931225	0.920222	0.924145	0.927584	0.92161	0.922708	0.915823	0.916045	0.927011	0.927437	0.926232	0.926839
0.861635	0.859831	0.857029	0.859145	0.839655	0.790318	0.840269	0.848876	0.85694	0.853438	0.84688	0.8381	0.845647	0.850882	0.848757	0.846728	0.847582	0.864933	0.881041	0.886924	0.887788	0.891254	0.894914	0.888273	0.891383	0.896217	0.886456	0.888454	0.894151	0.89947	0.899958	0.905805	0.916791	0.923353	0.923949	0.926242	0.928307	0.93125	0.928216	0.916891	0.920581	0.925359	0.918431	0.919699	0.914617	0.914601	0.924206	0.92608	0.925343	0.926126
0.85459	0.852028	0.849422	0.849782	0.832062	0.781209	0.832325	0.839417	0.848619	0.845346	0.837648	0.827331	0.836773	0.842877	0.840933	0.838974	0.840169	0.856814	0.872248	0.877876	0.878015	0.881259	0.886039	0.878806	0.881853	0.888282	0.880158	0.881709	0.887646	0.892101	0.89239	0.897754	0.90961	0.914784	0.915592	0.917864	0.921059	0.923322	0.919728	0.909183	0.914267	0.919329	0.912852	0.913164	0.90887	0.909726	0.919825	0.922879	0.92367	0.921868
0.847619	0.848124	0.842032	0.842222	0.821808	0.77458	0.823737	0.833021	0.841838	0.838615	0.8323	0.823292	0.829606	0.833554	0.830992	0.828994	0.830294	0.850692	0.866906	0.873554	0.872062	0.874334	0.879507	0.875589	0.879382	0.885809	0.876102	0.877337	0.882515	0.886975	0.885517	0.891735	0.902171	0.907461	0.907587	0.910773	0.914943	0.918087	0.914898	0.906164	0.910495	0.915166	0.908268	0.910105	0.906836	0.909505	0.918955	0.921827	0.921873	0.921023
0.846652	0.845468	0.840613	0.838635	0.822054	0.774813	0.823914	0.832139	0.842105	0.838739	0.835045	0.824744	0.831732	0.831974	0.830212	0.828491	0.83032	0.849035	0.864861	0.870589	0.872179	0.872546	0.878684	0.877715	0.884774	0.889039	0.880297	0.880177	0.884654	0.88462	0.883464	0.888663	0.899241	0.904933	0.905422	0.908294	0.912424	0.911362	0.908596	0.900659	0.905952	0.910119	0.90463	0.908063	0.905346	0.906098	0.91405	0.916521	0.917779	0.916468
0.844963	0.844866	0.839336	0.837564	0.81999	0.774385	0.821882	0.829854	0.838866	0.836652	0.831738	0.822597	0.828739	0.831825	0.827813	0.826095	0.825807	0.843368	0.862092	0.869292	0.870589	0.872478	0.876263	0.873129	0.879272	0.88544	0.87669	0.87654	0.879848	0.882586	0.881725	0.886669	0.896852	0.903202	0.904098	0.908183	0.911186	0.910974	0.90709	0.898898	0.904859	0.910667	0.904601	0.909663	0.906733	0.905723	0.912828	0.914942	0.915924	0.916217
0.844733	0.843325	0.840688	0.838286	0.821065	0.772688	0.821922	0.827278	0.837198	0.835745	0.832816	0.822604	0.829582	0.831592	0.828678	0.824413	0.823444	0.842938	0.862188	0.866915	0.870852	0.871742	0.875051	0.868952	0.874608	0.881753	0.875324	0.875108	0.880082	0.88293	0.882054	0.886811	0.898445	0.901712	0.901303	0.904083	0.906908	0.906666	0.902008	0.893725	0.898692	0.900717	0.893822	0.899979	0.899059	0.899674	0.907467	0.908485	0.908947	0.90582
0.839951	0.841149	0.837331	0.837781	0.817614	0.76896	0.816319	0.824027	0.831504	0.830698	0.825538	0.816833	0.824771	0.828874	0.823553	0.820061	0.817724	0.838362	0.857085	0.863851	0.865221	0.867828	0.86957	0.863516	0.868103	0.87713	0.868657	0.870223	0.875131	0.87891	0.878369	0.882808	0.892964	0.896682	0.894954	0.897468	0.900229	0.903128	0.89825	0.890065	0.894315	0.897288	0.888992	0.89374	0.891655	0.894211	0.902722	0.906453	0.906415	0.903352
0.845893	0.843063	0.842549	0.842076	0.821447	0.7703	0.822343	0.826838	0.836019	0.834325	0.833178	0.822795	0.831325	0.833969	0.828865	0.82294	0.821695	0.84142	0.86108	0.86539	0.867865	0.869382	0.873108	0.865967	0.8721	0.878303	0.8727	0.873674	0.877511	0.880122	0.879625	0.881625	0.889968	0.891039	0.889975	0.891398	0.895167	0.896541	0.891789	0.882525	0.887504	0.889615	0.88131	0.88459	0.883157	0.885571	0.893575	0.896259	0.897102	0.893173
0.836077	0.838468	0.834732	0.835538	0.81275	0.763146	0.814807	0.823002	0.830091	0.830857	0.826909	0.819117	0.827472	0.828918	0.82214	0.815601	0.814694	0.836856	0.854896	0.85908	0.860886	0.860982	0.86458	0.862946	0.868437	0.873047	0.866489	0.870256	0.870803	0.870503	0.869837	0.874322	0.880959	0.882475	0.88014	0.881735	0.88123	0.879569	0.874809	0.867515	0.873706	0.875816	0.867668	0.870366	0.868989	0.871974	0.877871	0.880834	0.881809	0.879837
0.832091	0.828697	0.825618	0.824045	0.805541	0.755935	0.80897	0.815523	0.825701	0.822177	0.81996	0.812691	0.822088	0.821662	0.817678	0.810625	0.811365	0.83037	0.847707	0.85088	0.851532	0.850219	0.856468	0.856232	0.862925	0.866151	0.859793	0.861103	0.861633	0.861954	0.862768	0.867977	0.874197	0.873247	0.86953	0.869428	0.871287	0.870563	0.865234	0.854819	0.859729	0.861834	0.853957	0.857585	0.860312	0.864035	0.868184	0.869069	0.870653	0.868622
0.824477	0.823654	0.818098	0.8166	0.793641	0.745939	0.793999	0.804584	0.814012	0.813028	0.803988	0.795983	0.803668	0.812127	0.806452	0.803873	0.80517	0.822762	0.836213	0.840154	0.836983	0.838874	0.844335	0.840912	0.845297	0.852292	0.841794	0.844184	0.845584	0.850404	0.849816	0.858645	0.864931	0.864157	0.860733	0.861761	0.862652	0.864288	0.858895	0.851241	0.854456	0.856648	0.847374	0.850362	0.850253	0.852143	0.858188	0.859104	0.859732	0.860985
0.819171	0.814637	0.811265	0.808934	0.788751	0.739198	0.788074	0.796204	0.806799	0.799536	0.793077	0.781807	0.796062	0.801345	0.798746	0.792711	0.792981	0.811162	0.827875	0.832083	0.828162	0.828835	0.83567	0.829442	0.833916	0.84002	0.833527	0.836235	0.842009	0.843936	0.843448	0.846488	0.852998	0.85229	0.851275	0.852937	0.85421	0.85532	0.85264	0.844147	0.846838	0.848632	0.841918	0.844603	0.843069	0.843756	0.850837	0.850318	0.851766	0.852719
0.814492	0.814576	0.805009	0.801854	0.775952	0.731405	0.783463	0.792593	0.800564	0.797278	0.79317	0.786271	0.796627	0.798019	0.789968	0.785894	0.784429	0.806979	0.823008	0.828217	0.824962	0.823999	0.829285	0.831459	0.836315	0.84303	0.837031	0.84143	0.841228	0.841303	0.838404	0.84213	0.844965	0.843017	0.838983	0.842259	0.842808	0.842131	0.83606	0.827428	0.831554	0.834304	0.826268	0.829995	0.832139	0.834795	0.839104	0.839227	0.840765	0.841895
0.802446	0.798932	0.79441	0.789409	0.764913	0.716429	0.769467	0.776882	0.78835	0.786549	0.786996	0.776553	0.786749	0.784436	0.777196	0.769222	0.769502	0.793106	0.812666	0.816589	0.814774	0.810217	0.815622	0.81718	0.824292	0.828508	0.826436	0.828836	0.829832	0.826521	0.822848	0.825186	0.831096	0.826857	0.82576	0.82695	0.826938	0.82504	0.818277	0.808641	0.81648	0.820218	0.815641	0.817971	0.818771	0.821385	0.824554	0.824182	0.828881	0.82704
0.791415	0.794674	0.788712	0.787736	0.758486	0.711021	0.760954	0.77401	0.780863	0.781183	0.778968	0.772669	0.779796	0.780139	0.773075	0.767662	0.766362	0.789818	0.806408	0.810683	0.807922	0.805233	0.807547	0.808554	0.813604	0.822898	0.819751	0.825239	0.823449	0.822978	0.817599	0.819557	0.822797	0.820379	0.817316	0.819517	0.820869	0.821475	0.81214	0.799263	0.804926	0.80974	0.804693	0.807084	0.804993	0.804738	0.810316	0.81312	0.814635	0.816189
0.781695	0.78129	0.781734	0.780108	0.756732	0.705775	0.756716	0.761377	0.770592	0.766861	0.766111	0.757436	0.770055	0.767544	0.762526	0.756037	0.756967	0.776749	0.795082	0.799861	0.798608	0.797609	0.801941	0.794036	0.800019	0.804036	0.802584	0.808303	0.813703	0.813897	0.812163	0.811643	0.815074	0.809192	0.807282	0.808602	0.812477	0.811805	0.807651	0.796488	0.801937	0.805	0.798895	0.801861	0.800978	0.803658	0.809308	0.809491	0.811661	0.809684
0.770726	0.773578	0.769583	0.774079	0.746354	0.698338	0.747888	0.755527	0.76349	0.760854	0.757257	0.751151	0.76257	0.762	0.753591	0.748231	0.751067	0.769865	0.786111	0.79377	0.79021	0.789458	0.792927	0.79227	0.796803	0.804299	0.798819	0.805312	0.805451	0.806036	0.80405	0.808788	0.811945	0.808989	0.80569	0.809806	0.811433	0.81147	0.806062	0.796313	0.800823	0.804466	0.798341	0.8012	0.801279	0.80413	0.808739	0.80967	0.812696	0.813896
0.759063	0.75567	0.755514	0.75555	0.731504	0.68039	0.734491	0.738625	0.749502	0.744773	0.740795	0.732255	0.746279	0.745069	0.741006	0.73205	0.731992	0.751681	0.771363	0.773921	0.773075	0.771631	0.777456	0.77527	0.782916	0.787746	0.783506	0.787781	0.788788	0.78679	0.786758	0.790844	0.79699	0.791751	0.789526	0.789697	0.794417	0.794755	0.792101	0.783182	0.788559	0.78916	0.78455	0.789644	0.791694	0.794173	0.801897	0.802823	0.803759	0.80101
0.751243	0.750653	0.743334	0.746266	0.720948	0.674476	0.724061	0.733631	0.739804	0.73754	0.730281	0.723038	0.735084	0.739453	0.731007	0.724485	0.724138	0.745774	0.763164	0.768968	0.765258	0.76588	0.771988	0.771529	0.779161	0.784794	0.77674	0.779095	0.777756	0.778921	0.77874	0.784176	0.789306	0.790592	0.785911	0.788154	0.789974	0.791889	0.789463	0.78275	0.785953	0.78986	0.786822	0.790114	0.791415	0.794835	0.797982	0.800547	0.802508	0.803158
[truncated: 44 more columns]

## Sheet: 300mT
1	0.982273	0.975656	0.972319	0.960087	0.936225	0.965117	0.96832	0.969558	0.96833	0.96962	0.967237	0.968365	0.967473	0.964687	0.961475	0.959882	0.964375	0.966146	0.96646	0.965454	0.965541	0.96401	0.962571	0.963478	0.96435	0.962533	0.964701	0.963332	0.959798	0.954675	0.946752	0.940049	0.932063	0.923949	0.919124	0.916522	0.916758	0.913611	0.903964	0.911189	0.921267	0.914124	0.906091	0.892606	0.865209	0.85469	0.843227	0.834365	0.837989
0.982273	1	0.98392	0.976538	0.959089	0.934297	0.961992	0.965358	0.964554	0.96337	0.965443	0.965514	0.964957	0.963459	0.962507	0.95908	0.95623	0.962254	0.963551	0.965571	0.964901	0.965376	0.962726	0.962711	0.963147	0.963191	0.960486	0.964104	0.960243	0.957708	0.952636	0.94455	0.937317	0.930772	0.921431	0.9171	0.913424	0.912951	0.908944	0.90019	0.907792	0.918126	0.908607	0.900828	0.888794	0.86327	0.853304	0.842272	0.833072	0.835102
0.975656	0.98392	1	0.983937	0.962441	0.934517	0.962062	0.964375	0.96424	0.961582	0.963192	0.964287	0.965285	0.963002	0.962849	0.959213	0.955896	0.961207	0.96362	0.965432	0.966317	0.966174	0.965085	0.963659	0.964624	0.963544	0.960998	0.963704	0.96114	0.958057	0.953726	0.944803	0.938317	0.93134	0.923063	0.918991	0.915481	0.912646	0.908812	0.900749	0.908105	0.918675	0.910172	0.901923	0.889745	0.864498	0.855978	0.845251	0.835822	0.835814
0.972319	0.976538	0.983937	1	0.975322	0.946732	0.966403	0.967065	0.966279	0.965275	0.966385	0.969037	0.969159	0.966299	0.963601	0.961149	0.95789	0.964324	0.964917	0.967258	0.965563	0.966407	0.965096	0.964851	0.963193	0.964278	0.960436	0.963233	0.960971	0.958451	0.954001	0.945201	0.938408	0.931511	0.921799	0.918241	0.914227	0.913601	0.910003	0.901618	0.908213	0.919432	0.912288	0.903607	0.887524	0.860577	0.85091	0.840077	0.830318	0.833883
0.960087	0.959089	0.962441	0.975322	1	0.981001	0.976463	0.964848	0.961882	0.960486	0.963015	0.965563	0.964077	0.963578	0.963191	0.960681	0.957902	0.961043	0.959608	0.959411	0.959141	0.959068	0.959717	0.958632	0.95523	0.955579	0.953129	0.953445	0.953381	0.952211	0.949417	0.938729	0.928754	0.920459	0.911371	0.905959	0.900397	0.899321	0.89759	0.891451	0.898407	0.905691	0.898278	0.88915	0.871608	0.842025	0.832422	0.819867	0.809799	0.814245
0.936225	0.934297	0.934517	0.946732	0.981001	1	0.974833	0.952011	0.945205	0.943037	0.945264	0.947671	0.943102	0.945094	0.948634	0.947832	0.942354	0.944377	0.940065	0.938982	0.939509	0.940212	0.940098	0.941188	0.935714	0.936615	0.934751	0.93431	0.934611	0.935501	0.932174	0.921225	0.908965	0.900286	0.890745	0.885341	0.880225	0.879703	0.877926	0.872976	0.879157	0.884032	0.875701	0.867454	0.849205	0.820248	0.809916	0.796729	0.786043	0.790093
0.965117	0.961992	0.962062	0.966403	0.976463	0.974833	1	0.984747	0.975911	0.96913	0.967831	0.968631	0.968389	0.968089	0.969865	0.967026	0.962989	0.965703	0.963791	0.963196	0.962988	0.961553	0.962798	0.963175	0.960705	0.960851	0.959107	0.959983	0.959873	0.958539	0.953837	0.944025	0.934365	0.925389	0.916069	0.909213	0.904307	0.904005	0.903167	0.896354	0.903047	0.910804	0.90335	0.894776	0.876948	0.847957	0.8374	0.825105	0.814539	0.816894
0.96832	0.965358	0.964375	0.967065	0.964848	0.952011	0.984747	1	0.987133	0.975577	0.971712	0.970492	0.970116	0.969306	0.968661	0.967588	0.96461	0.967814	0.964814	0.963923	0.963368	0.963101	0.963798	0.964902	0.961895	0.962583	0.960758	0.961827	0.961336	0.959993	0.954727	0.944481	0.936131	0.927515	0.917252	0.911566	0.906526	0.907266	0.905446	0.898408	0.905059	0.913837	0.9055	0.897476	0.880798	0.852308	0.840763	0.827734	0.816511	0.820502
0.969558	0.964554	0.96424	0.966279	0.961882	0.945205	0.975911	0.987133	1	0.985918	0.977599	0.972532	0.97259	0.970469	0.969383	0.967368	0.963738	0.9681	0.966836	0.964789	0.962387	0.962287	0.963771	0.964723	0.962024	0.96384	0.962198	0.961628	0.962044	0.960934	0.956856	0.946734	0.938222	0.928911	0.919009	0.91278	0.908552	0.909748	0.909273	0.90167	0.908417	0.916515	0.908991	0.900084	0.88366	0.85321	0.841166	0.827693	0.817495	0.822497
0.96833	0.96337	0.961582	0.965275	0.960486	0.943037	0.96913	0.975577	0.985918	1	0.9859	0.97633	0.972775	0.970938	0.969433	0.967688	0.965135	0.969848	0.968561	0.966997	0.962605	0.962054	0.962833	0.964713	0.963255	0.964812	0.962151	0.963028	0.964039	0.962556	0.957459	0.94834	0.939394	0.93003	0.921106	0.91548	0.909527	0.912766	0.912718	0.903689	0.909872	0.917999	0.910556	0.902996	0.885847	0.853517	0.840449	0.827763	0.818038	0.824142
0.96962	0.965443	0.963192	0.966385	0.963015	0.945264	0.967831	0.971712	0.977599	0.9859	1	0.987304	0.977463	0.973142	0.971052	0.968646	0.96646	0.969895	0.968934	0.968234	0.966498	0.964609	0.964439	0.965349	0.964769	0.965161	0.963635	0.964281	0.964434	0.96263	0.958388	0.947276	0.938403	0.929258	0.920842	0.914357	0.908221	0.911584	0.912017	0.902713	0.909472	0.916503	0.908559	0.900972	0.884661	0.853528	0.8417	0.828148	0.818585	0.823841
0.967237	0.965514	0.964287	0.969037	0.965563	0.947671	0.968631	0.970492	0.972532	0.97633	0.987304	1	0.98516	0.974377	0.970608	0.969687	0.966636	0.970375	0.969712	0.97064	0.968552	0.965478	0.965247	0.966092	0.966126	0.96619	0.963581	0.963867	0.964382	0.963149	0.95896	0.948242	0.939741	0.932019	0.922792	0.915462	0.90915	0.91242	0.912006	0.903886	0.9102	0.917541	0.908737	0.900945	0.886091	0.856367	0.846132	0.832981	0.822547	0.828041
0.968365	0.964957	0.965285	0.969159	0.964077	0.943102	0.968389	0.970116	0.97259	0.972775	0.977463	0.98516	1	0.986699	0.976155	0.97091	0.966521	0.969118	0.968971	0.968742	0.967813	0.963696	0.963277	0.963351	0.964364	0.963676	0.960898	0.961866	0.963202	0.962472	0.959276	0.949572	0.941868	0.932598	0.923192	0.916273	0.910605	0.915598	0.916933	0.907265	0.912885	0.921139	0.915367	0.906714	0.888944	0.856438	0.846028	0.835144	0.826744	0.834023
0.967473	0.963459	0.963002	0.966299	0.963578	0.945094	0.968089	0.969306	0.970469	0.970938	0.973142	0.974377	0.986699	1	0.986274	0.97482	0.967352	0.968224	0.967188	0.967655	0.967669	0.964484	0.963271	0.963437	0.962617	0.962799	0.95964	0.960696	0.961277	0.961005	0.958481	0.950347	0.941833	0.93218	0.923378	0.917597	0.912149	0.916493	0.9171	0.908454	0.913314	0.920775	0.915212	0.907585	0.88981	0.858269	0.848788	0.837939	0.828987	0.836193
0.964687	0.962507	0.962849	0.963601	0.963191	0.948634	0.969865	0.968661	0.969383	0.969433	0.971052	0.970608	0.976155	0.986274	1	0.986773	0.974734	0.971734	0.969663	0.969672	0.97066	0.967649	0.966217	0.965605	0.964399	0.96428	0.962748	0.962907	0.96314	0.96269	0.960912	0.953576	0.944733	0.935351	0.925898	0.919434	0.914572	0.916794	0.91658	0.909124	0.91557	0.921761	0.914615	0.906968	0.891551	0.862662	0.852886	0.842284	0.832349	0.83516
0.961475	0.95908	0.959213	0.961149	0.960681	0.947832	0.967026	0.967588	0.967368	0.967688	0.968646	0.969687	0.97091	0.97482	0.986773	1	0.986046	0.977657	0.971355	0.970515	0.969829	0.966975	0.965757	0.966736	0.96532	0.965197	0.963456	0.963098	0.963645	0.964224	0.962303	0.956051	0.948308	0.939244	0.930256	0.923591	0.917781	0.921028	0.919661	0.912441	0.917678	0.923053	0.91684	0.910267	0.895449	0.866554	0.856477	0.84595	0.835916	0.838716
0.959882	0.95623	0.955896	0.95789	0.957902	0.942354	0.962989	0.96461	0.963738	0.965135	0.96646	0.966636	0.966521	0.967352	0.974734	0.986046	1	0.986337	0.97401	0.970044	0.968786	0.966688	0.966132	0.967072	0.967055	0.966533	0.965268	0.9648	0.965712	0.965826	0.96424	0.958679	0.953424	0.944685	0.936867	0.93044	0.924708	0.926591	0.925371	0.919673	0.925001	0.929247	0.923436	0.918364	0.903664	0.875185	0.866076	0.855683	0.846747	0.849386
0.964375	0.962254	0.961207	0.964324	0.961043	0.944377	0.965703	0.967814	0.9681	0.969848	0.969895	0.970375	0.969118	0.968224	0.971734	0.977657	0.986337	1	0.987505	0.980457	0.974477	0.971865	0.971151	0.97307	0.972666	0.973781	0.972108	0.972351	0.972129	0.971971	0.968964	0.962853	0.956688	0.949855	0.942364	0.936377	0.931233	0.932642	0.930612	0.924912	0.930282	0.936457	0.92895	0.924661	0.911804	0.884265	0.87465	0.863852	0.854296	0.857425
0.966146	0.963551	0.96362	0.964917	0.959608	0.940065	0.963791	0.964814	0.966836	0.968561	0.968934	0.969712	0.968971	0.967188	0.969663	0.971355	0.97401	0.987505	1	0.98841	0.978793	0.9734	0.972711	0.973799	0.974854	0.974187	0.973479	0.974268	0.974103	0.972726	0.970652	0.965437	0.958821	0.952688	0.947161	0.940492	0.935912	0.936246	0.934432	0.927816	0.934082	0.940764	0.932262	0.926999	0.916614	0.890697	0.881984	0.870996	0.86172	0.864275
0.96646	0.965571	0.965432	0.967258	0.959411	0.938982	0.963196	0.963923	0.964789	0.966997	0.968234	0.97064	0.968742	0.967655	0.969672	0.970515	0.970044	0.980457	0.98841	1	0.987689	0.979003	0.975032	0.976052	0.976968	0.976645	0.974873	0.976374	0.974732	0.973668	0.972285	0.967857	0.960954	0.956154	0.949986	0.943764	0.939077	0.93948	0.937464	0.932182	0.937772	0.944258	0.934553	0.928807	0.919382	0.895717	0.887084	0.876749	0.868497	0.870191
0.965454	0.964901	0.966317	0.965563	0.959141	0.939509	0.962988	0.963368	0.962387	0.962605	0.966498	0.968552	0.967813	0.967669	0.97066	0.969829	0.968786	0.974477	0.978793	0.987689	1	0.989508	0.980935	0.978153	0.978213	0.976251	0.97493	0.975362	0.97491	0.973396	0.973575	0.969702	0.963517	0.959086	0.952145	0.946064	0.943112	0.942462	0.940451	0.9361	0.941928	0.94793	0.938678	0.932341	0.924222	0.902626	0.894581	0.885735	0.878233	0.877009
0.965541	0.965376	0.966174	0.966407	0.959068	0.940212	0.961553	0.963101	0.962287	0.962054	0.964609	0.965478	0.963696	0.964484	0.967649	0.966975	0.966688	0.971865	0.9734	0.979003	0.989508	1	0.988456	0.979989	0.977712	0.976092	0.973658	0.974062	0.973795	0.971818	0.971652	0.968987	0.962526	0.958668	0.951174	0.946515	0.942822	0.941298	0.937711	0.934372	0.93996	0.946399	0.937764	0.932311	0.92437	0.902644	0.893742	0.886187	0.87827	0.876999
0.96401	0.962726	0.965085	0.965096	0.959717	0.940098	0.962798	0.963798	0.963771	0.962833	0.964439	0.965247	0.963277	0.963271	0.966217	0.965757	0.966132	0.971151	0.972711	0.975032	0.980935	0.988456	1	0.989112	0.980987	0.977232	0.975053	0.974755	0.974441	0.972708	0.9729	0.968157	0.960645	0.956365	0.95074	0.945894	0.940893	0.937858	0.934403	0.93156	0.938366	0.944239	0.935437	0.929958	0.922483	0.901322	0.893261	0.883052	0.873997	0.872408
0.962571	0.962711	0.963659	0.964851	0.958632	0.941188	0.963175	0.964902	0.964723	0.964713	0.965349	0.966092	0.963351	0.963437	0.965605	0.966736	0.967072	0.97307	0.973799	0.976052	0.978153	0.979989	0.989112	1	0.98801	0.981422	0.977399	0.976662	0.975479	0.974983	0.975336	0.970024	0.962035	0.957185	0.95117	0.946214	0.940778	0.938749	0.935455	0.933465	0.940829	0.94612	0.93605	0.931533	0.923568	0.90244	0.895416	0.883628	0.873552	0.873262
0.963478	0.963147	0.964624	0.963193	0.95523	0.935714	0.960705	0.961895	0.962024	0.963255	0.964769	0.966126	0.964364	0.962617	0.964399	0.96532	0.967055	0.972666	0.974854	0.976968	0.978213	0.977712	0.980987	0.98801	1	0.988782	0.98183	0.979728	0.9779	0.975962	0.977119	0.972768	0.964469	0.958779	0.95365	0.947774	0.943937	0.943033	0.939984	0.936743	0.942799	0.948879	0.940295	0.936225	0.929003	0.907133	0.900481	0.88884	0.880301	0.879853
0.96435	0.963191	0.963544	0.964278	0.955579	0.936615	0.960851	0.962583	0.96384	0.964812	0.965161	0.96619	0.963676	0.962799	0.96428	0.965197	0.966533	0.973781	0.974187	0.976645	0.976251	0.976092	0.977232	0.981422	0.988782	1	0.990437	0.983383	0.979125	0.976858	0.976661	0.972204	0.964587	0.958673	0.952591	0.94838	0.945049	0.94397	0.941362	0.937068	0.942335	0.948578	0.940531	0.936669	0.927917	0.90606	0.898691	0.887825	0.879388	0.879601
0.962533	0.960486	0.960998	0.960436	0.953129	0.934751	0.959107	0.960758	0.962198	0.962151	0.963635	0.963581	0.960898	0.95964	0.962748	0.963456	0.965268	0.972108	0.973479	0.974873	0.97493	0.973658	0.975053	0.977399	0.98183	0.990437	1	0.989081	0.981316	0.976759	0.975854	0.970785	0.963812	0.958112	0.952353	0.947914	0.944497	0.941482	0.939256	0.936225	0.942584	0.948234	0.939247	0.935055	0.927294	0.90589	0.898604	0.887139	0.879048	0.878373
0.964701	0.964104	0.963704	0.963233	0.953445	0.93431	0.959983	0.961827	0.961628	0.963028	0.964281	0.963867	0.961866	0.960696	0.962907	0.963098	0.9648	0.972351	0.974268	0.976374	0.975362	0.974062	0.974755	0.976662	0.979728	0.983383	0.989081	1	0.98931	0.981153	0.97661	0.972091	0.965759	0.960523	0.954292	0.950112	0.946055	0.944464	0.94178	0.937407	0.943769	0.950233	0.941079	0.937676	0.930907	0.908889	0.900797	0.889673	0.881142	0.880998
0.963332	0.960243	0.96114	0.960971	0.953381	0.934611	0.959873	0.961336	0.962044	0.964039	0.964434	0.964382	0.963202	0.961277	0.96314	0.963645	0.965712	0.972129	0.974103	0.974732	0.97491	0.973795	0.974441	0.975479	0.9779	0.979125	0.981316	0.98931	1	0.990648	0.980853	0.974286	0.969532	0.964648	0.958822	0.954439	0.950534	0.950624	0.949175	0.944573	0.950158	0.95644	0.949266	0.945375	0.937763	0.915193	0.906369	0.895124	0.887159	0.888356
0.959798	0.957708	0.958057	0.958451	0.952211	0.935501	0.958539	0.959993	0.960934	0.962556	0.96263	0.963149	0.962472	0.961005	0.96269	0.964224	0.965826	0.971971	0.972726	0.973668	0.973396	0.971818	0.972708	0.974983	0.975962	0.976858	0.976759	0.981153	0.990648	1	0.989082	0.977972	0.970325	0.965041	0.959087	0.955031	0.950587	0.949979	0.948776	0.945556	0.950825	0.956819	0.950228	0.946169	0.937511	0.914528	0.905784	0.895113	0.886806	0.888115
0.954675	0.952636	0.953726	0.954001	0.949417	0.932174	0.953837	0.954727	0.956856	0.957459	0.958388	0.95896	0.959276	0.958481	0.960912	0.962303	0.96424	0.968964	0.970652	0.972285	0.973575	0.971652	0.9729	0.975336	0.977119	0.976661	0.975854	0.97661	0.980853	0.989082	1	0.988187	0.975199	0.967947	0.962992	0.958342	0.954511	0.952259	0.949923	0.948758	0.954708	0.958799	0.95083	0.946401	0.939237	0.918431	0.911095	0.902271	0.893839	0.893211
0.946752	0.94455	0.944803	0.945201	0.938729	0.921225	0.944025	0.944481	0.946734	0.94834	0.947276	0.948242	0.949572	0.950347	0.953576	0.956051	0.958679	0.962853	0.965437	0.967857	0.969702	0.968987	0.968157	0.970024	0.972768	0.972204	0.970785	0.972091	0.974286	0.977972	0.988187	1	0.988212	0.977748	0.9721	0.967856	0.965214	0.963949	0.960018	0.958187	0.962443	0.965554	0.959212	0.956006	0.95147	0.933641	0.927228	0.920817	0.912832	0.911114
0.940049	0.937317	0.938317	0.938408	0.928754	0.908965	0.934365	0.936131	0.938222	0.939394	0.938403	0.939741	0.941868	0.941833	0.944733	0.948308	0.953424	0.956688	0.958821	0.960954	0.963517	0.962526	0.960645	0.962035	0.964469	0.964587	0.963812	0.965759	0.969532	0.970325	0.975199	0.988212	1	0.989526	0.979077	0.972962	0.971022	0.971293	0.969149	0.96587	0.968426	0.97112	0.96777	0.96503	0.960462	0.942633	0.938235	0.933736	0.92813	0.927498
0.932063	0.930772	0.93134	0.931511	0.920459	0.900286	0.925389	0.927515	0.928911	0.93003	0.929258	0.932019	0.932598	0.93218	0.935351	0.939244	0.944685	0.949855	0.952688	0.956154	0.959086	0.958668	0.956365	0.957185	0.958779	0.958673	0.958112	0.960523	0.964648	0.965041	0.967947	0.977748	0.989526	1	0.989242	0.978699	0.973903	0.972359	0.969555	0.968349	0.970608	0.973565	0.969511	0.967702	0.965235	0.95172	0.947492	0.943254	0.936555	0.935246
0.923949	0.921431	0.923063	0.921799	0.911371	0.890745	0.916069	0.917252	0.919009	0.921106	0.920842	0.922792	0.923192	0.923378	0.925898	0.930256	0.936867	0.942364	0.947161	0.949986	0.952145	0.951174	0.95074	0.95117	0.95365	0.952591	0.952353	0.954292	0.958822	0.959087	0.962992	0.9721	0.979077	0.989242	1	0.989851	0.980122	0.974405	0.969484	0.96864	0.971369	0.974649	0.970533	0.969493	0.97045	0.959059	0.95486	0.949436	0.942674	0.941516
0.919124	0.9171	0.918991	0.918241	0.905959	0.885341	0.909213	0.911566	0.91278	0.91548	0.914357	0.915462	0.916273	0.917597	0.919434	0.923591	0.93044	0.936377	0.940492	0.943764	0.946064	0.946515	0.945894	0.946214	0.947774	0.94838	0.947914	0.950112	0.954439	0.955031	0.958342	0.967856	0.972962	0.978699	0.989851	1	0.99067	0.97968	0.971567	0.970537	0.972241	0.975458	0.972137	0.971791	0.972201	0.961597	0.957691	0.952893	0.945897	0.946402
0.916522	0.913424	0.915481	0.914227	0.900397	0.880225	0.904307	0.906526	0.908552	0.909527	0.908221	0.90915	0.910605	0.912149	0.914572	0.917781	0.924708	0.931233	0.935912	0.939077	0.943112	0.942822	0.940893	0.940778	0.943937	0.945049	0.944497	0.946055	0.950534	0.950587	0.954511	0.965214	0.971022	0.973903	0.980122	0.99067	1	0.988914	0.975997	0.972432	0.973351	0.975805	0.972657	0.972849	0.972799	0.963297	0.960937	0.956797	0.950592	0.950865
0.916758	0.912951	0.912646	0.913601	0.899321	0.879703	0.904005	0.907266	0.909748	0.912766	0.911584	0.91242	0.915598	0.916493	0.916794	0.921028	0.926591	0.932642	0.936246	0.93948	0.942462	0.941298	0.937858	0.938749	0.943033	0.94397	0.941482	0.944464	0.950624	0.949979	0.952259	0.963949	0.971293	0.972359	0.974405	0.97968	0.988914	1	0.988893	0.977347	0.973893	0.975363	0.974426	0.975358	0.972656	0.959611	0.956599	0.953274	0.948326	0.951528
0.913611	0.908944	0.908812	0.910003	0.89759	0.877926	0.903167	0.905446	0.909273	0.912718	0.912017	0.912006	0.916933	0.9171	0.91658	0.919661	0.925371	0.930612	0.934432	0.937464	0.940451	0.937711	0.934403	0.935455	0.939984	0.941362	0.939256	0.94178	0.949175	0.948776	0.949923	0.960018	0.969149	0.969555	0.969484	0.971567	0.975997	0.988893	1	0.988091	0.978574	0.975346	0.97509	0.97517	0.970005	0.953846	0.949762	0.946129	0.943828	0.949853
0.903964	0.90019	0.900749	0.901618	0.891451	0.872976	0.896354	0.898408	0.90167	0.903689	0.902713	0.903886	0.907265	0.908454	0.909124	0.912441	0.919673	0.924912	0.927816	0.932182	0.9361	0.934372	0.93156	0.933465	0.936743	0.937068	0.936225	0.937407	0.944573	0.945556	0.948758	0.958187	0.96587	0.968349	0.96864	0.970537	0.972432	0.977347	0.988091	1	0.991371	0.979514	0.973539	0.972548	0.969634	0.957461	0.954192	0.950589	0.948472	0.951763
0.911189	0.907792	0.908105	0.908213	0.898407	0.879157	0.903047	0.905059	0.908417	0.909872	0.909472	0.9102	0.912885	0.913314	0.91557	0.917678	0.925001	0.930282	0.934082	0.937772	0.941928	0.93996	0.938366	0.940829	0.942799	0.942335	0.942584	0.943769	0.950158	0.950825	0.954708	0.962443	0.968426	0.970608	0.971369	0.972241	0.973351	0.973893	0.978574	0.991371	1	0.9895	0.97847	0.974393	0.971121	0.958666	0.955593	0.951287	0.94835	0.950738
0.921267	0.918126	0.918675	0.919432	0.905691	0.884032	0.910804	0.913837	0.916515	0.917999	0.916503	0.917541	0.921139	0.920775	0.921761	0.923053	0.929247	0.936457	0.940764	0.944258	0.94793	0.946399	0.944239	0.94612	0.948879	0.948578	0.948234	0.950233	0.95644	0.956819	0.958799	0.965554	0.97112	0.973565	0.974649	0.975458	0.975805	0.975363	0.975346	0.979514	0.9895	1	0.989012	0.981022	0.974701	0.959849	0.95519	0.951305	0.947655	0.951058
0.914124	0.908607	0.910172	0.912288	0.898278	0.875701	0.90335	0.9055	0.908991	0.910556	0.908559	0.908737	0.915367	0.915212	0.914615	0.91684	0.923436	0.92895	0.932262	0.934553	0.938678	0.937764	0.935437	0.93605	0.940295	0.940531	0.939247	0.941079	0.949266	0.950228	0.95083	0.959212	0.96777	0.969511	0.970533	0.972137	0.972657	0.974426	0.97509	0.973539	0.97847	0.989012	1	0.990835	0.976037	0.957228	0.952378	0.949665	0.947359	0.953302
0.906091	0.900828	0.901923	0.903607	0.88915	0.867454	0.894776	0.897476	0.900084	0.902996	0.900972	0.900945	0.906714	0.907585	0.906968	0.910267	0.918364	0.924661	0.926999	0.928807	0.932341	0.932311	0.929958	0.931533	0.936225	0.936669	0.935055	0.937676	0.945375	0.946169	0.946401	0.956006	0.96503	0.967702	0.969493	0.971791	0.972849	0.975358	0.97517	0.972548	0.974393	0.981022	0.990835	1	0.985911	0.964051	0.957221	0.954419	0.951927	0.956903
0.892606	0.888794	0.889745	0.887524	0.871608	0.849205	0.876948	0.880798	0.88366	0.885847	0.884661	0.886091	0.888944	0.88981	0.891551	0.895449	0.903664	0.911804	0.916614	0.919382	0.924222	0.92437	0.922483	0.923568	0.929003	0.927917	0.927294	0.930907	0.937763	0.937511	0.939237	0.95147	0.960462	0.965235	0.97045	0.972201	0.972799	0.972656	0.970005	0.969634	0.971121	0.974701	0.976037	0.985911	1	0.986301	0.974708	0.967332	0.961526	0.961218
0.865209	0.86327	0.864498	0.860577	0.842025	0.820248	0.847957	0.852308	0.85321	0.853517	0.853528	0.856367	0.856438	0.858269	0.862662	0.866554	0.875185	0.884265	0.890697	0.895717	0.902626	0.902644	0.901322	0.90244	0.907133	0.90606	0.90589	0.908889	0.915193	0.914528	0.918431	0.933641	0.942633	0.95172	0.959059	0.961597	0.963297	0.959611	0.953846	0.957461	0.958666	0.959849	0.957228	0.964051	0.986301	1	0.990058	0.975704	0.965163	0.959481
0.85469	0.853304	0.855978	0.85091	0.832422	0.809916	0.8374	0.840763	0.841166	0.840449	0.8417	0.846132	0.846028	0.848788	0.852886	0.856477	0.866076	0.87465	0.881984	0.887084	0.894581	0.893742	0.893261	0.895416	0.900481	0.898691	0.898604	0.900797	0.906369	0.905784	0.911095	0.927228	0.938235	0.947492	0.95486	0.957691	0.960937	0.956599	0.949762	0.954192	0.955593	0.95519	0.952378	0.957221	0.974708	0.990058	1	0.987918	0.973722	0.964414
0.843227	0.842272	0.845251	0.840077	0.819867	0.796729	0.825105	0.827734	0.827693	0.827763	0.828148	0.832981	0.835144	0.837939	0.842284	0.84595	0.855683	0.863852	0.870996	0.876749	0.885735	0.886187	0.883052	0.883628	0.88884	0.887825	0.887139	0.889673	0.895124	0.895113	0.902271	0.920817	0.933736	0.943254	0.949436	0.952893	0.956797	0.953274	0.946129	0.950589	0.951287	0.951305	0.949665	0.954419	0.967332	0.975704	0.987918	1	0.989811	0.975165
0.834365	0.833072	0.835822	0.830318	0.809799	0.786043	0.814539	0.816511	0.817495	0.818038	0.818585	0.822547	0.826744	0.828987	0.832349	0.835916	0.846747	0.854296	0.86172	0.868497	0.878233	0.87827	0.873997	0.873552	0.880301	0.879388	0.879048	0.881142	0.887159	0.886806	0.893839	0.912832	0.92813	0.936555	0.942674	0.945897	0.950592	0.948326	0.943828	0.948472	0.94835	0.947655	0.947359	0.951927	0.961526	0.965163	0.973722	0.989811	1	0.98862
0.837989	0.835102	0.835814	0.833883	0.814245	0.790093	0.816894	0.820502	0.822497	0.824142	0.823841	0.828041	0.834023	0.836193	0.83516	0.838716	0.849386	0.857425	0.864275	0.870191	0.877009	0.876999	0.872408	0.873262	0.879853	0.879601	0.878373	0.880998	0.888356	0.888115	0.893211	0.911114	0.927498	0.935246	0.941516	0.946402	0.950865	0.951528	0.949853	0.951763	0.950738	0.951058	0.953302	0.956903	0.961218	0.959481	0.964414	0.975165	0.98862	1
0.842606	0.836739	0.837073	0.83818	0.818765	0.792556	0.820284	0.82384	0.828262	0.831036	0.829547	0.83204	0.840493	0.841926	0.838008	0.841009	0.852008	0.860037	0.866791	0.871188	0.875878	0.874517	0.871011	0.872532	0.879725	0.880159	0.877659	0.881417	0.890596	0.890135	0.893164	0.909874	0.925797	0.932564	0.938822	0.944086	0.949169	0.953114	0.954254	0.953224	0.950731	0.95159	0.957192	0.959633	0.958989	0.952139	0.954415	0.961066	0.969293	0.987052
0.848329	0.841506	0.84094	0.842857	0.823389	0.797323	0.826444	0.830804	0.835792	0.839289	0.837463	0.839851	0.849107	0.849495	0.845217	0.848235	0.858168	0.866088	0.872091	0.876935	0.879888	0.877136	0.873957	0.876171	0.883442	0.883473	0.881193	0.88576	0.894816	0.894355	0.896661	0.91323	0.927856	0.933262	0.93846	0.942877	0.947593	0.953661	0.955508	0.953948	0.951643	0.952029	0.957687	0.960039	0.957686	0.949145	0.950812	0.954834	0.958996	0.972433
0.86002	0.851846	0.851238	0.85162	0.834181	0.807442	0.838273	0.843923	0.848785	0.852552	0.85092	0.851798	0.861764	0.860616	0.85725	0.860109	0.870767	0.878664	0.883861	0.887403	0.889703	0.886746	0.883477	0.885231	0.892618	0.892708	0.89198	0.896776	0.905565	0.904882	0.906864	0.922038	0.936331	0.939265	0.942428	0.945521	0.949381	0.956235	0.958986	0.95567	0.954268	0.955505	0.960512	0.963145	0.958882	0.94761	0.949103	0.951451	0.954593	0.965089
0.871836	0.864914	0.864027	0.864776	0.847555	0.821362	0.850445	0.855689	0.860333	0.864719	0.862699	0.863003	0.872786	0.87296	0.869081	0.871951	0.881922	0.889501	0.893949	0.898023	0.901091	0.899656	0.894134	0.895756	0.903271	0.904052	0.903184	0.908648	0.916349	0.915377	0.918045	0.9322	0.945257	0.947359	0.949021	0.95158	0.954395	0.961654	0.96348	0.959925	0.958866	0.961386	0.96543	0.967636	0.963773	0.951465	0.950972	0.953949	0.9565	0.964813
0.882193	0.877073	0.877973	0.876869	0.857354	0.830618	0.860912	0.864312	0.869648	0.873212	0.872052	0.872757	0.881667	0.882395	0.879606	0.880956	0.890404	0.89734	0.902799	0.907411	0.911984	0.910584	0.906689	0.908031	0.916928	0.916396	0.915416	0.919229	0.925103	0.924451	0.927938	0.940907	0.951888	0.954114	0.957247	0.959549	0.962041	0.965982	0.966502	0.963883	0.964151	0.966797	0.969184	0.970742	0.969294	0.957375	0.957379	0.960639	0.962362	0.967039
0.893646	0.890373	0.890026	0.889335	0.870325	0.844998	0.874242	0.878265	0.881997	0.885816	0.88494	0.887042	0.894492	0.895184	0.891012	0.892706	0.900935	0.909229	0.914276	0.919263	0.923913	0.922536	0.918308	0.920218	0.927772	0.927835	0.925707	0.929439	0.934499	0.934367	0.937527	0.949534	0.957828	0.959778	0.96036	0.962036	0.964029	0.968459	0.968068	0.966002	0.967712	0.970724	0.970909	0.971793	0.970014	0.956063	0.954817	0.958532	0.958763	0.962373
0.901327	0.897229	0.89775	0.897078	0.880597	0.855144	0.883394	0.887051	0.890755	0.8946	0.894706	0.895569	0.902222	0.903073	0.899577	0.900306	0.909353	0.916938	0.921064	0.924841	0.930084	0.929487	0.927365	0.928816	0.934666	0.934004	0.9328	0.935687	0.941481	0.940554	0.943089	0.953084	0.960391	0.960881	0.962012	0.962753	0.964681	0.969441	0.971782	0.968259	0.9688	0.97113	0.971881	0.972512	0.970351	0.955007	0.952786	0.954537	0.954249	0.959521
0.902285	0.897975	0.896861	0.898523	0.88216	0.856708	0.885162	0.888817	0.892353	0.897541	0.89725	0.897441	0.905472	0.905995	0.901549	0.90256	0.911118	0.918569	0.921872	0.925654	0.928771	0.929135	0.92615	0.927597	0.933435	0.933136	0.929875	0.933358	0.940839	0.940681	0.941499	0.951981	0.959161	0.959028	0.959667	0.959839	0.960103	0.966421	0.969688	0.965622	0.965324	0.968052	0.969796	0.970426	0.964921	0.947592	0.945237	0.946576	0.946858	0.953813
0.907134	0.900346	0.901279	0.902278	0.887515	0.861506	0.890634	0.89379	0.897955	0.90216	0.901542	0.901707	0.910581	0.912203	0.908076	0.908339	0.916972	0.922825	0.926497	0.929322	0.933095	0.932216	0.929645	0.93114	0.937814	0.936503	0.933072	0.935561	0.943458	0.943621	0.945696	0.955017	0.962227	0.960292	0.961192	0.9603	0.961109	0.967167	0.969777	0.965521	0.966314	0.969043	0.971564	0.97138	0.965148	0.946302	0.944283	0.944398	0.944483	0.950378
0.90702	0.901029	0.902059	0.902196	0.885809	0.86114	0.889815	0.893702	0.897416	0.901729	0.901213	0.901426	0.908901	0.910865	0.907678	0.909414	0.917334	0.922641	0.925838	0.929845	0.933725	0.933354	0.930135	0.931839	0.938321	0.937002	0.933551	0.936851	0.943904	0.944319	0.946427	0.956221	0.962836	0.962495	0.962604	0.962904	0.963997	0.969011	0.970264	0.966002	0.966739	0.969241	0.971502	0.972772	0.967669	0.94999	0.94742	0.947847	0.947182	0.952774
0.909775	0.904412	0.906266	0.904065	0.887714	0.862558	0.891658	0.894588	0.898086	0.901518	0.902383	0.902376	0.907624	0.90835	0.908155	0.910541	0.919785	0.925864	0.930346	0.934677	0.937798	0.936827	0.934496	0.936395	0.944021	0.941078	0.939047	0.942568	0.94724	0.946333	0.949723	0.958908	0.96395	0.964022	0.964454	0.964367	0.965987	0.968492	0.969049	0.966006	0.96743	0.969501	0.969758	0.971551	0.969262	0.953662	0.95183	0.950757	0.949708	0.952571
0.909924	0.908363	0.908365	0.906527	0.88995	0.866058	0.892579	0.89694	0.899841	0.904033	0.903676	0.904872	0.908278	0.907691	0.908019	0.911216	0.920176	0.928327	0.932239	0.93698	0.939775	0.939225	0.936396	0.939052	0.946445	0.944328	0.942697	0.946614	0.950088	0.94837	0.950718	0.960366	0.963882	0.96464	0.964426	0.963993	0.964969	0.96788	0.967356	0.964696	0.966291	0.969108	0.96771	0.969746	0.968359	0.953535	0.951801	0.95089	0.949549	0.951478
0.918053	0.913768	0.915296	0.912761	0.896383	0.870046	0.898759	0.903535	0.907758	0.910696	0.910503	0.910769	0.917328	0.915808	0.913431	0.915904	0.925071	0.931206	0.935735	0.938232	0.941016	0.939642	0.937644	0.938814	0.947671	0.945609	0.943058	0.946998	0.952577	0.950645	0.951791	0.958939	0.963205	0.962208	0.960838	0.960536	0.961648	0.966605	0.966775	0.960742	0.962121	0.965668	0.966469	0.967491	0.963282	0.943713	0.941213	0.940302	0.939847	0.944009
0.919338	0.915746	0.915665	0.91429	0.896537	0.870745	0.898963	0.904403	0.907838	0.910757	0.910875	0.910868	0.917334	0.918558	0.914809	0.916393	0.924362	0.931585	0.935098	0.938137	0.939838	0.939912	0.936515	0.938527	0.946494	0.946317	0.943211	0.947514	0.950988	0.950282	0.951297	0.958472	0.961408	0.959555	0.957303	0.957535	0.959221	0.965237	0.964731	0.958637	0.960226	0.963679	0.963679	0.965442	0.959677	0.941528	0.939039	0.93775	0.936263	0.940087
0.920278	0.916366	0.918539	0.916394	0.899595	0.874252	0.901778	0.905694	0.908567	0.910918	0.911248	0.910663	0.91511	0.917497	0.91656	0.91698	0.92495	0.932682	0.936672	0.939109	0.941201	0.941434	0.940138	0.941346	0.948859	0.947506	0.945881	0.94916	0.952054	0.950895	0.954085	0.960201	0.961619	0.960568	0.960801	0.960447	0.96237	0.964688	0.963436	0.959036	0.961613	0.964824	0.963324	0.963683	0.96026	0.94617	0.944331	0.940948	0.938002	0.93948
0.917328	0.916487	0.91822	0.916098	0.897512	0.87218	0.898812	0.90272	0.903958	0.906995	0.907198	0.907786	0.910635	0.912243	0.912377	0.914007	0.921012	0.930439	0.933639	0.938065	0.94057	0.941382	0.940172	0.941963	0.947727	0.945942	0.945129	0.94868	0.950036	0.948983	0.952268	0.959895	0.960409	0.96117	0.960063	0.959966	0.961036	0.962145	0.958294	0.956803	0.960735	0.964152	0.959454	0.959673	0.959165	0.948483	0.947645	0.94515	0.939827	0.938099
0.915139	0.913073	0.916346	0.91353	0.895182	0.868505	0.897237	0.900124	0.903368	0.904937	0.90499	0.905256	0.908955	0.909021	0.909555	0.910856	0.919693	0.927883	0.933109	0.935994	0.940044	0.940208	0.940714	0.941984	0.947222	0.94446	0.94484	0.946664	0.948953	0.947822	0.951579	0.958542	0.960822	0.96227	0.961948	0.961601	0.962998	0.96141	0.957749	0.956862	0.961583	0.964397	0.959936	0.959862	0.960004	0.94938	0.949763	0.947321	0.943114	0.940673
0.90895	0.908405	0.911322	0.908821	0.889452	0.863903	0.891294	0.894812	0.896114	0.89683	0.896959	0.899341	0.900319	0.901757	0.90257	0.904162	0.913166	0.922189	0.92647	0.930634	0.935549	0.936554	0.936405	0.93824	0.943037	0.94093	0.94031	0.942368	0.944601	0.943669	0.947226	0.954911	0.956961	0.960754	0.960973	0.960477	0.961241	0.958391	0.952211	0.952235	0.957683	0.961543	0.956851	0.957583	0.959485	0.951356	0.952639	0.950338	0.944516	0.940505
0.904683	0.902317	0.906246	0.901848	0.884194	0.85904	0.886396	0.889173	0.890608	0.890063	0.891397	0.892787	0.894933	0.896173	0.897778	0.899613	0.909811	0.917381	0.921674	0.924912	0.931063	0.93218	0.932289	0.933315	0.939404	0.937033	0.937179	0.937824	0.940632	0.938536	0.943512	0.95182	0.955386	0.958049	0.959634	0.958941	0.961588	0.95843	0.953284	0.954241	0.958913	0.961236	0.957485	0.95829	0.960138	0.953795	0.956111	0.95424	0.948522	0.943371
0.90026	0.899379	0.899845	0.897145	0.880423	0.856057	0.881838	0.886378	0.887337	0.888223	0.888444	0.889851	0.892347	0.894584	0.894798	0.897527	0.907556	0.915697	0.919142	0.922687	0.928432	0.929349	0.927837	0.931311	0.936762	0.935149	0.93368	0.935422	0.937696	0.936866	0.941384	0.950976	0.955368	0.95877	0.960245	0.960409	0.962349	0.960253	0.954392	0.95471	0.958669	0.961914	0.958315	0.960431	0.961966	0.955237	0.957073	0.957229	0.951773	0.947768
0.901963	0.897212	0.898753	0.895288	0.879916	0.854219	0.882273	0.886548	0.888695	0.890026	0.890907	0.890829	0.895207	0.896172	0.89615	0.89785	0.908499	0.916131	0.920019	0.922414	0.927802	0.92825	0.926364	0.928529	0.937428	0.934938	0.934712	0.936755	0.939162	0.9365	0.941175	0.950111	0.954464	0.956528	0.957583	0.957346	0.958443	0.958328	0.956025	0.954621	0.958336	0.961091	0.958515	0.960202	0.960355	0.949449	0.950124	0.949689	0.946951	0.945529
0.905163	0.902617	0.901525	0.898644	0.881956	0.856684	0.883936	0.888555	0.890061	0.892208	0.894001	0.894418	0.897796	0.899024	0.89794	0.900355	0.909201	0.918334	0.922194	0.927561	0.931746	0.932094	0.928094	0.930644	0.938627	0.93843	0.93842	0.940757	0.941464	0.939489	0.943002	0.950918	0.953455	0.955844	0.95529	0.956149	0.955922	0.955856	0.953096	0.95334	0.956604	0.959263	0.954288	0.956531	0.957811	0.947157	0.945426	0.943553	0.941296	0.940043
0.906996	0.903096	0.903091	0.899533	0.883091	0.855759	0.88332	0.886322	0.887983	0.889949	0.892649	0.893376	0.895641	0.89588	0.895952	0.897461	0.906139	0.914887	0.920666	0.923753	0.929665	0.930932	0.929204	0.929619	0.937329	0.936352	0.9376	0.939619	0.940208	0.937744	0.941761	0.948931	0.950409	0.952283	0.953548	0.955312	0.956773	0.954259	0.950895	0.950777	0.955583	0.958898	0.953924	0.954627	0.957128	0.947644	0.946699	0.943221	0.939498	0.93829
0.901625	0.898841	0.898846	0.897117	0.878729	0.850894	0.877372	0.882076	0.883358	0.887064	0.888951	0.890289	0.891895	0.892415	0.89005	0.89095	0.899396	0.909109	0.914358	0.918849	0.923582	0.925498	0.923976	0.925382	0.932116	0.932269	0.931235	0.934182	0.93664	0.934747	0.937432	0.944685	0.947212	0.949038	0.949299	0.952225	0.954189	0.95276	0.948965	0.94838	0.95335	0.956949	0.953071	0.954539	0.955958	0.945851	0.945486	0.943726	0.940791	0.940685
0.899945	0.896633	0.898507	0.895143	0.877986	0.851103	0.87793	0.88159	0.883324	0.886739	0.889634	0.889156	0.892389	0.893854	0.892696	0.891652	0.901031	0.908782	0.914882	0.918649	0.924473	0.924805	0.923867	0.924915	0.932964	0.931946	0.931119	0.93358	0.93607	0.934046	0.937362	0.944473	0.946883	0.947556	0.948113	0.948333	0.950865	0.949994	0.948154	0.947342	0.952263	0.954101	0.951167	0.951261	0.9503	0.939514	0.940588	0.937823	0.93654	0.936485
0.897819	0.897029	0.898388	0.89482	0.875972	0.849591	0.876822	0.880883	0.881642	0.884999	0.887031	0.886945	0.889439	0.892261	0.890996	0.890606	0.899216	0.906483	0.911256	0.915987	0.922835	0.924897	0.923732	0.924812	0.931391	0.930373	0.929649	0.932445	0.934259	0.932634	0.935263	0.942988	0.94518	0.947534	0.945906	0.947336	0.94978	0.948174	0.944663	0.944715	0.948739	0.951887	0.948421	0.948674	0.948421	0.940182	0.94073	0.939452	0.936012	0.934625
0.893002	0.889505	0.891161	0.88722	0.869252	0.840788	0.869421	0.87381	0.876664	0.878683	0.881015	0.880746	0.885687	0.888618	0.885993	0.88498	0.89386	0.900236	0.906087	0.90944	0.916194	0.917846	0.917099	0.917852	0.926112	0.923823	0.923622	0.926191	0.929438	0.926397	0.930269	0.938142	0.94108	0.942052	0.942069	0.943132	0.945612	0.945814	0.944523	0.942789	0.94637	0.948669	0.947086	0.947864	0.947169	0.937452	0.938387	0.937118	0.935202	0.93526
0.889043	0.885237	0.88569	0.883813	0.862774	0.835788	0.864817	0.870619	0.873588	0.876003	0.876998	0.876882	0.88082	0.884208	0.881005	0.881403	0.889957	0.897531	0.902743	0.906914	0.912278	0.913932	0.912229	0.914829	0.922587	0.921559	0.920711	0.923833	0.926502	0.923091	0.926042	0.935407	0.938973	0.941138	0.940352	0.941115	0.943667	0.945121	0.943982	0.942266	0.944406	0.946505	0.945152	0.947599	0.947081	0.939093	0.939498	0.938329	0.935774	0.935722
0.88813	0.883259	0.884761	0.879314	0.861434	0.835865	0.865199	0.870874	0.873557	0.875117	0.877932	0.87731	0.88112	0.882792	0.881743	0.8821	0.890873	0.898188	0.90448	0.906964	0.91213	0.912109	0.911091	0.913097	0.923025	0.921124	0.921156	0.923157	0.927679	0.924256	0.927999	0.936137	0.940453	0.942788	0.942716	0.941042	0.942857	0.943963	0.942833	0.941188	0.943892	0.94622	0.944865	0.945935	0.94581	0.936467	0.937337	0.936195	0.934032	0.933085
0.887678	0.882334	0.881237	0.879273	0.860132	0.835457	0.863785	0.869956	0.873033	0.87597	0.878177	0.877837	0.881779	0.882402	0.878491	0.880559	0.889141	0.897041	0.90197	0.906144	0.909292	0.910121	0.90699	0.910667	0.919916	0.91938	0.918519	0.921745	0.925282	0.922758	0.926239	0.935409	0.938005	0.939649	0.939424	0.938233	0.939441	0.942875	0.942222	0.940604	0.94294	0.945153	0.94387	0.946473	0.944079	0.931768	0.931451	0.932377	0.931796	0.933231
0.885318	0.879862	0.880998	0.877227	0.857718	0.829655	0.86033	0.866816	0.869148	0.871813	0.874592	0.873954	0.8772	0.876281	0.8733	0.873986	0.884984	0.893458	0.898677	0.901857	0.905789	0.906692	0.906604	0.907156	0.916334	0.916982	0.916803	0.919353	0.922493	0.919018	0.922103	0.929102	0.932118	0.932945	0.933104	0.932193	0.935192	0.937675	0.937481	0.934908	0.938318	0.941311	0.939788	0.941218	0.939443	0.928246	0.927809	0.928218	0.927179	0.928
0.880245	0.877565	0.876897	0.876164	0.855005	0.827227	0.85613	0.862781	0.864414	0.868443	0.870577	0.869852	0.871904	0.874396	0.869799	0.869573	0.879983	0.890818	0.894163	0.898646	0.901498	0.90314	0.901844	0.904418	0.913154	0.913443	0.912645	0.916248	0.918171	0.915156	0.917424	0.924711	0.926076	0.926968	0.925285	0.926027	0.929615	0.933028	0.931273	0.928393	0.931249	0.934714	0.933114	0.935346	0.93303	0.92228	0.92173	0.921471	0.919034	0.920453
0.877664	0.873632	0.87581	0.872411	0.852855	0.824098	0.853435	0.857132	0.8603	0.864368	0.867802	0.867413	0.870701	0.872301	0.86902	0.867385	0.877738	0.887885	0.893067	0.896961	0.900684	0.900746	0.900606	0.902163	0.911712	0.911167	0.911074	0.913928	0.916724	0.91372	0.916812	0.922993	0.922709	0.924058	0.923369	0.922679	0.925286	0.92729	0.928239	0.925675	0.92877	0.930999	0.929677	0.930696	0.929362	0.919149	0.918931	0.916582	0.915184	0.915921
0.873002	0.871143	0.871231	0.870691	0.852384	0.825824	0.852852	0.856892	0.858601	0.864156	0.864744	0.864854	0.870279	0.872445	0.867678	0.867751	0.876802	0.886431	0.888982	0.892952	0.896069	0.897224	0.897539	0.901844	0.908548	0.908034	0.905596	0.910223	0.912819	0.910946	0.914368	0.920504	0.920139	0.920512	0.918688	0.918414	0.918899	0.922582	0.923097	0.919172	0.921871	0.926709	0.924721	0.927101	0.924722	0.911919	0.910873	0.909306	0.906258	0.90698
0.872859	0.865398	0.867423	0.865701	0.85005	0.821482	0.852438	0.856085	0.860175	0.863878	0.863964	0.862111	0.871957	0.873443	0.86733	0.866695	0.875422	0.881958	0.886025	0.888583	0.890616	0.890354	0.891785	0.895846	0.904738	0.902107	0.900134	0.904634	0.908237	0.905789	0.909298	0.915719	0.917175	0.912955	0.911022	0.909172	0.909997	0.915734	0.919133	0.912343	0.913913	0.918717	0.919385	0.92075	0.916326	0.89851	0.896721	0.894857	0.894552	0.898619
0.862244	0.855683	0.854876	0.856639	0.838663	0.813216	0.841491	0.84732	0.850503	0.855568	0.855582	0.853224	0.864145	0.867248	0.858161	0.858268	0.86712	0.874018	0.874922	0.877912	0.877807	0.880128	0.878425	0.882784	0.89153	0.892375	0.888753	0.893388	0.896043	0.894395	0.89678	0.902458	0.903282	0.900887	0.897707	0.896428	0.897057	0.904692	0.906853	0.900778	0.902173	0.907572	0.910207	0.911325	0.901515	0.882456	0.881161	0.881361	0.881324	0.888763
0.859166	0.849459	0.850165	0.850083	0.83111	0.801282	0.834799	0.840673	0.846396	0.848184	0.84921	0.844911	0.857914	0.860322	0.851218	0.849404	0.859465	0.865113	0.867557	0.868121	0.869519	0.870925	0.871789	0.874298	0.884025	0.884166	0.883231	0.887369	0.890947	0.88814	0.890041	0.893177	0.895859	0.892069	0.889356	0.888476	0.89033	0.897894	0.901894	0.892462	0.89459	0.901237	0.904776	0.905666	0.894874	0.874331	0.873675	0.873714	0.874718	0.882246
0.844934	0.836503	0.832386	0.835511	0.816084	0.789657	0.819754	0.825688	0.832334	0.839494	0.836743	0.833724	0.847791	0.849496	0.83628	0.835946	0.844361	0.850848	0.852731	0.854969	0.852933	0.854158	0.85188	0.85679	0.86579	0.867574	0.864838	0.871763	0.876992	0.87461	0.873124	0.87872	0.884104	0.878595	0.875406	0.874951	0.874942	0.887477	0.892476	0.881422	0.882896	0.891011	0.895815	0.897336	0.884256	0.859022	0.853739	0.855082	0.857961	0.872318
0.843872	0.831544	0.829527	0.82946	0.812453	0.782746	0.816863	0.823221	0.830931	0.834414	0.834259	0.830049	0.844782	0.843673	0.83226	0.830984	0.841028	0.848554	0.85304	0.851509	0.852123	0.851788	0.851185	0.853329	0.864801	0.864254	0.862891	0.867684	0.873432	0.869735	0.869278	0.874044	0.879057	0.873008	0.872638	0.869856	0.870425	0.88296	0.888843	0.87582	0.8795	0.888185	0.895546	0.89568	0.883727	0.857661	0.853516	0.853808	0.857986	0.870234
0.845414	0.839353	0.835349	0.835832	0.815605	0.787531	0.817046	0.825499	0.831051	0.837956	0.837192	0.836587	0.844847	0.844514	0.832835	0.833108	0.842256	0.852937	0.856328	0.859188	0.858139	0.858316	0.856919	0.861974	0.871242	0.873804	0.872023	0.87681	0.880587	0.877267	0.874895	0.880624	0.882786	0.879422	0.876233	0.874588	0.875342	0.88718	0.890084	0.880295	0.882497	0.890475	0.89495	0.897784	0.887964	0.866533	0.861582	0.861438	0.863847	0.875309
0.835472	0.825647	0.826641	0.823691	0.803859	0.773514	0.805503	0.811164	0.82024	0.825425	0.823453	0.820692	0.833858	0.832843	0.821685	0.818867	0.829842	0.838683	0.84711	0.846531	0.847577	0.845454	0.844775	0.846792	0.858511	0.857832	0.857216	0.86252	0.869562	0.866378	0.863232	0.869053	0.873609	0.867346	0.866398	0.86571	0.868995	0.880088	0.885851	0.874525	0.875221	0.880202	0.885764	0.886136	0.8783	0.857084	0.853882	0.85404	0.858302	0.867713
0.827971	0.822583	0.818835	0.822411	0.79913	0.772513	0.800332	0.80637	0.810418	0.817986	0.817007	0.816578	0.824784	0.827245	0.816526	0.814563	0.821878	0.833232	0.836512	0.839948	0.839982	0.841163	0.83938	0.843658	0.8509	0.851485	0.849167	0.8567	0.860569	0.859427	0.856476	0.862597	0.864261	0.860344	0.858589	0.857381	0.857936	0.868435	0.873205	0.865339	0.864944	0.871613	0.874568	0.876016	0.867964	0.849814	0.845824	0.848802	0.851608	0.86139
0.827914	0.817857	0.820627	0.819652	0.799649	0.766092	0.799587	0.802304	0.807094	0.812175	0.816753	0.814258	0.824549	0.824809	0.814575	0.810357	0.822497	0.831212	0.836854	0.838208	0.840621	0.840665	0.845073	0.845778	0.854627	0.852246	0.851208	0.854215	0.858973	0.855399	0.85858	0.863164	0.865513	0.859401	0.858256	0.855967	0.858463	0.865808	0.870363	0.862762	0.865776	0.870561	0.872133	0.87407	0.869721	0.850501	0.849035	0.848721	0.852089	0.857951
0.826092	0.822982	0.819602	0.822582	0.802981	0.774813	0.805902	0.810135	0.8149	0.821837	0.819307	0.817435	0.828087	0.831404	0.81937	0.816931	0.824386	0.835586	0.838385	0.841866	0.841006	0.843121	0.84559	0.849652	0.856225	0.85447	0.850609	0.856182	0.859532	0.856794	0.856307	0.865405	0.864964	0.860238	0.856999	0.8558	0.856495	0.866526	0.868019	0.861408	0.862684	0.869038	0.870097	0.871152	0.864723	0.847287	0.843855	0.843928	0.844855	0.852814
[truncated: 44 more columns]
