# Supplementary material for: Observation of the photonic Hall effect and photonic magnetoresistance in random lasers
Source: Nat Commun. 2024 May 30;15:4589. doi: 10.1038/s41467-024-48942-6 (PMC11139889; doi:10.1038/s41467-024-48942-6)
Supplement: Supplementary file 3 — Source Data [file 41467_2024_48942_MOESM3_ESM.zip › Zhijia Hu-Data/Figure S6/25uj.xls]

## Sheet: 0mT
1	0.979176	0.961631	0.95674	0.908538	0.771643	0.891187	0.929723	0.906543	0.892418	0.906653	0.894446	0.885413	0.885778	0.876415	0.841769	0.865724	0.900974	0.908808	0.903615	0.905981	0.901153	0.905385	0.900559	0.904989	0.911989	0.881595	0.858433	0.843067	0.815389	0.838671	0.849349	0.85844	0.849442	0.848477	0.856079	0.822644	0.704752	0.620108	0.691135	0.614361	0.653594	0.727052	0.740327	0.774665	0.792702	0.779295	0.752399	0.693198	0.760524
0.979176	1	0.983655	0.964114	0.906016	0.766182	0.886368	0.924579	0.901692	0.888311	0.901362	0.887411	0.878652	0.880314	0.86953	0.83368	0.858096	0.895378	0.906518	0.901622	0.901783	0.896218	0.902526	0.900027	0.903927	0.91109	0.878958	0.855229	0.838955	0.811491	0.837067	0.84878	0.855454	0.844693	0.842879	0.851282	0.817819	0.697674	0.610769	0.681742	0.605541	0.645976	0.720874	0.736107	0.773299	0.791422	0.776739	0.746492	0.683607	0.75348
0.961631	0.983655	1	0.979487	0.913887	0.771694	0.889105	0.925939	0.901799	0.887941	0.901552	0.887731	0.878109	0.876889	0.86449	0.829803	0.854542	0.891012	0.904536	0.899017	0.900307	0.892488	0.897868	0.895932	0.898964	0.905995	0.873888	0.851257	0.833276	0.803645	0.829368	0.841238	0.850009	0.838916	0.83519	0.844	0.811776	0.693202	0.605585	0.672901	0.596549	0.637476	0.713105	0.728515	0.765841	0.783559	0.768777	0.738935	0.676872	0.74551
0.95674	0.964114	0.979487	1	0.946367	0.802176	0.905822	0.935497	0.913724	0.900005	0.913206	0.898773	0.888408	0.886564	0.873601	0.840129	0.86527	0.900358	0.910738	0.902346	0.904018	0.896121	0.899735	0.896595	0.899746	0.908159	0.877273	0.854427	0.834859	0.805546	0.831931	0.843988	0.853706	0.843019	0.838365	0.848021	0.813902	0.692029	0.605331	0.6741	0.599565	0.640599	0.718221	0.733466	0.768104	0.785477	0.770072	0.742819	0.682224	0.748348
0.908538	0.906016	0.913887	0.946367	1	0.934014	0.959657	0.918834	0.896516	0.88598	0.897313	0.885789	0.876558	0.87359	0.871438	0.848635	0.868167	0.888009	0.886792	0.869717	0.864993	0.853881	0.856643	0.853216	0.855457	0.863702	0.836283	0.811029	0.794656	0.770611	0.79714	0.807838	0.817518	0.811835	0.813048	0.820383	0.783803	0.668506	0.588519	0.654176	0.580375	0.614409	0.688234	0.706296	0.737368	0.754106	0.745954	0.723373	0.66221	0.719075
0.771643	0.766182	0.771694	0.802176	0.934014	1	0.946924	0.821555	0.796422	0.792098	0.797717	0.786944	0.781836	0.780315	0.791235	0.781849	0.791476	0.792114	0.779307	0.757289	0.7455	0.730215	0.730818	0.730353	0.728308	0.733786	0.713573	0.690789	0.681444	0.66147	0.686898	0.695057	0.704097	0.710779	0.718037	0.717185	0.678365	0.5789	0.513265	0.574659	0.507463	0.529852	0.59392	0.613331	0.638621	0.652531	0.651209	0.630496	0.570032	0.617169
0.891187	0.886368	0.889105	0.905822	0.959657	0.946924	1	0.942693	0.907246	0.893427	0.89726	0.880907	0.87296	0.874432	0.880773	0.863495	0.874641	0.884454	0.879373	0.863977	0.856647	0.842506	0.843666	0.841204	0.842726	0.848093	0.82116	0.796847	0.786083	0.75907	0.787736	0.799855	0.808504	0.808022	0.810261	0.810032	0.770014	0.654993	0.576278	0.647352	0.572597	0.601651	0.671514	0.691533	0.724274	0.740293	0.731028	0.705056	0.642151	0.702445
0.929723	0.924579	0.925939	0.935497	0.918834	0.821555	0.942693	1	0.97226	0.936743	0.93231	0.911486	0.898574	0.900835	0.900423	0.876546	0.890778	0.907083	0.906429	0.896223	0.89398	0.881062	0.880258	0.874385	0.879217	0.888147	0.859286	0.833305	0.818221	0.787257	0.813282	0.826518	0.83466	0.828696	0.82932	0.834629	0.7979	0.675341	0.591396	0.66451	0.582612	0.613745	0.687242	0.707032	0.743045	0.761046	0.747736	0.720506	0.66101	0.728946
0.906543	0.901692	0.901799	0.913724	0.896516	0.796422	0.907246	0.97226	1	0.973262	0.940282	0.903643	0.888073	0.889338	0.8907	0.871632	0.884915	0.898229	0.894887	0.881473	0.87552	0.861818	0.863949	0.858708	0.861748	0.870321	0.844296	0.817791	0.801458	0.770488	0.799925	0.814177	0.820654	0.817025	0.818058	0.816674	0.779906	0.662452	0.581573	0.653199	0.568977	0.597885	0.670248	0.689361	0.724142	0.743133	0.732478	0.701873	0.642263	0.713817
0.892418	0.888311	0.887941	0.900005	0.88598	0.792098	0.893427	0.936743	0.973262	1	0.966849	0.907014	0.887054	0.886712	0.885254	0.863703	0.873974	0.889096	0.887028	0.874682	0.867153	0.854067	0.858809	0.856287	0.858	0.866275	0.841206	0.815666	0.797811	0.76887	0.800376	0.814455	0.821058	0.818183	0.816861	0.813889	0.772091	0.651129	0.572561	0.646579	0.562003	0.592601	0.66826	0.688352	0.723677	0.745002	0.735382	0.699695	0.633999	0.706837
0.906653	0.901362	0.901552	0.913206	0.897313	0.797717	0.89726	0.93231	0.940282	0.966849	1	0.960254	0.91801	0.905945	0.900171	0.871535	0.879004	0.894866	0.897106	0.890141	0.886319	0.87618	0.879913	0.876782	0.878332	0.886209	0.860451	0.835494	0.817104	0.789449	0.816618	0.827263	0.835192	0.832178	0.831723	0.835062	0.790982	0.663578	0.582103	0.659208	0.573635	0.604808	0.683309	0.701269	0.73729	0.759175	0.748427	0.713988	0.647408	0.721461
0.894446	0.887411	0.887731	0.898773	0.885789	0.786944	0.880907	0.911486	0.903643	0.907014	0.960254	1	0.964385	0.922791	0.899782	0.870406	0.880024	0.889966	0.89089	0.888317	0.889955	0.881427	0.883289	0.88068	0.881773	0.88861	0.863319	0.838508	0.821471	0.797977	0.818745	0.823908	0.834926	0.831163	0.831136	0.842256	0.800347	0.671604	0.589683	0.668571	0.583395	0.613822	0.687952	0.701606	0.739523	0.761187	0.750398	0.722974	0.661664	0.736115
0.885413	0.878652	0.878109	0.888408	0.876558	0.781836	0.87296	0.898574	0.888073	0.887054	0.91801	0.964385	1	0.965709	0.907921	0.863478	0.874212	0.886914	0.88865	0.886598	0.887175	0.878203	0.882952	0.882747	0.885241	0.891998	0.86848	0.847108	0.83242	0.810574	0.830897	0.835271	0.84722	0.841733	0.842416	0.855648	0.816301	0.688507	0.606185	0.684205	0.601833	0.632574	0.703138	0.716533	0.757013	0.781634	0.770865	0.741132	0.67887	0.753552
0.885778	0.880314	0.876889	0.886564	0.87359	0.780315	0.874432	0.900835	0.889338	0.886712	0.905945	0.922791	0.965709	1	0.955543	0.888148	0.881229	0.890372	0.891675	0.886524	0.885633	0.877385	0.881212	0.879218	0.881492	0.887647	0.864671	0.844988	0.833084	0.808651	0.832074	0.841186	0.849526	0.840932	0.841008	0.852643	0.814462	0.688874	0.606816	0.683598	0.598583	0.627946	0.701387	0.71636	0.75263	0.77816	0.771182	0.740868	0.677768	0.751097
0.876415	0.86953	0.86449	0.873601	0.871438	0.791235	0.880773	0.900423	0.8907	0.885254	0.900171	0.899782	0.907921	0.955543	1	0.960901	0.916968	0.897196	0.886066	0.874031	0.870592	0.861117	0.860345	0.855473	0.857023	0.862988	0.838122	0.815549	0.808885	0.786398	0.812502	0.82397	0.829735	0.82092	0.821362	0.827923	0.787634	0.665605	0.587431	0.665602	0.580882	0.605926	0.677547	0.695413	0.72795	0.749749	0.743477	0.716241	0.654573	0.722937
0.841769	0.83368	0.829803	0.840129	0.848635	0.781849	0.863495	0.876546	0.871632	0.863703	0.871535	0.870406	0.863478	0.888148	0.960901	1	0.957282	0.898356	0.862892	0.842087	0.834821	0.825044	0.823794	0.817688	0.819044	0.823212	0.799162	0.773143	0.768003	0.750156	0.776641	0.787226	0.793402	0.785142	0.787423	0.791599	0.751283	0.63495	0.560453	0.640153	0.560808	0.579716	0.642086	0.661694	0.694565	0.716609	0.713052	0.68744	0.628801	0.690661
0.865724	0.858096	0.854542	0.86527	0.868167	0.791476	0.874641	0.890778	0.884915	0.873974	0.879004	0.880024	0.874212	0.881229	0.916968	0.957282	1	0.961518	0.893151	0.860982	0.854827	0.84555	0.846278	0.839779	0.840393	0.846233	0.822934	0.796214	0.786988	0.767684	0.79205	0.801086	0.811315	0.805204	0.808006	0.812539	0.771876	0.655241	0.57703	0.655242	0.577892	0.600719	0.664824	0.683892	0.717701	0.741532	0.738887	0.710545	0.650694	0.715282
0.900974	0.895378	0.891012	0.900358	0.888009	0.792114	0.884454	0.907083	0.898229	0.889096	0.894866	0.889966	0.886914	0.890372	0.897196	0.898356	0.961518	1	0.955671	0.903962	0.888143	0.87522	0.878453	0.87371	0.874786	0.882253	0.858188	0.835279	0.820831	0.797056	0.820718	0.830829	0.842608	0.839323	0.839678	0.841124	0.801483	0.681335	0.597635	0.67091	0.594844	0.626617	0.697427	0.713685	0.746502	0.770635	0.766316	0.735477	0.671868	0.738893
0.908808	0.906518	0.904536	0.910738	0.886792	0.779307	0.879373	0.906429	0.894887	0.887028	0.897106	0.89089	0.88865	0.891675	0.886066	0.862892	0.893151	0.955671	1	0.962931	0.922618	0.896116	0.896559	0.893629	0.896703	0.901367	0.87678	0.859491	0.846716	0.819669	0.842741	0.855206	0.86507	0.860445	0.859261	0.859738	0.822098	0.700491	0.615299	0.68587	0.604992	0.64147	0.718998	0.735396	0.766178	0.787359	0.779429	0.750386	0.687178	0.755307
0.903615	0.901622	0.899017	0.902346	0.869717	0.757289	0.863977	0.896223	0.881473	0.874682	0.890141	0.888317	0.886598	0.886524	0.874031	0.842087	0.860982	0.903962	0.962931	1	0.967229	0.922441	0.912761	0.90674	0.907466	0.910241	0.888673	0.874924	0.866615	0.841558	0.861707	0.871714	0.879592	0.873135	0.869489	0.870782	0.838313	0.726355	0.646348	0.717374	0.633715	0.669259	0.744725	0.760227	0.79097	0.8087	0.795807	0.766152	0.703021	0.778435
0.905981	0.901783	0.900307	0.904018	0.864993	0.7455	0.856647	0.89398	0.87552	0.867153	0.886319	0.889955	0.887175	0.885633	0.870592	0.834821	0.854827	0.888143	0.922618	0.967229	1	0.968324	0.939849	0.921103	0.917677	0.921165	0.903414	0.889234	0.88012	0.856864	0.875116	0.879744	0.886652	0.879569	0.875231	0.88286	0.854443	0.745862	0.667925	0.738863	0.658996	0.696277	0.764433	0.773381	0.80796	0.826989	0.812964	0.784274	0.723632	0.802799
0.901153	0.896218	0.892488	0.896121	0.853881	0.730215	0.842506	0.881062	0.861818	0.854067	0.87618	0.881427	0.878203	0.877385	0.861117	0.825044	0.84555	0.87522	0.896116	0.922441	0.968324	1	0.976551	0.935108	0.921629	0.924574	0.91032	0.894513	0.887367	0.869311	0.88358	0.88407	0.889054	0.88015	0.877841	0.891072	0.867241	0.760717	0.682353	0.750511	0.673369	0.713856	0.779653	0.784342	0.817146	0.835908	0.821211	0.792397	0.732101	0.812258
0.905385	0.902526	0.897868	0.899735	0.856643	0.730818	0.843666	0.880258	0.863949	0.858809	0.879913	0.883289	0.882952	0.881212	0.860345	0.823794	0.846278	0.878453	0.896559	0.912761	0.939849	0.976551	1	0.971158	0.946764	0.940365	0.924095	0.90845	0.903162	0.884317	0.898316	0.898717	0.902207	0.890046	0.889735	0.905001	0.883934	0.775898	0.697795	0.767524	0.688735	0.72775	0.793053	0.799231	0.832189	0.852981	0.837711	0.806728	0.7457	0.824303
0.900559	0.900027	0.895932	0.896595	0.853216	0.730353	0.841204	0.874385	0.858708	0.856287	0.876782	0.88068	0.882747	0.879218	0.855473	0.817688	0.839779	0.87371	0.893629	0.90674	0.921103	0.935108	0.971158	1	0.979794	0.951193	0.924549	0.909826	0.903991	0.883059	0.898118	0.901993	0.906419	0.891516	0.890409	0.9047	0.884294	0.778973	0.704708	0.777879	0.694511	0.732103	0.799028	0.806362	0.841351	0.861585	0.845689	0.814445	0.755425	0.832431
0.904989	0.903927	0.898964	0.899746	0.855457	0.728308	0.842726	0.879217	0.861748	0.858	0.878332	0.881773	0.885241	0.881492	0.857023	0.819044	0.840393	0.874786	0.896703	0.907466	0.917677	0.921629	0.946764	0.979794	1	0.975115	0.935076	0.91581	0.906509	0.883408	0.899436	0.904397	0.909739	0.896401	0.891801	0.905062	0.886264	0.779505	0.703529	0.777749	0.69752	0.737075	0.805607	0.813123	0.846704	0.863197	0.846011	0.815121	0.754329	0.833395
0.911989	0.91109	0.905995	0.908159	0.863702	0.733786	0.848093	0.888147	0.870321	0.866275	0.886209	0.88861	0.891998	0.887647	0.862988	0.823212	0.846233	0.882253	0.901367	0.910241	0.921165	0.924574	0.940365	0.951193	0.975115	1	0.96998	0.935359	0.917042	0.892306	0.906866	0.910456	0.916539	0.903558	0.896862	0.907858	0.886369	0.777656	0.702246	0.780368	0.699299	0.73909	0.808636	0.815213	0.850099	0.865359	0.846033	0.815128	0.754524	0.836691
0.881595	0.878958	0.873888	0.877273	0.836283	0.713573	0.82116	0.859286	0.844296	0.841206	0.860451	0.863319	0.86848	0.864671	0.838122	0.799162	0.822934	0.858188	0.87678	0.888673	0.903414	0.91032	0.924095	0.924549	0.935076	0.96998	1	0.97306	0.93135	0.897331	0.905362	0.904469	0.911822	0.899555	0.892166	0.903131	0.885373	0.786823	0.715716	0.787088	0.702702	0.743047	0.81291	0.817242	0.850592	0.865632	0.847752	0.815925	0.75474	0.837549
0.858433	0.855229	0.851257	0.854427	0.811029	0.690789	0.796847	0.833305	0.817791	0.815666	0.835494	0.838508	0.847108	0.844988	0.815549	0.773143	0.796214	0.835279	0.859491	0.874924	0.889234	0.894513	0.90845	0.909826	0.91581	0.935359	0.97306	1	0.965699	0.913478	0.910958	0.905047	0.906706	0.896898	0.890479	0.899115	0.884474	0.793169	0.723408	0.787266	0.708799	0.75438	0.824455	0.824775	0.854139	0.868881	0.847354	0.812301	0.750877	0.836622
0.843067	0.838955	0.833276	0.834859	0.794656	0.681444	0.786083	0.818221	0.801458	0.797811	0.817104	0.821471	0.83242	0.833084	0.808885	0.768003	0.786988	0.820831	0.846716	0.866615	0.88012	0.887367	0.903162	0.903991	0.906509	0.917042	0.93135	0.965699	1	0.96666	0.93446	0.912273	0.90441	0.890287	0.884619	0.891138	0.882985	0.802625	0.73675	0.803412	0.732869	0.775637	0.835869	0.832296	0.860836	0.874787	0.850958	0.815601	0.755035	0.842554
0.815389	0.811491	0.803645	0.805546	0.770611	0.66147	0.75907	0.787257	0.770488	0.76887	0.789449	0.797977	0.810574	0.808651	0.786398	0.750156	0.767684	0.797056	0.819669	0.841558	0.856864	0.869311	0.884317	0.883059	0.883408	0.892306	0.897331	0.913478	0.96666	1	0.962957	0.912889	0.893556	0.874251	0.869511	0.87703	0.872331	0.803293	0.743235	0.809635	0.743486	0.783714	0.835065	0.830483	0.858774	0.871799	0.848912	0.816198	0.758905	0.843952
0.838671	0.837067	0.829368	0.831931	0.79714	0.686898	0.787736	0.813282	0.799925	0.800376	0.816618	0.818745	0.830897	0.832074	0.812502	0.776641	0.79205	0.820718	0.842741	0.861707	0.875116	0.88358	0.898316	0.898118	0.899436	0.906866	0.905362	0.910958	0.93446	0.962957	1	0.965919	0.923248	0.89312	0.88596	0.892133	0.880259	0.803954	0.74305	0.812306	0.745044	0.786682	0.844814	0.842215	0.86829	0.881732	0.859508	0.8238	0.766689	0.853057
0.849349	0.84878	0.841238	0.843988	0.807838	0.695057	0.799855	0.826518	0.814177	0.814455	0.827263	0.823908	0.835271	0.841186	0.82397	0.787226	0.801086	0.830829	0.855206	0.871714	0.879744	0.88407	0.898717	0.901993	0.904397	0.910456	0.904469	0.905047	0.912273	0.912889	0.965919	1	0.964267	0.908894	0.89173	0.894147	0.878532	0.794671	0.730617	0.803055	0.734106	0.774583	0.8366	0.837775	0.865469	0.880235	0.856504	0.815486	0.755244	0.843187
0.85844	0.855454	0.850009	0.853706	0.817518	0.704097	0.808504	0.83466	0.820654	0.821058	0.835192	0.834926	0.84722	0.849526	0.829735	0.793402	0.811315	0.842608	0.86507	0.879592	0.886652	0.889054	0.902207	0.906419	0.909739	0.916539	0.911822	0.906706	0.90441	0.893556	0.923248	0.964267	1	0.961151	0.918238	0.906213	0.884291	0.791767	0.72441	0.797934	0.726075	0.766387	0.828662	0.830309	0.862531	0.882492	0.861631	0.821188	0.75582	0.840656
0.849442	0.844693	0.838916	0.843019	0.811835	0.710779	0.808022	0.828696	0.817025	0.818183	0.832178	0.831163	0.841733	0.840932	0.82092	0.785142	0.805204	0.839323	0.860445	0.873135	0.879569	0.88015	0.890046	0.891516	0.896401	0.903558	0.899555	0.896898	0.890287	0.874251	0.89312	0.908894	0.961151	1	0.965448	0.917741	0.877481	0.783391	0.715703	0.783719	0.714048	0.753359	0.813579	0.814855	0.844759	0.865342	0.84762	0.804856	0.735966	0.822835
0.848477	0.842879	0.83519	0.838365	0.813048	0.718037	0.810261	0.82932	0.818058	0.816861	0.831723	0.831136	0.842416	0.841008	0.821362	0.787423	0.808006	0.839678	0.859261	0.869489	0.875231	0.877841	0.889735	0.890409	0.891801	0.896862	0.892166	0.890479	0.884619	0.869511	0.88596	0.89173	0.918238	0.965448	1	0.959392	0.891394	0.788239	0.718739	0.780683	0.710296	0.749537	0.812117	0.815162	0.839293	0.859304	0.847124	0.805639	0.734644	0.820455
0.856079	0.851282	0.844	0.848021	0.820383	0.717185	0.810032	0.834629	0.816674	0.813889	0.835062	0.842256	0.855648	0.852643	0.827923	0.791599	0.812539	0.841124	0.859738	0.870782	0.88286	0.891072	0.905001	0.9047	0.905062	0.907858	0.903131	0.899115	0.891138	0.87703	0.892133	0.894147	0.906213	0.917741	0.959392	1	0.954955	0.827179	0.744678	0.802847	0.724249	0.762297	0.829626	0.832443	0.854836	0.871695	0.856627	0.823851	0.761042	0.840813
0.822644	0.817819	0.811776	0.813902	0.783803	0.678365	0.770014	0.7979	0.779906	0.772091	0.790982	0.800347	0.816301	0.814462	0.787634	0.751283	0.771876	0.801483	0.822098	0.838313	0.854443	0.867241	0.883934	0.884294	0.886264	0.886369	0.885373	0.884474	0.882985	0.872331	0.880259	0.878532	0.884291	0.877481	0.891394	0.954955	1	0.910267	0.808085	0.83407	0.749436	0.781963	0.840569	0.838261	0.857144	0.868831	0.850701	0.821619	0.765398	0.843154
0.704752	0.697674	0.693202	0.692029	0.668506	0.5789	0.654993	0.675341	0.662452	0.651129	0.663578	0.671604	0.688507	0.688874	0.665605	0.63495	0.655241	0.681335	0.700491	0.726355	0.745862	0.760717	0.775898	0.778973	0.779505	0.777656	0.786823	0.793169	0.802625	0.803293	0.803954	0.794671	0.791767	0.783391	0.788239	0.827179	0.910267	1	0.954846	0.868921	0.765045	0.783583	0.815575	0.801769	0.804848	0.810388	0.796837	0.7764	0.73366	0.799534
0.620108	0.610769	0.605585	0.605331	0.588519	0.513265	0.576278	0.591396	0.581573	0.572561	0.582103	0.589683	0.606185	0.606816	0.587431	0.560453	0.57703	0.597635	0.615299	0.646348	0.667925	0.682353	0.697795	0.704708	0.703529	0.702246	0.715716	0.723408	0.73675	0.743235	0.74305	0.730617	0.72441	0.715703	0.718739	0.744678	0.808085	0.954846	1	0.899642	0.775395	0.77379	0.784992	0.766735	0.76216	0.761458	0.748449	0.73301	0.699347	0.757125
0.691135	0.681742	0.672901	0.6741	0.654176	0.574659	0.647352	0.66451	0.653199	0.646579	0.659208	0.668571	0.684205	0.683598	0.665602	0.640153	0.655242	0.67091	0.68587	0.717374	0.738863	0.750511	0.767524	0.777879	0.777749	0.780368	0.787088	0.787266	0.803412	0.809635	0.812306	0.803055	0.797934	0.783719	0.780683	0.802847	0.83407	0.868921	0.899642	1	0.926439	0.887355	0.858532	0.838559	0.839791	0.829378	0.80784	0.791827	0.755954	0.820977
0.614361	0.605541	0.596549	0.599565	0.580375	0.507463	0.572597	0.582612	0.568977	0.562003	0.573635	0.583395	0.601833	0.598583	0.580882	0.560808	0.577892	0.594844	0.604992	0.633715	0.658996	0.673369	0.688735	0.694511	0.69752	0.699299	0.702702	0.708799	0.732869	0.743486	0.745044	0.734106	0.726075	0.714048	0.710296	0.724249	0.749436	0.765045	0.775395	0.926439	1	0.962562	0.839426	0.793721	0.783995	0.767456	0.748607	0.737828	0.702709	0.755623
0.653594	0.645976	0.637476	0.640599	0.614409	0.529852	0.601651	0.613745	0.597885	0.592601	0.604808	0.613822	0.632574	0.627946	0.605926	0.579716	0.600719	0.626617	0.64147	0.669259	0.696277	0.713856	0.72775	0.732103	0.737075	0.73909	0.743047	0.75438	0.775637	0.783714	0.786682	0.774583	0.766387	0.753359	0.749537	0.762297	0.781963	0.783583	0.77379	0.887355	0.962562	1	0.915744	0.845735	0.823213	0.808309	0.786765	0.768552	0.726238	0.78685
0.727052	0.720874	0.713105	0.718221	0.688234	0.59392	0.671514	0.687242	0.670248	0.66826	0.683309	0.687952	0.703138	0.701387	0.677547	0.642086	0.664824	0.697427	0.718998	0.744725	0.764433	0.779653	0.793053	0.799028	0.805607	0.808636	0.81291	0.824455	0.835869	0.835065	0.844814	0.8366	0.828662	0.813579	0.812117	0.829626	0.840569	0.815575	0.784992	0.858532	0.839426	0.915744	1	0.958967	0.899732	0.867927	0.836428	0.80831	0.756805	0.829921
0.740327	0.736107	0.728515	0.733466	0.706296	0.613331	0.691533	0.707032	0.689361	0.688352	0.701269	0.701606	0.716533	0.71636	0.695413	0.661694	0.683892	0.713685	0.735396	0.760227	0.773381	0.784342	0.799231	0.806362	0.813123	0.815213	0.817242	0.824775	0.832296	0.830483	0.842215	0.837775	0.830309	0.814855	0.815162	0.832443	0.838261	0.801769	0.766735	0.838559	0.793721	0.845735	0.958967	1	0.953827	0.889433	0.84017	0.80952	0.756124	0.826747
0.774665	0.773299	0.765841	0.768104	0.737368	0.638621	0.724274	0.743045	0.724142	0.723677	0.73729	0.739523	0.757013	0.75263	0.72795	0.694565	0.717701	0.746502	0.766178	0.79097	0.80796	0.817146	0.832189	0.841351	0.846704	0.850099	0.850592	0.854139	0.860836	0.858774	0.86829	0.865469	0.862531	0.844759	0.839293	0.854836	0.857144	0.804848	0.76216	0.839791	0.783995	0.823213	0.899732	0.953827	1	0.957568	0.882019	0.836999	0.778606	0.85235
0.792702	0.791422	0.783559	0.785477	0.754106	0.652531	0.740293	0.761046	0.743133	0.745002	0.759175	0.761187	0.781634	0.77816	0.749749	0.716609	0.741532	0.770635	0.787359	0.8087	0.826989	0.835908	0.852981	0.861585	0.863197	0.865359	0.865632	0.868881	0.874787	0.871799	0.881732	0.880235	0.882492	0.865342	0.859304	0.871695	0.868831	0.810388	0.761458	0.829378	0.767456	0.808309	0.867927	0.889433	0.957568	1	0.947505	0.87573	0.801295	0.871282
0.779295	0.776739	0.768777	0.770072	0.745954	0.651209	0.731028	0.747736	0.732478	0.735382	0.748427	0.750398	0.770865	0.771182	0.743477	0.713052	0.738887	0.766316	0.779429	0.795807	0.812964	0.821211	0.837711	0.845689	0.846011	0.846033	0.847752	0.847354	0.850958	0.848912	0.859508	0.856504	0.861631	0.84762	0.847124	0.856627	0.850701	0.796837	0.748449	0.80784	0.748607	0.786765	0.836428	0.84017	0.882019	0.947505	1	0.948565	0.83689	0.877486
0.752399	0.746492	0.738935	0.742819	0.723373	0.630496	0.705056	0.720506	0.701873	0.699695	0.713988	0.722974	0.741132	0.740868	0.716241	0.68744	0.710545	0.735477	0.750386	0.766152	0.784274	0.792397	0.806728	0.814445	0.815121	0.815128	0.815925	0.812301	0.815601	0.816198	0.8238	0.815486	0.821188	0.804856	0.805639	0.823851	0.821619	0.7764	0.73301	0.791827	0.737828	0.768552	0.80831	0.80952	0.836999	0.87573	0.948565	1	0.940475	0.915691
0.693198	0.683607	0.676872	0.682224	0.66221	0.570032	0.642151	0.66101	0.642263	0.633999	0.647408	0.661664	0.67887	0.677768	0.654573	0.628801	0.650694	0.671868	0.687178	0.703021	0.723632	0.732101	0.7457	0.755425	0.754329	0.754524	0.75474	0.750877	0.755035	0.758905	0.766689	0.755244	0.75582	0.735966	0.734644	0.761042	0.765398	0.73366	0.699347	0.755954	0.702709	0.726238	0.756805	0.756124	0.778606	0.801295	0.83689	0.940475	1	0.942723
0.760524	0.75348	0.74551	0.748348	0.719075	0.617169	0.702445	0.728946	0.713817	0.706837	0.721461	0.736115	0.753552	0.751097	0.722937	0.690661	0.715282	0.738893	0.755307	0.778435	0.802799	0.812258	0.824303	0.832431	0.833395	0.836691	0.837549	0.836622	0.842554	0.843952	0.853057	0.843187	0.840656	0.822835	0.820455	0.840813	0.843154	0.799534	0.757125	0.820977	0.755623	0.78685	0.829921	0.826747	0.85235	0.871282	0.877486	0.915691	0.942723	1
0.74523	0.738411	0.730656	0.732658	0.700684	0.60235	0.685237	0.707973	0.692648	0.688949	0.708939	0.725171	0.742836	0.735717	0.704715	0.667667	0.694043	0.720416	0.741252	0.770515	0.798458	0.813345	0.822917	0.828858	0.831456	0.833372	0.840096	0.844734	0.851372	0.852257	0.859502	0.849994	0.845029	0.833016	0.829792	0.843688	0.848326	0.807863	0.768124	0.828795	0.764101	0.798817	0.844384	0.837124	0.859846	0.871564	0.862122	0.849469	0.821043	0.938023
0.666812	0.659948	0.65112	0.653906	0.62461	0.536737	0.611732	0.625973	0.610844	0.611408	0.630915	0.64282	0.658897	0.650838	0.622933	0.590589	0.614362	0.641042	0.663458	0.698258	0.726727	0.746766	0.758975	0.766749	0.768168	0.764564	0.777345	0.789025	0.798532	0.80088	0.806394	0.797898	0.792297	0.779969	0.774047	0.783202	0.798025	0.782032	0.753228	0.809471	0.760806	0.79131	0.822189	0.812426	0.8265	0.829108	0.816267	0.794497	0.751847	0.847046
0.644263	0.638125	0.629825	0.630806	0.603244	0.519796	0.591691	0.602719	0.585595	0.588079	0.608514	0.619545	0.638134	0.634438	0.604705	0.571383	0.594485	0.621714	0.645995	0.682301	0.71076	0.730954	0.745736	0.753491	0.755413	0.752031	0.765216	0.778449	0.789575	0.793989	0.79814	0.786044	0.78127	0.768984	0.761974	0.773531	0.793263	0.784331	0.757589	0.81242	0.768137	0.797561	0.8254	0.814147	0.823252	0.822462	0.807479	0.785002	0.741186	0.818592
0.629077	0.624381	0.615802	0.616246	0.58585	0.500823	0.570476	0.582739	0.567271	0.572817	0.593523	0.602527	0.624548	0.621808	0.58567	0.550014	0.575683	0.60649	0.635835	0.675311	0.702995	0.722842	0.739446	0.747496	0.752624	0.753548	0.765535	0.778829	0.79542	0.805908	0.806651	0.789083	0.777113	0.764207	0.759213	0.773502	0.797853	0.797003	0.775	0.821172	0.774097	0.808232	0.83988	0.826887	0.828083	0.823193	0.805299	0.780948	0.743073	0.819161
0.517678	0.513666	0.50403	0.502479	0.471945	0.395468	0.449687	0.458691	0.446206	0.448387	0.461184	0.471266	0.497883	0.49221	0.454927	0.423352	0.452567	0.485546	0.513968	0.55551	0.582365	0.604142	0.620247	0.628255	0.633314	0.635509	0.652496	0.668225	0.690316	0.708473	0.706485	0.685337	0.667112	0.656137	0.653161	0.664548	0.699541	0.733177	0.733434	0.762859	0.726452	0.752996	0.769755	0.752192	0.74043	0.731096	0.71655	0.702457	0.683547	0.746341
0.383688	0.380911	0.36936	0.366912	0.340934	0.283027	0.318273	0.323042	0.310695	0.307405	0.311048	0.323177	0.349698	0.341012	0.308141	0.284237	0.315045	0.34329	0.364565	0.401759	0.424906	0.447202	0.460382	0.467103	0.471164	0.472138	0.489962	0.500544	0.519236	0.538631	0.535401	0.516704	0.501766	0.493757	0.495373	0.50891	0.54464	0.601211	0.619645	0.636306	0.614735	0.62872	0.630031	0.611796	0.591856	0.580551	0.5723	0.566945	0.559942	0.598861
0.442223	0.437896	0.427902	0.425543	0.395223	0.327817	0.371515	0.380198	0.366544	0.365912	0.37197	0.384073	0.413028	0.403051	0.364294	0.338753	0.374164	0.399748	0.42069	0.459544	0.487681	0.51375	0.529201	0.538002	0.543846	0.541311	0.560701	0.571785	0.588164	0.606586	0.605909	0.586839	0.572748	0.560708	0.560046	0.581813	0.619642	0.666141	0.681257	0.708002	0.678007	0.695792	0.702641	0.684834	0.670504	0.659835	0.643686	0.634844	0.620972	0.667805
0.473609	0.466938	0.456777	0.455223	0.422854	0.34573	0.397019	0.409475	0.396436	0.397805	0.409691	0.420555	0.451902	0.442408	0.401273	0.370605	0.401459	0.428785	0.455241	0.49669	0.528298	0.555708	0.573474	0.58526	0.593416	0.588502	0.608565	0.63002	0.649619	0.666972	0.663053	0.640077	0.625838	0.612482	0.605609	0.62675	0.6737	0.71745	0.724921	0.753895	0.721161	0.746598	0.757017	0.739777	0.730073	0.71453	0.684494	0.669806	0.652003	0.714497
0.409486	0.404974	0.39229	0.392	0.358543	0.283453	0.329186	0.343192	0.331211	0.330028	0.340679	0.348399	0.377746	0.372616	0.336043	0.300568	0.321223	0.354731	0.385204	0.427423	0.455291	0.483001	0.503446	0.517605	0.525849	0.521749	0.542119	0.570553	0.596618	0.615972	0.607105	0.580331	0.559591	0.546628	0.541902	0.557382	0.615598	0.681487	0.694409	0.717802	0.701709	0.724642	0.720475	0.700142	0.684878	0.659154	0.627034	0.609348	0.591896	0.653696
0.394171	0.391418	0.379342	0.378902	0.341534	0.26458	0.311298	0.328562	0.314788	0.310316	0.321795	0.332342	0.357757	0.353968	0.320365	0.284837	0.302645	0.335419	0.363118	0.404197	0.432618	0.461865	0.483015	0.497126	0.503127	0.500168	0.517886	0.540933	0.567661	0.590609	0.581029	0.55381	0.532535	0.517815	0.517551	0.533779	0.589556	0.655571	0.66999	0.69762	0.684303	0.704395	0.696218	0.675693	0.658368	0.63065	0.600952	0.585514	0.570812	0.630589
0.521421	0.516438	0.504923	0.507391	0.470356	0.381893	0.443293	0.465185	0.452627	0.448143	0.46264	0.474956	0.500223	0.497875	0.4636	0.424871	0.445006	0.477118	0.504838	0.545901	0.575842	0.603308	0.622943	0.636902	0.640102	0.636258	0.652465	0.668314	0.689761	0.70844	0.701291	0.677368	0.665538	0.649624	0.650047	0.668342	0.710226	0.741391	0.741927	0.783646	0.748254	0.772077	0.781388	0.766358	0.760976	0.743374	0.715211	0.699853	0.67894	0.746977
0.643205	0.63692	0.627107	0.63157	0.595684	0.499169	0.573969	0.596289	0.584547	0.582353	0.597391	0.606505	0.628196	0.628371	0.592967	0.554415	0.581485	0.615706	0.639624	0.672603	0.700818	0.723068	0.741736	0.752837	0.754908	0.752385	0.766814	0.775304	0.787018	0.797004	0.799687	0.783976	0.776946	0.758616	0.756786	0.77699	0.802758	0.793992	0.775173	0.830347	0.778645	0.810782	0.839919	0.829389	0.836167	0.827917	0.800214	0.780928	0.749333	0.82633
0.704473	0.697754	0.690411	0.693442	0.656778	0.554899	0.638337	0.661601	0.648191	0.649809	0.664064	0.668421	0.688038	0.690207	0.653356	0.614354	0.64089	0.677355	0.705891	0.736514	0.760434	0.775323	0.794404	0.805647	0.808163	0.809263	0.821519	0.827773	0.833296	0.834026	0.842615	0.835741	0.831136	0.811455	0.806453	0.820429	0.834853	0.79914	0.763871	0.824457	0.765235	0.807745	0.856633	0.849483	0.859724	0.855825	0.827786	0.801444	0.758915	0.843427
0.732208	0.725603	0.718581	0.721982	0.68512	0.58053	0.66867	0.694582	0.68288	0.687628	0.699734	0.700314	0.718949	0.721088	0.684394	0.6418	0.666189	0.70263	0.731198	0.763459	0.784278	0.795715	0.816359	0.827148	0.831494	0.83611	0.845406	0.850893	0.853644	0.848277	0.857588	0.853597	0.852067	0.833442	0.825264	0.835737	0.84667	0.8007	0.757222	0.81734	0.751961	0.798532	0.853568	0.846508	0.860208	0.86279	0.836422	0.801497	0.750736	0.840373
0.692771	0.685434	0.67752	0.679876	0.646482	0.548427	0.629406	0.651702	0.635909	0.639638	0.654028	0.662775	0.684892	0.68773	0.651272	0.606203	0.628843	0.664616	0.692165	0.726475	0.749077	0.76163	0.782363	0.792544	0.800339	0.805331	0.817531	0.824876	0.827568	0.82516	0.829838	0.821939	0.822793	0.803653	0.79559	0.810742	0.823794	0.782941	0.743828	0.799683	0.731881	0.777382	0.834135	0.82568	0.839004	0.841066	0.816634	0.783474	0.732674	0.819713
0.652618	0.647708	0.638801	0.640879	0.609436	0.517767	0.593207	0.611074	0.595159	0.600497	0.616207	0.622674	0.644874	0.651003	0.619998	0.573755	0.588102	0.622093	0.653168	0.691253	0.71845	0.732661	0.749852	0.758266	0.767406	0.776124	0.7939	0.807272	0.812037	0.80926	0.810257	0.799654	0.799396	0.784355	0.776142	0.788429	0.806159	0.778953	0.7465	0.798234	0.736275	0.778605	0.828942	0.818407	0.827972	0.826921	0.79984	0.766556	0.720965	0.807764
0.643731	0.639873	0.633344	0.634823	0.60213	0.50642	0.582254	0.602629	0.585636	0.591076	0.609786	0.619615	0.641949	0.645809	0.610952	0.565005	0.579707	0.612365	0.64591	0.685958	0.713102	0.727307	0.745924	0.755237	0.765594	0.774169	0.791125	0.804459	0.810841	0.80909	0.805333	0.791821	0.793347	0.780662	0.771028	0.789471	0.811616	0.779623	0.745781	0.800803	0.741246	0.782808	0.829052	0.817255	0.827914	0.831221	0.808314	0.776434	0.733728	0.817746
0.63492	0.631914	0.625112	0.626673	0.593921	0.495683	0.570532	0.593683	0.575807	0.578216	0.597242	0.610422	0.633923	0.635722	0.598914	0.553765	0.57133	0.604053	0.633812	0.672723	0.6997	0.717352	0.738716	0.749296	0.758985	0.763982	0.77644	0.789196	0.79898	0.801204	0.798981	0.783222	0.781185	0.765235	0.753658	0.781188	0.81348	0.78255	0.750279	0.806311	0.749346	0.788086	0.83005	0.820459	0.831545	0.831289	0.806687	0.778128	0.737508	0.820137
0.615391	0.609757	0.600985	0.603213	0.571238	0.474627	0.547378	0.570518	0.551652	0.551711	0.569826	0.584223	0.607501	0.608112	0.571547	0.529307	0.552051	0.583136	0.606182	0.643737	0.67508	0.696315	0.716147	0.725331	0.736347	0.739481	0.75145	0.764421	0.775112	0.779128	0.779784	0.762811	0.756944	0.738596	0.729667	0.759384	0.796219	0.780236	0.755937	0.808358	0.756794	0.793291	0.827704	0.81812	0.825528	0.818452	0.790705	0.766562	0.731496	0.808811
0.621608	0.615146	0.606504	0.610815	0.576542	0.476873	0.550757	0.574332	0.551573	0.54943	0.56932	0.585065	0.605205	0.603225	0.567751	0.527172	0.552231	0.581931	0.600525	0.635063	0.668586	0.691525	0.709914	0.717432	0.726199	0.728567	0.741364	0.754668	0.763144	0.76917	0.768041	0.748166	0.744692	0.728525	0.72321	0.752872	0.784114	0.77284	0.752179	0.81042	0.770259	0.8036	0.825418	0.816083	0.826024	0.815152	0.785832	0.769286	0.738486	0.807637
0.61456	0.609821	0.602438	0.6076	0.572398	0.473492	0.545452	0.569267	0.545796	0.539398	0.560415	0.575755	0.594872	0.593961	0.560059	0.520675	0.546809	0.573108	0.588421	0.620374	0.650702	0.673492	0.6915	0.698832	0.706073	0.705577	0.716594	0.725881	0.735909	0.747335	0.745543	0.722578	0.720482	0.702461	0.69999	0.733072	0.761639	0.75251	0.733913	0.799329	0.763546	0.791975	0.809332	0.801033	0.809763	0.795028	0.767887	0.760024	0.735072	0.792197
0.625963	0.621464	0.613638	0.618968	0.58475	0.486189	0.558224	0.583088	0.562424	0.552415	0.57237	0.586334	0.606639	0.607813	0.576494	0.53822	0.563233	0.588699	0.602604	0.63328	0.659151	0.679914	0.6974	0.705214	0.712417	0.713214	0.722169	0.727533	0.738672	0.751441	0.752165	0.731767	0.728441	0.706304	0.702156	0.735298	0.763731	0.754916	0.738289	0.809871	0.770086	0.794567	0.818365	0.812817	0.817696	0.800289	0.771285	0.764329	0.742334	0.79891
0.665515	0.661613	0.652455	0.656052	0.62347	0.522424	0.598885	0.623029	0.604084	0.59366	0.6108	0.619032	0.638172	0.642902	0.616552	0.578229	0.600532	0.628067	0.644617	0.674136	0.695988	0.712667	0.728766	0.736778	0.745308	0.74894	0.755231	0.758922	0.769337	0.779323	0.783326	0.767929	0.764028	0.741566	0.734304	0.762723	0.790551	0.776261	0.754742	0.824284	0.7802	0.806937	0.83982	0.836933	0.841796	0.826374	0.792693	0.779536	0.754022	0.817358
0.722317	0.72025	0.710638	0.7132	0.677579	0.569074	0.653284	0.678648	0.656533	0.647734	0.665792	0.669872	0.686718	0.690765	0.663306	0.623442	0.649629	0.682724	0.70241	0.729231	0.749447	0.763433	0.779889	0.788695	0.796351	0.801432	0.805806	0.808304	0.812533	0.814842	0.821658	0.811295	0.81193	0.794204	0.785995	0.810512	0.830163	0.798648	0.765048	0.83301	0.779229	0.810073	0.853256	0.855083	0.866147	0.858083	0.824764	0.80613	0.773827	0.8453
0.729144	0.72544	0.716292	0.719233	0.684407	0.578024	0.661304	0.683308	0.658513	0.650621	0.673737	0.681644	0.695727	0.694032	0.664769	0.630429	0.658429	0.687821	0.706279	0.733992	0.758548	0.775157	0.790969	0.79697	0.80299	0.80753	0.812135	0.810816	0.816017	0.821024	0.827123	0.815915	0.81897	0.802173	0.79638	0.819149	0.831948	0.795209	0.758661	0.82589	0.766431	0.799568	0.84511	0.845914	0.8622	0.860393	0.83048	0.809263	0.775982	0.849091
0.687625	0.685037	0.676088	0.678546	0.644576	0.545125	0.621849	0.640431	0.616283	0.608864	0.631352	0.644129	0.659988	0.655634	0.623338	0.587268	0.617887	0.651258	0.670395	0.700845	0.728598	0.750347	0.766384	0.769264	0.774165	0.778052	0.78836	0.789706	0.798142	0.807383	0.810693	0.793645	0.794918	0.781434	0.77843	0.802816	0.817224	0.789246	0.758517	0.817899	0.76366	0.801411	0.841723	0.833935	0.84674	0.844326	0.819526	0.801344	0.76877	0.839461
0.640499	0.637714	0.630649	0.633052	0.598918	0.502008	0.573142	0.591068	0.567205	0.559455	0.578873	0.591113	0.610851	0.608459	0.573541	0.535035	0.568556	0.604773	0.624578	0.654245	0.68147	0.705261	0.723132	0.725666	0.732323	0.73736	0.74938	0.752036	0.760265	0.769851	0.772386	0.753713	0.752574	0.737064	0.735095	0.764866	0.785982	0.7624	0.734455	0.790599	0.740873	0.779444	0.814971	0.805545	0.817648	0.810697	0.784218	0.770436	0.742725	0.807507
0.621167	0.616019	0.610456	0.613954	0.57789	0.479051	0.549713	0.567609	0.544907	0.538516	0.556979	0.569814	0.591501	0.587729	0.549289	0.510119	0.544915	0.582396	0.604205	0.634962	0.661407	0.684558	0.703523	0.709531	0.717316	0.720212	0.729172	0.733924	0.740527	0.750429	0.754641	0.736926	0.734001	0.717232	0.712623	0.7421	0.768874	0.750566	0.726506	0.781679	0.734188	0.771726	0.804631	0.795083	0.804911	0.797008	0.769529	0.75777	0.732042	0.795663
0.592685	0.585454	0.580253	0.583904	0.54744	0.449266	0.516806	0.535238	0.510287	0.503674	0.522616	0.540616	0.564537	0.56111	0.522546	0.484915	0.516408	0.551482	0.572643	0.603617	0.632862	0.655207	0.673561	0.683123	0.691765	0.69203	0.700715	0.707031	0.714746	0.727839	0.731614	0.713111	0.707945	0.692586	0.689087	0.718394	0.749568	0.738522	0.720969	0.780294	0.739943	0.771677	0.796207	0.788002	0.796651	0.786276	0.755319	0.745254	0.723781	0.780876
0.548281	0.539467	0.534278	0.539234	0.505785	0.41011	0.469501	0.488014	0.461213	0.453823	0.473209	0.495483	0.52107	0.517145	0.48003	0.447876	0.477759	0.506626	0.52135	0.552219	0.584139	0.606995	0.624193	0.636003	0.644303	0.644791	0.654398	0.6611	0.671195	0.688771	0.687627	0.663859	0.657691	0.641645	0.63936	0.673549	0.708424	0.711154	0.701748	0.758038	0.723793	0.753092	0.767481	0.756679	0.763923	0.751115	0.716919	0.710701	0.698765	0.74877
0.573648	0.567235	0.561299	0.563866	0.527903	0.427406	0.490122	0.510456	0.484621	0.47698	0.496716	0.516566	0.541907	0.538321	0.501372	0.468704	0.498179	0.52665	0.541323	0.574322	0.604108	0.626093	0.645442	0.656864	0.664517	0.664028	0.672269	0.678439	0.688468	0.706232	0.706343	0.680568	0.673137	0.652132	0.650079	0.688653	0.724033	0.723775	0.711155	0.770388	0.738295	0.769102	0.784871	0.772499	0.776325	0.764949	0.731662	0.725764	0.713671	0.765809
0.575249	0.56986	0.560723	0.562733	0.523125	0.424328	0.491402	0.512626	0.490171	0.482936	0.499513	0.51094	0.534703	0.531619	0.496128	0.462173	0.490698	0.520949	0.538112	0.57354	0.598545	0.619816	0.639031	0.649114	0.660022	0.661204	0.66645	0.6737	0.685871	0.701543	0.704826	0.68254	0.670341	0.645756	0.641346	0.674514	0.711289	0.715653	0.704978	0.769035	0.742429	0.770041	0.786158	0.776491	0.774296	0.757491	0.722539	0.713066	0.699873	0.756776
0.559436	0.55376	0.544065	0.546064	0.507443	0.408484	0.474021	0.496431	0.476421	0.466338	0.480041	0.49218	0.514235	0.510418	0.475398	0.442877	0.473211	0.504889	0.522849	0.555769	0.580985	0.603724	0.621791	0.630104	0.641662	0.643986	0.649366	0.655296	0.668255	0.687191	0.688107	0.663674	0.653209	0.628554	0.621911	0.655439	0.694555	0.703785	0.698314	0.765805	0.74264	0.766321	0.776144	0.763733	0.762672	0.7444	0.709704	0.705233	0.697115	0.748077
0.526996	0.522691	0.515061	0.5166	0.479807	0.383223	0.443319	0.468044	0.446327	0.43142	0.445768	0.464512	0.488542	0.482015	0.448433	0.418345	0.446894	0.47476	0.490951	0.523425	0.551593	0.576792	0.593742	0.601329	0.608727	0.609379	0.617602	0.622988	0.636232	0.659143	0.657011	0.627422	0.618207	0.595012	0.590166	0.628782	0.670946	0.684085	0.682077	0.749085	0.727648	0.748527	0.753221	0.738011	0.736692	0.717318	0.688391	0.694386	0.69132	0.73066
0.523624	0.51786	0.510574	0.511794	0.473348	0.377579	0.438775	0.464037	0.439435	0.425185	0.441891	0.461627	0.485668	0.478314	0.444766	0.414351	0.441847	0.469528	0.485181	0.516758	0.546443	0.570237	0.587492	0.596723	0.605071	0.606242	0.614123	0.620593	0.632357	0.655452	0.653245	0.622689	0.614639	0.595481	0.591637	0.62977	0.673423	0.688472	0.686887	0.749645	0.726703	0.747925	0.754517	0.738479	0.735078	0.713703	0.684295	0.69146	0.688338	0.727605
0.541684	0.535689	0.526659	0.52828	0.486835	0.3893	0.453656	0.480785	0.456545	0.445395	0.462926	0.479694	0.501071	0.493393	0.458648	0.427231	0.455911	0.482939	0.497692	0.530022	0.561119	0.5834	0.598531	0.607329	0.617599	0.621204	0.62481	0.628104	0.6355	0.656678	0.661103	0.635606	0.629387	0.611353	0.607864	0.645143	0.685268	0.694878	0.691288	0.75457	0.726056	0.750901	0.762086	0.747187	0.744115	0.724551	0.693974	0.696274	0.688334	0.731765
0.567423	0.562276	0.553309	0.555512	0.515236	0.414554	0.482378	0.508235	0.48369	0.474521	0.492428	0.5071	0.528417	0.522873	0.484804	0.450338	0.480823	0.509557	0.524308	0.556321	0.588035	0.610584	0.62469	0.630919	0.640958	0.64591	0.646854	0.650013	0.658511	0.67695	0.682653	0.660643	0.653578	0.635623	0.632432	0.664016	0.700549	0.704545	0.698332	0.763332	0.729817	0.755073	0.77233	0.759903	0.75658	0.738261	0.706697	0.704589	0.693519	0.740734
0.604446	0.600849	0.591374	0.593146	0.551561	0.446933	0.520493	0.545435	0.519155	0.510333	0.525904	0.532009	0.553362	0.55317	0.517267	0.47802	0.508518	0.543727	0.562005	0.594449	0.621836	0.643125	0.659075	0.665016	0.673418	0.676376	0.675208	0.681578	0.690961	0.704771	0.711748	0.694974	0.687189	0.670422	0.666426	0.691314	0.722589	0.72234	0.710483	0.771374	0.736666	0.764151	0.784185	0.775374	0.776945	0.758758	0.725071	0.716123	0.696042	0.750171
0.6292	0.624762	0.615116	0.616589	0.569562	0.459873	0.543059	0.571741	0.546533	0.535068	0.547344	0.549947	0.569755	0.571423	0.543243	0.50722	0.534665	0.569698	0.589589	0.619723	0.643297	0.66314	0.678552	0.683779	0.69158	0.694084	0.689007	0.695902	0.706696	0.717289	0.722377	0.707173	0.699751	0.680633	0.675389	0.704036	0.735355	0.729979	0.712269	0.771069	0.736301	0.764869	0.786278	0.779288	0.782051	0.764953	0.733473	0.725981	0.702753	0.754432
0.690893	0.686583	0.676129	0.678255	0.63355	0.518795	0.607421	0.636228	0.609142	0.596681	0.60949	0.611644	0.628171	0.630556	0.603724	0.568967	0.599475	0.635292	0.650712	0.67489	0.696766	0.714697	0.728717	0.73344	0.74211	0.7465	0.738413	0.737458	0.743524	0.750627	0.759272	0.746286	0.742135	0.722462	0.717916	0.749445	0.772112	0.7448	0.715026	0.78157	0.741204	0.771913	0.801495	0.79854	0.807949	0.797258	0.767754	0.75914	0.731692	0.783878
0.737669	0.733393	0.724373	0.728161	0.679633	0.556347	0.652194	0.685396	0.659582	0.647127	0.660549	0.656264	0.668625	0.67139	0.645829	0.610406	0.643511	0.680269	0.694848	0.71625	0.733792	0.747574	0.763668	0.767947	0.77731	0.784083	0.775937	0.769579	0.76874	0.767183	0.77864	0.773738	0.773321	0.756107	0.751063	0.776	0.78753	0.743437	0.70803	0.781781	0.733767	0.76468	0.801864	0.802221	0.815532	0.81166	0.783983	0.770501	0.736575	0.791404
0.762468	0.761874	0.754231	0.756227	0.70465	0.579937	0.679915	0.713842	0.688694	0.675303	0.686768	0.68065	0.691561	0.695376	0.6721	0.637715	0.669767	0.707169	0.721106	0.74027	0.755985	0.766623	0.783581	0.790586	0.798896	0.80379	0.79071	0.782648	0.779624	0.777629	0.790515	0.788967	0.792685	0.776095	0.769548	0.791985	0.799125	0.743477	0.700869	0.777184	0.7256	0.757163	0.798478	0.80396	0.82116	0.817785	0.789132	0.773694	0.739098	0.797972
0.7835	0.782568	0.778102	0.778176	0.723857	0.594268	0.696759	0.732033	0.700495	0.684291	0.699816	0.69896	0.707646	0.708475	0.680697	0.645692	0.685844	0.723783	0.737066	0.750792	0.763814	0.774171	0.789481	0.7947	0.802406	0.808735	0.793271	0.778494	0.769285	0.763609	0.780379	0.78048	0.791607	0.770627	0.763942	0.790689	0.790581	0.720614	0.669539	0.743407	0.690959	0.726179	0.771837	0.778189	0.80072	0.805065	0.780297	0.765669	0.73461	0.789401
0.798508	0.799139	0.793901	0.794788	0.734885	0.598576	0.701327	0.739918	0.706006	0.690363	0.706789	0.708045	0.713554	0.710639	0.678313	0.644335	0.688594	0.733871	0.747599	0.757388	0.768968	0.775937	0.788571	0.790982	0.800202	0.811432	0.790836	0.770812	0.755272	0.748761	0.767107	0.766089	0.781898	0.767063	0.756921	0.782354	0.776903	0.695664	0.640372	0.716583	0.666337	0.703352	0.749644	0.755295	0.783707	0.790547	0.764899	0.754044	0.723582	0.774045
[truncated: 44 more columns]

## Sheet: 50mT
1	0.978095	0.960795	0.954325	0.920124	0.809164	0.900377	0.927326	0.922916	0.914433	0.92237	0.917748	0.920565	0.926816	0.919534	0.898122	0.894158	0.925081	0.941664	0.931094	0.932416	0.928855	0.924959	0.925851	0.939123	0.937433	0.923602	0.91209	0.879931	0.838422	0.787373	0.781347	0.786945	0.767223	0.766836	0.816415	0.832998	0.676632	0.573225	0.641766	0.599854	0.586069	0.575044	0.576719	0.614368	0.675134	0.67801	0.712397	0.741727	0.761946
0.978095	1	0.981523	0.962958	0.916647	0.798007	0.891088	0.918675	0.914396	0.91055	0.917423	0.913274	0.917728	0.92421	0.914376	0.891688	0.888609	0.923395	0.941563	0.931811	0.931429	0.9288	0.926759	0.929112	0.940839	0.939912	0.92568	0.915037	0.882615	0.841503	0.791442	0.783984	0.789452	0.770907	0.7705	0.818258	0.835186	0.683949	0.580443	0.645884	0.602186	0.587277	0.577949	0.577584	0.615334	0.679931	0.68398	0.718517	0.745508	0.766343
0.960795	0.981523	1	0.980547	0.926545	0.80555	0.894702	0.920018	0.916041	0.913029	0.920389	0.915696	0.919361	0.925119	0.916544	0.895456	0.891734	0.923238	0.94093	0.933355	0.934574	0.932175	0.928226	0.929583	0.940794	0.938567	0.923033	0.914067	0.885878	0.842854	0.790159	0.784819	0.791376	0.770609	0.769233	0.816614	0.834067	0.681261	0.57737	0.642488	0.598162	0.584552	0.57614	0.57355	0.610939	0.676123	0.679405	0.714076	0.742903	0.764904
0.954325	0.962958	0.980547	1	0.953966	0.831278	0.909397	0.92908	0.921771	0.915746	0.923578	0.919452	0.921993	0.927116	0.919749	0.900287	0.896138	0.925722	0.942687	0.936546	0.937493	0.933931	0.929168	0.929117	0.939458	0.937479	0.920939	0.911511	0.882183	0.835278	0.780171	0.774653	0.780922	0.760665	0.760294	0.809913	0.829925	0.675906	0.570331	0.63376	0.584929	0.569613	0.561582	0.561466	0.600208	0.664773	0.669507	0.706328	0.734996	0.754065
0.920124	0.916647	0.926545	0.953966	1	0.938714	0.954836	0.925204	0.911045	0.903026	0.910738	0.909279	0.908173	0.912883	0.917007	0.905386	0.896475	0.914186	0.918778	0.90798	0.907849	0.903407	0.894834	0.894329	0.902813	0.902586	0.889765	0.877116	0.845814	0.79554	0.74102	0.740365	0.753277	0.732936	0.730925	0.782391	0.8024	0.644249	0.539221	0.604064	0.54968	0.522564	0.50862	0.512445	0.553202	0.616424	0.62966	0.671788	0.69579	0.711835
0.809164	0.798007	0.80555	0.831278	0.938714	1	0.952287	0.857367	0.836445	0.827724	0.829795	0.827111	0.823439	0.82835	0.844678	0.845667	0.836614	0.836674	0.822659	0.808663	0.807438	0.803434	0.791814	0.792462	0.795645	0.800211	0.792878	0.777098	0.748945	0.708296	0.661454	0.66743	0.686926	0.665613	0.661025	0.712813	0.728573	0.578443	0.484379	0.546851	0.487581	0.444813	0.429291	0.442164	0.480592	0.535633	0.556277	0.597819	0.610208	0.625942
0.900377	0.891088	0.894702	0.909397	0.954836	0.952287	1	0.954741	0.925204	0.905909	0.906595	0.901751	0.90028	0.906182	0.914848	0.907177	0.896989	0.906203	0.904217	0.891356	0.890955	0.884739	0.876027	0.877639	0.884983	0.887156	0.877321	0.861954	0.830663	0.786731	0.733915	0.735351	0.752345	0.729725	0.727136	0.782787	0.799487	0.635123	0.529924	0.596365	0.541831	0.509647	0.497005	0.505501	0.545763	0.605389	0.618796	0.660396	0.679571	0.698828
0.927326	0.918675	0.920018	0.92908	0.925204	0.857367	0.954741	1	0.976255	0.938604	0.929768	0.919711	0.918355	0.923733	0.926726	0.914488	0.901563	0.915993	0.922117	0.908649	0.907518	0.901289	0.892319	0.89395	0.905655	0.904041	0.893885	0.880033	0.847102	0.801575	0.74348	0.739437	0.75254	0.729052	0.729511	0.788238	0.805334	0.635597	0.525975	0.59502	0.546501	0.517957	0.504989	0.513628	0.552844	0.614143	0.621168	0.662004	0.687119	0.708287
0.922916	0.914396	0.916041	0.921771	0.911045	0.836445	0.925204	0.976255	1	0.971058	0.943762	0.919502	0.914891	0.921827	0.925179	0.911469	0.898013	0.91167	0.919783	0.909208	0.907671	0.902854	0.893895	0.893776	0.90354	0.900973	0.891229	0.877263	0.847509	0.804826	0.749537	0.7465	0.759501	0.734423	0.735521	0.792788	0.8062	0.637414	0.528828	0.600477	0.551292	0.524158	0.511174	0.520134	0.560964	0.620265	0.624274	0.662877	0.689954	0.714029
0.914433	0.91055	0.913029	0.915746	0.903026	0.827724	0.905909	0.938604	0.971058	1	0.972093	0.924533	0.909915	0.914949	0.914807	0.899249	0.888687	0.90348	0.912142	0.906754	0.906313	0.899932	0.894296	0.89546	0.902853	0.899918	0.891937	0.881024	0.853805	0.813494	0.760492	0.757999	0.770928	0.747337	0.746546	0.800826	0.81021	0.642406	0.537793	0.611595	0.560261	0.534281	0.5227	0.530654	0.57187	0.631739	0.634461	0.671958	0.700444	0.724281
0.92237	0.917423	0.920389	0.923578	0.910738	0.829795	0.906595	0.929768	0.943762	0.972093	1	0.968605	0.934705	0.925934	0.918995	0.902748	0.893961	0.911126	0.920901	0.915987	0.918273	0.911936	0.908379	0.909519	0.915465	0.911778	0.904754	0.893392	0.865645	0.823198	0.770459	0.767921	0.778781	0.758155	0.757696	0.808871	0.816615	0.644241	0.539763	0.617102	0.56608	0.539759	0.530392	0.539662	0.578831	0.639851	0.644085	0.68377	0.714804	0.738244
0.917748	0.913274	0.915696	0.919452	0.909279	0.827111	0.901751	0.919711	0.919502	0.924533	0.968605	1	0.971783	0.938824	0.920017	0.902915	0.891725	0.910036	0.921759	0.916877	0.918213	0.912588	0.90931	0.909961	0.914791	0.911919	0.905632	0.894002	0.868538	0.827271	0.775799	0.773743	0.781437	0.759528	0.762194	0.812816	0.819617	0.64777	0.543526	0.624821	0.575565	0.546133	0.536012	0.546642	0.584537	0.644763	0.648608	0.691656	0.724507	0.743686
0.920565	0.917728	0.919361	0.921993	0.908173	0.823439	0.90028	0.918355	0.914891	0.909915	0.934705	0.971783	1	0.971158	0.931093	0.906822	0.893587	0.913254	0.928376	0.923907	0.923369	0.917414	0.910924	0.910138	0.919044	0.915677	0.911021	0.902498	0.876131	0.833048	0.779127	0.777278	0.787857	0.765391	0.767442	0.82175	0.831294	0.658267	0.550951	0.629454	0.581734	0.551757	0.540272	0.548912	0.589361	0.652237	0.657515	0.700613	0.733457	0.750558
0.926816	0.92421	0.925119	0.927116	0.912883	0.82835	0.906182	0.923733	0.921827	0.914949	0.925934	0.938824	0.971158	1	0.969381	0.926847	0.902494	0.919922	0.932563	0.927085	0.927884	0.921951	0.91359	0.912498	0.92091	0.919291	0.913455	0.903995	0.877455	0.835	0.778598	0.777707	0.790457	0.769081	0.766737	0.822513	0.836912	0.667232	0.560293	0.635033	0.581543	0.552694	0.544152	0.55396	0.596999	0.659364	0.664102	0.703601	0.731294	0.750114
0.919534	0.914376	0.916544	0.919749	0.917007	0.844678	0.914848	0.926726	0.925179	0.914807	0.918995	0.920017	0.931093	0.969381	1	0.973237	0.928324	0.927028	0.92778	0.917382	0.917553	0.910995	0.900911	0.899112	0.906398	0.90731	0.898999	0.885871	0.856439	0.814954	0.759919	0.761025	0.774467	0.752783	0.74984	0.80178	0.81963	0.657798	0.553745	0.628821	0.569817	0.536386	0.523544	0.533182	0.576423	0.638531	0.645694	0.686067	0.709966	0.726292
0.898122	0.891688	0.895456	0.900287	0.905386	0.845667	0.907177	0.914488	0.911469	0.899249	0.902748	0.902915	0.906822	0.926847	0.973237	1	0.963059	0.934157	0.912974	0.898356	0.895977	0.889629	0.880282	0.878209	0.885406	0.886802	0.87837	0.862949	0.835034	0.793657	0.740268	0.744248	0.760524	0.738913	0.738068	0.787665	0.805277	0.647432	0.544358	0.621134	0.562003	0.522266	0.504519	0.515256	0.557307	0.618604	0.627879	0.670019	0.692813	0.706163
0.894158	0.888609	0.891734	0.896138	0.896475	0.836614	0.896989	0.901563	0.898013	0.888687	0.893961	0.891725	0.893587	0.902494	0.928324	0.963059	1	0.972331	0.918354	0.896742	0.893013	0.887364	0.881269	0.879845	0.883684	0.884705	0.876857	0.862314	0.841021	0.802884	0.752846	0.756599	0.773189	0.754962	0.752221	0.793845	0.810905	0.656724	0.555894	0.63173	0.573493	0.535242	0.519946	0.531159	0.573867	0.636405	0.646529	0.684157	0.70482	0.71775
0.925081	0.923395	0.923238	0.925722	0.914186	0.836674	0.906203	0.915993	0.91167	0.90348	0.911126	0.910036	0.913254	0.919922	0.927028	0.934157	0.972331	1	0.966812	0.934481	0.92504	0.917028	0.910977	0.911706	0.918356	0.919284	0.909117	0.89666	0.874158	0.834522	0.78407	0.782197	0.793416	0.775282	0.773748	0.816331	0.830386	0.676044	0.573714	0.644893	0.591805	0.565645	0.554263	0.559496	0.603024	0.668022	0.674649	0.71012	0.732204	0.748518
0.941664	0.941563	0.94093	0.942687	0.918778	0.822659	0.904217	0.922117	0.919783	0.912142	0.920901	0.921759	0.928376	0.932563	0.92778	0.912974	0.918354	0.966812	1	0.977379	0.954082	0.939375	0.933778	0.933525	0.942182	0.940875	0.931023	0.924547	0.89909	0.858982	0.811646	0.806923	0.814024	0.794192	0.793497	0.838447	0.849575	0.693137	0.587847	0.655255	0.60808	0.591659	0.586278	0.590358	0.632019	0.695247	0.699092	0.733161	0.756454	0.776176
0.931094	0.931811	0.933355	0.936546	0.90798	0.808663	0.891356	0.908649	0.909208	0.906754	0.915987	0.916877	0.923907	0.927085	0.917382	0.898356	0.896742	0.934481	0.977379	1	0.979089	0.951606	0.940841	0.937254	0.944095	0.94254	0.936052	0.934083	0.912352	0.876829	0.835851	0.831269	0.837471	0.819723	0.819544	0.861343	0.868381	0.716851	0.615789	0.685462	0.639469	0.624652	0.621994	0.628709	0.667725	0.725915	0.727223	0.759648	0.782662	0.803064
0.932416	0.931429	0.934574	0.937493	0.907849	0.807438	0.890955	0.907518	0.907671	0.906313	0.918273	0.918213	0.923369	0.927884	0.917553	0.895977	0.893013	0.92504	0.954082	0.979089	1	0.978973	0.954393	0.942469	0.945712	0.944973	0.939109	0.936514	0.916825	0.881483	0.840264	0.837229	0.844035	0.825639	0.823811	0.865101	0.873306	0.72305	0.623276	0.694386	0.650428	0.638727	0.633281	0.636098	0.673223	0.73222	0.73482	0.768515	0.791658	0.811365
0.928855	0.9288	0.932175	0.933931	0.903407	0.803434	0.884739	0.901289	0.902854	0.899932	0.911936	0.912588	0.917414	0.921951	0.910995	0.889629	0.887364	0.917028	0.939375	0.951606	0.978973	1	0.97808	0.953403	0.948058	0.94517	0.940125	0.936598	0.920089	0.888363	0.848678	0.847541	0.851683	0.831148	0.830081	0.870124	0.880064	0.735399	0.637941	0.708417	0.664411	0.652002	0.647156	0.649625	0.685534	0.74449	0.748083	0.781019	0.800064	0.816844
0.924959	0.926759	0.928226	0.929168	0.894834	0.791814	0.876027	0.892319	0.893895	0.894296	0.908379	0.90931	0.910924	0.91359	0.900911	0.880282	0.881269	0.910977	0.933778	0.940841	0.954393	0.97808	1	0.981562	0.959959	0.950149	0.944085	0.94084	0.926597	0.89698	0.859301	0.858341	0.861166	0.842434	0.842302	0.875769	0.884038	0.747953	0.654632	0.726078	0.682759	0.670373	0.665857	0.670425	0.706527	0.763564	0.765063	0.796048	0.8178	0.833622
0.925851	0.929112	0.929583	0.929117	0.894329	0.792462	0.877639	0.89395	0.893776	0.89546	0.909519	0.909961	0.910138	0.912498	0.899112	0.878209	0.879845	0.911706	0.933525	0.937254	0.942469	0.953403	0.981562	1	0.978743	0.957002	0.942956	0.937419	0.921833	0.890505	0.852117	0.849932	0.853428	0.836119	0.837248	0.869863	0.875902	0.74021	0.648717	0.72108	0.676996	0.661595	0.655697	0.662271	0.699514	0.75538	0.757009	0.788722	0.812072	0.830114
0.939123	0.940839	0.940794	0.939458	0.902813	0.795645	0.884983	0.905655	0.90354	0.902853	0.915465	0.914791	0.919044	0.92091	0.906398	0.885406	0.883684	0.918356	0.942182	0.944095	0.945712	0.948058	0.959959	0.978743	1	0.980629	0.957314	0.944865	0.921366	0.887436	0.845866	0.842273	0.845764	0.825747	0.826449	0.865074	0.874034	0.733063	0.637899	0.707631	0.663087	0.649834	0.645519	0.650586	0.687707	0.744534	0.748054	0.779521	0.805019	0.826229
0.937433	0.939912	0.938567	0.937479	0.902586	0.800211	0.887156	0.904041	0.900973	0.899918	0.911778	0.911919	0.915677	0.919291	0.90731	0.886802	0.884705	0.919284	0.940875	0.94254	0.944973	0.94517	0.950149	0.957002	0.980629	1	0.979414	0.952387	0.923683	0.890431	0.847908	0.842829	0.846296	0.827297	0.82761	0.866927	0.877181	0.734328	0.637292	0.70622	0.659585	0.648365	0.6446	0.647883	0.687205	0.744971	0.748054	0.781316	0.806084	0.827477
0.923602	0.92568	0.923033	0.920939	0.889765	0.792878	0.877321	0.893885	0.891229	0.891937	0.904754	0.905632	0.911021	0.913455	0.898999	0.87837	0.876857	0.909117	0.931023	0.936052	0.939109	0.940125	0.944085	0.942956	0.957314	0.979414	1	0.977406	0.936981	0.897816	0.855593	0.852862	0.85637	0.837263	0.837371	0.879037	0.887431	0.745715	0.648851	0.71789	0.676607	0.664572	0.659495	0.666164	0.70331	0.757631	0.758454	0.793178	0.819176	0.83916
0.91209	0.915037	0.914067	0.911511	0.877116	0.777098	0.861954	0.880033	0.877263	0.881024	0.893392	0.894002	0.902498	0.903995	0.885871	0.862949	0.862314	0.89666	0.924547	0.934083	0.936514	0.936598	0.94084	0.937419	0.944865	0.952387	0.977406	1	0.969722	0.919607	0.87232	0.86766	0.869767	0.849989	0.849161	0.889249	0.893709	0.756281	0.66191	0.728871	0.693576	0.68439	0.679448	0.688588	0.72709	0.780062	0.777497	0.807953	0.832513	0.855862
0.879931	0.882615	0.885878	0.882183	0.845814	0.748945	0.830663	0.847102	0.847509	0.853805	0.865645	0.868538	0.876131	0.877455	0.856439	0.835034	0.841021	0.874158	0.89909	0.912352	0.916825	0.920089	0.926597	0.921833	0.921366	0.923683	0.936981	0.969722	1	0.966545	0.909245	0.890164	0.883962	0.863576	0.862728	0.888566	0.888445	0.763748	0.680249	0.74811	0.712629	0.706382	0.704248	0.716874	0.75788	0.809567	0.801637	0.824326	0.84294	0.864481
0.838422	0.841503	0.842854	0.835278	0.79554	0.708296	0.786731	0.801575	0.804826	0.813494	0.823198	0.827271	0.833048	0.835	0.814954	0.793657	0.802884	0.834522	0.858982	0.876829	0.881483	0.888363	0.89698	0.890505	0.887436	0.890431	0.897816	0.919607	0.966545	1	0.963872	0.917735	0.891132	0.868437	0.868242	0.882947	0.878513	0.767949	0.692696	0.756375	0.720939	0.716441	0.723977	0.745483	0.78519	0.831948	0.823098	0.83807	0.849554	0.868509
0.787373	0.791442	0.790159	0.780171	0.74102	0.661454	0.733915	0.74348	0.749537	0.760492	0.770459	0.775799	0.779127	0.778598	0.759919	0.740268	0.752846	0.78407	0.811646	0.835851	0.840264	0.848678	0.859301	0.852117	0.845866	0.847908	0.855593	0.87232	0.909245	0.963872	1	0.960593	0.903762	0.869524	0.865125	0.867074	0.858727	0.761359	0.693443	0.754265	0.727846	0.729936	0.744573	0.769364	0.807193	0.846509	0.835165	0.84263	0.849083	0.86653
0.781347	0.783984	0.784819	0.774653	0.740365	0.66743	0.735351	0.739437	0.7465	0.757999	0.767921	0.773743	0.777278	0.777707	0.761025	0.744248	0.756599	0.782197	0.806923	0.831269	0.837229	0.847541	0.858341	0.849932	0.842273	0.842829	0.852862	0.86766	0.890164	0.917735	0.960593	1	0.958476	0.894604	0.877627	0.880185	0.871356	0.774913	0.707867	0.774755	0.747438	0.745571	0.757043	0.778524	0.813448	0.852839	0.84401	0.850521	0.856201	0.869858
0.786945	0.789452	0.791376	0.780922	0.753277	0.686926	0.752345	0.75254	0.759501	0.770928	0.778781	0.781437	0.787857	0.790457	0.774467	0.760524	0.773189	0.793416	0.814024	0.837471	0.844035	0.851683	0.861166	0.853428	0.845764	0.846296	0.85637	0.869767	0.883962	0.891132	0.903762	0.958476	1	0.953644	0.905474	0.894488	0.882258	0.779642	0.711244	0.781577	0.750544	0.746264	0.756263	0.776343	0.807531	0.846132	0.841046	0.851503	0.858716	0.869509
0.767223	0.770907	0.770609	0.760665	0.732936	0.665613	0.729725	0.729052	0.734423	0.747337	0.758155	0.759528	0.765391	0.769081	0.752783	0.738913	0.754962	0.775282	0.794192	0.819723	0.825639	0.831148	0.842434	0.836119	0.825747	0.827297	0.837263	0.849989	0.863576	0.868437	0.869524	0.894604	0.953644	1	0.962954	0.902304	0.866842	0.766756	0.704665	0.776024	0.741957	0.735954	0.750489	0.774395	0.805	0.839	0.832064	0.841193	0.845751	0.855582
0.766836	0.7705	0.769233	0.760294	0.730925	0.661025	0.727136	0.729511	0.735521	0.746546	0.757696	0.762194	0.767442	0.766737	0.74984	0.738068	0.752221	0.773748	0.793497	0.819544	0.823811	0.830081	0.842302	0.837248	0.826449	0.82761	0.837371	0.849161	0.862728	0.868242	0.865125	0.877627	0.905474	0.962954	1	0.948609	0.883232	0.771458	0.707175	0.77636	0.741054	0.731924	0.748081	0.773681	0.803884	0.837027	0.827251	0.836292	0.844707	0.857801
0.816415	0.818258	0.816614	0.809913	0.782391	0.712813	0.782787	0.788238	0.792788	0.800826	0.808871	0.812816	0.82175	0.822513	0.80178	0.787665	0.793845	0.816331	0.838447	0.861343	0.865101	0.870124	0.875769	0.869863	0.865074	0.866927	0.879037	0.889249	0.888566	0.882947	0.867074	0.880185	0.894488	0.902304	0.948609	1	0.956601	0.806851	0.720314	0.784227	0.746596	0.731279	0.735111	0.755593	0.789822	0.83209	0.825791	0.843222	0.856142	0.873882
0.832998	0.835186	0.834067	0.829925	0.8024	0.728573	0.799487	0.805334	0.8062	0.81021	0.816615	0.819617	0.831294	0.836912	0.81963	0.805277	0.810905	0.830386	0.849575	0.868381	0.873306	0.880064	0.884038	0.875902	0.874034	0.877181	0.887431	0.893709	0.888445	0.878513	0.858727	0.871356	0.882258	0.866842	0.883232	0.956601	1	0.885476	0.78014	0.807602	0.758207	0.740608	0.737209	0.748134	0.778927	0.823849	0.821371	0.843376	0.856046	0.871952
0.676632	0.683949	0.681261	0.675906	0.644249	0.578443	0.635123	0.635597	0.637414	0.642406	0.644241	0.64777	0.658267	0.667232	0.657798	0.647432	0.656724	0.676044	0.693137	0.716851	0.72305	0.735399	0.747953	0.74021	0.733063	0.734328	0.745715	0.756281	0.763748	0.767949	0.761359	0.774913	0.779642	0.766756	0.771458	0.806851	0.885476	1	0.961485	0.850006	0.763106	0.744219	0.744608	0.748504	0.756732	0.7763	0.775355	0.79042	0.792779	0.794508
0.573225	0.580443	0.57737	0.570331	0.539221	0.484379	0.529924	0.525975	0.528828	0.537793	0.539763	0.543526	0.550951	0.560293	0.553745	0.544358	0.555894	0.573714	0.587847	0.615789	0.623276	0.637941	0.654632	0.648717	0.637899	0.637292	0.648851	0.66191	0.680249	0.692696	0.693443	0.707867	0.711244	0.704665	0.707175	0.720314	0.78014	0.961485	1	0.88874	0.781642	0.743274	0.732557	0.73208	0.733388	0.738695	0.73472	0.742479	0.73971	0.732571
0.641766	0.645884	0.642488	0.63376	0.604064	0.546851	0.596365	0.59502	0.600477	0.611595	0.617102	0.624821	0.629454	0.635033	0.628821	0.621134	0.63173	0.644893	0.655255	0.685462	0.694386	0.708417	0.726078	0.72108	0.707631	0.70622	0.71789	0.728871	0.74811	0.756375	0.754265	0.774755	0.781577	0.776024	0.77636	0.784227	0.807602	0.850006	0.88874	1	0.933746	0.843537	0.785687	0.779138	0.789081	0.802502	0.791724	0.797358	0.80195	0.79102
0.599854	0.602186	0.598162	0.584929	0.54968	0.487581	0.541831	0.546501	0.551292	0.560261	0.56608	0.575565	0.581734	0.581543	0.569817	0.562003	0.573493	0.591805	0.60808	0.639469	0.650428	0.664411	0.682759	0.676996	0.663087	0.659585	0.676607	0.693576	0.712629	0.720939	0.727846	0.747438	0.750544	0.741957	0.741054	0.746596	0.758207	0.763106	0.781642	0.933746	1	0.942885	0.825186	0.793913	0.787738	0.791813	0.775709	0.775341	0.779269	0.769288
0.586069	0.587277	0.584552	0.569613	0.522564	0.444813	0.509647	0.517957	0.524158	0.534281	0.539759	0.546133	0.551757	0.552694	0.536386	0.522266	0.535242	0.565645	0.591659	0.624652	0.638727	0.652002	0.670373	0.661595	0.649834	0.648365	0.664572	0.68439	0.706382	0.716441	0.729936	0.745571	0.746264	0.735954	0.731924	0.731279	0.740608	0.744219	0.743274	0.843537	0.942885	1	0.920414	0.848335	0.818136	0.81159	0.788124	0.777964	0.779288	0.777025
0.575044	0.577949	0.57614	0.561582	0.50862	0.429291	0.497005	0.504989	0.511174	0.5227	0.530392	0.536012	0.540272	0.544152	0.523544	0.504519	0.519946	0.554263	0.586278	0.621994	0.633281	0.647156	0.665857	0.655697	0.645519	0.6446	0.659495	0.679448	0.704248	0.723977	0.744573	0.757043	0.756263	0.750489	0.748081	0.735111	0.737209	0.744608	0.732557	0.785687	0.825186	0.920414	1	0.949454	0.874653	0.840129	0.802564	0.787778	0.790187	0.79075
0.576719	0.577584	0.57355	0.561466	0.512445	0.442164	0.505501	0.513628	0.520134	0.530654	0.539662	0.546642	0.548912	0.55396	0.533182	0.515256	0.531159	0.559496	0.590358	0.628709	0.636098	0.649625	0.670425	0.662271	0.650586	0.647883	0.666164	0.688588	0.716874	0.745483	0.769364	0.778524	0.776343	0.774395	0.773681	0.755593	0.748134	0.748504	0.73208	0.779138	0.793913	0.848335	0.949454	1	0.951447	0.879369	0.823653	0.804903	0.804107	0.804727
0.614368	0.615334	0.610939	0.600208	0.553202	0.480592	0.545763	0.552844	0.560964	0.57187	0.578831	0.584537	0.589361	0.596999	0.576423	0.557307	0.573867	0.603024	0.632019	0.667725	0.673223	0.685534	0.706527	0.699514	0.687707	0.687205	0.70331	0.72709	0.75788	0.78519	0.807193	0.813448	0.807531	0.805	0.803884	0.789822	0.778927	0.756732	0.733388	0.789081	0.787738	0.818136	0.874653	0.951447	1	0.947292	0.866659	0.833764	0.826203	0.828917
0.675134	0.679931	0.676123	0.664773	0.616424	0.535633	0.605389	0.614143	0.620265	0.631739	0.639851	0.644763	0.652237	0.659364	0.638531	0.618604	0.636405	0.668022	0.695247	0.725915	0.73222	0.74449	0.763564	0.75538	0.744534	0.744971	0.757631	0.780062	0.809567	0.831948	0.846509	0.852839	0.846132	0.839	0.837027	0.83209	0.823849	0.7763	0.738695	0.802502	0.791813	0.81159	0.840129	0.879369	0.947292	1	0.947563	0.885017	0.860943	0.865161
0.67801	0.68398	0.679405	0.669507	0.62966	0.556277	0.618796	0.621168	0.624274	0.634461	0.644085	0.648608	0.657515	0.664102	0.645694	0.627879	0.646529	0.674649	0.699092	0.727223	0.73482	0.748083	0.765063	0.757009	0.748054	0.748054	0.758454	0.777497	0.801637	0.823098	0.835165	0.84401	0.841046	0.832064	0.827251	0.825791	0.821371	0.775355	0.73472	0.791724	0.775709	0.788124	0.802564	0.823653	0.866659	0.947563	1	0.953653	0.877791	0.862933
0.712397	0.718517	0.714076	0.706328	0.671788	0.597819	0.660396	0.662004	0.662877	0.671958	0.68377	0.691656	0.700613	0.703601	0.686067	0.670019	0.684157	0.71012	0.733161	0.759648	0.768515	0.781019	0.796048	0.788722	0.779521	0.781316	0.793178	0.807953	0.824326	0.83807	0.84263	0.850521	0.851503	0.841193	0.836292	0.843222	0.843376	0.79042	0.742479	0.797358	0.775341	0.777964	0.787778	0.804903	0.833764	0.885017	0.953653	1	0.944957	0.894833
0.741727	0.745508	0.742903	0.734996	0.69579	0.610208	0.679571	0.687119	0.689954	0.700444	0.714804	0.724507	0.733457	0.731294	0.709966	0.692813	0.70482	0.732204	0.756454	0.782662	0.791658	0.800064	0.8178	0.812072	0.805019	0.806084	0.819176	0.832513	0.84294	0.849554	0.849083	0.856201	0.858716	0.845751	0.844707	0.856142	0.856046	0.792779	0.73971	0.80195	0.779269	0.779288	0.790187	0.804107	0.826203	0.860943	0.877791	0.944957	1	0.957017
0.761946	0.766343	0.764904	0.754065	0.711835	0.625942	0.698828	0.708287	0.714029	0.724281	0.738244	0.743686	0.750558	0.750114	0.726292	0.706163	0.71775	0.748518	0.776176	0.803064	0.811365	0.816844	0.833622	0.830114	0.826229	0.827477	0.83916	0.855862	0.864481	0.868509	0.86653	0.869858	0.869509	0.855582	0.857801	0.873882	0.871952	0.794508	0.732571	0.79102	0.769288	0.777025	0.79075	0.804727	0.828917	0.865161	0.862933	0.894833	0.957017	1
0.715233	0.718254	0.716773	0.703861	0.660258	0.583479	0.65371	0.66262	0.669895	0.679607	0.689584	0.693477	0.701978	0.701689	0.677066	0.655842	0.668043	0.69996	0.733976	0.765612	0.772179	0.77847	0.793613	0.789102	0.784352	0.784502	0.80013	0.8229	0.838598	0.849763	0.851925	0.854872	0.852801	0.838669	0.839439	0.850871	0.846853	0.781574	0.724999	0.772259	0.760564	0.777472	0.793387	0.809552	0.829524	0.858736	0.851984	0.857886	0.882063	0.948212
0.583931	0.588002	0.586051	0.570074	0.525817	0.461339	0.5219	0.528333	0.535737	0.547958	0.550916	0.553492	0.563448	0.564776	0.543047	0.523359	0.53964	0.569329	0.604152	0.639262	0.645249	0.65581	0.673721	0.668844	0.658515	0.656254	0.675768	0.702751	0.727627	0.751504	0.765348	0.770875	0.765588	0.75322	0.749778	0.747248	0.746536	0.73225	0.701991	0.731657	0.733524	0.753133	0.765839	0.785062	0.794013	0.803881	0.792851	0.785344	0.788838	0.823285
0.540705	0.544408	0.542008	0.525617	0.480471	0.420505	0.478801	0.483304	0.489709	0.505402	0.509688	0.510268	0.519968	0.519256	0.492464	0.473441	0.493721	0.522685	0.557695	0.595915	0.600814	0.613978	0.633257	0.62724	0.617684	0.614482	0.638875	0.667393	0.693935	0.723401	0.746364	0.753331	0.745895	0.73341	0.731693	0.729391	0.726517	0.72406	0.701161	0.725373	0.732998	0.756843	0.770748	0.790496	0.796763	0.801296	0.787158	0.77408	0.771869	0.79403
0.558304	0.562648	0.559455	0.545926	0.496979	0.428669	0.491935	0.501718	0.508324	0.52447	0.535406	0.536973	0.546519	0.542604	0.505962	0.486497	0.506825	0.538064	0.580923	0.622778	0.625589	0.64035	0.660082	0.650637	0.642705	0.639946	0.667397	0.699127	0.727123	0.760317	0.788456	0.789556	0.777264	0.763844	0.765814	0.767544	0.758653	0.734952	0.701595	0.729069	0.736795	0.772155	0.795625	0.819019	0.829689	0.837611	0.820784	0.807579	0.805692	0.83111
0.554472	0.558733	0.553639	0.539679	0.49059	0.415954	0.481369	0.492407	0.499704	0.514557	0.525822	0.52949	0.53873	0.537063	0.502594	0.482372	0.502021	0.53218	0.575992	0.619099	0.622819	0.638169	0.660229	0.64931	0.639949	0.638077	0.662668	0.694266	0.726165	0.760009	0.787383	0.787757	0.7757	0.761522	0.763505	0.761519	0.752564	0.731343	0.699825	0.730973	0.738616	0.773342	0.797652	0.821308	0.82977	0.835019	0.819289	0.807251	0.805134	0.828498
0.574008	0.579636	0.57533	0.561088	0.514547	0.438966	0.503814	0.513445	0.520868	0.533125	0.542591	0.550648	0.559214	0.557479	0.526724	0.504472	0.520796	0.550063	0.591156	0.633598	0.638354	0.652747	0.677389	0.669187	0.66018	0.656409	0.677675	0.706881	0.733777	0.760022	0.78244	0.787216	0.780423	0.766028	0.766194	0.765672	0.755053	0.733372	0.70734	0.752611	0.765831	0.787378	0.799146	0.820056	0.824847	0.831184	0.819594	0.807955	0.806302	0.827351
0.61853	0.623207	0.619703	0.60846	0.559353	0.476797	0.545016	0.555976	0.560075	0.572028	0.58317	0.59195	0.602274	0.602024	0.571404	0.546815	0.560792	0.591141	0.630788	0.670089	0.676599	0.691538	0.715441	0.708842	0.700205	0.694448	0.712105	0.740044	0.762624	0.783667	0.801609	0.807806	0.800927	0.789455	0.791615	0.792337	0.784181	0.756298	0.727608	0.777908	0.78564	0.803812	0.814209	0.830692	0.834942	0.844546	0.831183	0.823172	0.826171	0.846074
0.608859	0.612288	0.609102	0.599067	0.54901	0.466444	0.534053	0.547323	0.54879	0.557955	0.571954	0.581602	0.593738	0.590976	0.561328	0.53898	0.552598	0.580929	0.617286	0.655908	0.663804	0.680442	0.701592	0.693381	0.68471	0.680011	0.697665	0.725075	0.745604	0.76304	0.777756	0.787211	0.782029	0.773196	0.777582	0.780099	0.776841	0.756449	0.729968	0.779562	0.785883	0.802032	0.809458	0.817007	0.817858	0.828943	0.815032	0.810311	0.816238	0.830303
0.610482	0.613831	0.610381	0.600274	0.549701	0.463562	0.531845	0.54604	0.549609	0.556409	0.570295	0.581272	0.590708	0.588674	0.564668	0.544445	0.559368	0.586968	0.62058	0.657231	0.666596	0.684137	0.703013	0.693538	0.683248	0.682218	0.699867	0.722853	0.742996	0.758492	0.770349	0.783714	0.782601	0.77561	0.777139	0.778116	0.783919	0.770117	0.74481	0.80028	0.806706	0.820671	0.828524	0.829857	0.828577	0.83556	0.816972	0.814476	0.822375	0.830882
0.631229	0.636798	0.634033	0.623509	0.570802	0.478607	0.550087	0.564647	0.568	0.57635	0.588782	0.597554	0.603467	0.605265	0.583209	0.56169	0.577354	0.609015	0.642048	0.675084	0.685442	0.70291	0.721094	0.711966	0.699658	0.701115	0.716723	0.735145	0.754771	0.770662	0.782743	0.794287	0.78962	0.782488	0.781347	0.781505	0.792292	0.776159	0.747067	0.798283	0.80051	0.818444	0.830335	0.832345	0.835101	0.841389	0.821591	0.822298	0.831677	0.836752
0.709912	0.717074	0.714868	0.703892	0.651125	0.554249	0.632141	0.647595	0.650627	0.659409	0.672462	0.677704	0.684551	0.688493	0.666071	0.642764	0.652579	0.686359	0.720759	0.751082	0.759058	0.774424	0.791692	0.782265	0.772741	0.774253	0.789839	0.806426	0.821855	0.829459	0.832006	0.840215	0.832495	0.820135	0.822454	0.835938	0.843982	0.794811	0.750004	0.803121	0.794745	0.81156	0.820832	0.82457	0.837869	0.859491	0.847515	0.853814	0.864797	0.874177
0.773892	0.780657	0.777113	0.767425	0.716735	0.61753	0.698603	0.713298	0.714981	0.722411	0.735816	0.739652	0.749175	0.754512	0.730676	0.706794	0.713845	0.747588	0.782615	0.811359	0.817165	0.826012	0.841614	0.833261	0.829155	0.833291	0.847564	0.861284	0.868026	0.866694	0.860292	0.866622	0.86255	0.847391	0.850659	0.87288	0.881493	0.806995	0.748122	0.806484	0.788533	0.800738	0.808124	0.813368	0.831687	0.863719	0.858521	0.86864	0.879365	0.897949
0.793176	0.798314	0.797134	0.78876	0.741596	0.640238	0.718019	0.7283	0.729831	0.73848	0.752069	0.755459	0.764792	0.77142	0.748238	0.724212	0.733346	0.767976	0.803384	0.831618	0.838079	0.8445	0.858716	0.850473	0.849255	0.853283	0.864074	0.876664	0.88116	0.878183	0.86868	0.87103	0.867768	0.85191	0.852379	0.874633	0.883423	0.800274	0.735362	0.795159	0.77261	0.785114	0.792369	0.797253	0.819211	0.856303	0.852015	0.862715	0.872269	0.895108
0.805929	0.80958	0.80763	0.800616	0.751908	0.649535	0.729253	0.739918	0.740233	0.747124	0.762851	0.767123	0.773971	0.779626	0.757759	0.733368	0.743393	0.779755	0.813758	0.840105	0.847206	0.855239	0.86944	0.861724	0.859928	0.862999	0.871961	0.885324	0.887572	0.885298	0.875596	0.874626	0.871324	0.856189	0.85581	0.876284	0.882888	0.79331	0.725084	0.783899	0.7618	0.777219	0.782167	0.789935	0.815549	0.853888	0.848104	0.856754	0.867413	0.892344
0.781263	0.784916	0.783215	0.775615	0.726475	0.627902	0.707843	0.720612	0.72153	0.731087	0.747292	0.751461	0.758398	0.758704	0.73387	0.71148	0.721875	0.757837	0.793038	0.822216	0.827157	0.835185	0.850524	0.842608	0.842286	0.844416	0.856827	0.874127	0.876189	0.874161	0.868117	0.870459	0.868505	0.852164	0.851268	0.870531	0.874064	0.782088	0.712484	0.772742	0.758593	0.776141	0.779984	0.791883	0.817649	0.852508	0.844818	0.852806	0.865521	0.891515
0.743128	0.749628	0.747817	0.738453	0.692109	0.599044	0.672517	0.68442	0.68704	0.700429	0.715396	0.719086	0.725323	0.724013	0.695083	0.674496	0.685156	0.721311	0.759651	0.792907	0.795849	0.803623	0.819299	0.811457	0.812138	0.814872	0.828816	0.847488	0.853314	0.856516	0.854942	0.856556	0.856541	0.841214	0.840344	0.856152	0.857372	0.777699	0.713156	0.766771	0.754708	0.775409	0.784778	0.797759	0.81934	0.851755	0.840783	0.848071	0.860106	0.887648
0.740653	0.745728	0.742855	0.734035	0.685256	0.588902	0.664332	0.67713	0.681056	0.693841	0.708336	0.711193	0.717527	0.717334	0.690213	0.669492	0.681644	0.716962	0.75595	0.789546	0.791182	0.796823	0.814631	0.809772	0.80928	0.811804	0.825325	0.843395	0.849847	0.852554	0.851974	0.852849	0.854242	0.842873	0.843347	0.855015	0.853213	0.777396	0.716485	0.770116	0.761139	0.782898	0.794088	0.804323	0.824646	0.857227	0.845912	0.852042	0.862288	0.887216
0.748312	0.749841	0.74627	0.739639	0.688542	0.591275	0.668668	0.682145	0.684887	0.694291	0.708145	0.712823	0.718666	0.724654	0.702837	0.680451	0.690933	0.725982	0.762095	0.793866	0.798998	0.80504	0.82495	0.819709	0.815011	0.816276	0.827847	0.844855	0.855667	0.860099	0.860386	0.862101	0.861482	0.851505	0.84905	0.853427	0.852189	0.781952	0.727121	0.786418	0.774778	0.793241	0.803432	0.812038	0.832446	0.865243	0.855897	0.859446	0.868349	0.887038
0.736317	0.737693	0.73285	0.7241	0.675301	0.578952	0.657073	0.66958	0.671383	0.679526	0.694566	0.69885	0.705518	0.713781	0.692401	0.668927	0.678169	0.714291	0.748635	0.779699	0.787121	0.794723	0.814729	0.807799	0.802983	0.803343	0.816535	0.833835	0.843804	0.849554	0.852632	0.856366	0.854739	0.845433	0.842038	0.845878	0.845808	0.782241	0.731033	0.788569	0.775749	0.791724	0.803216	0.814943	0.832775	0.861002	0.854575	0.857532	0.86486	0.881846
0.765235	0.770346	0.765182	0.756474	0.70879	0.608816	0.687044	0.697729	0.698255	0.708135	0.722086	0.72744	0.735187	0.743829	0.723811	0.701489	0.710745	0.746089	0.775567	0.803284	0.81059	0.818496	0.837501	0.830987	0.828621	0.830183	0.841226	0.855635	0.860171	0.860715	0.859723	0.864567	0.864064	0.854459	0.851503	0.862134	0.866595	0.798896	0.742897	0.803047	0.788107	0.800967	0.810361	0.817112	0.834363	0.863303	0.85528	0.864579	0.87589	0.890785
0.770346	0.774167	0.771247	0.76448	0.718216	0.617426	0.691958	0.699828	0.69891	0.708484	0.723281	0.731756	0.738694	0.74655	0.729635	0.707448	0.717285	0.750407	0.775703	0.801787	0.811386	0.817756	0.834075	0.828147	0.825344	0.828505	0.836627	0.846328	0.850909	0.846904	0.8426	0.848457	0.848864	0.842875	0.840058	0.852504	0.861336	0.795604	0.744282	0.81108	0.795692	0.80268	0.803318	0.800001	0.819154	0.848253	0.836446	0.850829	0.865351	0.874159
0.775648	0.779951	0.776823	0.769515	0.723013	0.622012	0.69796	0.706524	0.704565	0.712094	0.726512	0.737181	0.746166	0.752904	0.732966	0.711172	0.717486	0.751272	0.780153	0.80408	0.81313	0.821738	0.837995	0.832266	0.829659	0.831328	0.83888	0.845572	0.848909	0.842678	0.835397	0.843538	0.844487	0.838972	0.839657	0.854454	0.863389	0.798184	0.747995	0.819066	0.803863	0.805109	0.800367	0.797419	0.812981	0.841653	0.830657	0.845421	0.860431	0.869845
0.77937	0.783051	0.77662	0.767975	0.722232	0.622214	0.700429	0.710891	0.70715	0.711918	0.729213	0.740556	0.750296	0.753679	0.728911	0.708518	0.716185	0.750861	0.781287	0.803595	0.810878	0.821374	0.836956	0.829641	0.830339	0.830654	0.839554	0.848591	0.846115	0.837241	0.825024	0.833572	0.837537	0.830266	0.833234	0.854701	0.864715	0.796399	0.74195	0.808525	0.793803	0.794731	0.791574	0.790716	0.800892	0.829727	0.820717	0.837264	0.8551	0.866977
0.815687	0.81749	0.809342	0.801807	0.75644	0.654331	0.737003	0.750392	0.745033	0.74548	0.762734	0.769636	0.778592	0.78432	0.762825	0.743118	0.749568	0.784362	0.813286	0.830102	0.837801	0.848488	0.860481	0.854676	0.858524	0.859275	0.86563	0.874326	0.862859	0.845901	0.8267	0.836352	0.841779	0.830866	0.832867	0.862566	0.878607	0.799857	0.7358	0.798063	0.779429	0.780401	0.773664	0.770856	0.784923	0.818988	0.814852	0.835255	0.852247	0.86549
0.823534	0.824615	0.81842	0.810986	0.766159	0.664191	0.746741	0.758801	0.753785	0.752129	0.768169	0.774666	0.783735	0.792716	0.776731	0.755869	0.76098	0.794175	0.820494	0.833916	0.842008	0.853032	0.864658	0.859569	0.863755	0.866733	0.872156	0.876171	0.861736	0.842612	0.822676	0.832728	0.837437	0.828893	0.831132	0.858061	0.874824	0.795159	0.730274	0.794128	0.776052	0.774576	0.767296	0.762316	0.777758	0.814866	0.811761	0.831611	0.845051	0.856377
0.799201	0.801109	0.794376	0.786464	0.740051	0.637482	0.716007	0.727832	0.723863	0.723482	0.738442	0.745489	0.755271	0.764825	0.749201	0.728176	0.735926	0.769112	0.794405	0.810673	0.821489	0.832395	0.8463	0.841903	0.842648	0.845199	0.849762	0.854409	0.843591	0.828248	0.812387	0.826222	0.830808	0.823243	0.822799	0.84175	0.857412	0.792587	0.73617	0.798158	0.780351	0.780013	0.774921	0.771497	0.784524	0.816356	0.812306	0.829825	0.841382	0.851629
0.792794	0.795432	0.789046	0.779806	0.732623	0.628672	0.707632	0.722025	0.718674	0.71695	0.730297	0.739353	0.750038	0.757945	0.740026	0.718807	0.729489	0.76296	0.7882	0.807203	0.817495	0.827404	0.84118	0.836517	0.838665	0.838494	0.845331	0.852605	0.844295	0.829653	0.813002	0.825785	0.831388	0.82093	0.82178	0.842625	0.857828	0.794949	0.740728	0.800329	0.78171	0.782813	0.780287	0.777902	0.787135	0.815836	0.811201	0.827829	0.843165	0.854957
0.786056	0.791341	0.786828	0.775077	0.728652	0.625107	0.702713	0.716845	0.714993	0.713216	0.727111	0.736375	0.745047	0.750481	0.731273	0.708744	0.71919	0.755045	0.783977	0.805061	0.814241	0.823768	0.836548	0.830777	0.831197	0.832778	0.841855	0.850589	0.841547	0.824791	0.807572	0.816968	0.823759	0.813497	0.814842	0.839868	0.855797	0.791325	0.734559	0.794881	0.776077	0.776389	0.774149	0.770082	0.777348	0.805386	0.798449	0.816823	0.839058	0.850774
0.759971	0.764414	0.760775	0.74988	0.701419	0.598576	0.67645	0.692089	0.691464	0.689052	0.703281	0.711688	0.720465	0.725689	0.705587	0.683448	0.694788	0.729633	0.759138	0.779539	0.78956	0.799675	0.813622	0.808421	0.808299	0.810187	0.820597	0.830725	0.821949	0.805904	0.790713	0.802262	0.81151	0.801278	0.802218	0.826765	0.844095	0.786191	0.731024	0.786487	0.770858	0.773791	0.774823	0.773138	0.779337	0.80138	0.794483	0.811867	0.832617	0.843
0.734655	0.740136	0.737906	0.729685	0.679605	0.576367	0.651717	0.664179	0.662534	0.661933	0.676961	0.687649	0.697619	0.703896	0.684139	0.663672	0.67303	0.7061	0.733771	0.752846	0.76398	0.775011	0.792871	0.788538	0.786017	0.789009	0.799752	0.809913	0.805522	0.793689	0.779975	0.788053	0.79439	0.787085	0.786572	0.806389	0.827393	0.783357	0.733525	0.782653	0.771298	0.781319	0.784805	0.782544	0.788748	0.804304	0.791887	0.807754	0.824957	0.832358
0.746734	0.750404	0.749139	0.741802	0.690942	0.582201	0.658497	0.671793	0.668898	0.669701	0.683873	0.695883	0.70765	0.712988	0.694239	0.672699	0.678853	0.713804	0.742217	0.760885	0.773182	0.782966	0.79972	0.794776	0.792659	0.793924	0.800468	0.810018	0.807465	0.792435	0.775147	0.782658	0.78709	0.778793	0.777686	0.799314	0.823597	0.778937	0.730076	0.786181	0.778611	0.786616	0.784482	0.778167	0.783172	0.798794	0.786204	0.801685	0.818756	0.825986
0.742309	0.745809	0.742761	0.737067	0.686864	0.581056	0.656488	0.67037	0.669118	0.670258	0.681613	0.691778	0.702114	0.707543	0.689752	0.667984	0.674003	0.710676	0.737758	0.754589	0.766666	0.775825	0.792258	0.787131	0.787079	0.788651	0.792617	0.800683	0.798005	0.783817	0.767671	0.778924	0.783546	0.773678	0.772518	0.793631	0.814927	0.773424	0.728607	0.787055	0.77802	0.783969	0.78247	0.777096	0.782796	0.796761	0.782466	0.798541	0.8168	0.821146
0.750279	0.75418	0.749795	0.742258	0.692709	0.587495	0.663643	0.678868	0.677347	0.678328	0.688367	0.698883	0.709212	0.712434	0.69485	0.678198	0.685979	0.721211	0.746563	0.760714	0.770201	0.781204	0.797007	0.793266	0.79475	0.793374	0.798812	0.806956	0.802067	0.78844	0.772908	0.783569	0.784179	0.773898	0.778159	0.798973	0.819311	0.781902	0.739038	0.795154	0.783863	0.785948	0.782813	0.776624	0.780088	0.790971	0.778392	0.799254	0.81907	0.823737
0.748062	0.752104	0.745972	0.738285	0.689065	0.588019	0.664407	0.678847	0.674075	0.671953	0.681662	0.689777	0.698983	0.706463	0.692061	0.675729	0.681629	0.715073	0.740825	0.754072	0.762303	0.772277	0.785477	0.781916	0.786448	0.786289	0.790897	0.797216	0.783769	0.769574	0.752852	0.762515	0.764349	0.75528	0.760738	0.788855	0.812634	0.775474	0.732599	0.784256	0.771888	0.770378	0.768133	0.758006	0.756818	0.772128	0.762627	0.784636	0.802711	0.806598
0.748494	0.749986	0.742565	0.734746	0.686129	0.585896	0.66448	0.678296	0.673489	0.66986	0.681389	0.686804	0.694884	0.703531	0.689811	0.670689	0.677747	0.711449	0.737842	0.751751	0.760667	0.769263	0.782463	0.778862	0.783615	0.784247	0.788129	0.794884	0.780456	0.763777	0.743857	0.754632	0.7621	0.752444	0.754693	0.784183	0.809362	0.765069	0.719931	0.777161	0.768435	0.765714	0.759724	0.750176	0.749807	0.766974	0.757784	0.778132	0.796904	0.800614
0.757758	0.761606	0.752914	0.74648	0.69695	0.594895	0.672341	0.688505	0.681531	0.677513	0.690373	0.696833	0.706514	0.713508	0.696382	0.676313	0.684866	0.719695	0.74704	0.760642	0.76599	0.774123	0.78865	0.787632	0.794002	0.794894	0.796817	0.802162	0.782032	0.761191	0.738695	0.751367	0.75943	0.744761	0.746479	0.782427	0.810312	0.760764	0.708452	0.760246	0.74875	0.744462	0.739842	0.735023	0.73564	0.754205	0.748815	0.770242	0.790138	0.796279
0.769729	0.77414	0.766117	0.758287	0.710303	0.607887	0.686188	0.700182	0.692615	0.687178	0.70055	0.708265	0.718592	0.723727	0.705866	0.686295	0.695788	0.731097	0.7578	0.769013	0.774439	0.781644	0.796057	0.79626	0.804622	0.802446	0.805702	0.808362	0.785819	0.759359	0.735619	0.746646	0.752329	0.734576	0.738676	0.781475	0.811031	0.756057	0.699089	0.749221	0.739525	0.737901	0.733805	0.726521	0.727269	0.745982	0.74147	0.765051	0.786536	0.798421
0.776277	0.780913	0.774325	0.76748	0.718293	0.618034	0.696036	0.710317	0.702616	0.697612	0.71145	0.718258	0.729664	0.734587	0.715005	0.697243	0.706165	0.739274	0.763896	0.774261	0.782	0.790658	0.802313	0.802719	0.811785	0.809607	0.810922	0.812556	0.789033	0.763196	0.738875	0.746993	0.751899	0.734218	0.738794	0.782138	0.811208	0.753763	0.695327	0.743436	0.733668	0.73318	0.725366	0.714655	0.718093	0.740586	0.737267	0.768178	0.789755	0.800023
0.769432	0.773288	0.767724	0.760213	0.712482	0.613103	0.691889	0.70533	0.696935	0.693499	0.706714	0.710636	0.721416	0.726441	0.709952	0.6936	0.700791	0.730846	0.755811	0.766651	0.776388	0.784029	0.794741	0.792316	0.800655	0.802173	0.804988	0.806104	0.781754	0.75553	0.730811	0.737677	0.744398	0.728446	0.731884	0.772932	0.801278	0.744716	0.683944	0.729595	0.725254	0.728818	0.71882	0.705972	0.708131	0.732405	0.726181	0.75589	0.778202	0.786688
0.786817	0.79203	0.786852	0.779777	0.729846	0.626694	0.705702	0.719392	0.708911	0.706	0.716627	0.720902	0.730995	0.737108	0.722589	0.705705	0.715645	0.749407	0.771152	0.780323	0.789768	0.798273	0.80906	0.807069	0.811354	0.814296	0.81675	0.819604	0.788688	0.755509	0.728567	0.738443	0.74258	0.727373	0.730269	0.774552	0.803766	0.744508	0.679983	0.726498	0.716217	0.716576	0.706685	0.694506	0.698951	0.724588	0.7201	0.75052	0.77299	0.779263
0.791244	0.79478	0.789067	0.781725	0.73514	0.63041	0.710903	0.722687	0.711644	0.705558	0.716514	0.718285	0.730675	0.739684	0.725683	0.706801	0.716792	0.750705	0.773395	0.78179	0.789176	0.796451	0.805268	0.803856	0.813855	0.815376	0.815152	0.815194	0.782184	0.745202	0.717703	0.726064	0.72864	0.715978	0.721602	0.764765	0.795846	0.731855	0.665833	0.708759	0.691364	0.691943	0.687739	0.676488	0.679286	0.704822	0.703917	0.73122	0.751567	0.759925
0.794988	0.797473	0.792875	0.78668	0.739471	0.633013	0.710713	0.725049	0.712892	0.708881	0.719799	0.720291	0.732227	0.741242	0.7269	0.707917	0.718213	0.754636	0.775985	0.779066	0.786209	0.796104	0.804912	0.804122	0.812955	0.814447	0.809665	0.805663	0.772187	0.735051	0.703564	0.711019	0.713755	0.701619	0.709522	0.752872	0.783728	0.720471	0.655873	0.701196	0.680582	0.681283	0.67659	0.659701	0.660687	0.687672	0.686651	0.714767	0.736862	0.74672
0.807427	0.810027	0.80485	0.797086	0.748201	0.640705	0.72119	0.73724	0.726012	0.718214	0.727941	0.730184	0.743723	0.750737	0.736997	0.718139	0.730333	0.767568	0.789638	0.789625	0.794188	0.800217	0.807226	0.805258	0.818928	0.82347	0.820027	0.812293	0.77614	0.735374	0.704776	0.710541	0.714041	0.698684	0.704453	0.747947	0.778469	0.707289	0.636225	0.678818	0.659224	0.665048	0.659731	0.643706	0.65112	0.684544	0.688861	0.713599	0.728884	0.738689
0.800343	0.800604	0.792726	0.787993	0.738632	0.633439	0.714307	0.735049	0.723745	0.717175	0.724066	0.723532	0.732669	0.739243	0.725145	0.70959	0.721494	0.757291	0.777371	0.778782	0.783166	0.789793	0.796141	0.794369	0.8075	0.811506	0.807808	0.803654	0.765202	0.72435	0.687883	0.694441	0.699623	0.681429	0.687666	0.739609	0.76613	0.695828	0.62536	0.661226	0.643542	0.651376	0.645231	0.629495	0.635135	0.665781	0.666502	0.696062	0.71599	0.72832
[truncated: 44 more columns]

## Sheet: 100mT
1	0.979968	0.968814	0.958406	0.881716	0.688883	0.862402	0.946811	0.946186	0.945849	0.945697	0.92716	0.941339	0.940459	0.928898	0.930914	0.952	0.957559	0.95299	0.951864	0.951555	0.943016	0.944641	0.937452	0.928042	0.905253	0.880567	0.84425	0.758206	0.751126	0.788745	0.78966	0.810525	0.8649	0.866245	0.865854	0.850808	0.801421	0.767704	0.67666	0.520794	0.557605	0.746828	0.75834	0.774951	0.79174	0.80518	0.625867	0.45961	0.623894
0.979968	1	0.983333	0.962243	0.872689	0.673999	0.852474	0.943732	0.943809	0.943174	0.941186	0.920578	0.936386	0.938537	0.925616	0.92707	0.949271	0.955273	0.95077	0.951095	0.950051	0.941784	0.944252	0.937228	0.926799	0.904807	0.880523	0.844756	0.758765	0.750891	0.788282	0.788456	0.809003	0.863365	0.863401	0.862488	0.847806	0.797259	0.761783	0.670891	0.516877	0.554478	0.743357	0.754171	0.773578	0.790685	0.803061	0.624976	0.458746	0.622347
0.968814	0.983333	1	0.978009	0.887384	0.686054	0.859607	0.945138	0.946076	0.944562	0.941786	0.921978	0.939554	0.943027	0.930441	0.929336	0.949924	0.955613	0.952265	0.953969	0.953661	0.946209	0.947272	0.939054	0.928978	0.907865	0.885827	0.848036	0.760793	0.755481	0.793171	0.794519	0.815243	0.867504	0.866899	0.865064	0.850456	0.802489	0.768709	0.678376	0.521989	0.558841	0.748051	0.759423	0.779835	0.797447	0.810128	0.632406	0.466798	0.629231
0.958406	0.962243	0.978009	1	0.927809	0.734217	0.886816	0.950081	0.948861	0.948741	0.946712	0.92907	0.94453	0.946472	0.934857	0.93399	0.951757	0.955221	0.95166	0.953386	0.951615	0.944608	0.944813	0.939394	0.930516	0.909518	0.887332	0.848748	0.761187	0.756775	0.796546	0.798863	0.817936	0.869491	0.870694	0.868717	0.852049	0.807451	0.772692	0.680004	0.520161	0.557116	0.748667	0.761702	0.782682	0.801175	0.812096	0.630118	0.461955	0.626661
0.881716	0.872689	0.887384	0.927809	1	0.913256	0.963081	0.911932	0.89832	0.894516	0.897229	0.900051	0.90257	0.894933	0.890055	0.887978	0.888515	0.888434	0.88723	0.888594	0.887828	0.881573	0.879474	0.873578	0.868031	0.84981	0.827616	0.784172	0.699273	0.700019	0.737959	0.741049	0.761093	0.819795	0.830671	0.827723	0.807592	0.769414	0.733259	0.639191	0.48496	0.517956	0.699147	0.717505	0.734684	0.752345	0.760686	0.57678	0.412658	0.569241
0.688883	0.673999	0.686054	0.734217	0.913256	1	0.934288	0.757132	0.724838	0.717002	0.725571	0.746179	0.737935	0.722796	0.724466	0.722702	0.70547	0.702192	0.702887	0.706515	0.707667	0.70344	0.699537	0.694593	0.690198	0.677113	0.659841	0.621526	0.552771	0.555439	0.58695	0.59344	0.615171	0.673811	0.691778	0.689655	0.669335	0.641262	0.608498	0.526019	0.397605	0.423748	0.569977	0.588784	0.596923	0.608655	0.618318	0.46137	0.321733	0.450227
0.862402	0.852474	0.859607	0.886816	0.963081	0.934288	1	0.924003	0.894323	0.883857	0.884228	0.888727	0.890975	0.881869	0.8794	0.87817	0.873683	0.872578	0.871914	0.875221	0.876224	0.869651	0.867704	0.861454	0.855977	0.838296	0.815649	0.773293	0.692518	0.691782	0.728818	0.73232	0.751139	0.814569	0.830576	0.83005	0.810078	0.773393	0.736276	0.639141	0.484671	0.51769	0.697698	0.715698	0.728064	0.743534	0.756267	0.574097	0.408979	0.563183
0.946811	0.943732	0.945138	0.950081	0.911932	0.757132	0.924003	1	0.979882	0.958918	0.950613	0.940835	0.950453	0.947418	0.940175	0.940464	0.949424	0.950724	0.948063	0.949729	0.950613	0.943512	0.94132	0.933099	0.923874	0.901245	0.878294	0.839576	0.752687	0.746706	0.784455	0.785972	0.807516	0.869566	0.878521	0.876875	0.859223	0.812396	0.772928	0.674812	0.512306	0.54826	0.74302	0.761258	0.778509	0.79407	0.806866	0.620398	0.447854	0.612072
0.946186	0.943809	0.946076	0.948861	0.89832	0.724838	0.894323	0.979882	1	0.981268	0.954269	0.93684	0.952228	0.952543	0.944221	0.94437	0.955846	0.954038	0.949278	0.95071	0.951487	0.948734	0.944438	0.933973	0.925607	0.907065	0.884569	0.839433	0.751797	0.751046	0.788013	0.788997	0.806405	0.869024	0.879501	0.875711	0.852594	0.809572	0.773769	0.673476	0.509906	0.547033	0.746383	0.765058	0.780572	0.798834	0.810914	0.624745	0.453239	0.614211
0.945849	0.943174	0.944562	0.948741	0.894516	0.717002	0.883857	0.958918	0.981268	1	0.973434	0.94301	0.951903	0.951562	0.941555	0.941329	0.954107	0.953034	0.948768	0.950534	0.950143	0.946464	0.941708	0.931901	0.922706	0.903514	0.879064	0.834554	0.744877	0.74227	0.781035	0.782993	0.801191	0.864294	0.874699	0.871406	0.845645	0.802084	0.767119	0.666873	0.504499	0.541705	0.740028	0.757261	0.77375	0.794138	0.80636	0.620128	0.45012	0.610387
0.945697	0.941186	0.941786	0.946712	0.897229	0.725571	0.884228	0.950613	0.954269	0.973434	1	0.977093	0.961771	0.948834	0.938354	0.938461	0.946927	0.947337	0.944229	0.943871	0.942985	0.935413	0.932623	0.923271	0.912463	0.889018	0.863084	0.823564	0.732294	0.723694	0.764808	0.768296	0.791359	0.855119	0.863019	0.860416	0.840576	0.79323	0.751833	0.650645	0.492005	0.529507	0.722178	0.736466	0.754936	0.774103	0.786518	0.599789	0.432981	0.594224
0.92716	0.920578	0.921978	0.92907	0.900051	0.746179	0.888727	0.940835	0.93684	0.94301	0.977093	1	0.976079	0.945979	0.934014	0.933977	0.933429	0.930423	0.926104	0.926355	0.926808	0.921575	0.916097	0.905202	0.897685	0.8762	0.851787	0.811774	0.720968	0.712773	0.754026	0.757206	0.778405	0.843073	0.851322	0.847417	0.82614	0.781979	0.741053	0.639339	0.480314	0.517046	0.711974	0.72934	0.745427	0.761413	0.770124	0.581706	0.41553	0.574916
0.941339	0.936386	0.939554	0.94453	0.90257	0.737935	0.890975	0.950453	0.952228	0.951903	0.961771	0.976079	1	0.978682	0.953551	0.947253	0.953082	0.949242	0.94562	0.946738	0.946426	0.943966	0.939835	0.930331	0.923608	0.903238	0.878269	0.836547	0.749068	0.745829	0.78431	0.783756	0.801339	0.865107	0.873318	0.869946	0.848019	0.80554	0.769596	0.667676	0.504367	0.541607	0.740939	0.757386	0.773693	0.790679	0.803247	0.617927	0.448078	0.609192
0.940459	0.938537	0.943027	0.946472	0.894933	0.722796	0.881869	0.947418	0.952543	0.951562	0.948834	0.945979	0.978682	1	0.976751	0.959267	0.960863	0.955019	0.949079	0.949868	0.950711	0.949383	0.946095	0.938456	0.932131	0.913526	0.888898	0.845016	0.758923	0.75915	0.795037	0.79215	0.808303	0.869145	0.87555	0.872731	0.850785	0.811543	0.780557	0.678149	0.511285	0.548817	0.750951	0.768368	0.785233	0.804438	0.814991	0.627545	0.457667	0.622487
0.928898	0.925616	0.930441	0.934857	0.890055	0.724466	0.8794	0.940175	0.944221	0.941555	0.938354	0.934014	0.953551	0.976751	1	0.983155	0.961046	0.948136	0.939852	0.93994	0.942949	0.940747	0.934784	0.925475	0.919087	0.902225	0.878496	0.834951	0.750085	0.749266	0.784434	0.7824	0.798747	0.858777	0.865885	0.860904	0.837512	0.79984	0.769129	0.668684	0.500827	0.535813	0.738339	0.757821	0.775165	0.795516	0.804383	0.613575	0.445162	0.609969
0.930914	0.92707	0.929336	0.93399	0.887978	0.722702	0.87817	0.940464	0.94437	0.941329	0.938461	0.933977	0.947253	0.959267	0.983155	1	0.97528	0.95378	0.94194	0.940455	0.942176	0.939856	0.933822	0.924914	0.9182	0.900656	0.877799	0.835753	0.751655	0.750162	0.784959	0.784101	0.801946	0.860677	0.867076	0.862321	0.839574	0.801253	0.769552	0.670751	0.504686	0.539246	0.741653	0.763629	0.778244	0.793583	0.80376	0.615561	0.447185	0.611048
0.952	0.949271	0.949924	0.951757	0.888515	0.70547	0.873683	0.949424	0.955846	0.954107	0.946927	0.933429	0.953082	0.960863	0.961046	0.97528	1	0.981977	0.962616	0.957669	0.958094	0.955411	0.9537	0.94712	0.941021	0.92326	0.899861	0.858417	0.77406	0.771836	0.807217	0.806709	0.823086	0.878251	0.883419	0.881534	0.862891	0.823542	0.791581	0.694565	0.52799	0.564613	0.76561	0.782704	0.800515	0.81783	0.828655	0.645429	0.476228	0.643317
0.957559	0.955273	0.955613	0.955221	0.888434	0.702192	0.872578	0.950724	0.954038	0.953034	0.947337	0.930423	0.949242	0.955019	0.948136	0.95378	0.981977	1	0.983649	0.969544	0.963544	0.957794	0.95748	0.952999	0.947148	0.930507	0.90799	0.869454	0.787015	0.782999	0.819801	0.819408	0.834413	0.886503	0.890127	0.891137	0.875275	0.832097	0.799517	0.707096	0.546266	0.584161	0.778776	0.791616	0.810234	0.827595	0.840323	0.661646	0.492953	0.660161
0.95299	0.95077	0.952265	0.95166	0.88723	0.702887	0.871914	0.948063	0.949278	0.948768	0.944229	0.926104	0.94562	0.949079	0.939852	0.94194	0.962616	0.983649	1	0.982757	0.966398	0.956046	0.955879	0.951345	0.944438	0.926827	0.904953	0.869148	0.789454	0.785529	0.823793	0.823175	0.838307	0.890089	0.894632	0.897275	0.881061	0.837204	0.803688	0.712965	0.557904	0.596068	0.785406	0.79633	0.812155	0.826862	0.841549	0.666282	0.497183	0.662154
0.951864	0.951095	0.953969	0.953386	0.888594	0.706515	0.875221	0.949729	0.95071	0.950534	0.943871	0.926355	0.946738	0.949868	0.93994	0.940455	0.957669	0.969544	0.982757	1	0.981802	0.96283	0.958214	0.952824	0.946527	0.928708	0.905695	0.868342	0.787548	0.783708	0.821676	0.822682	0.839561	0.892713	0.896876	0.898295	0.881924	0.838238	0.807592	0.71896	0.561684	0.597898	0.787889	0.799993	0.814637	0.830443	0.84594	0.673178	0.503776	0.665719
0.951555	0.950051	0.953661	0.951615	0.887828	0.707667	0.876224	0.950613	0.951487	0.950143	0.942985	0.926808	0.946426	0.950711	0.942949	0.942176	0.958094	0.963544	0.966398	0.981802	1	0.98211	0.965943	0.953117	0.946702	0.927409	0.903881	0.865011	0.783319	0.780678	0.817324	0.817071	0.835113	0.888934	0.893323	0.893817	0.876003	0.832614	0.802906	0.714824	0.555057	0.589787	0.781105	0.794275	0.810669	0.826674	0.838986	0.66257	0.493922	0.657221
0.943016	0.941784	0.946209	0.944608	0.881573	0.70344	0.869651	0.943512	0.948734	0.946464	0.935413	0.921575	0.943966	0.949383	0.940747	0.939856	0.955411	0.957794	0.956046	0.96283	0.98211	1	0.982003	0.959685	0.949136	0.931364	0.908842	0.866129	0.784956	0.78578	0.821279	0.820354	0.835084	0.888083	0.893266	0.893338	0.874645	0.837024	0.809337	0.721009	0.56091	0.595853	0.789161	0.804005	0.821412	0.838263	0.847866	0.675121	0.508452	0.669609
0.944641	0.944252	0.947272	0.944813	0.879474	0.699537	0.867704	0.94132	0.944438	0.941708	0.932623	0.916097	0.939835	0.946095	0.934784	0.933822	0.9537	0.95748	0.955879	0.958214	0.965943	0.982003	1	0.982345	0.964037	0.942941	0.923051	0.885234	0.806583	0.805862	0.840659	0.837922	0.851164	0.900613	0.905103	0.906227	0.892467	0.856368	0.828485	0.742771	0.583081	0.618633	0.809842	0.821163	0.840748	0.85851	0.869071	0.696825	0.529102	0.693029
0.937452	0.937228	0.939054	0.939394	0.873578	0.694593	0.861454	0.933099	0.933973	0.931901	0.923271	0.905202	0.930331	0.938456	0.925475	0.924914	0.94712	0.952999	0.951345	0.952824	0.953117	0.959685	0.982345	1	0.982275	0.954175	0.933045	0.902626	0.83097	0.828694	0.861196	0.857524	0.869559	0.910865	0.912358	0.914762	0.904975	0.86963	0.844703	0.762474	0.602773	0.639193	0.828886	0.837331	0.854626	0.871538	0.883557	0.712957	0.543548	0.710105
0.928042	0.926799	0.928978	0.930516	0.868031	0.690198	0.855977	0.923874	0.925607	0.922706	0.912463	0.897685	0.923608	0.932131	0.919087	0.9182	0.941021	0.947148	0.944438	0.946527	0.946702	0.949136	0.964037	0.982275	1	0.978661	0.951065	0.916788	0.847862	0.845962	0.87686	0.871283	0.878847	0.915225	0.916663	0.919777	0.911325	0.880646	0.85859	0.779407	0.617684	0.653545	0.842944	0.849576	0.865927	0.882086	0.894961	0.72271	0.550801	0.720036
0.905253	0.904807	0.907865	0.909518	0.84981	0.677113	0.838296	0.901245	0.907065	0.903514	0.889018	0.8762	0.903238	0.913526	0.902225	0.900656	0.92326	0.930507	0.926827	0.928708	0.927409	0.931364	0.942941	0.954175	0.978661	1	0.979134	0.933748	0.865651	0.865723	0.890116	0.880846	0.882806	0.913243	0.912168	0.914433	0.907769	0.886031	0.871024	0.799778	0.639804	0.674358	0.859061	0.862819	0.878395	0.8931	0.902695	0.731801	0.560987	0.729952
0.880567	0.880523	0.885827	0.887332	0.827616	0.659841	0.815649	0.878294	0.884569	0.879064	0.863084	0.851787	0.878269	0.888898	0.878496	0.877799	0.899861	0.90799	0.904953	0.905695	0.903881	0.908842	0.923051	0.933045	0.951065	0.979134	1	0.96697	0.896684	0.889767	0.90967	0.897299	0.89682	0.917555	0.90971	0.911475	0.91183	0.895975	0.886899	0.825712	0.670456	0.701942	0.877191	0.877513	0.891161	0.903405	0.911768	0.74595	0.575632	0.745056
0.84425	0.844756	0.848036	0.848748	0.784172	0.621526	0.773293	0.839576	0.839433	0.834554	0.823564	0.811774	0.836547	0.845016	0.834951	0.835753	0.858417	0.869454	0.869148	0.868342	0.865011	0.866129	0.885234	0.902626	0.916788	0.933748	0.96697	1	0.959632	0.930543	0.929562	0.911553	0.910478	0.914539	0.892362	0.89471	0.905284	0.892523	0.888799	0.842407	0.694744	0.72346	0.884941	0.878374	0.892237	0.9016	0.909699	0.75713	0.592417	0.760861
0.758206	0.758765	0.760793	0.761187	0.699273	0.552771	0.692518	0.752687	0.751797	0.744877	0.732294	0.720968	0.749068	0.758923	0.750085	0.751655	0.77406	0.787015	0.789454	0.787548	0.783319	0.784956	0.806583	0.83097	0.847862	0.865651	0.896684	0.959632	1	0.974893	0.933023	0.899982	0.888682	0.871982	0.839776	0.840002	0.85826	0.856545	0.86436	0.840479	0.706907	0.728297	0.870598	0.858967	0.869046	0.873351	0.87905	0.753735	0.606509	0.761586
0.751126	0.750891	0.755481	0.756775	0.700019	0.555439	0.691782	0.746706	0.751046	0.74227	0.723694	0.712773	0.745829	0.75915	0.749266	0.750162	0.771836	0.782999	0.785529	0.783708	0.780678	0.78578	0.805862	0.828694	0.845962	0.865723	0.889767	0.930543	0.974893	1	0.964262	0.91309	0.889051	0.868449	0.838327	0.839074	0.853453	0.859124	0.870537	0.844886	0.71025	0.730285	0.87494	0.868959	0.877077	0.881283	0.884956	0.760724	0.614788	0.76661
0.788745	0.788282	0.793171	0.796546	0.737959	0.58695	0.728818	0.784455	0.788013	0.781035	0.764808	0.754026	0.78431	0.795037	0.784434	0.784959	0.807217	0.819801	0.823793	0.821676	0.817324	0.821279	0.840659	0.861196	0.87686	0.890116	0.90967	0.929562	0.933023	0.964262	1	0.966727	0.928877	0.899848	0.86837	0.869015	0.881223	0.882949	0.887782	0.851281	0.714625	0.7391	0.888969	0.884583	0.890629	0.896044	0.903559	0.771576	0.619312	0.776336
0.78966	0.788456	0.794519	0.798863	0.741049	0.59344	0.73232	0.785972	0.788997	0.782993	0.768296	0.757206	0.783756	0.79215	0.7824	0.784101	0.806709	0.819408	0.823175	0.822682	0.817071	0.820354	0.837922	0.857524	0.871283	0.880846	0.897299	0.911553	0.899982	0.91309	0.966727	1	0.972891	0.915879	0.872983	0.869407	0.87617	0.873122	0.878685	0.842769	0.708686	0.733278	0.879836	0.876038	0.88135	0.887664	0.896551	0.77148	0.621869	0.775273
0.810525	0.809003	0.815243	0.817936	0.761093	0.615171	0.751139	0.807516	0.806405	0.801191	0.791359	0.778405	0.801339	0.808303	0.798747	0.801946	0.823086	0.834413	0.838307	0.839561	0.835113	0.835084	0.851164	0.869559	0.878847	0.882806	0.89682	0.910478	0.888682	0.889051	0.928877	0.972891	1	0.956623	0.895115	0.882891	0.887254	0.873494	0.872365	0.830484	0.692725	0.720342	0.872551	0.869867	0.878441	0.886035	0.894351	0.759376	0.603513	0.761224
0.8649	0.863365	0.867504	0.869491	0.819795	0.673811	0.814569	0.869566	0.869024	0.864294	0.855119	0.843073	0.865107	0.869145	0.858777	0.860677	0.878251	0.886503	0.890089	0.892713	0.888934	0.888083	0.900613	0.910865	0.915225	0.913243	0.917555	0.914539	0.871982	0.868449	0.899848	0.915879	0.956623	1	0.963656	0.93329	0.914356	0.884461	0.870646	0.810852	0.663075	0.695336	0.867292	0.86905	0.876995	0.886742	0.898328	0.743481	0.577582	0.742385
0.866245	0.863401	0.866899	0.870694	0.830671	0.691778	0.830576	0.878521	0.879501	0.874699	0.863019	0.851322	0.873318	0.87555	0.865885	0.867076	0.883419	0.890127	0.894632	0.896876	0.893323	0.893266	0.905103	0.912358	0.916663	0.912168	0.90971	0.892362	0.839776	0.838327	0.86837	0.872983	0.895115	0.963656	1	0.975699	0.925151	0.88329	0.865244	0.798099	0.65041	0.679859	0.85046	0.855184	0.861747	0.87272	0.88842	0.729762	0.561256	0.723463
0.865854	0.862488	0.865064	0.868717	0.827723	0.689655	0.83005	0.876875	0.875711	0.871406	0.860416	0.847417	0.869946	0.872731	0.860904	0.862321	0.881534	0.891137	0.897275	0.898295	0.893817	0.893338	0.906227	0.914762	0.919777	0.914433	0.911475	0.89471	0.840002	0.839074	0.869015	0.869407	0.882891	0.93329	0.975699	1	0.962478	0.905971	0.877582	0.80527	0.656828	0.686532	0.854635	0.859039	0.863846	0.874052	0.891016	0.730288	0.559506	0.723485
0.850808	0.847806	0.850456	0.852049	0.807592	0.669335	0.810078	0.859223	0.852594	0.845645	0.840576	0.82614	0.848019	0.850785	0.837512	0.839574	0.862891	0.875275	0.881061	0.881924	0.876003	0.874645	0.892467	0.904975	0.911325	0.907769	0.91183	0.905284	0.85826	0.853453	0.881223	0.87617	0.887254	0.914356	0.925151	0.962478	1	0.960105	0.902893	0.82143	0.67662	0.708704	0.867339	0.865278	0.872961	0.879142	0.892642	0.731615	0.563447	0.731167
0.801421	0.797259	0.802489	0.807451	0.769414	0.641262	0.773393	0.812396	0.809572	0.802084	0.79323	0.781979	0.80554	0.811543	0.79984	0.801253	0.823542	0.832097	0.837204	0.838238	0.832614	0.837024	0.856368	0.86963	0.880646	0.886031	0.895975	0.892523	0.856545	0.859124	0.882949	0.873122	0.873494	0.884461	0.88329	0.905971	0.960105	1	0.956648	0.856465	0.706323	0.730463	0.872522	0.863953	0.869686	0.87581	0.885211	0.735819	0.577639	0.739356
0.767704	0.761783	0.768709	0.772692	0.733259	0.608498	0.736276	0.772928	0.773769	0.767119	0.751833	0.741053	0.769596	0.780557	0.769129	0.769552	0.791581	0.799517	0.803688	0.807592	0.802906	0.809337	0.828485	0.844703	0.85859	0.871024	0.886899	0.888799	0.86436	0.870537	0.887782	0.878685	0.872365	0.870646	0.865244	0.877582	0.902893	0.956648	1	0.932767	0.770991	0.775433	0.887366	0.869603	0.869904	0.876099	0.887367	0.756041	0.606112	0.759337
0.67666	0.670891	0.678376	0.680004	0.639191	0.526019	0.639141	0.674812	0.673476	0.666873	0.650645	0.639339	0.667676	0.678149	0.668684	0.670751	0.694565	0.707096	0.712965	0.71896	0.714824	0.721009	0.742771	0.762474	0.779407	0.799778	0.825712	0.842407	0.840479	0.844886	0.851281	0.842769	0.830484	0.810852	0.798099	0.80527	0.82143	0.856465	0.932767	1	0.911888	0.882671	0.887571	0.84205	0.837604	0.835683	0.84676	0.76169	0.638478	0.768892
0.520794	0.516877	0.521989	0.520161	0.48496	0.397605	0.484671	0.512306	0.509906	0.504499	0.492005	0.480314	0.504367	0.511285	0.500827	0.504686	0.52799	0.546266	0.557904	0.561684	0.555057	0.56091	0.583081	0.602773	0.617684	0.639804	0.670456	0.694744	0.706907	0.71025	0.714625	0.708686	0.692725	0.663075	0.65041	0.656828	0.67662	0.706323	0.770991	0.911888	1	0.977732	0.814164	0.727939	0.719084	0.706268	0.715272	0.682088	0.597255	0.691264
0.557605	0.554478	0.558841	0.557116	0.517956	0.423748	0.51769	0.54826	0.547033	0.541705	0.529507	0.517046	0.541607	0.548817	0.535813	0.539246	0.564613	0.584161	0.596068	0.597898	0.589787	0.595853	0.618633	0.639193	0.653545	0.674358	0.701942	0.72346	0.728297	0.730285	0.7391	0.733278	0.720342	0.695336	0.679859	0.686532	0.708704	0.730463	0.775433	0.882671	0.977732	1	0.863477	0.765203	0.750135	0.736614	0.74367	0.695624	0.600784	0.705975
0.746828	0.743357	0.748051	0.748667	0.699147	0.569977	0.697698	0.74302	0.746383	0.740028	0.722178	0.711974	0.740939	0.750951	0.738339	0.741653	0.76561	0.778776	0.785406	0.787889	0.781105	0.789161	0.809842	0.828886	0.842944	0.859061	0.877191	0.884941	0.870598	0.87494	0.888969	0.879836	0.872551	0.867292	0.85046	0.854635	0.867339	0.872522	0.887366	0.887571	0.814164	0.863477	1	0.962483	0.91347	0.893416	0.896199	0.779552	0.636105	0.78468
0.75834	0.754171	0.759423	0.761702	0.717505	0.588784	0.715698	0.761258	0.765058	0.757261	0.736466	0.72934	0.757386	0.768368	0.757821	0.763629	0.782704	0.791616	0.79633	0.799993	0.794275	0.804005	0.821163	0.837331	0.849576	0.862819	0.877513	0.878374	0.858967	0.868959	0.884583	0.876038	0.869867	0.86905	0.855184	0.859039	0.865278	0.863953	0.869603	0.84205	0.727939	0.765203	0.962483	1	0.951708	0.909715	0.896513	0.768012	0.620349	0.768475
0.774951	0.773578	0.779835	0.782682	0.734684	0.596923	0.728064	0.778509	0.780572	0.77375	0.754936	0.745427	0.773693	0.785233	0.775165	0.778244	0.800515	0.810234	0.812155	0.814637	0.810669	0.821412	0.840748	0.854626	0.865927	0.878395	0.891161	0.892237	0.869046	0.877077	0.890629	0.88135	0.878441	0.876995	0.861747	0.863846	0.872961	0.869686	0.869904	0.837604	0.719084	0.750135	0.91347	0.951708	1	0.974556	0.920986	0.769029	0.613551	0.767722
0.79174	0.790685	0.797447	0.801175	0.752345	0.608655	0.743534	0.79407	0.798834	0.794138	0.774103	0.761413	0.790679	0.804438	0.795516	0.793583	0.81783	0.827595	0.826862	0.830443	0.826674	0.838263	0.85851	0.871538	0.882086	0.8931	0.903405	0.9016	0.873351	0.881283	0.896044	0.887664	0.886035	0.886742	0.87272	0.874052	0.879142	0.87581	0.876099	0.835683	0.706268	0.736614	0.893416	0.909715	0.974556	1	0.954599	0.7858	0.623418	0.779831
0.80518	0.803061	0.810128	0.812096	0.760686	0.618318	0.756267	0.806866	0.810914	0.80636	0.786518	0.770124	0.803247	0.814991	0.804383	0.80376	0.828655	0.840323	0.841549	0.84594	0.838986	0.847866	0.869071	0.883557	0.894961	0.902695	0.911768	0.909699	0.87905	0.884956	0.903559	0.896551	0.894351	0.898328	0.88842	0.891016	0.892642	0.885211	0.887367	0.84676	0.715272	0.74367	0.896199	0.896513	0.920986	0.954599	1	0.879892	0.714925	0.848179
0.625867	0.624976	0.632406	0.630118	0.57678	0.46137	0.574097	0.620398	0.624745	0.620128	0.599789	0.581706	0.617927	0.627545	0.613575	0.615561	0.645429	0.661646	0.666282	0.673178	0.66257	0.675121	0.696825	0.712957	0.72271	0.731801	0.74595	0.75713	0.753735	0.760724	0.771576	0.77148	0.759376	0.743481	0.729762	0.730288	0.731615	0.735819	0.756041	0.76169	0.682088	0.695624	0.779552	0.768012	0.769029	0.7858	0.879892	1	0.950114	0.9652
0.45961	0.458746	0.466798	0.461955	0.412658	0.321733	0.408979	0.447854	0.453239	0.45012	0.432981	0.41553	0.448078	0.457667	0.445162	0.447185	0.476228	0.492953	0.497183	0.503776	0.493922	0.508452	0.529102	0.543548	0.550801	0.560987	0.575632	0.592417	0.606509	0.614788	0.619312	0.621869	0.603513	0.577582	0.561256	0.559506	0.563447	0.577639	0.606112	0.638478	0.597255	0.600784	0.636105	0.620349	0.613551	0.623418	0.714925	0.950114	1	0.951551
0.623894	0.622347	0.629231	0.626661	0.569241	0.450227	0.563183	0.612072	0.614211	0.610387	0.594224	0.574916	0.609192	0.622487	0.609969	0.611048	0.643317	0.660161	0.662154	0.665719	0.657221	0.669609	0.693029	0.710105	0.720036	0.729952	0.745056	0.760861	0.761586	0.76661	0.776336	0.775273	0.761224	0.742385	0.723463	0.723485	0.731167	0.739356	0.759337	0.768892	0.691264	0.705975	0.78468	0.768475	0.767722	0.779831	0.848179	0.9652	0.951551	1
0.784955	0.782769	0.786886	0.789013	0.730072	0.583946	0.722314	0.777071	0.779909	0.776118	0.757311	0.739095	0.772017	0.787643	0.7769	0.775514	0.805895	0.820681	0.820988	0.820139	0.814862	0.822988	0.845886	0.864718	0.87802	0.888988	0.902279	0.908052	0.88655	0.889983	0.90298	0.897655	0.889994	0.883919	0.867786	0.870599	0.875895	0.873197	0.879529	0.849513	0.724448	0.753255	0.895245	0.883903	0.890628	0.906211	0.933524	0.850877	0.721815	0.881602
0.795273	0.794437	0.798087	0.800226	0.738203	0.585762	0.727954	0.786627	0.78898	0.786841	0.770804	0.752856	0.782263	0.797681	0.78624	0.784073	0.813929	0.829684	0.830735	0.829218	0.823851	0.8279	0.851217	0.870876	0.884257	0.894826	0.908289	0.915885	0.891167	0.8939	0.90733	0.899128	0.893917	0.888835	0.870547	0.874687	0.881255	0.875725	0.880027	0.842118	0.708547	0.73942	0.891244	0.882725	0.889711	0.9038	0.917805	0.7922	0.640952	0.808346
0.810167	0.811763	0.815719	0.816198	0.750569	0.591125	0.738331	0.802914	0.804432	0.801375	0.788039	0.77196	0.800218	0.814013	0.801374	0.799035	0.828559	0.842837	0.843874	0.84209	0.83883	0.841846	0.865198	0.882762	0.895548	0.904132	0.91522	0.921693	0.894868	0.895597	0.912268	0.901731	0.898469	0.896187	0.877015	0.881995	0.889209	0.878766	0.879818	0.835918	0.696788	0.729995	0.890629	0.883595	0.893089	0.905692	0.915773	0.773705	0.615104	0.783012
0.823703	0.82733	0.83112	0.831112	0.765379	0.602684	0.753344	0.818136	0.82188	0.817654	0.801275	0.786284	0.815665	0.829686	0.817982	0.815872	0.845272	0.857318	0.85581	0.857448	0.85628	0.860141	0.880557	0.896046	0.90884	0.918609	0.924708	0.925154	0.895256	0.898428	0.913589	0.900565	0.89786	0.902777	0.884591	0.888176	0.893896	0.88089	0.880828	0.833935	0.688669	0.723798	0.894466	0.888537	0.899085	0.91007	0.918494	0.771813	0.609676	0.77635
0.809479	0.811969	0.816736	0.816694	0.750245	0.592387	0.741249	0.804435	0.804946	0.80037	0.786184	0.772239	0.80064	0.814716	0.804169	0.803459	0.830724	0.842531	0.842035	0.844281	0.843166	0.84463	0.864801	0.88295	0.898368	0.909529	0.917096	0.921349	0.897234	0.899191	0.912059	0.89803	0.894205	0.896934	0.877104	0.879963	0.888132	0.876177	0.877672	0.840177	0.700219	0.732994	0.893152	0.883057	0.894274	0.90328	0.911566	0.768731	0.608196	0.774239
0.790068	0.791045	0.795371	0.796994	0.730578	0.580493	0.724621	0.785236	0.781817	0.776881	0.765064	0.750953	0.775819	0.789022	0.780191	0.781964	0.808369	0.822299	0.824416	0.824813	0.82107	0.819954	0.842142	0.864005	0.879602	0.889313	0.901023	0.916599	0.899854	0.898942	0.910987	0.898123	0.892704	0.887589	0.864438	0.869662	0.880175	0.867204	0.87077	0.841604	0.708523	0.738781	0.886374	0.874083	0.885278	0.893303	0.901588	0.766207	0.60927	0.773425
0.802642	0.804027	0.805038	0.803533	0.733281	0.582087	0.730309	0.797952	0.789076	0.783642	0.778344	0.762738	0.782864	0.793873	0.784011	0.787009	0.815336	0.830667	0.831719	0.830842	0.825994	0.822367	0.847525	0.870647	0.881885	0.88602	0.898509	0.920794	0.903613	0.89386	0.907315	0.893619	0.893724	0.890484	0.866502	0.872136	0.886928	0.870656	0.867306	0.833423	0.700364	0.732106	0.880011	0.86709	0.881544	0.890498	0.900701	0.767285	0.61147	0.77784
0.792817	0.794215	0.793673	0.792459	0.719838	0.566505	0.715449	0.788724	0.775817	0.771211	0.770272	0.752967	0.77016	0.780489	0.769662	0.772584	0.800814	0.818977	0.820034	0.819392	0.812655	0.806629	0.833598	0.857922	0.868304	0.871826	0.885865	0.910814	0.890289	0.875737	0.890533	0.876667	0.879951	0.876678	0.852727	0.859853	0.878475	0.861455	0.855914	0.821859	0.692962	0.726171	0.868769	0.853347	0.867278	0.875541	0.887669	0.757505	0.604831	0.770526
0.774434	0.776269	0.777924	0.776592	0.704613	0.55053	0.697164	0.769324	0.760373	0.755387	0.749169	0.732358	0.753411	0.76347	0.752197	0.755088	0.784598	0.804228	0.806814	0.80747	0.799547	0.796324	0.823288	0.847826	0.860355	0.868314	0.884789	0.909561	0.891819	0.880392	0.893499	0.880968	0.883279	0.8756	0.850172	0.856154	0.875159	0.863549	0.864292	0.838956	0.713515	0.74238	0.877613	0.861323	0.871243	0.877294	0.892061	0.771472	0.621802	0.782743
0.78029	0.782018	0.783689	0.783259	0.714519	0.559861	0.70522	0.77452	0.770849	0.76525	0.752582	0.736274	0.762066	0.772522	0.761002	0.76388	0.792887	0.811405	0.814113	0.816718	0.809662	0.810423	0.834859	0.857522	0.871956	0.882333	0.896982	0.916336	0.89928	0.893885	0.903548	0.892543	0.893265	0.8864	0.862549	0.867984	0.883464	0.87426	0.878512	0.852251	0.726387	0.753658	0.891079	0.876961	0.884573	0.889774	0.904975	0.782319	0.629557	0.790088
0.820415	0.823288	0.826382	0.825774	0.757671	0.595788	0.746068	0.814547	0.816225	0.810975	0.794789	0.778407	0.807539	0.818965	0.80727	0.80788	0.837151	0.851648	0.853579	0.856472	0.852078	0.853628	0.8749	0.893259	0.907257	0.915241	0.923857	0.930826	0.903063	0.901815	0.914669	0.904426	0.90665	0.91099	0.891411	0.894892	0.901151	0.885896	0.88693	0.847524	0.710303	0.739902	0.894582	0.888165	0.900192	0.908218	0.921703	0.78602	0.625358	0.788895
0.844819	0.847775	0.853311	0.852822	0.785007	0.619482	0.771897	0.838667	0.842317	0.837405	0.820188	0.804598	0.835806	0.848034	0.834473	0.833814	0.864068	0.876048	0.877198	0.880484	0.877529	0.879162	0.897539	0.913109	0.923845	0.9295	0.932295	0.929405	0.891937	0.894176	0.912231	0.902677	0.90562	0.917315	0.902097	0.903272	0.904697	0.885817	0.881645	0.8314	0.68884	0.72307	0.888662	0.886059	0.901986	0.912914	0.923456	0.780956	0.617286	0.780714
0.862476	0.8657	0.871587	0.869542	0.797745	0.627223	0.783374	0.850497	0.852534	0.849786	0.835915	0.81886	0.849021	0.859663	0.844097	0.843287	0.875897	0.888616	0.889655	0.89198	0.889766	0.889657	0.909759	0.923213	0.930648	0.932431	0.931601	0.923931	0.880148	0.881517	0.903571	0.896056	0.900608	0.915673	0.903059	0.906144	0.90775	0.883116	0.874171	0.819593	0.677015	0.71263	0.878195	0.875815	0.892518	0.903691	0.914588	0.76688	0.603104	0.769969
0.873157	0.8779	0.880323	0.877708	0.804747	0.632161	0.790411	0.86028	0.859414	0.857507	0.846066	0.826368	0.854065	0.865316	0.851992	0.850999	0.882378	0.897182	0.897481	0.899452	0.896305	0.89576	0.916486	0.928858	0.934377	0.932601	0.928513	0.920592	0.874297	0.872177	0.894452	0.887275	0.893521	0.913011	0.903356	0.907176	0.907784	0.878631	0.865276	0.810019	0.667111	0.702177	0.868893	0.866948	0.8847	0.898068	0.908651	0.755691	0.59053	0.758728
0.866844	0.869395	0.872406	0.870216	0.796798	0.623972	0.784006	0.855712	0.852746	0.848826	0.839486	0.820707	0.846773	0.858566	0.847067	0.846512	0.877046	0.891819	0.890645	0.893515	0.89025	0.888888	0.909166	0.920903	0.9277	0.926291	0.924106	0.919004	0.875313	0.869409	0.890854	0.88311	0.89035	0.909428	0.897496	0.901158	0.905647	0.876576	0.862242	0.804756	0.660333	0.696006	0.863708	0.861183	0.879481	0.891497	0.904126	0.751752	0.586426	0.754654
0.845021	0.847588	0.850687	0.849641	0.775332	0.604763	0.762082	0.833676	0.830422	0.82716	0.81595	0.797894	0.82441	0.839264	0.827608	0.828632	0.85947	0.872293	0.869709	0.872488	0.869545	0.870759	0.89352	0.908286	0.915919	0.917501	0.919232	0.917861	0.880096	0.875537	0.893357	0.88416	0.889089	0.901843	0.885009	0.888246	0.89511	0.872976	0.864425	0.812564	0.669193	0.705324	0.86969	0.865311	0.882447	0.89389	0.906058	0.759109	0.596099	0.762232
0.838218	0.840499	0.843314	0.840289	0.762621	0.592741	0.75119	0.824073	0.819173	0.815954	0.805273	0.786447	0.813611	0.827819	0.816486	0.816417	0.84854	0.863832	0.861352	0.865195	0.861775	0.86069	0.885229	0.900086	0.907813	0.908682	0.91207	0.913257	0.876434	0.869685	0.8869	0.878762	0.883487	0.894111	0.878092	0.88305	0.891998	0.868223	0.85925	0.811124	0.675212	0.71255	0.869367	0.861563	0.880287	0.890382	0.902131	0.760977	0.601952	0.766565
0.830002	0.833002	0.833997	0.831148	0.753465	0.586083	0.741799	0.815373	0.80671	0.803677	0.796436	0.777786	0.803402	0.817054	0.804314	0.80496	0.838729	0.855667	0.854127	0.85807	0.853606	0.850568	0.875633	0.891791	0.900311	0.900184	0.903585	0.908568	0.871996	0.861869	0.880819	0.873471	0.880417	0.890565	0.874497	0.880466	0.891088	0.863656	0.851253	0.806435	0.67517	0.711958	0.864743	0.857194	0.875436	0.883414	0.89499	0.761315	0.605301	0.768909
0.81834	0.81913	0.82038	0.818313	0.74153	0.577171	0.729911	0.801244	0.792036	0.788566	0.784963	0.766605	0.791152	0.804425	0.791409	0.79166	0.825451	0.843358	0.843276	0.846377	0.840608	0.83758	0.864093	0.882576	0.891378	0.89201	0.897431	0.90425	0.869731	0.858777	0.878421	0.871124	0.876335	0.882282	0.865701	0.872823	0.886708	0.860098	0.84676	0.804704	0.677365	0.713754	0.860508	0.850059	0.867917	0.876143	0.889022	0.762519	0.609651	0.769295
0.816111	0.818857	0.819141	0.816763	0.739133	0.573139	0.727136	0.80022	0.791367	0.787143	0.783198	0.763697	0.788753	0.800863	0.785911	0.787115	0.822626	0.84145	0.842225	0.844706	0.838436	0.834718	0.860532	0.879672	0.887866	0.887743	0.892507	0.900914	0.868593	0.856221	0.874883	0.868345	0.874586	0.87984	0.862626	0.870853	0.88502	0.859026	0.846786	0.80111	0.670887	0.706627	0.85468	0.844533	0.863552	0.87141	0.88504	0.760787	0.608787	0.766482
0.818665	0.820752	0.822716	0.8212	0.749262	0.582047	0.735003	0.804393	0.799517	0.796707	0.787679	0.767239	0.794142	0.806703	0.792545	0.792651	0.827941	0.8457	0.846845	0.850753	0.845944	0.843904	0.866283	0.884051	0.892364	0.891736	0.892847	0.895072	0.861614	0.853923	0.870855	0.865646	0.871308	0.877167	0.862184	0.868571	0.880002	0.857441	0.843978	0.797293	0.669279	0.705343	0.854226	0.84461	0.862954	0.871652	0.886336	0.764586	0.614346	0.768051
0.824049	0.82681	0.827412	0.826828	0.755886	0.589478	0.740216	0.810477	0.806098	0.802318	0.791048	0.771828	0.799296	0.813472	0.799714	0.799786	0.833772	0.851195	0.849713	0.854663	0.851007	0.851384	0.871288	0.887914	0.896595	0.893761	0.893905	0.894881	0.86068	0.85532	0.873694	0.869043	0.877038	0.884184	0.867875	0.873453	0.882924	0.859212	0.847117	0.802469	0.673557	0.707843	0.857894	0.850163	0.866637	0.87574	0.89106	0.768162	0.616162	0.769235
0.81413	0.81691	0.819483	0.817145	0.742663	0.574705	0.726098	0.797114	0.794379	0.789755	0.776073	0.757107	0.787054	0.802604	0.788639	0.787794	0.822697	0.840863	0.841212	0.845276	0.840418	0.840053	0.862699	0.879399	0.889001	0.888827	0.890882	0.890496	0.858233	0.854312	0.873359	0.866761	0.873563	0.880048	0.862551	0.867318	0.876944	0.853323	0.844807	0.805745	0.680136	0.712203	0.856539	0.847223	0.863064	0.871643	0.887438	0.769476	0.62017	0.770075
0.810016	0.811925	0.812969	0.810592	0.735259	0.567735	0.718867	0.790322	0.786911	0.784016	0.769879	0.75227	0.782405	0.797869	0.781319	0.780814	0.818406	0.836657	0.837134	0.839825	0.83651	0.837599	0.859018	0.874095	0.882856	0.882591	0.884694	0.884982	0.850566	0.846134	0.864608	0.857229	0.86213	0.869947	0.853286	0.857673	0.86408	0.841259	0.837536	0.799481	0.672465	0.70474	0.849637	0.839432	0.854153	0.862999	0.877668	0.763393	0.616556	0.765979
0.790324	0.791323	0.793714	0.791081	0.71907	0.555314	0.703958	0.77209	0.769962	0.767088	0.751289	0.732506	0.762694	0.776232	0.759145	0.758311	0.797351	0.815946	0.815877	0.818218	0.817384	0.820753	0.844771	0.861069	0.869035	0.870977	0.877157	0.882895	0.853682	0.850741	0.862731	0.85116	0.852719	0.855941	0.840561	0.845459	0.857516	0.839617	0.837252	0.803998	0.680332	0.71084	0.852701	0.84231	0.859828	0.866048	0.877341	0.765978	0.622167	0.769644
0.740167	0.744817	0.746022	0.741792	0.673349	0.519814	0.66016	0.721655	0.722725	0.718529	0.696456	0.6764	0.711586	0.728145	0.710182	0.70824	0.747724	0.769062	0.768605	0.773371	0.773038	0.78057	0.804776	0.825302	0.837227	0.844728	0.855312	0.866732	0.849602	0.849036	0.854666	0.841197	0.83675	0.828939	0.808734	0.814	0.830171	0.823146	0.829771	0.812411	0.696738	0.72162	0.849041	0.836686	0.851326	0.855325	0.865985	0.772078	0.638169	0.776586
0.705411	0.709347	0.713278	0.707006	0.64089	0.49524	0.628455	0.686028	0.685946	0.678281	0.655312	0.638765	0.67715	0.692974	0.676936	0.675188	0.713244	0.735275	0.737647	0.742304	0.739697	0.746674	0.773325	0.797719	0.812639	0.821504	0.833924	0.851797	0.846871	0.848366	0.848842	0.832775	0.825005	0.808257	0.785531	0.794264	0.812222	0.808745	0.820845	0.809747	0.696787	0.719686	0.840552	0.827637	0.839456	0.840795	0.849798	0.762155	0.633202	0.767737
0.664711	0.666986	0.669929	0.664796	0.595545	0.452601	0.58042	0.639102	0.640699	0.632287	0.610397	0.593988	0.633473	0.651111	0.635188	0.633612	0.672999	0.694488	0.69775	0.70043	0.694352	0.702311	0.730405	0.755038	0.77331	0.787247	0.805441	0.83032	0.833989	0.837139	0.832722	0.812838	0.800748	0.775816	0.749019	0.758343	0.779585	0.780886	0.797987	0.792658	0.685237	0.708453	0.820225	0.805445	0.81591	0.815987	0.822318	0.742503	0.620364	0.751088
0.639781	0.642106	0.644397	0.636486	0.566558	0.432653	0.556237	0.615098	0.609421	0.6014	0.587918	0.569534	0.60319	0.619482	0.604244	0.604064	0.64261	0.666199	0.672061	0.67509	0.669491	0.672188	0.702325	0.728084	0.746811	0.761255	0.784095	0.817624	0.827089	0.822832	0.81779	0.797877	0.788631	0.761083	0.727633	0.737662	0.770179	0.769605	0.785887	0.787972	0.689539	0.711204	0.811833	0.792303	0.799995	0.795825	0.807186	0.734099	0.616588	0.747695
0.620367	0.623437	0.625156	0.618525	0.549985	0.423494	0.542992	0.600036	0.593682	0.586201	0.571965	0.553525	0.585	0.601616	0.587758	0.587989	0.625009	0.649415	0.654245	0.656579	0.651323	0.654673	0.685492	0.711038	0.728121	0.743748	0.766865	0.80281	0.817917	0.811967	0.804694	0.785663	0.77511	0.74608	0.713131	0.723849	0.75839	0.759613	0.774753	0.781206	0.688728	0.70796	0.799428	0.778443	0.785009	0.779866	0.79444	0.730279	0.617584	0.743626
0.622878	0.627357	0.630493	0.623276	0.552524	0.418236	0.540206	0.599715	0.599314	0.593442	0.575596	0.558629	0.591302	0.605707	0.594193	0.594309	0.63276	0.655868	0.658309	0.660579	0.65643	0.661867	0.692336	0.71678	0.733661	0.749298	0.771362	0.805016	0.820573	0.81801	0.809973	0.787831	0.773102	0.742434	0.710517	0.720487	0.750789	0.755774	0.774033	0.785886	0.696118	0.713361	0.803228	0.782893	0.791316	0.78653	0.800058	0.743787	0.634975	0.753221
0.629776	0.634916	0.635094	0.626827	0.553795	0.418184	0.540574	0.604921	0.599288	0.594777	0.580968	0.563489	0.593133	0.604426	0.591145	0.595498	0.634887	0.660017	0.661706	0.662194	0.658061	0.660134	0.690821	0.716346	0.73237	0.746052	0.767203	0.808605	0.82264	0.814873	0.810468	0.792413	0.781366	0.748649	0.713232	0.721328	0.75107	0.750708	0.767547	0.777748	0.691588	0.711585	0.798115	0.77743	0.787771	0.78009	0.789588	0.736249	0.630584	0.749528
0.644441	0.648493	0.648957	0.641456	0.570618	0.434052	0.557732	0.622527	0.613099	0.608431	0.598329	0.57967	0.606552	0.61698	0.602431	0.606856	0.646127	0.671237	0.674838	0.675362	0.670507	0.669046	0.698878	0.725849	0.741379	0.753793	0.776664	0.821538	0.834662	0.821801	0.820067	0.806103	0.800345	0.765479	0.725997	0.732463	0.763372	0.760142	0.774066	0.778949	0.691031	0.713522	0.802255	0.78068	0.792031	0.784452	0.795127	0.736401	0.627475	0.749115
0.64352	0.645829	0.646416	0.642303	0.569694	0.433653	0.555674	0.620899	0.610524	0.604793	0.596574	0.578845	0.604832	0.614518	0.600856	0.606616	0.645182	0.669858	0.672688	0.673857	0.667742	0.666199	0.695582	0.723383	0.740329	0.753604	0.775855	0.819803	0.831425	0.819575	0.820323	0.807962	0.802902	0.767789	0.726741	0.73227	0.762578	0.757309	0.768846	0.774688	0.68347	0.707508	0.798734	0.774454	0.786084	0.781626	0.7952	0.735739	0.626066	0.74806
0.668575	0.669473	0.673115	0.666971	0.592654	0.44629	0.575597	0.641705	0.639716	0.634594	0.61872	0.602018	0.633996	0.64825	0.633806	0.635581	0.672771	0.693133	0.695768	0.69945	0.693812	0.695394	0.72371	0.749488	0.767461	0.782591	0.802365	0.835261	0.842594	0.840458	0.840144	0.823463	0.816242	0.785244	0.748292	0.752099	0.776368	0.774566	0.789228	0.791853	0.6902	0.711923	0.818232	0.796841	0.808919	0.81042	0.822085	0.754662	0.639646	0.762536
0.680373	0.684079	0.687699	0.679065	0.602783	0.453947	0.587788	0.654762	0.655307	0.650076	0.631582	0.614729	0.648739	0.663926	0.648241	0.648769	0.68646	0.70766	0.710592	0.715415	0.71016	0.713973	0.741605	0.765716	0.78337	0.797067	0.812389	0.839566	0.844006	0.844856	0.84313	0.824661	0.816597	0.791998	0.759193	0.764956	0.786509	0.783139	0.797597	0.793424	0.68431	0.704852	0.818672	0.803726	0.815933	0.818586	0.831644	0.76018	0.639297	0.764104
0.68725	0.690218	0.693961	0.686239	0.611678	0.460489	0.593819	0.659989	0.660821	0.655322	0.638139	0.619764	0.653952	0.669091	0.654852	0.652553	0.691972	0.713524	0.715948	0.719728	0.716914	0.721208	0.746146	0.768815	0.787213	0.798762	0.813563	0.839722	0.843813	0.842535	0.838928	0.820289	0.811338	0.788747	0.756853	0.764365	0.78783	0.783898	0.796338	0.789049	0.680041	0.700368	0.813694	0.800349	0.812304	0.816	0.828908	0.757266	0.637749	0.763179
0.701134	0.703087	0.704331	0.699231	0.622828	0.467757	0.603295	0.675257	0.666368	0.664111	0.654152	0.633671	0.662215	0.675675	0.658569	0.659586	0.700724	0.72373	0.727893	0.731341	0.728164	0.727557	0.752478	0.776001	0.788673	0.79458	0.807889	0.836824	0.83449	0.8276	0.832376	0.816761	0.81118	0.792996	0.765005	0.771983	0.794451	0.781729	0.788894	0.782595	0.677883	0.699408	0.807637	0.794895	0.809231	0.809165	0.82114	0.750012	0.630097	0.758503
0.714581	0.717637	0.718268	0.711015	0.634359	0.480652	0.618454	0.690631	0.677772	0.674188	0.671823	0.650595	0.675028	0.684026	0.666982	0.670833	0.711887	0.733211	0.73897	0.738827	0.735604	0.730919	0.757821	0.780363	0.791286	0.793092	0.804151	0.830008	0.819787	0.80738	0.819392	0.80675	0.809467	0.794414	0.768987	0.776405	0.802241	0.782425	0.780378	0.767643	0.666341	0.689447	0.794715	0.781254	0.794989	0.792678	0.809928	0.735237	0.613922	0.744589
0.729394	0.735878	0.73242	0.720674	0.640986	0.491845	0.630501	0.70525	0.690511	0.687477	0.685154	0.663434	0.687004	0.695335	0.676779	0.682544	0.721882	0.745288	0.750909	0.752465	0.747432	0.743359	0.768099	0.786645	0.792992	0.790601	0.794855	0.816954	0.798979	0.784398	0.799202	0.790245	0.800339	0.796094	0.771355	0.777925	0.800263	0.771507	0.763593	0.746487	0.646756	0.673713	0.78105	0.768522	0.781189	0.778428	0.796097	0.716164	0.595849	0.729594
0.743877	0.749296	0.745823	0.733554	0.654768	0.502141	0.644258	0.720776	0.701682	0.697609	0.703277	0.681212	0.700228	0.706498	0.690067	0.693133	0.731329	0.754573	0.761169	0.762653	0.757173	0.749029	0.774641	0.79179	0.793439	0.781562	0.781053	0.798485	0.77203	0.751897	0.770464	0.768339	0.786418	0.791546	0.769026	0.774489	0.792786	0.756938	0.742831	0.717586	0.618107	0.645545	0.753716	0.740881	0.760716	0.762796	0.78191	0.698327	0.577119	0.709304
0.75664	0.764601	0.757918	0.747749	0.664839	0.507729	0.652354	0.734437	0.715946	0.710299	0.713235	0.693804	0.711385	0.716953	0.70035	0.702681	0.743125	0.768486	0.773919	0.776801	0.768095	0.758826	0.782108	0.799466	0.798474	0.783109	0.777817	0.790073	0.759375	0.739406	0.760629	0.762671	0.779746	0.789129	0.771501	0.775605	0.788822	0.746622	0.729318	0.703441	0.600782	0.629605	0.741422	0.732206	0.755378	0.756733	0.775759	0.690807	0.565194	0.69724
0.768287	0.772703	0.772742	0.761406	0.682845	0.519086	0.669946	0.746275	0.739955	0.734948	0.725335	0.705017	0.733994	0.741462	0.727044	0.723268	0.76354	0.783278	0.788218	0.793892	0.789837	0.78398	0.803643	0.814913	0.817088	0.803938	0.794738	0.7912	0.757269	0.748829	0.767833	0.764757	0.77423	0.78943	0.780332	0.782924	0.788756	0.75303	0.741707	0.705303	0.597969	0.628331	0.754952	0.747483	0.766336	0.770978	0.789067	0.701225	0.575474	0.70386
0.761763	0.772077	0.772242	0.76279	0.679565	0.511622	0.661589	0.741862	0.735028	0.732373	0.719731	0.698657	0.729199	0.742104	0.722335	0.716756	0.756919	0.778619	0.784517	0.790994	0.785533	0.784007	0.799532	0.807747	0.806412	0.794239	0.782281	0.770723	0.728563	0.725855	0.751283	0.750684	0.759007	0.777967	0.769506	0.769792	0.7693	0.736943	0.725488	0.68886	0.582451	0.611811	0.737354	0.735826	0.75359	0.75899	0.776778	0.694141	0.569669	0.690258
[truncated: 44 more columns]

## Sheet: 200mT
1	0.976438	0.963965	0.958168	0.934106	0.893732	0.920004	0.919549	0.923106	0.91613	0.93273	0.936832	0.941727	0.935892	0.916151	0.898732	0.879651	0.919794	0.941109	0.942819	0.947852	0.949602	0.948107	0.939424	0.947496	0.939896	0.917788	0.918967	0.925078	0.917327	0.906375	0.896873	0.897848	0.897153	0.877673	0.860181	0.832681	0.828672	0.731024	0.622507	0.717013	0.715449	0.675659	0.656997	0.585164	0.599072	0.679853	0.697548	0.660581	0.594401
0.976438	1	0.980926	0.963004	0.929752	0.888157	0.91902	0.91859	0.920339	0.905325	0.918299	0.925716	0.937772	0.932618	0.910702	0.893373	0.874337	0.911526	0.931647	0.933805	0.943417	0.944096	0.938942	0.932915	0.942149	0.928997	0.89779	0.903052	0.919732	0.913051	0.901251	0.890725	0.894456	0.898258	0.879869	0.865756	0.842095	0.828762	0.728359	0.625137	0.716506	0.70687	0.666492	0.641555	0.555486	0.570212	0.661394	0.690645	0.66449	0.606737
0.963965	0.980926	1	0.978234	0.939405	0.894376	0.923758	0.923343	0.924719	0.907931	0.920895	0.92653	0.939578	0.934982	0.91464	0.895937	0.876033	0.912802	0.933148	0.934964	0.943138	0.94201	0.937697	0.930683	0.939546	0.927091	0.899139	0.90518	0.921195	0.912389	0.897547	0.884763	0.889756	0.894235	0.875384	0.86043	0.836934	0.823619	0.722078	0.619122	0.709341	0.695636	0.654284	0.629157	0.54275	0.557269	0.648494	0.677985	0.651756	0.593641
0.958168	0.963004	0.978234	1	0.963382	0.909953	0.925718	0.921505	0.923808	0.909688	0.923202	0.929481	0.940459	0.936929	0.916369	0.897705	0.874792	0.913248	0.934309	0.934939	0.94019	0.940397	0.935895	0.929523	0.937701	0.925421	0.900183	0.905337	0.916977	0.908634	0.893767	0.880975	0.883777	0.885912	0.865186	0.848809	0.821501	0.80957	0.709622	0.604018	0.696873	0.686253	0.641653	0.619581	0.539556	0.553956	0.638958	0.664584	0.63504	0.575132
0.934106	0.929752	0.939405	0.963382	1	0.969045	0.946615	0.924341	0.925734	0.913751	0.923952	0.928209	0.935291	0.933755	0.923095	0.90796	0.883804	0.911493	0.924106	0.921896	0.926493	0.92797	0.924916	0.91926	0.924788	0.913759	0.890812	0.89002	0.905173	0.902013	0.889691	0.874504	0.873447	0.872782	0.855113	0.835513	0.804774	0.791213	0.690452	0.583308	0.673469	0.660712	0.615946	0.593955	0.514068	0.528987	0.610384	0.629617	0.597535	0.537702
0.893732	0.888157	0.894376	0.909953	0.969045	1	0.961578	0.919348	0.913435	0.900683	0.90536	0.909622	0.909318	0.908038	0.909597	0.902669	0.881005	0.898956	0.899763	0.897611	0.901093	0.901283	0.899764	0.894782	0.892872	0.887701	0.869511	0.863809	0.881389	0.883268	0.873884	0.85733	0.855706	0.854572	0.839167	0.819027	0.786911	0.770466	0.668089	0.562578	0.648767	0.630757	0.58425	0.562453	0.48671	0.504549	0.583156	0.594264	0.559085	0.49871
0.920004	0.91902	0.923758	0.925718	0.946615	0.961578	1	0.973982	0.95154	0.921522	0.920665	0.923738	0.930065	0.92944	0.928232	0.92098	0.899275	0.920301	0.924607	0.921272	0.926289	0.924318	0.922097	0.918068	0.918258	0.90962	0.884289	0.879893	0.901842	0.901105	0.891905	0.87633	0.878188	0.881505	0.866399	0.849633	0.820841	0.799881	0.693324	0.589356	0.679144	0.657784	0.612455	0.584057	0.499397	0.517333	0.606115	0.62648	0.598807	0.537984
0.919549	0.91859	0.923343	0.921505	0.924341	0.919348	0.973982	1	0.976386	0.930605	0.920217	0.918432	0.927616	0.929214	0.925695	0.917584	0.893169	0.914978	0.922828	0.917844	0.921851	0.921471	0.919927	0.9168	0.91729	0.906908	0.880739	0.876929	0.895823	0.894601	0.88707	0.875105	0.878451	0.879312	0.862431	0.844906	0.816069	0.795475	0.687964	0.586084	0.676421	0.654059	0.610882	0.586682	0.506736	0.524217	0.610677	0.632451	0.603862	0.542213
0.923106	0.920339	0.924719	0.923808	0.925734	0.913435	0.95154	0.976386	1	0.96553	0.9383	0.926096	0.933507	0.933915	0.930541	0.918412	0.894722	0.917973	0.924275	0.918915	0.92375	0.924636	0.925168	0.922403	0.923017	0.912836	0.889091	0.884751	0.9017	0.900999	0.895288	0.884357	0.885655	0.883746	0.86818	0.850998	0.823642	0.806484	0.702383	0.599289	0.68864	0.664979	0.621611	0.599909	0.520892	0.537957	0.623786	0.643597	0.614897	0.555825
0.91613	0.905325	0.907931	0.909688	0.913751	0.900683	0.921522	0.930605	0.96553	1	0.970366	0.935423	0.924493	0.919427	0.919255	0.911095	0.888555	0.913118	0.918681	0.915515	0.915618	0.919536	0.921927	0.918626	0.916079	0.913095	0.900219	0.895148	0.901447	0.898752	0.894468	0.885727	0.880755	0.87443	0.859863	0.841679	0.81173	0.806795	0.710169	0.601246	0.691566	0.679413	0.6362	0.623534	0.557538	0.571724	0.642676	0.649854	0.614333	0.547578
0.93273	0.918299	0.920895	0.923202	0.923952	0.90536	0.920665	0.920217	0.9383	0.970366	1	0.97544	0.946805	0.932805	0.925683	0.914352	0.888958	0.922357	0.93276	0.930132	0.930627	0.933796	0.933508	0.926394	0.927426	0.928878	0.920967	0.915762	0.916255	0.910615	0.904151	0.893453	0.885015	0.877819	0.86105	0.839146	0.804577	0.803535	0.706758	0.592779	0.686849	0.683769	0.64028	0.63213	0.574568	0.588112	0.654863	0.656096	0.61174	0.534292
0.936832	0.925716	0.92653	0.929481	0.928209	0.909622	0.923738	0.918432	0.926096	0.935423	0.97544	1	0.973247	0.945336	0.928536	0.915435	0.89149	0.925953	0.936036	0.935377	0.93696	0.938635	0.934435	0.925441	0.928963	0.928187	0.916162	0.913531	0.916903	0.911986	0.90384	0.891376	0.884546	0.878583	0.86082	0.838854	0.805817	0.802921	0.702579	0.589883	0.681753	0.674869	0.630327	0.621718	0.561113	0.57498	0.645756	0.651086	0.60851	0.534034
0.941727	0.937772	0.939578	0.940459	0.935291	0.909318	0.930065	0.927616	0.933507	0.924493	0.946805	0.973247	1	0.976098	0.94074	0.916768	0.892518	0.925391	0.936809	0.933946	0.939345	0.942652	0.939111	0.929998	0.935151	0.928031	0.906829	0.906779	0.917222	0.912386	0.901939	0.889458	0.88786	0.884603	0.864985	0.845069	0.817284	0.80542	0.695661	0.585155	0.678042	0.668959	0.624273	0.606041	0.532044	0.548136	0.630819	0.646415	0.608667	0.540279
0.935892	0.932618	0.934982	0.936929	0.933755	0.908038	0.92944	0.929214	0.933915	0.919427	0.932805	0.945336	0.976098	1	0.968497	0.930319	0.895635	0.924264	0.932936	0.928748	0.935217	0.937775	0.937277	0.932793	0.934522	0.924226	0.900454	0.899594	0.911771	0.909496	0.899615	0.887473	0.886792	0.882933	0.862978	0.845555	0.816742	0.803275	0.69204	0.58165	0.673419	0.663757	0.620665	0.599409	0.522854	0.540303	0.624474	0.640657	0.60472	0.539365
0.916151	0.910702	0.91464	0.916369	0.923095	0.909597	0.928232	0.925695	0.930541	0.919255	0.925683	0.928536	0.94074	0.968497	1	0.972106	0.920819	0.92728	0.925396	0.921168	0.923395	0.923553	0.926838	0.925125	0.921566	0.912813	0.892951	0.886311	0.902144	0.904038	0.894997	0.882562	0.88175	0.880359	0.862402	0.846333	0.818495	0.803686	0.697724	0.590345	0.676828	0.657266	0.614477	0.593463	0.515843	0.532176	0.615595	0.630282	0.595797	0.535597
0.898732	0.893373	0.895937	0.897705	0.90796	0.902669	0.92098	0.917584	0.918412	0.911095	0.914352	0.915435	0.916768	0.930319	0.972106	1	0.963488	0.942931	0.920663	0.914726	0.910232	0.911802	0.917596	0.915558	0.908464	0.903825	0.887782	0.87982	0.897263	0.900789	0.891378	0.88046	0.878425	0.876412	0.857959	0.84084	0.814203	0.803713	0.702594	0.59657	0.683798	0.664603	0.620764	0.603335	0.533118	0.550209	0.626683	0.635601	0.599936	0.536871
0.879651	0.874337	0.876033	0.874792	0.883804	0.881005	0.899275	0.893169	0.894722	0.888555	0.888958	0.89149	0.892518	0.895635	0.920819	0.963488	1	0.967565	0.912616	0.899269	0.893912	0.894683	0.901244	0.900686	0.891754	0.888636	0.874136	0.866119	0.883901	0.887528	0.880816	0.872074	0.87068	0.869319	0.855352	0.839605	0.815249	0.810354	0.720846	0.620134	0.704098	0.681396	0.640477	0.624186	0.553934	0.571886	0.643542	0.65264	0.622348	0.561455
0.919794	0.911526	0.912802	0.913248	0.911493	0.898956	0.920301	0.914978	0.917973	0.913118	0.922357	0.925953	0.925391	0.924264	0.92728	0.942931	0.967565	1	0.967381	0.94272	0.931916	0.933026	0.937407	0.935265	0.930872	0.928256	0.914867	0.911706	0.922988	0.923002	0.916701	0.907952	0.90498	0.902586	0.888162	0.871873	0.844171	0.843558	0.752456	0.645786	0.734427	0.720565	0.680506	0.666905	0.595411	0.610709	0.682371	0.693298	0.659487	0.591805
0.941109	0.931647	0.933148	0.934309	0.924106	0.899763	0.924607	0.922828	0.924275	0.918681	0.93276	0.936036	0.936809	0.932936	0.925396	0.920663	0.912616	0.967381	1	0.97769	0.954745	0.949285	0.950508	0.94352	0.944726	0.940801	0.926263	0.928457	0.937959	0.93289	0.925881	0.918028	0.916658	0.91314	0.895427	0.876292	0.847882	0.84639	0.75246	0.643361	0.737781	0.732422	0.692268	0.67721	0.606036	0.622665	0.70025	0.715003	0.678612	0.60675
0.942819	0.933805	0.934964	0.934939	0.921896	0.897611	0.921272	0.917844	0.918915	0.915515	0.930132	0.935377	0.933946	0.928748	0.921168	0.914726	0.899269	0.94272	0.97769	1	0.979228	0.960119	0.952195	0.943759	0.94437	0.940222	0.924321	0.92943	0.93766	0.930409	0.922785	0.916574	0.914482	0.912066	0.894823	0.876125	0.84748	0.84474	0.750017	0.643373	0.739736	0.735032	0.691774	0.674603	0.603764	0.622116	0.701916	0.715387	0.676199	0.606096
0.947852	0.943417	0.943138	0.94019	0.926493	0.901093	0.926289	0.921851	0.92375	0.915618	0.930627	0.93696	0.939345	0.935217	0.923395	0.910232	0.893912	0.931916	0.954745	0.979228	1	0.98146	0.96106	0.948057	0.948973	0.941861	0.919013	0.922432	0.93596	0.929289	0.920543	0.913734	0.914867	0.914628	0.899474	0.883261	0.855142	0.845395	0.747637	0.643236	0.736313	0.725072	0.683018	0.658707	0.579281	0.597014	0.683521	0.703998	0.671412	0.605484
0.949602	0.944096	0.94201	0.940397	0.92797	0.901283	0.924318	0.921471	0.924636	0.919536	0.933796	0.938635	0.942652	0.937775	0.923553	0.911802	0.894683	0.933026	0.949285	0.960119	0.98146	1	0.980215	0.957847	0.954802	0.948944	0.928997	0.93163	0.940071	0.934229	0.926457	0.919125	0.918919	0.916442	0.901087	0.882191	0.853825	0.849604	0.751731	0.643464	0.739612	0.734175	0.691503	0.672061	0.597711	0.613707	0.695967	0.713507	0.676206	0.604515
0.948107	0.938942	0.937697	0.935895	0.924916	0.899764	0.922097	0.919927	0.925168	0.921927	0.933508	0.934435	0.939111	0.937277	0.926838	0.917596	0.901244	0.937407	0.950508	0.952195	0.96106	0.980215	1	0.980957	0.965471	0.954307	0.936865	0.939784	0.944735	0.940947	0.935019	0.927785	0.926339	0.922048	0.905761	0.885355	0.857552	0.860115	0.76527	0.654471	0.751424	0.749156	0.706585	0.690548	0.62014	0.636253	0.714269	0.726725	0.688421	0.614551
0.939424	0.932915	0.930683	0.929523	0.91926	0.894782	0.918068	0.9168	0.922403	0.918626	0.926394	0.925441	0.929998	0.932793	0.925125	0.915558	0.900686	0.935265	0.94352	0.943759	0.948057	0.957847	0.980957	1	0.981105	0.955705	0.928342	0.929032	0.937859	0.937137	0.931125	0.922684	0.922486	0.921844	0.907933	0.891175	0.86551	0.864607	0.771361	0.664247	0.757973	0.750692	0.709857	0.691376	0.616124	0.63097	0.71002	0.726037	0.694131	0.628966
0.947496	0.942149	0.939546	0.937701	0.924788	0.892872	0.918258	0.91729	0.923017	0.916079	0.927426	0.928963	0.935151	0.934522	0.921566	0.908464	0.891754	0.930872	0.944726	0.94437	0.948973	0.954802	0.965471	0.981105	1	0.976692	0.938747	0.935074	0.943872	0.938708	0.931251	0.923384	0.92579	0.927337	0.914233	0.899873	0.875127	0.873502	0.778964	0.67016	0.76723	0.761547	0.721479	0.703932	0.627217	0.639888	0.721906	0.741944	0.709759	0.645807
0.939896	0.928997	0.927091	0.925421	0.913759	0.887701	0.90962	0.906908	0.912836	0.913095	0.928878	0.928187	0.928031	0.924226	0.912813	0.903825	0.888636	0.928256	0.940801	0.940222	0.941861	0.948944	0.954307	0.955705	0.976692	1	0.973875	0.952934	0.945497	0.938992	0.934321	0.927448	0.922654	0.916617	0.903858	0.888198	0.86117	0.867364	0.775241	0.66363	0.76525	0.766219	0.722552	0.709444	0.648262	0.665194	0.736243	0.74296	0.700205	0.627957
0.917788	0.89779	0.899139	0.900183	0.890812	0.869511	0.884289	0.880739	0.889091	0.900219	0.920967	0.916162	0.906829	0.900454	0.892951	0.887782	0.874136	0.914867	0.926263	0.924321	0.919013	0.928997	0.936865	0.928342	0.938747	0.973875	1	0.978495	0.943698	0.929192	0.9282	0.920938	0.907099	0.891173	0.877795	0.855818	0.825788	0.848411	0.76583	0.649832	0.754306	0.767307	0.723642	0.722982	0.684125	0.701394	0.754081	0.741117	0.680244	0.592925
0.918967	0.903052	0.90518	0.905337	0.89002	0.863809	0.879893	0.876929	0.884751	0.895148	0.915762	0.913531	0.906779	0.899594	0.886311	0.87982	0.866119	0.911706	0.928457	0.92943	0.922432	0.93163	0.939784	0.929032	0.935074	0.952934	0.978495	1	0.969919	0.942469	0.935429	0.926514	0.911738	0.897801	0.885952	0.861579	0.831381	0.854544	0.774508	0.660933	0.766687	0.784719	0.745054	0.74595	0.703395	0.717458	0.770732	0.762419	0.701462	0.61165
0.925078	0.919732	0.921195	0.916977	0.905173	0.881389	0.901842	0.895823	0.9017	0.901447	0.916255	0.916903	0.917222	0.911771	0.902144	0.897263	0.883901	0.922988	0.937959	0.93766	0.93596	0.940071	0.944735	0.937859	0.943872	0.945497	0.943698	0.969919	1	0.980536	0.956457	0.937032	0.928949	0.924375	0.914788	0.896183	0.870415	0.876556	0.789563	0.680757	0.780595	0.782782	0.746151	0.73302	0.665342	0.679476	0.751796	0.764148	0.722839	0.647663
0.917327	0.913051	0.912389	0.908634	0.902013	0.883268	0.901105	0.894601	0.900999	0.898752	0.910615	0.911986	0.912386	0.909496	0.904038	0.900789	0.887528	0.923002	0.93289	0.930409	0.929289	0.934229	0.940947	0.937137	0.938708	0.938992	0.929192	0.942469	0.980536	1	0.978576	0.944777	0.931866	0.926112	0.914717	0.897919	0.873543	0.877643	0.791522	0.684784	0.779849	0.77525	0.739668	0.725971	0.654299	0.668056	0.74054	0.755671	0.720793	0.650939
0.906375	0.901251	0.897547	0.893767	0.889691	0.873884	0.891905	0.88707	0.895288	0.894468	0.904151	0.90384	0.901939	0.899615	0.894997	0.891378	0.880816	0.916701	0.925881	0.922785	0.920543	0.926457	0.935019	0.931125	0.931251	0.934321	0.9282	0.935429	0.956457	0.978576	1	0.975162	0.946712	0.927897	0.914911	0.898797	0.875002	0.884004	0.80436	0.69834	0.79495	0.79225	0.757524	0.745519	0.677989	0.691394	0.761179	0.773963	0.736196	0.663598
0.896873	0.890725	0.884763	0.880975	0.874504	0.85733	0.87633	0.875105	0.884357	0.885727	0.893453	0.891376	0.889458	0.887473	0.882562	0.88046	0.872074	0.907952	0.918028	0.916574	0.913734	0.919125	0.927785	0.922684	0.923384	0.927448	0.920938	0.926514	0.937032	0.944777	0.975162	1	0.974478	0.936551	0.915872	0.899812	0.878259	0.888453	0.809675	0.703576	0.804099	0.806941	0.77189	0.758282	0.692548	0.706683	0.776239	0.787266	0.749242	0.676247
0.897848	0.894456	0.889756	0.883777	0.873447	0.855706	0.878188	0.878451	0.885655	0.880755	0.885015	0.884546	0.88786	0.886792	0.88175	0.878425	0.87068	0.90498	0.916658	0.914482	0.914867	0.918919	0.926339	0.922486	0.92579	0.922654	0.907099	0.911738	0.928949	0.931866	0.946712	0.974478	1	0.971879	0.936285	0.916744	0.897495	0.899171	0.817864	0.716146	0.81105	0.804947	0.772636	0.749364	0.66771	0.682223	0.765019	0.786857	0.761513	0.699523
0.897153	0.898258	0.894235	0.885912	0.872782	0.854572	0.881505	0.879312	0.883746	0.87443	0.877819	0.878583	0.884603	0.882933	0.880359	0.876412	0.869319	0.902586	0.91314	0.912066	0.914628	0.916442	0.922048	0.921844	0.927337	0.916617	0.891173	0.897801	0.924375	0.926112	0.927897	0.936551	0.971879	1	0.973283	0.941045	0.914604	0.90473	0.820341	0.726028	0.814625	0.797147	0.766423	0.735933	0.639368	0.65389	0.748031	0.780834	0.767058	0.71663
0.877673	0.879869	0.875384	0.865186	0.855113	0.839167	0.866399	0.862431	0.86818	0.859863	0.86105	0.86082	0.864985	0.862978	0.862402	0.857959	0.855352	0.888162	0.895427	0.894823	0.899474	0.901087	0.905761	0.907933	0.914233	0.903858	0.877795	0.885952	0.914788	0.914717	0.914911	0.915872	0.936285	0.973283	1	0.971348	0.929003	0.911369	0.830269	0.741536	0.827052	0.805146	0.776668	0.746684	0.647231	0.661891	0.757011	0.792426	0.783501	0.734652
0.860181	0.865756	0.86043	0.848809	0.835513	0.819027	0.849633	0.844906	0.850998	0.841679	0.839146	0.838854	0.845069	0.845555	0.846333	0.84084	0.839605	0.871873	0.876292	0.876125	0.883261	0.882191	0.885355	0.891175	0.899873	0.888198	0.855818	0.861579	0.896183	0.897919	0.898797	0.899812	0.916744	0.941045	0.971348	1	0.972873	0.934386	0.847571	0.759628	0.840517	0.812077	0.783689	0.7456	0.63255	0.646118	0.749321	0.796986	0.800153	0.762486
0.832681	0.842095	0.836934	0.821501	0.804774	0.786911	0.820841	0.816069	0.823642	0.81173	0.804577	0.805817	0.817284	0.816742	0.818495	0.814203	0.815249	0.844171	0.847882	0.84748	0.855142	0.853825	0.857552	0.86551	0.875127	0.86117	0.825788	0.831381	0.870415	0.873543	0.875002	0.878259	0.897495	0.914604	0.929003	0.972873	1	0.962905	0.863931	0.771607	0.84514	0.813734	0.788585	0.742235	0.619703	0.63406	0.743398	0.797792	0.809996	0.778624
0.828672	0.828762	0.823619	0.80957	0.791213	0.770466	0.799881	0.795475	0.806484	0.806795	0.803535	0.802921	0.80542	0.803275	0.803686	0.803713	0.810354	0.843558	0.84639	0.84474	0.845395	0.849604	0.860115	0.864607	0.873502	0.867364	0.848411	0.854544	0.876556	0.877643	0.884004	0.888453	0.899171	0.90473	0.911369	0.934386	0.962905	1	0.933793	0.824509	0.886864	0.861647	0.834491	0.801161	0.702872	0.716594	0.804777	0.840415	0.835966	0.793174
0.731024	0.728359	0.722078	0.709622	0.690452	0.668089	0.693324	0.687964	0.702383	0.710169	0.706758	0.702579	0.695661	0.69204	0.697724	0.702594	0.720846	0.752456	0.75246	0.750017	0.747637	0.751731	0.76527	0.771361	0.778964	0.775241	0.76583	0.774508	0.789563	0.791522	0.80436	0.809675	0.817864	0.820341	0.830269	0.847571	0.863931	0.933793	1	0.951593	0.940362	0.862427	0.841054	0.817939	0.735486	0.741964	0.805556	0.833043	0.83462	0.806629
0.622507	0.625137	0.619122	0.604018	0.583308	0.562578	0.589356	0.586084	0.599289	0.601246	0.592779	0.589883	0.585155	0.58165	0.590345	0.59657	0.620134	0.645786	0.643361	0.643373	0.643236	0.643464	0.654471	0.664247	0.67016	0.66363	0.649832	0.660933	0.680757	0.684784	0.69834	0.703576	0.716146	0.726028	0.741536	0.759628	0.771607	0.824509	0.951593	1	0.943027	0.801591	0.780454	0.754827	0.672705	0.676588	0.733186	0.765081	0.785578	0.776106
0.717013	0.716506	0.709341	0.696873	0.673469	0.648767	0.679144	0.676421	0.68864	0.691566	0.686849	0.681753	0.678042	0.673419	0.676828	0.683798	0.704098	0.734427	0.737781	0.739736	0.736313	0.739612	0.751424	0.757973	0.76723	0.76525	0.754306	0.766687	0.780595	0.779849	0.79495	0.804099	0.81105	0.814625	0.827052	0.840517	0.84514	0.886864	0.940362	0.943027	1	0.929213	0.880996	0.843363	0.762136	0.773977	0.835043	0.857554	0.857147	0.822359
0.715449	0.70687	0.695636	0.686253	0.660712	0.630757	0.657784	0.654059	0.664979	0.679413	0.683769	0.674869	0.668959	0.663757	0.657266	0.664603	0.681396	0.720565	0.732422	0.735032	0.725072	0.734175	0.749156	0.750692	0.761547	0.766219	0.767307	0.784719	0.782782	0.77525	0.79225	0.806941	0.804947	0.797147	0.805146	0.812077	0.813734	0.861647	0.862427	0.801591	0.929213	1	0.962886	0.908451	0.832798	0.841487	0.886531	0.891489	0.86762	0.813039
0.675659	0.666492	0.654284	0.641653	0.615946	0.58425	0.612455	0.610882	0.621611	0.6362	0.64028	0.630327	0.624273	0.620665	0.614477	0.620764	0.640477	0.680506	0.692268	0.691774	0.683018	0.691503	0.706585	0.709857	0.721479	0.722552	0.723642	0.745054	0.746151	0.739668	0.757524	0.77189	0.772636	0.766423	0.776668	0.783689	0.788585	0.834491	0.841054	0.780454	0.880996	0.962886	1	0.956317	0.850953	0.842422	0.882506	0.888104	0.869666	0.825013
0.656997	0.641555	0.629157	0.619581	0.593955	0.562453	0.584057	0.586682	0.599909	0.623534	0.63213	0.621718	0.606041	0.599409	0.593463	0.603335	0.624186	0.666905	0.67721	0.674603	0.658707	0.672061	0.690548	0.691376	0.703932	0.709444	0.722982	0.74595	0.73302	0.725971	0.745519	0.758282	0.749364	0.735933	0.746684	0.7456	0.742235	0.801161	0.817939	0.754827	0.843363	0.908451	0.956317	1	0.939585	0.896449	0.897606	0.881945	0.84419	0.786085
0.585164	0.555486	0.54275	0.539556	0.514068	0.48671	0.499397	0.506736	0.520892	0.557538	0.574568	0.561113	0.532044	0.522854	0.515843	0.533118	0.553934	0.595411	0.606036	0.603764	0.579281	0.597711	0.62014	0.616124	0.627217	0.648262	0.684125	0.703395	0.665342	0.654299	0.677989	0.692548	0.66771	0.639368	0.647231	0.63255	0.619703	0.702872	0.735486	0.672705	0.762136	0.832798	0.850953	0.939585	1	0.964023	0.897405	0.833347	0.761355	0.67253
0.599072	0.570212	0.557269	0.553956	0.528987	0.504549	0.517333	0.524217	0.537957	0.571724	0.588112	0.57498	0.548136	0.540303	0.532176	0.550209	0.571886	0.610709	0.622665	0.622116	0.597014	0.613707	0.636253	0.63097	0.639888	0.665194	0.701394	0.717458	0.679476	0.668056	0.691394	0.706683	0.682223	0.65389	0.661891	0.646118	0.63406	0.716594	0.741964	0.676588	0.773977	0.841487	0.842422	0.896449	0.964023	1	0.948667	0.861615	0.779285	0.680344
0.679853	0.661394	0.648494	0.638958	0.610384	0.583156	0.606115	0.610677	0.623786	0.642676	0.654863	0.645756	0.630819	0.624474	0.615595	0.626683	0.643542	0.682371	0.70025	0.701916	0.683521	0.695967	0.714269	0.71002	0.721906	0.736243	0.754081	0.770732	0.751796	0.74054	0.761179	0.776239	0.765019	0.748031	0.757011	0.749321	0.743398	0.804777	0.805556	0.733186	0.835043	0.886531	0.882506	0.897606	0.897405	0.948667	1	0.951752	0.865484	0.768985
0.697548	0.690645	0.677985	0.664584	0.629617	0.594264	0.62648	0.632451	0.643597	0.649854	0.656096	0.651086	0.646415	0.640657	0.630282	0.635601	0.65264	0.693298	0.715003	0.715387	0.703998	0.713507	0.726725	0.726037	0.741944	0.74296	0.741117	0.762419	0.764148	0.755671	0.773963	0.787266	0.786857	0.780834	0.792426	0.796986	0.797792	0.840415	0.833043	0.765081	0.857554	0.891489	0.888104	0.881945	0.833347	0.861615	0.951752	1	0.954221	0.853234
0.660581	0.66449	0.651756	0.63504	0.597535	0.559085	0.598807	0.603862	0.614897	0.614333	0.61174	0.60851	0.608667	0.60472	0.595797	0.599936	0.622348	0.659487	0.678612	0.676199	0.671412	0.676206	0.688421	0.694131	0.709759	0.700205	0.680244	0.701462	0.722839	0.720793	0.736196	0.749242	0.761513	0.767058	0.783501	0.800153	0.809996	0.835966	0.83462	0.785578	0.857147	0.86762	0.869666	0.84419	0.761355	0.779285	0.865484	0.954221	1	0.937796
0.594401	0.606737	0.593641	0.575132	0.537702	0.49871	0.537984	0.542213	0.555825	0.547578	0.534292	0.534034	0.540279	0.539365	0.535597	0.536871	0.561455	0.591805	0.60675	0.606096	0.605484	0.604515	0.614551	0.628966	0.645807	0.627957	0.592925	0.61165	0.647663	0.650939	0.663598	0.676247	0.699523	0.71663	0.734652	0.762486	0.778624	0.793174	0.806629	0.776106	0.822359	0.813039	0.825013	0.786085	0.67253	0.680344	0.768985	0.853234	0.937796	1
0.503722	0.523211	0.509358	0.489348	0.451018	0.411554	0.449576	0.453399	0.467336	0.451418	0.431316	0.436356	0.44884	0.446647	0.446296	0.446263	0.473844	0.498584	0.513073	0.513093	0.515795	0.50919	0.516187	0.534652	0.553251	0.528704	0.484724	0.503176	0.547696	0.554037	0.567387	0.577964	0.60574	0.629867	0.647803	0.68443	0.706282	0.712123	0.745462	0.738405	0.756769	0.725498	0.743431	0.699137	0.570499	0.57058	0.663859	0.753869	0.841604	0.952256
0.429259	0.453454	0.438568	0.417738	0.381563	0.345306	0.381875	0.383244	0.39562	0.377694	0.356592	0.364442	0.379868	0.374517	0.375564	0.37532	0.405606	0.426273	0.437987	0.438568	0.445034	0.437248	0.441335	0.46046	0.477775	0.449487	0.401017	0.418676	0.468909	0.477476	0.488291	0.497567	0.528541	0.556983	0.577937	0.613757	0.637191	0.63514	0.678208	0.690615	0.68596	0.63452	0.657349	0.610883	0.481471	0.482344	0.579314	0.671625	0.756984	0.847577
0.464972	0.482684	0.468128	0.449018	0.412088	0.375588	0.411356	0.411636	0.425682	0.415029	0.398297	0.404105	0.415362	0.409388	0.409516	0.408502	0.440391	0.465157	0.476246	0.477875	0.481779	0.473521	0.478034	0.496167	0.513575	0.490375	0.451279	0.469591	0.5106	0.515004	0.527983	0.540755	0.564776	0.586804	0.607289	0.638495	0.660045	0.666796	0.710369	0.715516	0.717536	0.675178	0.699299	0.664245	0.548033	0.547855	0.634066	0.713512	0.783122	0.847039
0.581804	0.582906	0.567111	0.554197	0.515125	0.478586	0.509963	0.512864	0.526906	0.5311	0.52739	0.529887	0.526744	0.519565	0.515036	0.516617	0.545869	0.58155	0.597192	0.599755	0.594297	0.591637	0.600642	0.61131	0.629146	0.621508	0.607132	0.626317	0.640078	0.637535	0.658242	0.672337	0.679568	0.683906	0.700563	0.721885	0.732634	0.762673	0.797447	0.772652	0.814044	0.811333	0.825001	0.814665	0.736124	0.736424	0.793157	0.837939	0.864867	0.877319
0.627265	0.608181	0.59301	0.587617	0.553116	0.521898	0.540394	0.544039	0.557885	0.581073	0.593939	0.590334	0.570923	0.560724	0.552279	0.557004	0.579466	0.62328	0.643873	0.64941	0.634021	0.640839	0.653237	0.651375	0.664708	0.676376	0.693559	0.711685	0.692914	0.68316	0.704647	0.716069	0.702294	0.68671	0.698327	0.697637	0.689591	0.746947	0.771419	0.718617	0.793891	0.837524	0.839104	0.857329	0.843819	0.848665	0.862191	0.856704	0.824631	0.773389
0.660264	0.635456	0.621496	0.618081	0.585726	0.553571	0.568807	0.572462	0.585551	0.612792	0.630936	0.625008	0.605253	0.594998	0.582821	0.588309	0.604097	0.650576	0.675209	0.680828	0.662659	0.672887	0.684932	0.678077	0.689742	0.708094	0.734055	0.751259	0.722528	0.711539	0.7325	0.742563	0.722943	0.700811	0.706868	0.695939	0.682148	0.748816	0.760699	0.693316	0.784583	0.846034	0.842375	0.865427	0.867367	0.876068	0.879839	0.858771	0.80481	0.73236
0.712022	0.6952	0.683857	0.67644	0.644425	0.607219	0.628972	0.633282	0.646089	0.662032	0.675176	0.67262	0.66191	0.653013	0.64012	0.644128	0.660172	0.705335	0.728087	0.730889	0.7183	0.725178	0.735866	0.732154	0.745934	0.756488	0.767199	0.784374	0.771431	0.764262	0.782401	0.791558	0.782666	0.767539	0.773984	0.769301	0.761545	0.813912	0.811935	0.741108	0.828888	0.87116	0.866867	0.87229	0.838462	0.849574	0.881373	0.883941	0.849538	0.792257
0.7358	0.731004	0.719479	0.708213	0.680817	0.646758	0.675119	0.679968	0.690159	0.692367	0.696467	0.698269	0.69567	0.689283	0.680827	0.684069	0.70118	0.73883	0.754176	0.754856	0.75184	0.754899	0.760127	0.761764	0.776142	0.774436	0.763178	0.779833	0.793113	0.793136	0.805836	0.81289	0.815638	0.81099	0.818558	0.821225	0.820374	0.851656	0.836362	0.768986	0.843553	0.856111	0.856337	0.845226	0.770776	0.781455	0.84378	0.873638	0.867732	0.835108
0.748045	0.750059	0.73892	0.726002	0.700818	0.66779	0.699631	0.702764	0.71176	0.708489	0.708645	0.711906	0.714019	0.709046	0.701676	0.702548	0.716459	0.751426	0.766264	0.765906	0.76834	0.769965	0.772887	0.77533	0.78911	0.779656	0.758047	0.773676	0.79935	0.801473	0.811411	0.817026	0.826271	0.828165	0.833128	0.837139	0.836985	0.855523	0.831825	0.764918	0.83396	0.835174	0.834601	0.815568	0.723769	0.733645	0.809865	0.852462	0.859824	0.840052
0.731737	0.74139	0.729287	0.715191	0.690281	0.655673	0.691619	0.695229	0.704217	0.69513	0.689372	0.694091	0.700269	0.696522	0.689283	0.687104	0.699987	0.733334	0.749428	0.75106	0.754396	0.752366	0.753787	0.760222	0.774233	0.759052	0.727393	0.741967	0.77766	0.781175	0.788407	0.792106	0.809115	0.818859	0.821025	0.830297	0.831442	0.838518	0.814943	0.755007	0.811724	0.798696	0.800701	0.772013	0.663222	0.672216	0.758385	0.817662	0.843183	0.842338
0.748354	0.757036	0.746762	0.735493	0.711691	0.676429	0.710353	0.712574	0.721885	0.712918	0.707352	0.711596	0.718917	0.71485	0.707871	0.70455	0.717113	0.751773	0.767386	0.768851	0.77096	0.76776	0.77034	0.77776	0.791832	0.777087	0.746365	0.760854	0.795762	0.797905	0.803057	0.806567	0.822173	0.830538	0.831401	0.841171	0.841105	0.847743	0.823235	0.761219	0.817863	0.803394	0.80436	0.776199	0.667395	0.674052	0.759472	0.818121	0.839795	0.838941
0.790549	0.791749	0.783115	0.775521	0.750806	0.714116	0.74113	0.742355	0.755768	0.755494	0.75789	0.75879	0.760549	0.755037	0.746997	0.744539	0.756045	0.79486	0.809222	0.809703	0.809268	0.809311	0.814881	0.818324	0.830973	0.824338	0.807628	0.821739	0.840416	0.838089	0.842737	0.846089	0.852131	0.850776	0.851094	0.854603	0.846194	0.865535	0.837581	0.761366	0.826888	0.825924	0.821161	0.807292	0.721298	0.726456	0.797105	0.83646	0.832978	0.811248
0.822013	0.822893	0.815544	0.804546	0.777756	0.741539	0.770363	0.773175	0.785764	0.782943	0.787984	0.788711	0.794206	0.789482	0.77873	0.774974	0.782491	0.820273	0.836846	0.837785	0.838982	0.840615	0.844851	0.845795	0.858765	0.852032	0.834636	0.847203	0.866135	0.863826	0.867073	0.869592	0.876313	0.875295	0.874499	0.87587	0.864373	0.878979	0.837207	0.752373	0.828326	0.83159	0.821551	0.804918	0.721138	0.730741	0.806329	0.840847	0.829438	0.796206
0.839774	0.832601	0.825676	0.816178	0.789312	0.756361	0.781814	0.782516	0.793879	0.798362	0.809308	0.809235	0.808376	0.803605	0.790031	0.786698	0.790945	0.835228	0.854562	0.856513	0.853725	0.859161	0.863305	0.859411	0.873374	0.872238	0.863228	0.876385	0.885376	0.881928	0.885659	0.887281	0.889962	0.885787	0.883618	0.879889	0.863275	0.882804	0.834752	0.742321	0.833814	0.849521	0.832462	0.821434	0.754907	0.766706	0.829152	0.849473	0.824278	0.770524
0.85712	0.846168	0.839117	0.831688	0.804467	0.771831	0.796942	0.795495	0.806087	0.814009	0.828568	0.828189	0.824445	0.818645	0.803638	0.799002	0.799905	0.84863	0.870084	0.872844	0.868547	0.873814	0.878738	0.872663	0.885714	0.88733	0.881401	0.895018	0.899743	0.894803	0.898335	0.898339	0.898373	0.891771	0.888151	0.882482	0.863152	0.881499	0.827887	0.733074	0.828786	0.846171	0.825092	0.816927	0.758398	0.771264	0.831488	0.845088	0.813805	0.75037
0.873048	0.862378	0.855226	0.850723	0.822534	0.788256	0.814549	0.813805	0.821867	0.828564	0.84329	0.844309	0.842126	0.836361	0.819687	0.814024	0.814173	0.864609	0.885396	0.889652	0.886311	0.890251	0.894975	0.890776	0.902074	0.901758	0.891502	0.905923	0.910152	0.90397	0.906842	0.908803	0.908533	0.901762	0.89325	0.886952	0.868486	0.88538	0.826166	0.72879	0.823616	0.838014	0.815501	0.808117	0.744447	0.756992	0.824018	0.837236	0.801401	0.737311
0.873344	0.866053	0.858512	0.852868	0.823861	0.786574	0.817361	0.818583	0.826774	0.825953	0.838606	0.840856	0.842592	0.837709	0.820793	0.813593	0.814129	0.862998	0.883103	0.887721	0.887305	0.889244	0.893431	0.89009	0.903108	0.899747	0.883012	0.897099	0.906258	0.899796	0.904038	0.906921	0.910507	0.905527	0.89476	0.890565	0.876936	0.890572	0.828172	0.731666	0.82363	0.831954	0.811659	0.79945	0.723523	0.736551	0.81436	0.834986	0.804181	0.745096
0.866932	0.868346	0.859903	0.851449	0.820265	0.780201	0.817967	0.818039	0.82489	0.816739	0.824783	0.828528	0.836616	0.834119	0.81617	0.806997	0.806533	0.851813	0.872652	0.876627	0.881004	0.882293	0.884762	0.883648	0.897974	0.887388	0.860735	0.877406	0.898303	0.893649	0.896242	0.898445	0.908627	0.91045	0.9003	0.902086	0.894568	0.898219	0.831207	0.739742	0.82564	0.824649	0.806111	0.78304	0.68859	0.701876	0.794467	0.829279	0.81326	0.768807
0.873491	0.874167	0.865524	0.855676	0.824123	0.785583	0.8194	0.81742	0.825526	0.820559	0.831719	0.835884	0.842875	0.839431	0.821168	0.810761	0.811996	0.858628	0.878638	0.88222	0.886547	0.889665	0.893827	0.890847	0.903425	0.895032	0.87184	0.887464	0.904442	0.897656	0.90025	0.903125	0.912263	0.91358	0.90658	0.903196	0.892454	0.899027	0.83018	0.734412	0.821312	0.822649	0.801257	0.780029	0.693654	0.707703	0.794428	0.827012	0.806785	0.754639
0.875584	0.877549	0.865956	0.857031	0.825922	0.787171	0.816712	0.814338	0.824737	0.823404	0.834237	0.837176	0.843706	0.839579	0.821141	0.809129	0.811211	0.860481	0.880559	0.882583	0.887067	0.891996	0.894078	0.891508	0.90348	0.896754	0.873344	0.887474	0.90272	0.895617	0.896488	0.90104	0.91034	0.910889	0.905053	0.899525	0.886049	0.892919	0.824582	0.727899	0.815107	0.815028	0.792172	0.771789	0.685842	0.698899	0.782187	0.814616	0.795707	0.742419
0.883812	0.885141	0.874422	0.865822	0.83363	0.793877	0.82699	0.82629	0.833966	0.831229	0.841405	0.843076	0.850915	0.84488	0.826289	0.815291	0.815096	0.861105	0.885921	0.886536	0.890542	0.895372	0.895449	0.891898	0.905667	0.900393	0.875821	0.887468	0.905081	0.900053	0.898522	0.898517	0.90922	0.909501	0.901004	0.893414	0.878788	0.883616	0.813241	0.716616	0.803613	0.801431	0.778208	0.759874	0.67631	0.690605	0.772966	0.805215	0.787218	0.73251
0.888164	0.889661	0.879923	0.870576	0.835728	0.795193	0.830023	0.830765	0.83498	0.829592	0.841918	0.845131	0.853396	0.848571	0.828818	0.818138	0.815108	0.858491	0.883464	0.886613	0.893039	0.897123	0.895696	0.892431	0.90683	0.899995	0.872644	0.883289	0.901315	0.896059	0.891689	0.889324	0.900663	0.903848	0.893185	0.88577	0.871895	0.872731	0.79661	0.701642	0.786381	0.784075	0.761802	0.74429	0.659638	0.672262	0.757065	0.790868	0.773144	0.718208
0.875629	0.884187	0.875836	0.86263	0.825639	0.783016	0.821548	0.823055	0.826448	0.811292	0.819657	0.826513	0.842723	0.83756	0.818805	0.804395	0.804073	0.84559	0.868472	0.871257	0.882685	0.883165	0.879119	0.879781	0.896906	0.88207	0.841607	0.853955	0.885355	0.881282	0.875187	0.87419	0.892197	0.904443	0.895336	0.894564	0.886258	0.876995	0.799369	0.71113	0.78566	0.770483	0.750647	0.72114	0.616429	0.627277	0.728859	0.779367	0.776174	0.734442
0.86092	0.872738	0.862741	0.84741	0.810255	0.767918	0.805695	0.807965	0.809936	0.792894	0.800367	0.81048	0.829577	0.824282	0.801804	0.784436	0.786123	0.830713	0.853178	0.859207	0.872642	0.871453	0.865091	0.86603	0.883138	0.865589	0.820852	0.836254	0.870396	0.866791	0.860159	0.862393	0.88142	0.894432	0.88608	0.887018	0.880072	0.868652	0.79143	0.708158	0.780177	0.760859	0.738154	0.702567	0.595863	0.608355	0.713987	0.77138	0.772423	0.732684
0.858379	0.867019	0.856307	0.842695	0.808136	0.767747	0.802109	0.802935	0.80724	0.795745	0.804004	0.8142	0.831425	0.82287	0.800315	0.784687	0.788542	0.835402	0.85856	0.864271	0.87509	0.874725	0.869154	0.866704	0.882039	0.869008	0.832882	0.849697	0.878442	0.872356	0.866782	0.867998	0.882843	0.890153	0.882911	0.881923	0.871647	0.866111	0.794091	0.709979	0.781476	0.767708	0.747332	0.718481	0.622806	0.636222	0.731433	0.77793	0.772322	0.728563
0.846844	0.852687	0.839457	0.828222	0.79473	0.756006	0.786653	0.788586	0.792136	0.783915	0.795985	0.805994	0.817455	0.808496	0.787359	0.777342	0.78129	0.82559	0.849034	0.857153	0.865206	0.866467	0.861711	0.857875	0.871833	0.861972	0.833856	0.851224	0.875056	0.867449	0.864665	0.865255	0.876035	0.88008	0.872762	0.86968	0.856707	0.859235	0.796807	0.713378	0.786641	0.781033	0.764195	0.7409	0.655339	0.671145	0.757529	0.795905	0.782521	0.733579
0.83541	0.844242	0.833745	0.821732	0.791523	0.749069	0.779733	0.781288	0.78633	0.773955	0.782532	0.791194	0.806511	0.800215	0.779525	0.768234	0.772835	0.814622	0.838097	0.842313	0.852601	0.853469	0.851617	0.849286	0.863314	0.848595	0.81556	0.832435	0.861402	0.855889	0.853328	0.854288	0.869082	0.877481	0.869084	0.867519	0.859069	0.856849	0.795746	0.714598	0.783136	0.771816	0.759437	0.730401	0.633107	0.648109	0.740457	0.785953	0.782917	0.746161
0.835767	0.843159	0.833691	0.823793	0.789452	0.744503	0.77512	0.778196	0.782513	0.773716	0.786199	0.793487	0.805768	0.799554	0.775142	0.763018	0.767718	0.812876	0.83614	0.839256	0.846949	0.849492	0.849789	0.847791	0.862576	0.850026	0.822082	0.840371	0.8628	0.8563	0.852042	0.852999	0.866931	0.873114	0.862601	0.85981	0.849054	0.851587	0.793553	0.710382	0.7792	0.769827	0.75431	0.731046	0.643061	0.654819	0.739086	0.781623	0.776655	0.734971
0.826583	0.833996	0.825622	0.815436	0.784649	0.74194	0.77165	0.770783	0.776868	0.769467	0.781489	0.788354	0.799662	0.792847	0.772828	0.7598	0.766445	0.811152	0.831783	0.832867	0.841086	0.841937	0.841985	0.839625	0.854566	0.842705	0.815587	0.832576	0.857481	0.851905	0.847084	0.847702	0.861099	0.865628	0.855051	0.85101	0.838694	0.839891	0.78655	0.705287	0.767447	0.75273	0.738225	0.71722	0.628019	0.635324	0.718674	0.763353	0.762185	0.728957
0.813092	0.822395	0.812951	0.801013	0.769191	0.727741	0.760239	0.759872	0.764281	0.754242	0.763055	0.771563	0.785527	0.77917	0.760311	0.747173	0.752456	0.794817	0.816303	0.820482	0.832112	0.8323	0.824976	0.823327	0.838811	0.824365	0.789954	0.807426	0.838918	0.836002	0.832059	0.832857	0.849971	0.859041	0.852238	0.848785	0.836585	0.828374	0.77274	0.701032	0.758511	0.734303	0.721208	0.698797	0.602186	0.607681	0.696697	0.748039	0.755213	0.730719
0.813975	0.821121	0.810907	0.799844	0.767338	0.724485	0.754949	0.755711	0.760283	0.750664	0.762344	0.771273	0.783852	0.776026	0.755818	0.742915	0.749562	0.791389	0.812243	0.820072	0.832485	0.833049	0.824753	0.822071	0.836253	0.821613	0.791076	0.80981	0.837704	0.833234	0.827416	0.826984	0.843082	0.852041	0.845146	0.83701	0.822309	0.817161	0.762315	0.690979	0.750739	0.730373	0.716087	0.698576	0.612369	0.618816	0.702293	0.746035	0.745305	0.712195
0.820209	0.820074	0.808458	0.80066	0.768667	0.724916	0.750892	0.752724	0.759012	0.755937	0.772208	0.778781	0.786586	0.779326	0.755777	0.742715	0.749654	0.798081	0.817523	0.825767	0.835604	0.839143	0.834014	0.829255	0.842273	0.83462	0.811987	0.829751	0.84524	0.836814	0.831831	0.831225	0.841195	0.84472	0.836146	0.823243	0.805713	0.812514	0.761299	0.686	0.749292	0.737397	0.719836	0.712138	0.642016	0.647078	0.716603	0.748044	0.734115	0.689452
0.815657	0.811426	0.801376	0.794195	0.760383	0.717166	0.740984	0.739987	0.748498	0.750386	0.76859	0.774683	0.781956	0.775198	0.748446	0.735071	0.742344	0.791072	0.814134	0.820454	0.827972	0.832315	0.831094	0.82447	0.83619	0.831655	0.812436	0.830222	0.839916	0.828445	0.824128	0.824482	0.830478	0.827712	0.817879	0.801155	0.78419	0.796813	0.741593	0.658037	0.726854	0.724608	0.705516	0.70242	0.643949	0.647366	0.709415	0.733342	0.711957	0.660574
0.808464	0.801196	0.790953	0.788384	0.751667	0.706748	0.728066	0.728437	0.736753	0.74467	0.764647	0.770664	0.774643	0.768739	0.740211	0.726415	0.732611	0.784469	0.806997	0.812686	0.816533	0.823051	0.824619	0.818076	0.827497	0.825472	0.811841	0.830408	0.829617	0.815932	0.811983	0.814393	0.816898	0.811296	0.798729	0.779755	0.758625	0.779464	0.72716	0.640826	0.707447	0.710931	0.690912	0.692445	0.642725	0.645895	0.700306	0.71591	0.688692	0.634895
0.813487	0.810455	0.800279	0.795627	0.757377	0.710949	0.735966	0.736145	0.743049	0.743222	0.762636	0.769519	0.777196	0.770024	0.745423	0.730247	0.736004	0.782123	0.804735	0.81274	0.820145	0.822008	0.821772	0.816639	0.828222	0.823389	0.802148	0.818907	0.826871	0.813978	0.806693	0.807962	0.814968	0.813741	0.802292	0.789481	0.773077	0.78383	0.729781	0.647496	0.70817	0.702949	0.685386	0.677718	0.612528	0.616199	0.68201	0.70554	0.68523	0.640552
0.808622	0.807964	0.797258	0.792772	0.752269	0.704491	0.730826	0.730911	0.735399	0.735622	0.753298	0.762316	0.772799	0.767411	0.738909	0.722788	0.729262	0.776879	0.798798	0.807482	0.814689	0.817798	0.815767	0.812008	0.824563	0.817279	0.793723	0.811628	0.821595	0.808101	0.800211	0.801091	0.807988	0.809212	0.799901	0.788319	0.770746	0.781574	0.726434	0.64707	0.705633	0.6989	0.681206	0.672893	0.607211	0.608721	0.676325	0.704659	0.6855	0.639894
0.795606	0.793214	0.783152	0.777247	0.73957	0.692294	0.716477	0.715115	0.721876	0.723189	0.740512	0.749273	0.76122	0.753463	0.724144	0.707622	0.716448	0.764368	0.785328	0.793366	0.799476	0.805167	0.805093	0.798268	0.813601	0.808107	0.788195	0.806745	0.814366	0.798894	0.791915	0.793391	0.79858	0.796105	0.78686	0.773531	0.75389	0.766195	0.716936	0.641117	0.701357	0.696299	0.67699	0.670211	0.612175	0.614515	0.676	0.699483	0.679232	0.632477
0.789594	0.788063	0.77719	0.772292	0.734077	0.687347	0.711419	0.707456	0.713554	0.719895	0.736179	0.742086	0.753112	0.746564	0.718645	0.701899	0.706147	0.755789	0.776399	0.784306	0.791665	0.798466	0.796994	0.790041	0.803563	0.79876	0.777091	0.793635	0.802318	0.786983	0.777383	0.778876	0.783976	0.785072	0.774605	0.762265	0.743614	0.75457	0.703102	0.626681	0.681041	0.674257	0.652395	0.643546	0.585353	0.59141	0.655675	0.68082	0.660933	0.614791
0.780017	0.779018	0.769784	0.761056	0.720137	0.672253	0.697846	0.697022	0.705086	0.705882	0.722139	0.727515	0.739631	0.733448	0.703889	0.688427	0.697111	0.743607	0.764081	0.771444	0.781011	0.787642	0.787035	0.778371	0.794779	0.788179	0.764922	0.782258	0.792529	0.775219	0.76448	0.768006	0.777599	0.779761	0.769676	0.755055	0.739621	0.750524	0.698368	0.621134	0.675852	0.670054	0.653076	0.644318	0.586723	0.590508	0.653604	0.678455	0.660979	0.616078
0.771549	0.776675	0.765263	0.752485	0.70782	0.661605	0.69273	0.693666	0.696953	0.692942	0.707232	0.7138	0.727157	0.724149	0.693953	0.677996	0.686585	0.733698	0.75592	0.764716	0.775578	0.777755	0.774437	0.771513	0.784689	0.773934	0.742296	0.762585	0.781733	0.768639	0.758366	0.760508	0.77454	0.7831	0.774812	0.767185	0.752972	0.752371	0.698277	0.629482	0.680265	0.662563	0.64902	0.634902	0.561493	0.564897	0.637685	0.676038	0.671533	0.636554
0.768195	0.770861	0.760531	0.751229	0.709588	0.659075	0.690342	0.691457	0.69817	0.691286	0.704138	0.711946	0.728272	0.723144	0.693616	0.67543	0.683542	0.729215	0.752966	0.762293	0.773957	0.773978	0.769929	0.767981	0.78289	0.769422	0.734807	0.753927	0.777579	0.765717	0.757259	0.756492	0.770286	0.777137	0.768456	0.759923	0.74758	0.748692	0.700852	0.632695	0.678163	0.656211	0.644947	0.629371	0.550933	0.553767	0.629933	0.669707	0.670952	0.640862
0.76418	0.76893	0.759375	0.750856	0.704865	0.653503	0.68471	0.688764	0.694777	0.687882	0.699577	0.708764	0.723072	0.717501	0.687818	0.671994	0.679895	0.724898	0.748624	0.760406	0.772982	0.773994	0.765806	0.765902	0.781018	0.76658	0.73228	0.752767	0.774862	0.762358	0.753857	0.757472	0.770742	0.777969	0.770175	0.763392	0.749884	0.751539	0.701219	0.634418	0.683366	0.662997	0.651439	0.634862	0.556253	0.559473	0.636414	0.676626	0.675462	0.643894
0.740538	0.753374	0.744568	0.731975	0.68793	0.636811	0.674482	0.677287	0.683633	0.663574	0.666847	0.678379	0.703313	0.698171	0.669866	0.652253	0.661954	0.70004	0.724469	0.733943	0.75273	0.749823	0.740375	0.741705	0.759275	0.735663	0.688581	0.709088	0.7491	0.738999	0.727826	0.72809	0.751183	0.76911	0.761951	0.761266	0.755501	0.740043	0.683574	0.623214	0.662789	0.627014	0.620588	0.591034	0.492903	0.497581	0.59509	0.654613	0.669168	0.651131
0.732633	0.751603	0.740382	0.727701	0.677598	0.627136	0.668657	0.673315	0.67318	0.654771	0.658331	0.67132	0.694976	0.690889	0.665486	0.649742	0.659066	0.697492	0.719169	0.72758	0.742767	0.737683	0.729742	0.734051	0.750686	0.726734	0.673947	0.693959	0.737051	0.730321	0.717304	0.720387	0.746023	0.766187	0.757332	0.759368	0.752317	0.732379	0.677041	0.622992	0.660518	0.622434	0.615623	0.584627	0.477544	0.481249	0.580883	0.642873	0.663876	0.65435
[truncated: 44 more columns]

## Sheet: 300mT
1	0.980607	0.963079	0.954045	0.944301	0.878008	0.9246	0.936268	0.939359	0.927702	0.929732	0.929784	0.937642	0.935856	0.919757	0.892311	0.836251	0.90292	0.937412	0.944986	0.945662	0.938785	0.941801	0.930071	0.929309	0.916801	0.900629	0.891892	0.891469	0.905824	0.91252	0.911036	0.884112	0.846989	0.850578	0.855205	0.84015	0.835894	0.782132	0.717916	0.735988	0.728255	0.602005	0.57473	0.551913	0.555274	0.578694	0.557517	0.543795	0.542138
0.980607	1	0.980374	0.964024	0.946758	0.877758	0.925275	0.938948	0.942039	0.932194	0.932178	0.931664	0.938772	0.934934	0.918587	0.893317	0.841099	0.909541	0.942577	0.946413	0.945695	0.939691	0.943776	0.932897	0.932401	0.920515	0.904461	0.896313	0.89644	0.908614	0.912695	0.910846	0.887191	0.855729	0.857427	0.860308	0.845668	0.841265	0.791233	0.726257	0.741933	0.732954	0.609416	0.586481	0.561158	0.563534	0.582718	0.559976	0.546925	0.542133
0.963079	0.980374	1	0.98176	0.954029	0.883923	0.930033	0.942164	0.946038	0.937708	0.937514	0.935378	0.941386	0.934893	0.920256	0.900393	0.853805	0.91925	0.94779	0.947638	0.947617	0.9421	0.946351	0.935096	0.933383	0.923563	0.910583	0.900923	0.902225	0.91258	0.916572	0.915113	0.896865	0.871188	0.869695	0.869298	0.854336	0.846173	0.797247	0.73154	0.74403	0.731781	0.610149	0.590139	0.560784	0.561039	0.579058	0.553127	0.538169	0.530914
0.954045	0.964024	0.98176	1	0.966616	0.890022	0.930576	0.939988	0.944887	0.937571	0.934025	0.932789	0.938493	0.929421	0.915023	0.899235	0.853352	0.917443	0.946963	0.947457	0.946245	0.940097	0.945313	0.935387	0.93375	0.922909	0.90938	0.900661	0.903249	0.913005	0.916138	0.914182	0.898413	0.874661	0.872568	0.872823	0.857351	0.847802	0.79878	0.730191	0.743308	0.730535	0.609446	0.593741	0.563837	0.56429	0.582716	0.556036	0.539101	0.530033
0.944301	0.946758	0.954029	0.966616	1	0.955815	0.9624	0.946063	0.940864	0.929112	0.92879	0.927105	0.933629	0.931006	0.925142	0.910559	0.858585	0.91533	0.938177	0.939646	0.939064	0.933814	0.936634	0.923095	0.91862	0.909535	0.899172	0.88761	0.892746	0.910926	0.917757	0.915209	0.892438	0.856193	0.857278	0.859902	0.84125	0.836346	0.784667	0.719145	0.728962	0.712508	0.582346	0.556108	0.528285	0.530773	0.551765	0.521444	0.504615	0.50199
0.878008	0.877758	0.883923	0.890022	0.955815	1	0.969948	0.914556	0.894531	0.879789	0.882099	0.880373	0.885277	0.886715	0.892915	0.888766	0.839662	0.878046	0.883204	0.884742	0.884736	0.881145	0.880326	0.867321	0.857676	0.851777	0.845859	0.831255	0.841109	0.865865	0.876179	0.87419	0.847373	0.806046	0.810806	0.813136	0.790668	0.788453	0.74169	0.683964	0.682901	0.659245	0.529202	0.494487	0.463707	0.468931	0.48989	0.454995	0.436951	0.439852
0.9246	0.925275	0.930033	0.930576	0.9624	0.969948	1	0.968346	0.945594	0.924165	0.922452	0.920008	0.928433	0.928255	0.927438	0.917195	0.865773	0.913866	0.92768	0.928974	0.929196	0.925328	0.924535	0.911476	0.903356	0.895137	0.886479	0.872931	0.881275	0.903246	0.912442	0.911734	0.885051	0.845824	0.849561	0.850702	0.829918	0.824764	0.773763	0.711927	0.715859	0.694263	0.561526	0.529585	0.499674	0.505778	0.528094	0.495747	0.476408	0.475
0.936268	0.938948	0.942164	0.939988	0.946063	0.914556	0.968346	1	0.97981	0.943478	0.934509	0.931868	0.939063	0.938098	0.935471	0.922071	0.868719	0.921744	0.939405	0.940198	0.939651	0.936487	0.936073	0.923969	0.918494	0.90691	0.895556	0.884544	0.892694	0.910018	0.915444	0.914962	0.89193	0.857791	0.860309	0.860015	0.839939	0.831054	0.777881	0.713063	0.721187	0.700595	0.568168	0.54019	0.509659	0.514553	0.534829	0.503292	0.48203	0.476107
0.939359	0.942039	0.946038	0.944887	0.940864	0.894531	0.945594	0.97981	1	0.973259	0.954446	0.942581	0.943623	0.936113	0.931022	0.919963	0.870754	0.925071	0.944787	0.944308	0.944476	0.939039	0.939641	0.930168	0.928758	0.919629	0.9083	0.897078	0.903371	0.9165	0.918404	0.917998	0.901233	0.874392	0.875293	0.874111	0.853709	0.84148	0.790205	0.72141	0.732709	0.715122	0.585427	0.561857	0.529694	0.535425	0.553573	0.520206	0.498016	0.488166
0.927702	0.932194	0.937708	0.937571	0.929112	0.879789	0.924165	0.943478	0.973259	1	0.978707	0.948367	0.938566	0.923654	0.916985	0.908723	0.86651	0.918502	0.937299	0.935319	0.935102	0.931267	0.933416	0.926158	0.925843	0.919321	0.910717	0.901062	0.903972	0.913682	0.916048	0.916891	0.906203	0.884479	0.881408	0.879375	0.859589	0.844412	0.797816	0.730244	0.740449	0.722094	0.596301	0.577217	0.541266	0.544997	0.560979	0.525451	0.504403	0.495114
0.929732	0.932178	0.937514	0.934025	0.92879	0.882099	0.922452	0.934509	0.954446	0.978707	1	0.978075	0.952039	0.932401	0.923749	0.912173	0.869109	0.920307	0.938875	0.937651	0.93832	0.934018	0.936977	0.929941	0.930453	0.925577	0.917015	0.90657	0.908365	0.917181	0.920172	0.920336	0.908779	0.88663	0.886036	0.885377	0.866722	0.853102	0.807237	0.743892	0.755373	0.737439	0.610899	0.591484	0.554456	0.557811	0.57605	0.540492	0.520697	0.514099
0.929784	0.931664	0.935378	0.932789	0.927105	0.880373	0.920008	0.931868	0.942581	0.948367	0.978075	1	0.974459	0.941026	0.926373	0.914052	0.87026	0.921657	0.940872	0.940097	0.940325	0.934259	0.937274	0.930984	0.931856	0.925817	0.915629	0.904748	0.907416	0.916634	0.919343	0.919143	0.906862	0.885334	0.887086	0.888268	0.870054	0.857827	0.811452	0.746823	0.757836	0.743076	0.618251	0.598076	0.561306	0.5647	0.581505	0.545991	0.525057	0.517257
0.937642	0.938772	0.941386	0.938493	0.933629	0.885277	0.928433	0.939063	0.943623	0.938566	0.952039	0.974459	1	0.973531	0.939469	0.912952	0.86434	0.921971	0.94342	0.943098	0.944221	0.939333	0.942806	0.933717	0.93122	0.922914	0.913369	0.903615	0.906348	0.918538	0.923625	0.923516	0.906722	0.879365	0.880663	0.882373	0.867471	0.85808	0.809861	0.747258	0.758509	0.744838	0.616308	0.590775	0.558617	0.561455	0.581882	0.548851	0.529303	0.525106
0.935856	0.934934	0.934893	0.929421	0.931006	0.886715	0.928255	0.938098	0.936113	0.923654	0.932401	0.941026	0.973531	1	0.972084	0.924381	0.861783	0.916645	0.933413	0.935996	0.938323	0.934716	0.936436	0.922314	0.915085	0.908176	0.899439	0.890527	0.89309	0.909588	0.917378	0.91513	0.888655	0.849289	0.854344	0.858747	0.844567	0.843559	0.791472	0.735592	0.746548	0.729964	0.59424	0.557959	0.531981	0.537802	0.562185	0.531478	0.512938	0.514304
0.919757	0.918587	0.920256	0.915023	0.925142	0.892915	0.927438	0.935471	0.931022	0.916985	0.923749	0.926373	0.939469	0.972084	1	0.965913	0.889418	0.922922	0.925978	0.92676	0.927865	0.92355	0.924194	0.91131	0.903045	0.898716	0.892175	0.879779	0.884618	0.903618	0.913361	0.910339	0.882748	0.840827	0.846988	0.850784	0.835457	0.834791	0.78197	0.725355	0.731237	0.706193	0.569977	0.533233	0.506709	0.514105	0.534179	0.498053	0.478295	0.479675
0.892311	0.893317	0.900393	0.899235	0.910559	0.888766	0.917195	0.922071	0.919963	0.908723	0.912173	0.914052	0.912952	0.924381	0.965913	1	0.953385	0.946352	0.91727	0.909912	0.910043	0.904293	0.907153	0.898345	0.891147	0.88798	0.882583	0.868339	0.875096	0.893042	0.901313	0.89833	0.87656	0.845165	0.849414	0.850551	0.83218	0.824376	0.776931	0.714097	0.713293	0.684454	0.553379	0.524304	0.49604	0.503251	0.514705	0.471987	0.451339	0.447396
0.836251	0.841099	0.853805	0.853352	0.858585	0.839662	0.865773	0.868719	0.870754	0.86651	0.869109	0.87026	0.86434	0.861783	0.889418	0.953385	1	0.962241	0.886765	0.864912	0.862258	0.858076	0.861739	0.854539	0.8501	0.851717	0.849731	0.838455	0.84289	0.8513	0.856432	0.857801	0.845493	0.825845	0.829862	0.829521	0.812649	0.803688	0.770548	0.713638	0.707119	0.67816	0.559511	0.537676	0.515753	0.523573	0.530382	0.487464	0.464725	0.455612
0.90292	0.909541	0.91925	0.917443	0.91533	0.878046	0.913866	0.921744	0.925071	0.918502	0.920307	0.921657	0.921971	0.916645	0.922922	0.946352	0.962241	1	0.962268	0.934177	0.925505	0.921325	0.923937	0.913632	0.91201	0.911518	0.905122	0.896906	0.899352	0.903824	0.907689	0.910917	0.897539	0.875567	0.878097	0.878772	0.863282	0.854643	0.815671	0.756218	0.758282	0.735358	0.611639	0.588732	0.562427	0.570928	0.586348	0.548021	0.525701	0.518557
0.937412	0.942577	0.94779	0.946963	0.938177	0.883204	0.92768	0.939405	0.944787	0.937299	0.938875	0.940872	0.94342	0.933413	0.925978	0.91727	0.886765	0.962268	1	0.981201	0.960567	0.949208	0.951056	0.941462	0.944276	0.938363	0.925434	0.918614	0.922294	0.925536	0.927157	0.93013	0.918741	0.89605	0.895689	0.897124	0.882408	0.871854	0.826909	0.763106	0.775051	0.756775	0.631308	0.61377	0.58547	0.59182	0.609314	0.575348	0.554993	0.547569
0.944986	0.946413	0.947638	0.947457	0.939646	0.884742	0.928974	0.940198	0.944308	0.935319	0.937651	0.940097	0.943098	0.935996	0.92676	0.909912	0.864912	0.934177	0.981201	1	0.981396	0.958604	0.954208	0.943837	0.945954	0.938172	0.925475	0.919163	0.920021	0.925504	0.928879	0.931923	0.91748	0.888293	0.888779	0.890343	0.875836	0.870174	0.823672	0.762104	0.77651	0.761391	0.636524	0.616511	0.588858	0.594216	0.613232	0.582601	0.563611	0.55786
0.945662	0.945695	0.947617	0.946245	0.939064	0.884736	0.929196	0.939651	0.944476	0.935102	0.93832	0.940325	0.944221	0.938323	0.927865	0.910043	0.862258	0.925505	0.960567	0.981396	1	0.981708	0.963889	0.945783	0.945775	0.938288	0.928709	0.921299	0.92088	0.929062	0.934201	0.935223	0.919009	0.889181	0.889756	0.890886	0.876876	0.87238	0.825648	0.761974	0.776615	0.764776	0.640318	0.615007	0.58643	0.592976	0.614782	0.584815	0.566645	0.560932
0.938785	0.939691	0.9421	0.940097	0.933814	0.881145	0.925328	0.936487	0.939039	0.931267	0.934018	0.934259	0.939333	0.934716	0.92355	0.904293	0.858076	0.921325	0.949208	0.958604	0.981708	1	0.980249	0.950422	0.94269	0.933573	0.927559	0.92351	0.922393	0.930242	0.934202	0.934478	0.918649	0.89102	0.89153	0.894431	0.882156	0.877877	0.834051	0.768887	0.781999	0.772036	0.648891	0.623231	0.593102	0.599566	0.623065	0.592835	0.574655	0.570043
0.941801	0.943776	0.946351	0.945313	0.936634	0.880326	0.924535	0.936073	0.939641	0.933416	0.936977	0.937274	0.942806	0.936436	0.924194	0.907153	0.861739	0.923937	0.951056	0.954208	0.963889	0.980249	1	0.980096	0.960306	0.94255	0.932936	0.927662	0.926996	0.934842	0.938618	0.93894	0.924223	0.899896	0.900251	0.902374	0.891073	0.886149	0.843238	0.777305	0.790903	0.781857	0.661139	0.63882	0.607579	0.610574	0.631889	0.600553	0.582142	0.576101
0.930071	0.932897	0.935096	0.935387	0.923095	0.867321	0.911476	0.923969	0.930168	0.926158	0.929941	0.930984	0.933717	0.922314	0.91131	0.898345	0.854539	0.913632	0.941462	0.943837	0.945783	0.950422	0.980096	1	0.979832	0.950174	0.933067	0.926205	0.926922	0.931351	0.932212	0.935017	0.92621	0.90751	0.907112	0.908632	0.89857	0.891267	0.851621	0.785265	0.797717	0.787368	0.671798	0.65502	0.623108	0.625401	0.643194	0.609331	0.588585	0.579917
0.929309	0.932401	0.933383	0.93375	0.91862	0.857676	0.903356	0.918494	0.928758	0.925843	0.930453	0.931856	0.93122	0.915085	0.903045	0.891147	0.8501	0.91201	0.944276	0.945954	0.945775	0.94269	0.960306	0.979832	1	0.977705	0.946397	0.932803	0.933328	0.932658	0.929624	0.931577	0.92762	0.914566	0.915815	0.918167	0.908172	0.897871	0.859885	0.792036	0.806872	0.800955	0.688017	0.676028	0.642787	0.644993	0.660934	0.628473	0.606102	0.594263
0.916801	0.920515	0.923563	0.922909	0.909535	0.851777	0.895137	0.90691	0.919629	0.919321	0.925577	0.925817	0.922914	0.908176	0.898716	0.88798	0.851717	0.911518	0.938363	0.938172	0.938288	0.933573	0.94255	0.950174	0.977705	1	0.975677	0.944883	0.934461	0.929068	0.925751	0.928991	0.926448	0.911525	0.912812	0.917552	0.908315	0.900771	0.864288	0.798434	0.813315	0.807063	0.695059	0.682958	0.651353	0.655423	0.670174	0.635941	0.613943	0.602078
0.900629	0.904461	0.910583	0.90938	0.899172	0.845859	0.886479	0.895556	0.9083	0.910717	0.917015	0.915629	0.913369	0.899439	0.892175	0.882583	0.849731	0.905122	0.925434	0.925475	0.928709	0.927559	0.932936	0.933067	0.946397	0.975677	1	0.974957	0.942889	0.929808	0.924417	0.926245	0.925808	0.911174	0.909566	0.914111	0.909845	0.907132	0.873304	0.80671	0.818693	0.810177	0.700166	0.688413	0.658182	0.66157	0.677124	0.642913	0.622121	0.613812
0.891892	0.896313	0.900923	0.900661	0.88761	0.831255	0.872931	0.884544	0.897078	0.901062	0.90657	0.904748	0.903615	0.890527	0.879779	0.868339	0.838455	0.896906	0.918614	0.919163	0.921299	0.92351	0.927662	0.926205	0.932803	0.944883	0.974957	1	0.971699	0.939853	0.92382	0.922856	0.923997	0.911261	0.910081	0.916489	0.915348	0.916313	0.885401	0.821355	0.835464	0.829299	0.723685	0.712484	0.683372	0.685269	0.702604	0.66938	0.649093	0.644072
0.891469	0.89644	0.902225	0.903249	0.892746	0.841109	0.881275	0.892694	0.903371	0.903972	0.908365	0.907416	0.906348	0.89309	0.884618	0.875096	0.84289	0.899352	0.922294	0.920021	0.92088	0.922393	0.926996	0.926922	0.933328	0.934461	0.942889	0.971699	1	0.972771	0.936868	0.92767	0.926336	0.912698	0.912121	0.916279	0.909558	0.906253	0.874071	0.808833	0.823435	0.815842	0.707767	0.694658	0.663624	0.665557	0.681588	0.646266	0.624129	0.616859
0.905824	0.908614	0.91258	0.913005	0.910926	0.865865	0.903246	0.910018	0.9165	0.913682	0.917181	0.916634	0.918538	0.909588	0.903618	0.893042	0.8513	0.903824	0.925536	0.925504	0.929062	0.930242	0.934842	0.931351	0.932658	0.929068	0.929808	0.939853	0.972771	1	0.975137	0.946559	0.928226	0.90115	0.901116	0.906198	0.895439	0.892172	0.852612	0.788551	0.800729	0.789214	0.672253	0.651333	0.622646	0.621951	0.639207	0.605643	0.585218	0.581593
0.91252	0.912695	0.916572	0.916138	0.917757	0.876179	0.912442	0.915444	0.918404	0.916048	0.920172	0.919343	0.923625	0.917378	0.913361	0.901313	0.856432	0.907689	0.927157	0.928879	0.934201	0.934202	0.938618	0.932212	0.929624	0.925751	0.924417	0.92382	0.936868	0.975137	1	0.976324	0.937311	0.896072	0.894992	0.900531	0.890975	0.887895	0.845127	0.786142	0.796197	0.780295	0.659048	0.632794	0.607274	0.607827	0.627733	0.597021	0.577075	0.574814
0.911036	0.910846	0.915113	0.914182	0.915209	0.87419	0.911734	0.914962	0.917998	0.916891	0.920336	0.919143	0.923516	0.91513	0.910339	0.89833	0.857801	0.910917	0.93013	0.931923	0.935223	0.934478	0.93894	0.935017	0.931577	0.928991	0.926245	0.922856	0.92767	0.946559	0.976324	1	0.970278	0.915384	0.905777	0.908078	0.898998	0.896142	0.854807	0.799622	0.810162	0.792768	0.669943	0.642607	0.616585	0.619395	0.640737	0.611174	0.592165	0.588689
0.884112	0.887191	0.896865	0.898413	0.892438	0.847373	0.885051	0.89193	0.901233	0.906203	0.908779	0.906862	0.906722	0.888655	0.882748	0.87656	0.845493	0.897539	0.918741	0.91748	0.919009	0.918649	0.924223	0.92621	0.92762	0.926448	0.925808	0.923997	0.926336	0.928226	0.937311	0.970278	1	0.967059	0.93566	0.924856	0.912194	0.903903	0.870574	0.810852	0.823174	0.809258	0.695667	0.679726	0.647415	0.650591	0.667685	0.633832	0.614241	0.605449
0.846989	0.855729	0.871188	0.874661	0.856193	0.806046	0.845824	0.857791	0.874392	0.884479	0.88663	0.885334	0.879365	0.849289	0.840827	0.845165	0.825845	0.875567	0.89605	0.888293	0.889181	0.89102	0.899896	0.90751	0.914566	0.911525	0.911174	0.911261	0.912698	0.90115	0.896072	0.915384	0.967059	1	0.972439	0.943193	0.917697	0.895842	0.872766	0.804676	0.815577	0.805875	0.707345	0.711068	0.672889	0.674924	0.681235	0.640706	0.619161	0.601072
0.850578	0.857427	0.869695	0.872568	0.857278	0.810806	0.849561	0.860309	0.875293	0.881408	0.886036	0.887086	0.880663	0.854344	0.846988	0.849414	0.829862	0.878097	0.895689	0.888779	0.889756	0.89153	0.900251	0.907112	0.915815	0.912812	0.909566	0.910081	0.912121	0.901116	0.894992	0.905777	0.93566	0.972439	1	0.977492	0.931496	0.90159	0.877846	0.812244	0.82179	0.815303	0.717116	0.718312	0.681843	0.683465	0.687614	0.647381	0.62607	0.609587
0.855205	0.860308	0.869298	0.872823	0.859902	0.813136	0.850702	0.860015	0.874111	0.879375	0.885377	0.888268	0.882373	0.858747	0.850784	0.850551	0.829521	0.878772	0.897124	0.890343	0.890886	0.894431	0.902374	0.908632	0.918167	0.917552	0.914111	0.916489	0.916279	0.906198	0.900531	0.908078	0.924856	0.943193	0.977492	1	0.968784	0.924364	0.890971	0.827333	0.837863	0.832234	0.735338	0.7341	0.697455	0.699622	0.705164	0.666204	0.646556	0.633427
0.84015	0.845668	0.854336	0.857351	0.84125	0.790668	0.829918	0.839939	0.853709	0.859589	0.866722	0.870054	0.867471	0.844567	0.835457	0.83218	0.812649	0.863282	0.882408	0.875836	0.876876	0.882156	0.891073	0.89857	0.908172	0.908315	0.909845	0.915348	0.909558	0.895439	0.890975	0.898998	0.912194	0.917697	0.931496	0.968784	1	0.965806	0.913136	0.842744	0.853633	0.850679	0.761002	0.760747	0.725432	0.728893	0.739096	0.705165	0.684886	0.671913
0.835894	0.841265	0.846173	0.847802	0.836346	0.788453	0.824764	0.831054	0.84148	0.844412	0.853102	0.857827	0.85808	0.843559	0.834791	0.824376	0.803688	0.854643	0.871854	0.870174	0.87238	0.877877	0.886149	0.891267	0.897871	0.900771	0.907132	0.916313	0.906253	0.892172	0.887895	0.896142	0.903903	0.895842	0.90159	0.924364	0.965806	1	0.959005	0.875912	0.878457	0.873769	0.785164	0.777559	0.750477	0.753147	0.770588	0.742246	0.720679	0.712798
0.782132	0.791233	0.797247	0.79878	0.784667	0.74169	0.773763	0.777881	0.790205	0.797816	0.807237	0.811452	0.809861	0.791472	0.78197	0.776931	0.770548	0.815671	0.826909	0.823672	0.825648	0.834051	0.843238	0.851621	0.859885	0.864288	0.873304	0.885401	0.874071	0.852612	0.845127	0.854807	0.870574	0.872766	0.877846	0.890971	0.913136	0.959005	1	0.948247	0.915002	0.881975	0.806411	0.805893	0.784154	0.783903	0.793954	0.764845	0.744922	0.735322
0.717916	0.726257	0.73154	0.730191	0.719145	0.683964	0.711927	0.713063	0.72141	0.730244	0.743892	0.746823	0.747258	0.735592	0.725355	0.714097	0.713638	0.756218	0.763106	0.762104	0.761974	0.768887	0.777305	0.785265	0.792036	0.798434	0.80671	0.821355	0.808833	0.788551	0.786142	0.799622	0.810852	0.804676	0.812244	0.827333	0.842744	0.875912	0.948247	1	0.96241	0.876823	0.792683	0.782111	0.769987	0.770569	0.777509	0.751303	0.735436	0.731793
0.735988	0.741933	0.74403	0.743308	0.728962	0.682901	0.715859	0.721187	0.732709	0.740449	0.755373	0.757836	0.758509	0.746548	0.731237	0.713293	0.707119	0.758282	0.775051	0.77651	0.776615	0.781999	0.790903	0.797717	0.806872	0.813315	0.818693	0.835464	0.823435	0.800729	0.796197	0.810162	0.823174	0.815577	0.82179	0.837863	0.853633	0.878457	0.915002	0.96241	1	0.942806	0.841145	0.814969	0.792637	0.793767	0.806939	0.781303	0.763259	0.763449
0.728255	0.732954	0.731781	0.730535	0.712508	0.659245	0.694263	0.700595	0.715122	0.722094	0.737439	0.743076	0.744838	0.729964	0.706193	0.684454	0.67816	0.735358	0.756775	0.761391	0.764776	0.772036	0.781857	0.787368	0.800955	0.807063	0.810177	0.829299	0.815842	0.789214	0.780295	0.792768	0.809258	0.805875	0.815303	0.832234	0.850679	0.873769	0.881975	0.876823	0.942806	1	0.93995	0.882812	0.828767	0.821386	0.838467	0.819738	0.8022	0.806476
0.602005	0.609416	0.610149	0.609446	0.582346	0.529202	0.561526	0.568168	0.585427	0.596301	0.610899	0.618251	0.616308	0.59424	0.569977	0.553379	0.559511	0.611639	0.631308	0.636524	0.640318	0.648891	0.661139	0.671798	0.688017	0.695059	0.700166	0.723685	0.707767	0.672253	0.659048	0.669943	0.695667	0.707345	0.717116	0.735338	0.761002	0.785164	0.806411	0.792683	0.841145	0.93995	1	0.954863	0.869141	0.843415	0.845054	0.833415	0.82314	0.82268
0.57473	0.586481	0.590139	0.593741	0.556108	0.494487	0.529585	0.54019	0.561857	0.577217	0.591484	0.598076	0.590775	0.557959	0.533233	0.524304	0.537676	0.588732	0.61377	0.616511	0.615007	0.623231	0.63882	0.65502	0.676028	0.682958	0.688413	0.712484	0.694658	0.651333	0.632794	0.642607	0.679726	0.711068	0.718312	0.7341	0.760747	0.777559	0.805893	0.782111	0.814969	0.882812	0.954863	1	0.944744	0.897163	0.876238	0.858594	0.846337	0.835193
0.551913	0.561158	0.560784	0.563837	0.528285	0.463707	0.499674	0.509659	0.529694	0.541266	0.554456	0.561306	0.558617	0.531981	0.506709	0.49604	0.515753	0.562427	0.58547	0.588858	0.58643	0.593102	0.607579	0.623108	0.642787	0.651353	0.658182	0.683372	0.663624	0.622646	0.607274	0.616585	0.647415	0.672889	0.681843	0.697455	0.725432	0.750477	0.784154	0.769987	0.792637	0.828767	0.869141	0.944744	1	0.964384	0.904085	0.87	0.855335	0.843437
0.555274	0.563534	0.561039	0.56429	0.530773	0.468931	0.505778	0.514553	0.535425	0.544997	0.557811	0.5647	0.561455	0.537802	0.514105	0.503251	0.523573	0.570928	0.59182	0.594216	0.592976	0.599566	0.610574	0.625401	0.644993	0.655423	0.66157	0.685269	0.665557	0.621951	0.607827	0.619395	0.650591	0.674924	0.683465	0.699622	0.728893	0.753147	0.783903	0.770569	0.793767	0.821386	0.843415	0.897163	0.964384	1	0.958067	0.890004	0.862233	0.850176
0.578694	0.582718	0.579058	0.582716	0.551765	0.48989	0.528094	0.534829	0.553573	0.560979	0.57605	0.581505	0.581882	0.562185	0.534179	0.514705	0.530382	0.586348	0.609314	0.613232	0.614782	0.623065	0.631889	0.643194	0.660934	0.670174	0.677124	0.702604	0.681588	0.639207	0.627733	0.640737	0.667685	0.681235	0.687614	0.705164	0.739096	0.770588	0.793954	0.777509	0.806939	0.838467	0.845054	0.876238	0.904085	0.958067	1	0.9514	0.898202	0.879002
0.557517	0.559976	0.553127	0.556036	0.521444	0.454995	0.495747	0.503292	0.520206	0.525451	0.540492	0.545991	0.548851	0.531478	0.498053	0.471987	0.487464	0.548021	0.575348	0.582601	0.584815	0.592835	0.600553	0.609331	0.628473	0.635941	0.642913	0.66938	0.646266	0.605643	0.597021	0.611174	0.633832	0.640706	0.647381	0.666204	0.705165	0.742246	0.764845	0.751303	0.781303	0.819738	0.833415	0.858594	0.87	0.890004	0.9514	1	0.966453	0.914469
0.543795	0.546925	0.538169	0.539101	0.504615	0.436951	0.476408	0.48203	0.498016	0.504403	0.520697	0.525057	0.529303	0.512938	0.478295	0.451339	0.464725	0.525701	0.554993	0.563611	0.566645	0.574655	0.582142	0.588585	0.606102	0.613943	0.622121	0.649093	0.624129	0.585218	0.577075	0.592165	0.614241	0.619161	0.62607	0.646556	0.684886	0.720679	0.744922	0.735436	0.763259	0.8022	0.82314	0.846337	0.855335	0.862233	0.898202	0.966453	1	0.957665
0.542138	0.542133	0.530914	0.530033	0.50199	0.439852	0.475	0.476107	0.488166	0.495114	0.514099	0.517257	0.525106	0.514304	0.479675	0.447396	0.455612	0.518557	0.547569	0.55786	0.560932	0.570043	0.576101	0.579917	0.594263	0.602078	0.613812	0.644072	0.616859	0.581593	0.574814	0.588689	0.605449	0.601072	0.609587	0.633427	0.671913	0.712798	0.735322	0.731793	0.763449	0.806476	0.82268	0.835193	0.843437	0.850176	0.879002	0.914469	0.957665	1
0.498421	0.497571	0.484281	0.483522	0.455607	0.394429	0.429751	0.430525	0.443447	0.450955	0.469882	0.473354	0.48163	0.473212	0.438256	0.404601	0.414254	0.474826	0.504442	0.513858	0.514974	0.524729	0.530427	0.535854	0.552659	0.560541	0.571855	0.602704	0.576393	0.537092	0.527623	0.540509	0.559157	0.55484	0.566038	0.590693	0.628388	0.671317	0.699893	0.705025	0.737086	0.784232	0.808224	0.81861	0.825709	0.831163	0.857484	0.881502	0.89852	0.95866
0.477196	0.474331	0.459155	0.459108	0.429276	0.367187	0.403217	0.406046	0.419635	0.428874	0.446343	0.450573	0.457554	0.449282	0.412365	0.378109	0.389435	0.44843	0.479149	0.490897	0.492576	0.500695	0.507203	0.514316	0.53259	0.539434	0.549182	0.5799	0.553329	0.513564	0.503079	0.515193	0.536104	0.533072	0.543098	0.567881	0.605478	0.649072	0.682108	0.691373	0.723078	0.769196	0.798983	0.811528	0.817274	0.822529	0.847961	0.869935	0.877424	0.913375
0.476844	0.47305	0.457636	0.458724	0.425864	0.36223	0.398499	0.405597	0.418484	0.424811	0.440216	0.444788	0.452367	0.443651	0.406635	0.374201	0.38904	0.446347	0.474415	0.487341	0.490824	0.496694	0.505324	0.51214	0.52925	0.536746	0.546954	0.576418	0.546208	0.508319	0.500589	0.512717	0.533558	0.530705	0.540801	0.562464	0.598859	0.644098	0.676758	0.686272	0.716529	0.759985	0.790445	0.801812	0.808017	0.813683	0.836525	0.853378	0.859251	0.883098
0.536606	0.533922	0.517364	0.517618	0.488014	0.421913	0.458611	0.466478	0.478565	0.481242	0.498658	0.504282	0.515087	0.508718	0.471388	0.436192	0.446853	0.507904	0.534482	0.547506	0.552007	0.557856	0.565898	0.569699	0.585298	0.592345	0.600797	0.628552	0.599445	0.564097	0.557811	0.572222	0.589668	0.578792	0.59095	0.611895	0.645553	0.692048	0.716855	0.724175	0.756432	0.797522	0.811591	0.814456	0.817917	0.825385	0.852855	0.865571	0.866835	0.885373
0.546001	0.546287	0.535213	0.537599	0.506042	0.436687	0.476689	0.484991	0.498384	0.501902	0.518875	0.524879	0.535532	0.522634	0.488809	0.455764	0.465756	0.52684	0.554214	0.565621	0.568923	0.575448	0.583508	0.587912	0.604456	0.610967	0.619094	0.644214	0.619165	0.583871	0.57508	0.5878	0.610081	0.607863	0.62097	0.639136	0.667047	0.705476	0.731445	0.738146	0.766974	0.798373	0.808101	0.817543	0.824669	0.834453	0.856572	0.864489	0.866177	0.872837
0.599916	0.602037	0.595013	0.597263	0.562978	0.493834	0.536378	0.544612	0.558508	0.56374	0.581866	0.586898	0.593789	0.578893	0.548065	0.516959	0.522467	0.585821	0.613854	0.624641	0.628424	0.635148	0.642518	0.647187	0.664835	0.671276	0.678987	0.702255	0.678468	0.645129	0.637432	0.647509	0.668256	0.669783	0.680781	0.696433	0.722115	0.754528	0.775358	0.771959	0.800019	0.82991	0.830283	0.841004	0.843077	0.852801	0.874738	0.876667	0.87423	0.879947
0.678741	0.680313	0.67533	0.677046	0.645626	0.576734	0.620216	0.627042	0.641837	0.646864	0.665591	0.669731	0.673533	0.65933	0.629667	0.601024	0.599977	0.666585	0.697682	0.706745	0.709818	0.71554	0.723892	0.728869	0.744936	0.749187	0.755531	0.777883	0.755147	0.724886	0.71897	0.72996	0.747938	0.744501	0.751029	0.764893	0.790096	0.818719	0.826198	0.805979	0.834223	0.864769	0.848099	0.857157	0.851912	0.859447	0.884455	0.881441	0.874075	0.88086
0.721116	0.722784	0.717999	0.720186	0.691306	0.622706	0.666952	0.674751	0.690573	0.696736	0.712782	0.716554	0.719449	0.704349	0.674973	0.651419	0.648801	0.714127	0.744314	0.750489	0.751523	0.757769	0.767029	0.773961	0.790201	0.793985	0.797132	0.817736	0.798822	0.768963	0.760022	0.771854	0.791173	0.790786	0.79833	0.812779	0.833403	0.854421	0.857314	0.827715	0.856088	0.883099	0.852882	0.861127	0.850102	0.858343	0.881047	0.871833	0.862316	0.863687
0.766527	0.765163	0.75845	0.758983	0.737808	0.672515	0.716056	0.724084	0.735108	0.736221	0.753093	0.756698	0.764668	0.756182	0.72794	0.699798	0.68629	0.751694	0.780935	0.78801	0.790882	0.797972	0.805264	0.807568	0.820903	0.824702	0.828568	0.848059	0.830708	0.807928	0.801319	0.812423	0.822836	0.809491	0.817565	0.836116	0.855992	0.879164	0.874238	0.846625	0.875431	0.892855	0.837929	0.830294	0.819434	0.829151	0.858273	0.847944	0.837283	0.843428
0.786011	0.783961	0.77436	0.773343	0.755584	0.69395	0.737572	0.745091	0.75321	0.749873	0.765108	0.770246	0.783662	0.780089	0.751188	0.718504	0.698043	0.76484	0.794193	0.803472	0.808573	0.814466	0.820098	0.820177	0.830409	0.832367	0.837117	0.856451	0.838809	0.822262	0.81975	0.829619	0.831663	0.807862	0.817058	0.835052	0.854632	0.881293	0.867214	0.839165	0.868731	0.883991	0.81726	0.801181	0.792496	0.802703	0.837913	0.832437	0.822099	0.830852
0.788345	0.787531	0.779302	0.776614	0.760334	0.698462	0.740587	0.747178	0.756101	0.753318	0.769209	0.774774	0.786468	0.783671	0.755528	0.721957	0.701576	0.768588	0.796997	0.807079	0.814892	0.818933	0.823493	0.823517	0.833032	0.832819	0.837463	0.856145	0.839626	0.822836	0.820638	0.829876	0.828981	0.803294	0.812971	0.82927	0.847784	0.87403	0.858186	0.828173	0.858139	0.874564	0.805046	0.788728	0.781351	0.79162	0.826953	0.821747	0.810806	0.818754
0.800956	0.802871	0.794463	0.792663	0.773976	0.709565	0.751804	0.760024	0.769328	0.769114	0.784673	0.790655	0.801185	0.794216	0.766785	0.737028	0.718116	0.784063	0.812027	0.820523	0.826475	0.831066	0.836933	0.83823	0.848567	0.84921	0.852422	0.870931	0.855172	0.836681	0.832186	0.841517	0.844482	0.823346	0.831659	0.847142	0.863226	0.884999	0.870198	0.837492	0.865613	0.882958	0.811695	0.798457	0.790334	0.799324	0.829505	0.819226	0.808307	0.814062
0.806434	0.812069	0.805826	0.805716	0.78276	0.714842	0.760307	0.769992	0.78105	0.78239	0.795553	0.800367	0.807508	0.792306	0.766055	0.742331	0.725046	0.792905	0.825227	0.830804	0.833859	0.838843	0.846551	0.850328	0.863171	0.865188	0.866827	0.884427	0.871414	0.848723	0.840003	0.848231	0.860298	0.851189	0.854354	0.866645	0.880801	0.894977	0.883229	0.841162	0.866334	0.8837	0.816615	0.814058	0.80009	0.808662	0.836177	0.820796	0.806247	0.806741
0.809733	0.81471	0.808326	0.808743	0.787321	0.719082	0.765044	0.774164	0.786354	0.787697	0.799597	0.803216	0.809214	0.794149	0.765445	0.741229	0.724228	0.79544	0.829434	0.834147	0.835036	0.839781	0.847151	0.852183	0.865192	0.865987	0.866028	0.882996	0.872149	0.850501	0.840995	0.850449	0.863424	0.855026	0.85643	0.867845	0.880378	0.894472	0.88056	0.834734	0.861901	0.883385	0.815221	0.811799	0.796187	0.805957	0.834107	0.818829	0.802586	0.804349
0.825588	0.827858	0.824482	0.824942	0.804164	0.736391	0.781191	0.789121	0.801415	0.801241	0.812164	0.813387	0.821749	0.811667	0.783488	0.757864	0.735962	0.806549	0.840466	0.845201	0.847353	0.851288	0.860039	0.863279	0.874396	0.874449	0.872948	0.885275	0.873586	0.85918	0.854568	0.863512	0.871431	0.858536	0.860267	0.869558	0.883407	0.898712	0.879482	0.833004	0.86024	0.879661	0.805964	0.799002	0.785181	0.794051	0.822807	0.810132	0.795637	0.796013
0.838825	0.838189	0.832639	0.831422	0.815677	0.750605	0.794398	0.801059	0.809786	0.805504	0.816628	0.819903	0.830116	0.824406	0.799247	0.770186	0.7427	0.811872	0.845322	0.851559	0.85426	0.858247	0.865288	0.864718	0.875086	0.873957	0.870131	0.882004	0.872428	0.863872	0.863048	0.869299	0.86996	0.847649	0.852193	0.863411	0.874102	0.891706	0.8678	0.824444	0.854488	0.872273	0.786641	0.770358	0.758412	0.767399	0.7985	0.784724	0.772046	0.777685
0.842696	0.842882	0.838099	0.836164	0.818294	0.752171	0.797764	0.807131	0.817653	0.813949	0.822935	0.826582	0.836456	0.826624	0.803696	0.778225	0.751555	0.81861	0.8518	0.855535	0.859082	0.863394	0.870929	0.870089	0.880743	0.879269	0.877328	0.888267	0.878801	0.86723	0.866489	0.87236	0.874854	0.859055	0.864031	0.874685	0.883434	0.8964	0.872783	0.824921	0.852336	0.866869	0.781289	0.768652	0.755393	0.765728	0.79469	0.779194	0.766619	0.769489
0.846274	0.848516	0.84556	0.845725	0.8225	0.753574	0.802046	0.812147	0.824203	0.822075	0.827721	0.831005	0.841367	0.829468	0.805155	0.782409	0.7578	0.825408	0.858297	0.860709	0.864335	0.868831	0.876382	0.876421	0.887434	0.886613	0.884739	0.895193	0.88609	0.870882	0.86943	0.875796	0.880104	0.870545	0.873779	0.883456	0.889741	0.899245	0.876633	0.827699	0.85174	0.860141	0.775794	0.770599	0.757804	0.766273	0.79122	0.774421	0.75975	0.757414
0.849458	0.850006	0.849445	0.851987	0.826859	0.754159	0.804004	0.813054	0.826445	0.824554	0.828306	0.829974	0.839911	0.827382	0.803295	0.779102	0.7555	0.825617	0.861966	0.863294	0.864048	0.867515	0.87798	0.878209	0.88853	0.88666	0.884673	0.894611	0.885783	0.872454	0.870323	0.876045	0.879114	0.868538	0.871117	0.880688	0.887229	0.895479	0.869341	0.818585	0.843452	0.850218	0.764421	0.76157	0.75	0.756581	0.778957	0.759379	0.745946	0.742615
0.848516	0.849239	0.846787	0.849091	0.82179	0.746792	0.797326	0.809574	0.822919	0.820187	0.825033	0.826206	0.835122	0.822426	0.796815	0.773132	0.752367	0.822291	0.858234	0.860088	0.860709	0.864053	0.874622	0.874586	0.885965	0.882305	0.877155	0.887713	0.88046	0.869521	0.86479	0.868299	0.869569	0.858688	0.863478	0.873254	0.879546	0.888083	0.862745	0.811693	0.835101	0.846728	0.765563	0.76246	0.748684	0.752414	0.776345	0.758177	0.742384	0.736838
0.846761	0.847816	0.845029	0.847247	0.819902	0.742596	0.791859	0.803463	0.817244	0.814373	0.819426	0.820363	0.828952	0.814484	0.78827	0.763746	0.743409	0.816175	0.854723	0.855769	0.858606	0.862077	0.870171	0.868077	0.881013	0.87552	0.868659	0.881265	0.875932	0.865615	0.859836	0.862211	0.864239	0.853286	0.856101	0.865374	0.871235	0.878702	0.855491	0.803569	0.826507	0.838733	0.75921	0.756277	0.74604	0.750703	0.771204	0.752984	0.737703	0.732349
0.838429	0.842608	0.839082	0.842048	0.81119	0.732605	0.781013	0.795615	0.81194	0.811712	0.816019	0.81685	0.822318	0.80612	0.780188	0.759755	0.741163	0.811339	0.84983	0.850343	0.850418	0.855217	0.864506	0.864332	0.878212	0.871276	0.864042	0.877167	0.872383	0.85846	0.848304	0.850948	0.858083	0.854921	0.858015	0.865601	0.869843	0.874999	0.85469	0.800853	0.822536	0.83613	0.758571	0.759425	0.747661	0.752	0.768362	0.74831	0.732305	0.727533
0.830209	0.83474	0.835138	0.837429	0.805713	0.72762	0.774696	0.7865	0.803361	0.804635	0.808958	0.810903	0.817439	0.798718	0.770983	0.753556	0.738193	0.805428	0.841624	0.841467	0.840912	0.846832	0.86027	0.861778	0.874174	0.867997	0.862635	0.873432	0.866511	0.851836	0.842888	0.844892	0.855018	0.855702	0.85671	0.86401	0.870121	0.874062	0.852666	0.795918	0.819075	0.831263	0.755536	0.761572	0.746641	0.749156	0.762976	0.742971	0.727394	0.718823
0.828445	0.833666	0.835931	0.841077	0.803659	0.724544	0.773427	0.786472	0.802767	0.808209	0.811	0.812875	0.81839	0.796212	0.767561	0.751862	0.737283	0.804884	0.843065	0.842675	0.840833	0.846205	0.859832	0.862593	0.873315	0.866419	0.860659	0.870482	0.864048	0.849178	0.84017	0.842765	0.854644	0.858956	0.85849	0.863104	0.866751	0.867921	0.846035	0.788138	0.811518	0.821391	0.744724	0.754424	0.737923	0.740284	0.751766	0.732687	0.717532	0.706853
0.818824	0.823237	0.825382	0.829942	0.793943	0.714762	0.764027	0.777879	0.795416	0.799505	0.802179	0.800836	0.80503	0.782704	0.755689	0.74127	0.728914	0.796303	0.834372	0.833353	0.829919	0.834854	0.850146	0.853906	0.865656	0.859895	0.852757	0.863012	0.857916	0.840622	0.831432	0.832914	0.844947	0.849373	0.850904	0.856969	0.859111	0.858825	0.839444	0.782806	0.805365	0.813053	0.739937	0.75312	0.740912	0.746043	0.758937	0.737898	0.723357	0.712978
0.802615	0.806123	0.805553	0.811514	0.776783	0.700079	0.748379	0.760896	0.776671	0.780067	0.78211	0.780666	0.785677	0.764538	0.734716	0.720503	0.711692	0.778456	0.817221	0.816631	0.813122	0.818647	0.831716	0.835852	0.850173	0.845737	0.838222	0.84761	0.841336	0.823051	0.814158	0.815774	0.827384	0.835748	0.838061	0.842714	0.845043	0.846568	0.831424	0.776436	0.796141	0.806428	0.74144	0.75817	0.746834	0.752543	0.765699	0.746694	0.733049	0.722107
0.782455	0.786576	0.786795	0.793494	0.756095	0.679288	0.728486	0.742727	0.761113	0.764669	0.767637	0.767247	0.769882	0.74479	0.715205	0.703627	0.700775	0.766869	0.804795	0.800629	0.79813	0.802719	0.814257	0.821199	0.839603	0.835722	0.830381	0.836581	0.828551	0.804948	0.796256	0.799503	0.817691	0.83498	0.837254	0.840681	0.845712	0.842406	0.832068	0.775762	0.793347	0.802293	0.746057	0.771481	0.759663	0.768182	0.780872	0.763197	0.748675	0.732199
0.774164	0.777606	0.775643	0.780369	0.745759	0.671987	0.718796	0.732498	0.751051	0.754786	0.757469	0.758116	0.760095	0.738502	0.710857	0.698163	0.693259	0.759511	0.79412	0.791733	0.790134	0.793727	0.802977	0.810164	0.82804	0.82561	0.822869	0.831333	0.819997	0.794433	0.787414	0.79282	0.809868	0.822638	0.82477	0.829605	0.836713	0.836331	0.825183	0.773563	0.790046	0.798842	0.74474	0.769845	0.765221	0.780384	0.795879	0.778228	0.764643	0.751463
0.739573	0.740942	0.738951	0.74271	0.707703	0.633057	0.681026	0.69391	0.713109	0.717303	0.721813	0.721649	0.722813	0.698962	0.673086	0.660918	0.656973	0.722039	0.757704	0.757961	0.755768	0.759397	0.768665	0.774533	0.794552	0.791468	0.788543	0.799708	0.788382	0.76123	0.754888	0.761917	0.779527	0.791744	0.795081	0.801579	0.812313	0.814252	0.805594	0.756616	0.774156	0.785542	0.740226	0.767164	0.768231	0.787938	0.8054	0.791188	0.780304	0.767701
0.70478	0.705668	0.701879	0.707676	0.671682	0.596944	0.642459	0.653453	0.673347	0.679476	0.683283	0.683583	0.685527	0.661829	0.634617	0.621681	0.618671	0.684483	0.720482	0.723038	0.721093	0.72555	0.734193	0.739819	0.758251	0.754889	0.753247	0.768399	0.756669	0.7292	0.721001	0.727334	0.745259	0.757478	0.761177	0.769724	0.784432	0.790191	0.786041	0.738701	0.754641	0.770457	0.737028	0.768526	0.773709	0.791603	0.811455	0.805571	0.795821	0.783927
0.680714	0.681425	0.677961	0.683399	0.646735	0.570076	0.615929	0.62711	0.647966	0.655543	0.660002	0.658213	0.661867	0.63589	0.606699	0.593258	0.592081	0.656556	0.694836	0.696027	0.693111	0.697057	0.707153	0.715323	0.73388	0.729654	0.727343	0.743148	0.732794	0.70484	0.694711	0.69979	0.719623	0.734986	0.739166	0.748703	0.762128	0.76703	0.765813	0.720277	0.736265	0.754252	0.730371	0.767985	0.774901	0.792763	0.811419	0.810576	0.8034	0.785164
0.688218	0.688853	0.683412	0.687513	0.652845	0.577675	0.62314	0.634295	0.652313	0.658876	0.66387	0.660732	0.666591	0.644899	0.612963	0.596615	0.592591	0.658718	0.695522	0.697878	0.696444	0.700948	0.71097	0.716783	0.733686	0.729458	0.726166	0.744032	0.734274	0.705911	0.696258	0.702694	0.717795	0.726856	0.731647	0.742408	0.755203	0.762289	0.75906	0.716934	0.736371	0.755082	0.726965	0.759409	0.765607	0.786804	0.810905	0.811536	0.804396	0.786069
0.738537	0.736544	0.729688	0.73012	0.703258	0.629755	0.676053	0.685181	0.697633	0.697721	0.704547	0.701238	0.712697	0.700699	0.667955	0.642835	0.62858	0.700063	0.737913	0.74147	0.742597	0.747885	0.755982	0.75509	0.768051	0.764183	0.762743	0.777999	0.770138	0.751481	0.745942	0.749465	0.752786	0.746573	0.751426	0.762281	0.774907	0.78764	0.775652	0.732722	0.75042	0.765978	0.718457	0.734095	0.738839	0.759553	0.790959	0.790152	0.782234	0.774621
0.771186	0.764027	0.752355	0.751378	0.731006	0.660708	0.707668	0.716631	0.722027	0.715384	0.718096	0.717425	0.734117	0.733235	0.700139	0.66794	0.645469	0.718972	0.75746	0.764085	0.767764	0.77188	0.776676	0.770574	0.779066	0.773161	0.770752	0.785648	0.776401	0.771881	0.772988	0.771896	0.75939	0.734663	0.740577	0.75434	0.765014	0.784129	0.760287	0.721078	0.737151	0.747795	0.681097	0.67942	0.690207	0.707971	0.740726	0.739807	0.732491	0.735868
0.791974	0.778614	0.766654	0.76566	0.748107	0.679852	0.727742	0.735224	0.736837	0.727873	0.728897	0.727962	0.748869	0.752573	0.722146	0.687382	0.659307	0.730906	0.768045	0.775922	0.780872	0.783592	0.78888	0.77959	0.784018	0.776789	0.773841	0.783815	0.770979	0.778345	0.786848	0.784177	0.760834	0.724375	0.730196	0.744837	0.752242	0.771977	0.744049	0.705849	0.717785	0.721715	0.643598	0.631691	0.646317	0.658858	0.688412	0.687207	0.685345	0.693219
0.794933	0.785348	0.773595	0.773494	0.753839	0.685513	0.734738	0.743885	0.743965	0.736923	0.734127	0.733045	0.753069	0.756525	0.729759	0.696684	0.667685	0.738577	0.771902	0.777645	0.782104	0.786648	0.790887	0.78299	0.787444	0.780664	0.775382	0.788208	0.779691	0.783503	0.788557	0.785963	0.761036	0.727057	0.734622	0.748641	0.751765	0.769322	0.742012	0.704305	0.715887	0.717514	0.637946	0.626985	0.641988	0.653466	0.675363	0.671221	0.671169	0.676931
0.802447	0.795307	0.787685	0.788024	0.764779	0.692432	0.741996	0.752125	0.756903	0.750005	0.748566	0.745836	0.761847	0.759868	0.73466	0.707365	0.679424	0.749508	0.787023	0.789785	0.791559	0.793609	0.801614	0.793297	0.798603	0.791413	0.785032	0.793885	0.788635	0.788924	0.79349	0.790125	0.772645	0.7454	0.750037	0.758716	0.759958	0.771351	0.744566	0.701897	0.711194	0.708914	0.627225	0.622715	0.636184	0.649256	0.665748	0.654157	0.651301	0.6522
0.793889	0.791787	0.786241	0.788521	0.759998	0.68787	0.736107	0.747578	0.753997	0.750297	0.745309	0.744217	0.758898	0.751143	0.721954	0.699998	0.679609	0.748571	0.785757	0.785323	0.784525	0.786679	0.796823	0.789384	0.796995	0.79044	0.781445	0.789305	0.786388	0.78458	0.785407	0.780843	0.768168	0.749361	0.75281	0.761835	0.757559	0.764831	0.73928	0.691782	0.702326	0.702677	0.621663	0.620469	0.628606	0.639398	0.650702	0.6416	0.638039	0.632695
0.779239	0.775757	0.77273	0.775765	0.744629	0.664799	0.715187	0.725546	0.734742	0.730917	0.727309	0.724147	0.739989	0.732274	0.701625	0.67866	0.658555	0.728527	0.769978	0.768506	0.764808	0.765673	0.776101	0.769803	0.780508	0.773005	0.762472	0.766203	0.763485	0.762492	0.764432	0.758781	0.745546	0.728559	0.729143	0.734614	0.733359	0.737342	0.710264	0.66126	0.671332	0.672424	0.592599	0.595506	0.606395	0.616858	0.627454	0.617868	0.611687	0.603046
0.76471	0.76308	0.762138	0.76777	0.729353	0.648146	0.698285	0.709893	0.71986	0.718897	0.71504	0.713274	0.724187	0.714453	0.683382	0.66604	0.650403	0.717534	0.756537	0.756253	0.753862	0.755746	0.765967	0.757975	0.770043	0.759823	0.746644	0.752872	0.750865	0.744727	0.745482	0.740684	0.729741	0.721809	0.725288	0.73194	0.728226	0.728721	0.705701	0.654761	0.662434	0.665774	0.595219	0.602744	0.608796	0.619315	0.62441	0.613206	0.612064	0.603928
0.744207	0.747295	0.748087	0.75297	0.712569	0.627147	0.679125	0.690657	0.706589	0.710545	0.704837	0.700476	0.708236	0.692002	0.662737	0.648752	0.636853	0.701443	0.743181	0.740396	0.736785	0.739744	0.748933	0.742665	0.755094	0.748177	0.741086	0.745002	0.739659	0.73269	0.731749	0.724502	0.719852	0.721149	0.722548	0.727473	0.721869	0.716429	0.697859	0.641605	0.649415	0.649067	0.582938	0.598919	0.605463	0.614767	0.617401	0.604108	0.60035	0.586503
0.733923	0.736548	0.735548	0.742462	0.703052	0.622914	0.670447	0.682688	0.695253	0.697015	0.691576	0.692595	0.698404	0.681728	0.651531	0.635788	0.624163	0.690094	0.731818	0.730943	0.726727	0.73064	0.740779	0.736966	0.748844	0.740295	0.727403	0.730116	0.72751	0.721288	0.717179	0.711772	0.708694	0.713026	0.716496	0.721924	0.714182	0.707829	0.690667	0.637313	0.646646	0.649534	0.58885	0.607617	0.615384	0.626021	0.624143	0.609269	0.606039	0.590878
0.722653	0.723449	0.726381	0.730152	0.68801	0.606277	0.658019	0.669775	0.685561	0.687851	0.683975	0.683568	0.689552	0.669544	0.640683	0.627773	0.618502	0.681956	0.720494	0.717739	0.715079	0.720022	0.731869	0.726535	0.739701	0.732963	0.722146	0.721159	0.716876	0.708311	0.707387	0.702909	0.702292	0.705551	0.710461	0.714121	0.707942	0.700854	0.683476	0.633063	0.642284	0.642883	0.581851	0.599174	0.602889	0.612664	0.615988	0.604658	0.602256	0.588252
0.726944	0.730451	0.726643	0.730088	0.688125	0.607969	0.658076	0.67745	0.68985	0.687337	0.679069	0.679123	0.690922	0.679946	0.646447	0.627103	0.615374	0.679637	0.720973	0.72116	0.71702	0.719069	0.730469	0.724659	0.738253	0.73322	0.721557	0.722379	0.71692	0.710767	0.711513	0.706232	0.697042	0.695044	0.700046	0.71041	0.706834	0.70146	0.682061	0.631945	0.642227	0.646671	0.581891	0.597011	0.60362	0.611895	0.616146	0.607699	0.604	0.590127
[truncated: 44 more columns]
