# Supplementary material for: Observation of the photonic Hall effect and photonic magnetoresistance in random lasers
Source: Nat Commun. 2024 May 30;15:4589. doi: 10.1038/s41467-024-48942-6 (PMC11139889; doi:10.1038/s41467-024-48942-6)
Supplement: Supplementary file 3 — Source Data [file 41467_2024_48942_MOESM3_ESM.zip › Zhijia Hu-Data/Figure S6/30uj.xls]

## Sheet: 0mT
1	0.98111	0.967554	0.960165	0.937927	0.89988	0.919012	0.902044	0.911688	0.910975	0.917365	0.904669	0.912015	0.918567	0.882881	0.856305	0.827192	0.90429	0.930816	0.924367	0.924709	0.922175	0.914145	0.871299	0.891956	0.825399	0.833602	0.907557	0.905351	0.894734	0.895265	0.873784	0.876906	0.878301	0.857708	0.839034	0.785546	0.764066	0.630505	0.412351	0.602775	0.657076	0.589237	0.515203	0.390927	0.435642	0.437598	0.354555	0.353899	0.451278
0.98111	1	0.982795	0.962939	0.934182	0.894759	0.914829	0.897339	0.905837	0.906977	0.912089	0.897684	0.905633	0.9128	0.875696	0.85034	0.819024	0.896474	0.922671	0.918182	0.923392	0.920305	0.910104	0.865055	0.885914	0.817931	0.827324	0.901906	0.895988	0.886237	0.889046	0.871254	0.874589	0.873842	0.851882	0.832405	0.778397	0.757187	0.62612	0.410046	0.601849	0.660982	0.592072	0.518442	0.393909	0.436947	0.437882	0.352246	0.351097	0.447499
0.967554	0.982795	1	0.979839	0.942051	0.90271	0.923871	0.905892	0.914533	0.915851	0.920165	0.902756	0.910956	0.918985	0.88276	0.856803	0.82005	0.898695	0.924852	0.918278	0.922571	0.920726	0.910686	0.865112	0.882353	0.810823	0.822316	0.897635	0.891949	0.884514	0.891508	0.878285	0.881414	0.876403	0.849728	0.825489	0.769663	0.751467	0.62438	0.408388	0.595881	0.655041	0.5871	0.511569	0.38706	0.426551	0.419099	0.329221	0.328531	0.427085
0.960165	0.962939	0.979839	1	0.964099	0.915439	0.927493	0.906497	0.915341	0.915609	0.920596	0.903043	0.911252	0.917687	0.879073	0.851883	0.815054	0.896745	0.923062	0.916836	0.918719	0.918506	0.909283	0.864864	0.881199	0.807189	0.8192	0.89642	0.889958	0.88127	0.888611	0.876546	0.881798	0.87704	0.846184	0.8206	0.764479	0.743673	0.613892	0.396859	0.58373	0.645575	0.58091	0.506731	0.381988	0.422636	0.416883	0.325673	0.323558	0.421697
0.937927	0.934182	0.942051	0.964099	1	0.972125	0.948638	0.917052	0.919781	0.91703	0.919792	0.903051	0.905602	0.915288	0.892261	0.873256	0.840128	0.903792	0.914796	0.902192	0.903417	0.902463	0.894011	0.852696	0.863836	0.793535	0.80522	0.878152	0.880867	0.875874	0.878637	0.859477	0.865041	0.863116	0.831789	0.807238	0.748293	0.718204	0.580801	0.362304	0.542295	0.600574	0.53729	0.460654	0.334513	0.374049	0.364142	0.275597	0.275902	0.37527
0.89988	0.894759	0.90271	0.915439	0.972125	1	0.966319	0.923719	0.915048	0.911158	0.912474	0.900175	0.89902	0.910458	0.893675	0.878459	0.847157	0.897221	0.892924	0.875299	0.875167	0.871956	0.861973	0.821493	0.824215	0.750532	0.765434	0.843394	0.851443	0.851307	0.862281	0.848558	0.851478	0.843538	0.807198	0.771472	0.710491	0.689879	0.559148	0.346916	0.516695	0.57104	0.515399	0.439614	0.319203	0.352112	0.318302	0.215603	0.217951	0.325544
0.919012	0.914829	0.923871	0.927493	0.948638	0.966319	1	0.973043	0.950814	0.933558	0.931699	0.917805	0.918832	0.929926	0.908865	0.887347	0.848143	0.906367	0.909893	0.894979	0.895763	0.891781	0.87982	0.836383	0.841589	0.764722	0.780741	0.861781	0.866688	0.863843	0.876848	0.867111	0.868883	0.859385	0.824715	0.785098	0.718626	0.700158	0.572209	0.358509	0.53079	0.585935	0.53203	0.453583	0.329195	0.361395	0.324499	0.215108	0.214316	0.321938
0.902044	0.897339	0.905892	0.906497	0.917052	0.923719	0.973043	1	0.977398	0.93763	0.923648	0.908317	0.908489	0.921498	0.904218	0.882653	0.84046	0.894496	0.896811	0.881581	0.879833	0.87484	0.863697	0.824119	0.828221	0.753008	0.769114	0.849178	0.855614	0.852631	0.861545	0.848984	0.849564	0.841064	0.810278	0.774304	0.706008	0.68591	0.556	0.344974	0.513059	0.562505	0.508571	0.429697	0.307072	0.341909	0.303705	0.193831	0.195565	0.307951
0.911688	0.905837	0.914533	0.915341	0.919781	0.915048	0.950814	0.977398	1	0.969909	0.938267	0.912563	0.911479	0.924245	0.907276	0.88572	0.842815	0.89945	0.906562	0.892015	0.889318	0.884738	0.873383	0.832615	0.837056	0.764447	0.780463	0.859672	0.86649	0.864095	0.870825	0.854647	0.855137	0.8478	0.818095	0.78692	0.721818	0.698188	0.563123	0.350064	0.522999	0.570911	0.509976	0.431114	0.30939	0.348098	0.316847	0.210934	0.21265	0.323609
0.910975	0.906977	0.915851	0.915609	0.91703	0.911158	0.933558	0.93763	0.969909	1	0.970108	0.925374	0.914184	0.921645	0.900663	0.879623	0.838339	0.897663	0.90802	0.895655	0.889563	0.881867	0.86815	0.826408	0.830763	0.758552	0.777564	0.861664	0.867403	0.866553	0.876515	0.861761	0.86269	0.854511	0.823242	0.785468	0.721466	0.702972	0.568856	0.354505	0.531244	0.580901	0.519825	0.446334	0.329376	0.364194	0.323847	0.215892	0.220594	0.33496
0.917365	0.912089	0.920165	0.920596	0.919792	0.912474	0.931699	0.923648	0.938267	0.970108	1	0.969993	0.940224	0.932367	0.902598	0.881536	0.8371	0.898963	0.910952	0.898673	0.892551	0.886297	0.871543	0.826766	0.832477	0.754715	0.774668	0.86248	0.863304	0.861657	0.880777	0.87449	0.874669	0.860152	0.82788	0.78328	0.715074	0.703997	0.575741	0.358974	0.53904	0.600214	0.549328	0.480085	0.364169	0.395652	0.343044	0.22433	0.227563	0.346454
0.904669	0.897684	0.902756	0.903043	0.903051	0.900175	0.917805	0.908317	0.912563	0.925374	0.969993	1	0.972526	0.938971	0.896066	0.87347	0.829245	0.890706	0.898886	0.884476	0.879311	0.874437	0.859974	0.814942	0.819439	0.733016	0.752249	0.845067	0.844044	0.842646	0.867835	0.870378	0.869383	0.850077	0.816139	0.765237	0.695508	0.688998	0.563854	0.352011	0.529637	0.597587	0.556747	0.488978	0.377012	0.404928	0.338732	0.208689	0.21186	0.333851
0.912015	0.905633	0.910956	0.911252	0.905602	0.89902	0.918832	0.908489	0.911479	0.914184	0.940224	0.972526	1	0.969456	0.903439	0.870651	0.825114	0.892208	0.901438	0.887369	0.885937	0.884285	0.870558	0.822802	0.827865	0.733002	0.752805	0.848476	0.843156	0.840288	0.86954	0.879678	0.878151	0.855438	0.820241	0.76692	0.696345	0.693059	0.568233	0.356298	0.534743	0.607427	0.568123	0.500337	0.388385	0.414529	0.34771	0.21303	0.213443	0.333791
0.918567	0.9128	0.918985	0.917687	0.915288	0.910458	0.929926	0.921498	0.924245	0.921645	0.932367	0.938971	0.969456	1	0.953745	0.904964	0.846412	0.908083	0.914256	0.89929	0.899422	0.897958	0.884303	0.841743	0.847883	0.762209	0.779165	0.865031	0.860435	0.857184	0.881201	0.883971	0.882828	0.865727	0.833518	0.789476	0.724253	0.718034	0.58836	0.373229	0.55548	0.621494	0.572485	0.499852	0.383171	0.414103	0.363605	0.237601	0.235781	0.350433
0.882881	0.875696	0.88276	0.879073	0.892261	0.893675	0.908865	0.904218	0.907276	0.900663	0.902598	0.896066	0.903439	0.953745	1	0.968157	0.886123	0.913024	0.900181	0.88296	0.886037	0.88081	0.873199	0.843201	0.84843	0.79033	0.801179	0.856399	0.860378	0.859587	0.86351	0.847297	0.847789	0.8486	0.825667	0.79929	0.74263	0.723603	0.591037	0.376636	0.551219	0.593539	0.528854	0.449543	0.327127	0.365612	0.34543	0.247707	0.246709	0.347833
0.856305	0.85034	0.856803	0.851883	0.873256	0.878459	0.887347	0.882653	0.88572	0.879623	0.881536	0.87347	0.870651	0.904964	0.968157	1	0.946889	0.927466	0.882704	0.862311	0.864219	0.856673	0.852352	0.827276	0.828153	0.775987	0.786559	0.836349	0.845801	0.848518	0.848152	0.82689	0.823908	0.827229	0.808634	0.782969	0.727441	0.706775	0.580419	0.375207	0.541943	0.573005	0.507707	0.431815	0.31045	0.346244	0.324663	0.234887	0.23727	0.338209
0.827192	0.819024	0.82005	0.815054	0.840128	0.847157	0.848143	0.84046	0.842815	0.838339	0.8371	0.829245	0.825114	0.846412	0.886123	0.946889	1	0.948137	0.860698	0.828359	0.823376	0.814128	0.81472	0.793172	0.790732	0.743353	0.756242	0.807468	0.820978	0.824286	0.822104	0.792241	0.789378	0.797915	0.786307	0.763522	0.710908	0.690182	0.570893	0.377423	0.541074	0.563583	0.498059	0.425699	0.310377	0.349931	0.331947	0.249955	0.253418	0.360286
0.90429	0.896474	0.898695	0.896745	0.903792	0.897221	0.906367	0.894496	0.89945	0.897663	0.898963	0.890706	0.892208	0.908083	0.913024	0.927466	0.948137	1	0.956829	0.913811	0.901305	0.892505	0.887433	0.857996	0.862832	0.800979	0.814416	0.878371	0.881092	0.881404	0.887226	0.864396	0.864022	0.867102	0.848339	0.821677	0.764317	0.747331	0.61316	0.395545	0.579979	0.62683	0.561327	0.483057	0.355395	0.395034	0.376725	0.284779	0.286239	0.395783
0.930816	0.922671	0.924852	0.923062	0.914796	0.892924	0.909893	0.896811	0.906562	0.90802	0.910952	0.898886	0.901438	0.914256	0.900181	0.882704	0.860698	0.956829	1	0.972585	0.938903	0.918242	0.910411	0.877764	0.889251	0.827889	0.839803	0.904634	0.902829	0.897187	0.901627	0.878187	0.879814	0.883811	0.867934	0.845053	0.788778	0.7698	0.63061	0.406214	0.597256	0.649041	0.581275	0.502811	0.371172	0.414022	0.406881	0.322093	0.323108	0.429019
0.924367	0.918182	0.918278	0.916836	0.902192	0.875299	0.894979	0.881581	0.892015	0.895655	0.898673	0.884476	0.887369	0.89929	0.88296	0.862311	0.828359	0.913811	0.972585	1	0.968134	0.9268	0.913815	0.88068	0.893314	0.837169	0.848084	0.908623	0.906548	0.900405	0.902712	0.878638	0.879792	0.883462	0.866169	0.847204	0.796612	0.778803	0.641563	0.416897	0.608011	0.656902	0.587643	0.511318	0.383013	0.43004	0.428669	0.349119	0.351575	0.453704
0.924709	0.923392	0.922571	0.918719	0.903417	0.875167	0.895763	0.879833	0.889318	0.889563	0.892551	0.879311	0.885937	0.899422	0.886037	0.864219	0.823376	0.901305	0.938903	0.968134	1	0.972573	0.939953	0.897176	0.908173	0.848612	0.859073	0.9168	0.907361	0.899509	0.903326	0.884685	0.888623	0.891687	0.870475	0.853227	0.803809	0.789097	0.655561	0.428901	0.625066	0.681451	0.610922	0.530717	0.400682	0.447546	0.448686	0.369104	0.37055	0.46521
0.922175	0.920305	0.920726	0.918506	0.902463	0.871956	0.891781	0.87484	0.884738	0.881867	0.886297	0.874437	0.884285	0.897958	0.88081	0.856673	0.814128	0.892505	0.918242	0.9268	0.972573	1	0.966604	0.909298	0.913644	0.847233	0.85683	0.913382	0.897533	0.888182	0.894537	0.881563	0.88843	0.892384	0.869519	0.850631	0.799469	0.785408	0.657236	0.433282	0.63311	0.69821	0.627032	0.546136	0.414439	0.457557	0.462894	0.381548	0.378843	0.469733
0.914145	0.910104	0.910686	0.909283	0.894011	0.861973	0.87982	0.863697	0.873383	0.86815	0.871543	0.859974	0.870558	0.884303	0.873199	0.852352	0.81472	0.887433	0.910411	0.913815	0.939953	0.966604	1	0.965796	0.945175	0.871281	0.872342	0.915485	0.902146	0.893188	0.892542	0.872383	0.881879	0.896221	0.879127	0.865175	0.817337	0.800873	0.670151	0.4456	0.644928	0.701411	0.625681	0.54501	0.413216	0.464017	0.48423	0.410999	0.406137	0.49153
0.871299	0.865055	0.865112	0.864864	0.852696	0.821493	0.836383	0.824119	0.832615	0.826408	0.826766	0.814942	0.822802	0.841743	0.843201	0.827276	0.793172	0.857996	0.877764	0.88068	0.897176	0.909298	0.965796	1	0.96742	0.882437	0.867902	0.890863	0.878341	0.869579	0.862045	0.836115	0.845496	0.868801	0.860701	0.85681	0.816384	0.800626	0.675011	0.458886	0.649172	0.686226	0.610002	0.534572	0.406809	0.464434	0.498739	0.438467	0.43337	0.510589
0.891956	0.885914	0.882353	0.881199	0.863836	0.824215	0.841589	0.828221	0.837056	0.830763	0.832477	0.819439	0.827865	0.847883	0.84843	0.828153	0.790732	0.862832	0.889251	0.893314	0.908173	0.913644	0.945175	0.96742	1	0.941559	0.914776	0.920997	0.903683	0.891961	0.879405	0.847689	0.856669	0.881701	0.875652	0.881931	0.846984	0.827183	0.69577	0.471517	0.664542	0.698643	0.615945	0.537053	0.404882	0.465082	0.511338	0.462927	0.460903	0.540334
0.825399	0.817931	0.810823	0.807189	0.793535	0.750532	0.764722	0.753008	0.764447	0.758552	0.754715	0.733016	0.733002	0.762209	0.79033	0.775987	0.743353	0.800979	0.827889	0.837169	0.848612	0.847233	0.871281	0.882437	0.941559	1	0.974283	0.903108	0.87501	0.860677	0.825984	0.771006	0.780422	0.819711	0.828695	0.867174	0.849823	0.812427	0.675021	0.454418	0.630514	0.636996	0.537589	0.457778	0.329511	0.399472	0.489781	0.486541	0.493194	0.558888
0.833602	0.827324	0.822316	0.8192	0.80522	0.765434	0.780741	0.769114	0.780463	0.777564	0.774668	0.752249	0.752805	0.779165	0.801179	0.786559	0.756242	0.814416	0.839803	0.848084	0.859073	0.85683	0.872342	0.867902	0.914776	0.974283	1	0.939725	0.892616	0.872834	0.843439	0.793767	0.800331	0.831684	0.83686	0.866607	0.842632	0.810849	0.677212	0.453388	0.632795	0.650923	0.556724	0.477724	0.350576	0.41671	0.4911	0.47368	0.481083	0.555078
0.907557	0.901906	0.897635	0.89642	0.878152	0.843394	0.861781	0.849178	0.859672	0.861664	0.86248	0.845067	0.848476	0.865031	0.856399	0.836349	0.807468	0.878371	0.904634	0.908623	0.9168	0.913382	0.915485	0.890863	0.920997	0.903108	0.939725	1	0.966147	0.931595	0.914473	0.880151	0.88379	0.898865	0.889688	0.887911	0.844778	0.829794	0.688729	0.450291	0.647101	0.69529	0.617311	0.541854	0.412813	0.46726	0.494801	0.43048	0.432101	0.529491
0.905351	0.895988	0.891949	0.889958	0.880867	0.851443	0.866688	0.855614	0.86649	0.867403	0.863304	0.844044	0.843156	0.860435	0.860378	0.845801	0.820978	0.881092	0.902829	0.906548	0.907361	0.897533	0.902146	0.878341	0.903683	0.87501	0.892616	0.966147	1	0.973696	0.928971	0.870647	0.870117	0.889927	0.886871	0.891858	0.845532	0.818555	0.669366	0.430653	0.617469	0.647716	0.562221	0.485521	0.360838	0.419708	0.453536	0.397336	0.400324	0.497408
0.894734	0.886237	0.884514	0.88127	0.875874	0.851307	0.863843	0.852631	0.864095	0.866553	0.861657	0.842646	0.840288	0.857184	0.859587	0.848518	0.824286	0.881404	0.897187	0.900405	0.899509	0.888182	0.893188	0.869579	0.891961	0.860677	0.872834	0.931595	0.973696	1	0.963158	0.886788	0.873961	0.887786	0.881597	0.882372	0.834946	0.810129	0.664524	0.427573	0.610087	0.638382	0.556685	0.482714	0.361549	0.418213	0.442054	0.380449	0.383466	0.484301
0.895265	0.889046	0.891508	0.888611	0.878637	0.862281	0.876848	0.861545	0.870825	0.876515	0.880777	0.867835	0.86954	0.881201	0.86351	0.848152	0.822104	0.887226	0.901627	0.902712	0.903326	0.894537	0.892542	0.862045	0.879405	0.825984	0.843439	0.914473	0.928971	0.963158	1	0.956322	0.922456	0.907417	0.887928	0.86019	0.804028	0.803861	0.679016	0.446774	0.638039	0.688809	0.628462	0.559754	0.442903	0.486399	0.463798	0.367164	0.370008	0.484887
0.873784	0.871254	0.878285	0.876546	0.859477	0.848558	0.867111	0.848984	0.854647	0.861761	0.87449	0.870378	0.879678	0.883971	0.847297	0.82689	0.792241	0.864396	0.878187	0.878638	0.884685	0.881563	0.872383	0.836115	0.847689	0.771006	0.793767	0.880151	0.870647	0.886788	0.956322	1	0.971339	0.914975	0.871415	0.812391	0.749355	0.770455	0.668422	0.451029	0.646459	0.72117	0.684018	0.620324	0.509512	0.542016	0.477454	0.343651	0.345549	0.468833
0.876906	0.874589	0.881414	0.881798	0.865041	0.851478	0.868883	0.849564	0.855137	0.86269	0.874669	0.869383	0.878151	0.882828	0.847789	0.823908	0.789378	0.864022	0.879814	0.879792	0.888623	0.88843	0.881879	0.845496	0.856669	0.780422	0.800331	0.88379	0.870117	0.873961	0.922456	0.971339	1	0.957394	0.892336	0.824843	0.760932	0.776022	0.670882	0.454302	0.64662	0.720882	0.680816	0.611632	0.495943	0.530793	0.478883	0.351682	0.350256	0.466742
0.878301	0.873842	0.876403	0.87704	0.863116	0.843538	0.859385	0.841064	0.8478	0.854511	0.860152	0.850077	0.855438	0.865727	0.8486	0.827229	0.797915	0.867102	0.883811	0.883462	0.891687	0.892384	0.896221	0.868801	0.881701	0.819711	0.831684	0.898865	0.889927	0.887786	0.907417	0.914975	0.957394	1	0.957977	0.883449	0.813056	0.812073	0.694271	0.471744	0.665579	0.723485	0.668366	0.595802	0.473804	0.518008	0.499258	0.396005	0.392472	0.499456
0.857708	0.851882	0.849728	0.846184	0.831789	0.807198	0.824715	0.810278	0.818095	0.823242	0.82788	0.816139	0.820241	0.833518	0.825667	0.808634	0.786307	0.848339	0.867934	0.866169	0.870475	0.869519	0.879127	0.860701	0.875652	0.828695	0.83686	0.889688	0.886871	0.881597	0.887928	0.871415	0.892336	0.957977	1	0.944217	0.851226	0.831307	0.701446	0.476022	0.673769	0.724287	0.660891	0.589934	0.470868	0.522568	0.522218	0.433927	0.432465	0.540379
0.839034	0.832405	0.825489	0.8206	0.807238	0.771472	0.785098	0.774304	0.78692	0.785468	0.78328	0.765237	0.76692	0.789476	0.79929	0.782969	0.763522	0.821677	0.845053	0.847204	0.853227	0.850631	0.865175	0.85681	0.881931	0.867174	0.866607	0.887911	0.891858	0.882372	0.86019	0.812391	0.824843	0.883449	0.944217	1	0.944625	0.879322	0.710041	0.470486	0.661316	0.690469	0.599829	0.523521	0.399386	0.464751	0.524612	0.484694	0.48545	0.572912
0.785546	0.778397	0.769663	0.764479	0.748293	0.710491	0.718626	0.706008	0.721818	0.721466	0.715074	0.695508	0.696345	0.724253	0.74263	0.727441	0.710908	0.764317	0.788778	0.796612	0.803809	0.799469	0.817337	0.816384	0.846984	0.849823	0.842632	0.844778	0.845532	0.834946	0.804028	0.749355	0.760932	0.813056	0.851226	0.944625	1	0.947221	0.735081	0.483615	0.657096	0.667003	0.56896	0.497422	0.379257	0.448986	0.537832	0.523466	0.522172	0.590714
0.764066	0.757187	0.751467	0.743673	0.718204	0.689879	0.700158	0.68591	0.698188	0.702972	0.703997	0.688998	0.693059	0.718034	0.723603	0.706775	0.690182	0.747331	0.7698	0.778803	0.789097	0.785408	0.800873	0.800626	0.827183	0.812427	0.810849	0.829794	0.818555	0.810129	0.803861	0.770455	0.776022	0.812073	0.831307	0.879322	0.947221	1	0.842309	0.578241	0.728318	0.72702	0.644271	0.58182	0.475414	0.53588	0.58989	0.551607	0.548474	0.626909
0.630505	0.62612	0.62438	0.613892	0.580801	0.559148	0.572209	0.556	0.563123	0.568856	0.575741	0.563854	0.568233	0.58836	0.591037	0.580419	0.570893	0.61316	0.63061	0.641563	0.655561	0.657236	0.670151	0.675011	0.69577	0.675021	0.677212	0.688729	0.669366	0.664524	0.679016	0.668422	0.670882	0.694271	0.701446	0.710041	0.735081	0.842309	1	0.902151	0.896892	0.72423	0.647697	0.60701	0.533214	0.581496	0.602091	0.55549	0.552869	0.61514
0.412351	0.410046	0.408388	0.396859	0.362304	0.346916	0.358509	0.344974	0.350064	0.354505	0.358974	0.352011	0.356298	0.373229	0.376636	0.375207	0.377423	0.395545	0.406214	0.416897	0.428901	0.433282	0.4456	0.458886	0.471517	0.454418	0.453388	0.450291	0.430653	0.427573	0.446774	0.451029	0.454302	0.471744	0.476022	0.470486	0.483615	0.578241	0.902151	1	0.89386	0.592275	0.518188	0.502435	0.471613	0.500327	0.504316	0.471208	0.470413	0.501673
0.602775	0.601849	0.595881	0.58373	0.542295	0.516695	0.53079	0.513059	0.522999	0.531244	0.53904	0.529637	0.534743	0.55548	0.551219	0.541943	0.541074	0.579979	0.597256	0.608011	0.625066	0.63311	0.644928	0.649172	0.664542	0.630514	0.632795	0.647101	0.617469	0.610087	0.638039	0.646459	0.64662	0.665579	0.673769	0.661316	0.657096	0.728318	0.896892	0.89386	1	0.849573	0.741892	0.688259	0.622651	0.664598	0.667769	0.60394	0.600612	0.661968
0.657076	0.660982	0.655041	0.645575	0.600574	0.57104	0.585935	0.562505	0.570911	0.580901	0.600214	0.597587	0.607427	0.621494	0.593539	0.573005	0.563583	0.62683	0.649041	0.656902	0.681451	0.69821	0.701411	0.686226	0.698643	0.636996	0.650923	0.69529	0.647716	0.638382	0.688809	0.72117	0.720882	0.723485	0.724287	0.690469	0.667003	0.72702	0.72423	0.592275	0.849573	1	0.939343	0.84031	0.743393	0.776053	0.74386	0.630668	0.617818	0.70077
0.589237	0.592072	0.5871	0.58091	0.53729	0.515399	0.53203	0.508571	0.509976	0.519825	0.549328	0.556747	0.568123	0.572485	0.528854	0.507707	0.498059	0.561327	0.581275	0.587643	0.610922	0.627032	0.625681	0.610002	0.615945	0.537589	0.556724	0.617311	0.562221	0.556685	0.628462	0.684018	0.680816	0.668366	0.660891	0.599829	0.56896	0.644271	0.647697	0.518188	0.741892	0.939343	1	0.937847	0.828274	0.825568	0.738279	0.591761	0.576582	0.66747
0.515203	0.518442	0.511569	0.506731	0.460654	0.439614	0.453583	0.429697	0.431114	0.446334	0.480085	0.488978	0.500337	0.499852	0.449543	0.431815	0.425699	0.483057	0.502811	0.511318	0.530717	0.546136	0.54501	0.534572	0.537053	0.457778	0.477724	0.541854	0.485521	0.482714	0.559754	0.620324	0.611632	0.595802	0.589934	0.523521	0.497422	0.58182	0.60701	0.502435	0.688259	0.84031	0.937847	1	0.940543	0.885889	0.749391	0.591969	0.57278	0.658257
0.390927	0.393909	0.38706	0.381988	0.334513	0.319203	0.329195	0.307072	0.30939	0.329376	0.364169	0.377012	0.388385	0.383171	0.327127	0.31045	0.310377	0.355395	0.371172	0.383013	0.400682	0.414439	0.413216	0.406809	0.404882	0.329511	0.350576	0.412813	0.360838	0.361549	0.442903	0.509512	0.495943	0.473804	0.470868	0.399386	0.379257	0.475414	0.533214	0.471613	0.622651	0.743393	0.828274	0.940543	1	0.944618	0.740342	0.559999	0.536851	0.613615
0.435642	0.436947	0.426551	0.422636	0.374049	0.352112	0.361395	0.341909	0.348098	0.364194	0.395652	0.404928	0.414529	0.414103	0.365612	0.346244	0.349931	0.395034	0.414022	0.43004	0.447546	0.457557	0.464017	0.464434	0.465082	0.399472	0.41671	0.46726	0.419708	0.418213	0.486399	0.542016	0.530793	0.518008	0.522568	0.464751	0.448986	0.53588	0.581496	0.500327	0.664598	0.776053	0.825568	0.885889	0.944618	1	0.858217	0.64796	0.60383	0.677092
0.437598	0.437882	0.419099	0.416883	0.364142	0.318302	0.324499	0.303705	0.316847	0.323847	0.343044	0.338732	0.34771	0.363605	0.34543	0.324663	0.331947	0.376725	0.406881	0.428669	0.448686	0.462894	0.48423	0.498739	0.511338	0.489781	0.4911	0.494801	0.453536	0.442054	0.463798	0.477454	0.478883	0.499258	0.522218	0.524612	0.537832	0.58989	0.602091	0.504316	0.667769	0.74386	0.738279	0.749391	0.740342	0.858217	1	0.890751	0.784174	0.778244
0.354555	0.352246	0.329221	0.325673	0.275597	0.215603	0.215108	0.193831	0.210934	0.215892	0.22433	0.208689	0.21303	0.237601	0.247707	0.234887	0.249955	0.284779	0.322093	0.349119	0.369104	0.381548	0.410999	0.438467	0.462927	0.486541	0.47368	0.43048	0.397336	0.380449	0.367164	0.343651	0.351682	0.396005	0.433927	0.484694	0.523466	0.551607	0.55549	0.471208	0.60394	0.630668	0.591761	0.591969	0.559999	0.64796	0.890751	1	0.941268	0.832692
0.353899	0.351097	0.328531	0.323558	0.275902	0.217951	0.214316	0.195565	0.21265	0.220594	0.227563	0.21186	0.213443	0.235781	0.246709	0.23727	0.253418	0.286239	0.323108	0.351575	0.37055	0.378843	0.406137	0.43337	0.460903	0.493194	0.481083	0.432101	0.400324	0.383466	0.370008	0.345549	0.350256	0.392472	0.432465	0.48545	0.522172	0.548474	0.552869	0.470413	0.600612	0.617818	0.576582	0.57278	0.536851	0.60383	0.784174	0.941268	1	0.911606
0.451278	0.447499	0.427085	0.421697	0.37527	0.325544	0.321938	0.307951	0.323609	0.33496	0.346454	0.333851	0.333791	0.350433	0.347833	0.338209	0.360286	0.395783	0.429019	0.453704	0.46521	0.469733	0.49153	0.510589	0.540334	0.558888	0.555078	0.529491	0.497408	0.484301	0.484887	0.468833	0.466742	0.499456	0.540379	0.572912	0.590714	0.626909	0.61514	0.501673	0.661968	0.70077	0.66747	0.658257	0.613615	0.677092	0.778244	0.832692	0.911606	1
0.524908	0.519411	0.501312	0.495568	0.453308	0.408101	0.407722	0.397903	0.413555	0.428378	0.44239	0.430474	0.429574	0.443087	0.431819	0.419162	0.442417	0.481899	0.513633	0.534445	0.535703	0.535002	0.551837	0.561621	0.593614	0.597763	0.600337	0.60005	0.572633	0.562209	0.571619	0.554791	0.548335	0.5739	0.6149	0.630889	0.628917	0.66805	0.639396	0.502665	0.67573	0.720455	0.690435	0.676661	0.625131	0.685407	0.733669	0.714712	0.751206	0.918711
0.568099	0.563706	0.54343	0.539459	0.498914	0.45623	0.459244	0.450253	0.465221	0.480109	0.496177	0.487194	0.484815	0.498846	0.483031	0.466221	0.485131	0.529561	0.560089	0.578874	0.577778	0.573227	0.588064	0.595647	0.625295	0.619279	0.625633	0.64126	0.617272	0.604942	0.61844	0.606606	0.602004	0.623958	0.659844	0.667204	0.655769	0.693405	0.659717	0.51593	0.696164	0.740333	0.709029	0.693091	0.641231	0.70158	0.726794	0.678679	0.692217	0.82095
0.547923	0.54498	0.525531	0.521488	0.477729	0.439771	0.443111	0.430688	0.444489	0.457934	0.476732	0.472379	0.470617	0.479581	0.460364	0.445766	0.465877	0.509392	0.537007	0.554254	0.553455	0.548541	0.567023	0.574139	0.597221	0.577237	0.581425	0.601815	0.576412	0.565889	0.589142	0.590356	0.588526	0.608407	0.634456	0.631735	0.623947	0.6704	0.657529	0.529259	0.700064	0.743672	0.718758	0.710304	0.668457	0.719722	0.722298	0.664712	0.677144	0.773456
0.513194	0.514253	0.505116	0.500642	0.446312	0.413214	0.424472	0.405015	0.411226	0.421121	0.450967	0.452652	0.46172	0.468716	0.424138	0.402447	0.405908	0.464416	0.493986	0.505726	0.520855	0.528311	0.536828	0.530539	0.542079	0.480611	0.488886	0.535416	0.48749	0.473765	0.530367	0.575662	0.572807	0.570485	0.573247	0.533099	0.522872	0.599042	0.62841	0.529534	0.685317	0.769456	0.777022	0.77341	0.737855	0.762508	0.716282	0.617541	0.614446	0.690487
0.367328	0.372318	0.36899	0.36409	0.309909	0.284469	0.298522	0.277806	0.277108	0.282453	0.310744	0.315538	0.334116	0.339588	0.284181	0.261411	0.259392	0.313923	0.340076	0.346902	0.371755	0.386794	0.3878	0.376391	0.381143	0.310411	0.318617	0.368081	0.312837	0.300008	0.366618	0.431718	0.428617	0.409371	0.397121	0.341131	0.334866	0.416963	0.489202	0.44963	0.547677	0.624619	0.653986	0.659749	0.641535	0.644018	0.582651	0.483249	0.471942	0.513165
0.39163	0.39754	0.393879	0.390264	0.329235	0.297613	0.310675	0.287214	0.289016	0.295683	0.325708	0.331658	0.351609	0.356061	0.291179	0.266177	0.262128	0.325968	0.358091	0.370544	0.39772	0.414507	0.415318	0.404893	0.411657	0.337621	0.347226	0.398178	0.33366	0.321277	0.392517	0.460491	0.456193	0.431626	0.414966	0.359561	0.355881	0.446579	0.519687	0.47132	0.590546	0.688109	0.717962	0.719595	0.695788	0.702181	0.652459	0.557081	0.548616	0.589901
0.410411	0.412441	0.405731	0.401653	0.343123	0.294456	0.301839	0.281309	0.28879	0.290651	0.308834	0.305238	0.320463	0.335565	0.297673	0.273761	0.269402	0.333107	0.371886	0.394829	0.418977	0.431368	0.445449	0.4505	0.470448	0.439039	0.440345	0.454006	0.397171	0.377652	0.410261	0.438212	0.441256	0.444445	0.443886	0.437479	0.453786	0.520671	0.566394	0.49561	0.617262	0.681265	0.668986	0.653331	0.616044	0.646959	0.695801	0.676037	0.674309	0.689522
0.346007	0.343639	0.331262	0.324927	0.282209	0.220796	0.220553	0.208067	0.221193	0.213702	0.206578	0.189337	0.198987	0.226932	0.234432	0.220649	0.227086	0.272794	0.307046	0.332361	0.350402	0.355764	0.384559	0.408555	0.44151	0.474933	0.459765	0.417719	0.390559	0.366711	0.336485	0.304077	0.31854	0.361108	0.385053	0.447784	0.493879	0.504854	0.50977	0.442006	0.515983	0.491369	0.423734	0.393347	0.347879	0.405433	0.582679	0.669009	0.673041	0.636616
0.366169	0.361517	0.345567	0.339374	0.304127	0.239364	0.236007	0.225728	0.242745	0.234787	0.220954	0.19913	0.203791	0.233416	0.260006	0.252609	0.263741	0.302533	0.334198	0.357086	0.372006	0.372786	0.404599	0.432434	0.470733	0.524759	0.504319	0.447231	0.435784	0.413573	0.358076	0.296601	0.312951	0.371713	0.407152	0.493444	0.544931	0.532054	0.501881	0.416181	0.490536	0.442184	0.350276	0.311643	0.254728	0.32459	0.540886	0.658393	0.666816	0.625492
0.502846	0.495336	0.477862	0.472872	0.444199	0.381239	0.378511	0.366402	0.385015	0.378826	0.369487	0.34612	0.344776	0.374477	0.410148	0.403465	0.408154	0.450061	0.483749	0.504566	0.515119	0.510207	0.539788	0.56326	0.605299	0.658461	0.640775	0.592146	0.588328	0.566855	0.504821	0.428666	0.440022	0.501571	0.542762	0.632949	0.672835	0.651426	0.566588	0.417543	0.536023	0.510525	0.404416	0.352437	0.271662	0.35281	0.562368	0.666845	0.678112	0.669762
0.64449	0.631105	0.613765	0.610845	0.591216	0.536332	0.534167	0.522783	0.542678	0.540245	0.534869	0.512384	0.506136	0.53351	0.564468	0.555153	0.555964	0.600123	0.633505	0.650942	0.648778	0.634733	0.660637	0.6775	0.719641	0.758756	0.746917	0.725761	0.735337	0.718147	0.659272	0.57784	0.583305	0.635513	0.670833	0.747702	0.76888	0.742026	0.609117	0.40777	0.557539	0.545664	0.441452	0.383764	0.287192	0.372322	0.535877	0.59801	0.608322	0.64797
0.700762	0.685315	0.668096	0.666296	0.652743	0.608677	0.609179	0.600769	0.619077	0.619702	0.617085	0.596216	0.586828	0.611395	0.632214	0.619787	0.620832	0.662793	0.692757	0.70609	0.694392	0.674876	0.696186	0.706924	0.745759	0.771262	0.76404	0.766497	0.786958	0.77464	0.722819	0.647133	0.649564	0.691107	0.718905	0.776086	0.780122	0.752798	0.604872	0.389697	0.543027	0.53209	0.438943	0.379779	0.279199	0.358781	0.477018	0.506214	0.517973	0.590176
0.779459	0.766902	0.752857	0.752026	0.730319	0.689673	0.697324	0.685657	0.701732	0.707202	0.714498	0.698668	0.695061	0.714464	0.712525	0.693298	0.683915	0.737905	0.769185	0.782335	0.776236	0.760977	0.773475	0.771162	0.805775	0.798453	0.798483	0.830317	0.837178	0.826691	0.802477	0.755901	0.756994	0.781295	0.796043	0.81776	0.800599	0.790151	0.651297	0.425118	0.600509	0.624544	0.551871	0.494321	0.387478	0.454243	0.519434	0.496771	0.503083	0.599996
0.810857	0.803417	0.794436	0.79327	0.76213	0.723077	0.73585	0.72151	0.735288	0.744603	0.760807	0.748237	0.750693	0.76685	0.744323	0.721762	0.702236	0.769054	0.800547	0.811993	0.815873	0.808397	0.814043	0.802263	0.829957	0.793569	0.801023	0.848636	0.831582	0.823098	0.830062	0.816025	0.817573	0.825744	0.827217	0.818113	0.791695	0.8014	0.680344	0.457289	0.652459	0.714213	0.660611	0.608076	0.499735	0.551775	0.5721	0.50854	0.510608	0.617668
0.806853	0.803295	0.799298	0.797585	0.760875	0.721877	0.737774	0.720704	0.733358	0.741274	0.757738	0.747724	0.754755	0.771652	0.743501	0.718844	0.693967	0.769302	0.798052	0.805394	0.820008	0.822053	0.824295	0.80903	0.832272	0.783638	0.793456	0.84097	0.808841	0.799281	0.819262	0.821264	0.825894	0.828772	0.82107	0.803749	0.780519	0.796897	0.688233	0.472751	0.667844	0.744795	0.69702	0.637965	0.524376	0.570238	0.584668	0.512554	0.510005	0.609406
0.798906	0.795262	0.794595	0.793391	0.754732	0.715118	0.731277	0.71355	0.725824	0.730884	0.746424	0.737569	0.746788	0.763833	0.736951	0.711654	0.681952	0.761066	0.79184	0.798172	0.816569	0.822881	0.825739	0.809502	0.833223	0.784475	0.792886	0.835793	0.800838	0.788059	0.806364	0.810366	0.814372	0.817688	0.809745	0.796242	0.773297	0.791453	0.687719	0.474433	0.66623	0.746078	0.694699	0.630129	0.515938	0.564548	0.589543	0.519142	0.512976	0.601568
0.798903	0.794196	0.792774	0.789399	0.749637	0.710682	0.728711	0.709181	0.721001	0.724667	0.739363	0.730308	0.741381	0.7584	0.731549	0.705479	0.675695	0.755535	0.787803	0.796678	0.815591	0.820994	0.823428	0.807607	0.833291	0.786206	0.792591	0.832057	0.798736	0.786256	0.800607	0.804834	0.808845	0.81108	0.80372	0.796042	0.775963	0.790736	0.685713	0.473882	0.670228	0.751091	0.693011	0.626862	0.511318	0.562937	0.594285	0.523244	0.514048	0.599125
0.83103	0.82576	0.821654	0.817151	0.777975	0.735983	0.755309	0.736646	0.748601	0.750966	0.760833	0.749498	0.761841	0.780364	0.756873	0.729323	0.701277	0.782993	0.816611	0.825449	0.842155	0.846985	0.85092	0.835519	0.862363	0.818364	0.823263	0.863996	0.836414	0.824761	0.830465	0.822682	0.828538	0.838609	0.834036	0.834684	0.815003	0.817817	0.696006	0.475116	0.678678	0.753824	0.686217	0.618078	0.49602	0.548891	0.590483	0.528541	0.521478	0.60693
0.850574	0.846952	0.846318	0.840644	0.799688	0.757668	0.779137	0.761005	0.771777	0.774208	0.784997	0.77576	0.7936	0.809141	0.774155	0.740769	0.709574	0.797834	0.83233	0.837582	0.854932	0.863353	0.863856	0.841383	0.866892	0.808263	0.818748	0.877464	0.846827	0.83418	0.848593	0.848211	0.855087	0.861054	0.848399	0.832701	0.803766	0.81323	0.694911	0.472787	0.677787	0.762517	0.705959	0.640944	0.518982	0.562446	0.584914	0.507033	0.496654	0.583978
0.850379	0.84848	0.847744	0.843695	0.802598	0.765606	0.787733	0.76771	0.776496	0.783245	0.797633	0.79165	0.811108	0.821708	0.772792	0.736966	0.704561	0.795441	0.829374	0.83302	0.849731	0.860139	0.855653	0.825048	0.848491	0.777244	0.791164	0.864721	0.831955	0.819633	0.846879	0.859951	0.864696	0.85936	0.838784	0.805334	0.769479	0.788413	0.685112	0.471311	0.673217	0.764167	0.719455	0.659702	0.543205	0.579129	0.572278	0.47251	0.460849	0.556438
0.848909	0.847958	0.847393	0.845232	0.804864	0.774489	0.795964	0.776232	0.782823	0.793275	0.811279	0.807456	0.825293	0.831983	0.774033	0.73641	0.703951	0.79524	0.829571	0.833502	0.848903	0.856961	0.850046	0.816664	0.838027	0.758552	0.774156	0.857016	0.82636	0.815159	0.851508	0.873819	0.875573	0.860955	0.834505	0.792152	0.749719	0.774992	0.680106	0.46734	0.664412	0.757698	0.72013	0.661467	0.5522	0.587877	0.560632	0.447684	0.439352	0.543523
0.849494	0.847895	0.846729	0.845667	0.805216	0.773452	0.795654	0.778357	0.785119	0.794039	0.810836	0.807492	0.825066	0.831712	0.774093	0.739018	0.705433	0.796089	0.829957	0.834491	0.847647	0.855465	0.849456	0.815771	0.837135	0.758669	0.775113	0.857376	0.826892	0.817053	0.853996	0.876503	0.878781	0.862036	0.832639	0.791234	0.745319	0.768237	0.677683	0.467649	0.661518	0.753941	0.717748	0.657873	0.547005	0.582377	0.556562	0.446779	0.440021	0.543151
0.844357	0.841703	0.841251	0.838509	0.797244	0.760106	0.782976	0.765675	0.77306	0.779463	0.79503	0.789482	0.804853	0.81415	0.765669	0.733701	0.701619	0.790378	0.823463	0.828454	0.843224	0.852167	0.849482	0.819168	0.842628	0.77443	0.786679	0.855917	0.825393	0.814754	0.843685	0.85786	0.863159	0.85386	0.828979	0.798796	0.758471	0.777214	0.687725	0.478853	0.669511	0.752036	0.705408	0.639746	0.525855	0.566797	0.562612	0.471283	0.464511	0.558131
0.820685	0.818209	0.820738	0.81804	0.775962	0.740412	0.764422	0.745117	0.748826	0.754258	0.771705	0.770075	0.78532	0.794777	0.748667	0.716412	0.679717	0.76831	0.80017	0.804467	0.823945	0.834858	0.830377	0.802919	0.825358	0.757626	0.770137	0.833138	0.796621	0.784411	0.815982	0.835204	0.842774	0.832842	0.807395	0.777021	0.743599	0.765202	0.678665	0.477222	0.662629	0.745466	0.702253	0.636886	0.524987	0.560689	0.556832	0.467237	0.458917	0.54674
0.784415	0.77975	0.783771	0.781242	0.7411	0.70707	0.730442	0.711307	0.715421	0.720341	0.736634	0.73428	0.750214	0.761675	0.720107	0.687447	0.649088	0.736413	0.769531	0.774168	0.794772	0.804518	0.800836	0.779328	0.802105	0.738758	0.751252	0.802849	0.762793	0.750286	0.779291	0.798221	0.8059	0.801212	0.779498	0.751024	0.722661	0.744086	0.660512	0.467086	0.644878	0.722566	0.67989	0.615923	0.505916	0.541449	0.5449	0.462145	0.45415	0.532902
0.761876	0.757643	0.761467	0.758079	0.717452	0.68233	0.705756	0.687834	0.69393	0.69387	0.706236	0.702064	0.721579	0.737138	0.699706	0.667422	0.625787	0.710894	0.744783	0.752037	0.776779	0.790723	0.787881	0.769447	0.79244	0.735085	0.745994	0.786153	0.74332	0.730825	0.753479	0.768975	0.776505	0.776737	0.757086	0.735942	0.712584	0.732138	0.648458	0.459783	0.634214	0.711134	0.666312	0.600553	0.487389	0.521094	0.538343	0.466512	0.456011	0.524311
0.793309	0.791105	0.794313	0.792574	0.75029	0.709846	0.733987	0.715885	0.725405	0.723785	0.732531	0.723416	0.742112	0.759731	0.727933	0.696563	0.654217	0.739671	0.773533	0.781764	0.806427	0.819552	0.818719	0.798533	0.824258	0.771005	0.780491	0.819815	0.780707	0.767009	0.780524	0.787111	0.797704	0.801806	0.78197	0.769667	0.746253	0.754983	0.657815	0.459811	0.637906	0.710832	0.65664	0.589566	0.472247	0.510184	0.539235	0.472447	0.461874	0.530723
0.823952	0.82327	0.82291	0.821218	0.778003	0.735484	0.759305	0.741122	0.751256	0.751586	0.759059	0.750326	0.768107	0.781415	0.745624	0.713808	0.677057	0.763099	0.797062	0.805133	0.824979	0.836396	0.835777	0.811307	0.84062	0.79106	0.798338	0.843725	0.812845	0.799632	0.811504	0.813023	0.822574	0.824402	0.803869	0.794678	0.766963	0.768839	0.666322	0.46319	0.639075	0.702273	0.644461	0.579077	0.464346	0.507025	0.537844	0.471189	0.462714	0.539096
0.828149	0.82699	0.823993	0.821534	0.779766	0.737609	0.761848	0.742824	0.751148	0.755649	0.767689	0.759997	0.775374	0.785132	0.743028	0.711786	0.67797	0.764726	0.798535	0.804657	0.824153	0.833666	0.831908	0.806171	0.836454	0.781116	0.789739	0.844611	0.817041	0.803412	0.822883	0.831002	0.838595	0.832718	0.811095	0.793507	0.7602	0.769987	0.671582	0.466903	0.646993	0.714731	0.660146	0.596291	0.487819	0.528999	0.545365	0.468206	0.459884	0.544876
0.813706	0.813571	0.811945	0.810242	0.769769	0.729038	0.751709	0.731667	0.737235	0.740495	0.753717	0.747586	0.762333	0.77349	0.730529	0.6984	0.66523	0.752006	0.785308	0.791383	0.81302	0.82339	0.820921	0.795396	0.82252	0.762183	0.772892	0.831373	0.802057	0.787833	0.808325	0.818125	0.82748	0.82073	0.799103	0.779529	0.747683	0.761805	0.670348	0.470573	0.647643	0.716391	0.664151	0.601728	0.495115	0.53015	0.542174	0.467432	0.459093	0.538856
0.779137	0.780405	0.779528	0.778234	0.738492	0.697252	0.715971	0.692372	0.698059	0.702594	0.713116	0.703635	0.718194	0.730865	0.689943	0.659071	0.628038	0.714118	0.748983	0.758583	0.781671	0.793845	0.794967	0.769628	0.794051	0.737846	0.749682	0.801471	0.770124	0.754751	0.771795	0.78112	0.794626	0.793496	0.774235	0.757995	0.729567	0.742857	0.663997	0.474267	0.644272	0.709959	0.656399	0.593973	0.488071	0.523089	0.548902	0.49163	0.486177	0.547839
0.759931	0.760417	0.760561	0.759539	0.718059	0.679582	0.696072	0.67192	0.676478	0.681874	0.694285	0.689085	0.706201	0.716907	0.66951	0.635794	0.605778	0.693883	0.729443	0.739145	0.762153	0.773677	0.774414	0.749241	0.773601	0.714266	0.727708	0.784947	0.748072	0.732566	0.756531	0.775721	0.789892	0.785517	0.762713	0.73598	0.706041	0.732025	0.668242	0.485072	0.647937	0.713365	0.667522	0.612104	0.517439	0.551057	0.56354	0.498201	0.491037	0.556311
0.761622	0.761178	0.760461	0.759361	0.714283	0.669883	0.688371	0.663297	0.6685	0.670814	0.683524	0.678646	0.699935	0.714106	0.668854	0.632519	0.599292	0.689972	0.729576	0.740341	0.766118	0.777999	0.782569	0.761293	0.786578	0.726025	0.734724	0.789484	0.752103	0.734112	0.755048	0.770486	0.786523	0.78631	0.765183	0.741872	0.714613	0.73745	0.676382	0.497064	0.654187	0.709856	0.659928	0.6041	0.509151	0.54734	0.575142	0.516178	0.502351	0.561008
0.761723	0.761597	0.757835	0.754686	0.707717	0.657477	0.675955	0.653243	0.661841	0.660935	0.66707	0.658282	0.679846	0.697687	0.65935	0.625473	0.596192	0.685483	0.724752	0.735471	0.76438	0.780406	0.787811	0.769847	0.795642	0.743886	0.74728	0.789333	0.753735	0.736322	0.746946	0.751285	0.770362	0.778705	0.759305	0.74954	0.72791	0.737202	0.667542	0.493763	0.646891	0.691584	0.633094	0.575256	0.474363	0.513187	0.563096	0.520352	0.50613	0.553279
0.764448	0.762959	0.754602	0.75106	0.706398	0.646157	0.662986	0.640655	0.653491	0.652939	0.65169	0.63319	0.651978	0.672623	0.649174	0.618076	0.596527	0.680151	0.722828	0.73596	0.761063	0.770816	0.782308	0.764593	0.796695	0.771225	0.770411	0.795634	0.773796	0.755394	0.740486	0.717399	0.740137	0.764825	0.753789	0.773182	0.76018	0.743194	0.652227	0.472662	0.61728	0.638588	0.560852	0.498212	0.392659	0.441788	0.531908	0.522535	0.511821	0.547339
0.760414	0.756746	0.74621	0.745908	0.7051	0.641232	0.654111	0.633825	0.64918	0.65092	0.644875	0.622306	0.637011	0.657027	0.642828	0.615363	0.59798	0.675251	0.716585	0.730336	0.750444	0.754492	0.768621	0.753861	0.789758	0.777775	0.771957	0.792344	0.784844	0.766763	0.736649	0.697948	0.721684	0.753455	0.746699	0.777513	0.770538	0.742636	0.636346	0.451311	0.590419	0.594983	0.504299	0.442358	0.34075	0.397606	0.506315	0.512602	0.500584	0.533838
0.77449	0.770753	0.760647	0.761233	0.719512	0.65685	0.673074	0.654643	0.668545	0.670436	0.666993	0.646717	0.664515	0.681944	0.661685	0.631436	0.611523	0.689038	0.72875	0.741695	0.759318	0.76017	0.771592	0.753905	0.790556	0.768765	0.763837	0.795684	0.792976	0.775425	0.750016	0.717037	0.739931	0.763153	0.75073	0.772771	0.760651	0.734918	0.628168	0.442714	0.582336	0.583581	0.497679	0.439649	0.33892	0.393363	0.487167	0.483216	0.475743	0.518037
0.783463	0.781729	0.771726	0.772722	0.73093	0.671075	0.689893	0.669666	0.680512	0.685537	0.68313	0.666946	0.685962	0.696706	0.661748	0.633128	0.619021	0.697575	0.733668	0.745689	0.758502	0.761231	0.769428	0.746625	0.78166	0.749989	0.747616	0.79297	0.789956	0.772617	0.755445	0.732638	0.752558	0.765733	0.752017	0.765768	0.745548	0.721436	0.612828	0.428484	0.571318	0.578685	0.500412	0.446321	0.347464	0.397024	0.469762	0.44767	0.436597	0.486316
0.792965	0.789906	0.778519	0.775971	0.735828	0.680614	0.699434	0.679508	0.690653	0.694339	0.693245	0.679102	0.699154	0.709293	0.665897	0.635654	0.625111	0.703578	0.737313	0.748109	0.758684	0.760138	0.765565	0.739931	0.773195	0.732964	0.735157	0.792217	0.790021	0.772444	0.762964	0.743196	0.760931	0.770578	0.756119	0.75803	0.729316	0.707383	0.602228	0.420714	0.563587	0.57429	0.503313	0.449858	0.35395	0.398697	0.455514	0.423886	0.414012	0.468978
0.784259	0.783611	0.773328	0.771728	0.728869	0.674123	0.691572	0.670773	0.681828	0.686957	0.685073	0.673115	0.694338	0.705382	0.661892	0.63102	0.617364	0.697491	0.728505	0.738671	0.753389	0.760297	0.765867	0.741278	0.770868	0.726768	0.728003	0.787984	0.782429	0.766168	0.760203	0.743728	0.759134	0.767046	0.748678	0.746327	0.717233	0.699966	0.597916	0.418465	0.559342	0.576633	0.509134	0.460508	0.365874	0.407885	0.461201	0.422858	0.410598	0.463213
0.793725	0.794122	0.786	0.783982	0.741177	0.685346	0.705687	0.684165	0.694661	0.699462	0.698	0.684817	0.708676	0.719242	0.673643	0.640902	0.623242	0.703251	0.736023	0.743593	0.760568	0.769788	0.772246	0.74226	0.773273	0.725566	0.726762	0.788026	0.781714	0.766047	0.76134	0.745658	0.76304	0.768679	0.747871	0.74099	0.70394	0.68553	0.591908	0.417786	0.55758	0.575988	0.507027	0.459616	0.36726	0.406757	0.454797	0.40982	0.393453	0.444748
0.775245	0.775674	0.765802	0.763802	0.723116	0.668181	0.688107	0.668302	0.677145	0.684376	0.677141	0.658438	0.679371	0.694056	0.658352	0.62564	0.608195	0.685754	0.716115	0.724421	0.743331	0.749942	0.750167	0.727597	0.760903	0.720256	0.719174	0.773135	0.769541	0.752681	0.740517	0.721449	0.740983	0.750235	0.729371	0.735571	0.705266	0.678747	0.581554	0.409699	0.540964	0.546344	0.473226	0.425605	0.329219	0.369129	0.434004	0.405084	0.39089	0.436113
0.755967	0.756696	0.748069	0.744691	0.704973	0.645005	0.66514	0.645965	0.65649	0.658713	0.653709	0.636134	0.657428	0.670358	0.632424	0.60042	0.587614	0.665495	0.700207	0.708092	0.724491	0.728257	0.73515	0.712555	0.743992	0.706286	0.70237	0.7522	0.754942	0.73685	0.718543	0.695588	0.716687	0.728484	0.710383	0.721824	0.694363	0.65861	0.551724	0.384834	0.51753	0.52456	0.447771	0.397036	0.305469	0.351308	0.423897	0.40205	0.390106	0.429177
0.75282	0.755198	0.746469	0.743753	0.702389	0.644964	0.665012	0.646221	0.655582	0.656463	0.650897	0.633888	0.656881	0.670522	0.632645	0.60305	0.587423	0.662883	0.696201	0.706387	0.724976	0.732628	0.736835	0.709073	0.741429	0.704731	0.701005	0.752325	0.7487	0.733632	0.718744	0.700089	0.719653	0.729846	0.706728	0.7165	0.691315	0.659552	0.559514	0.396787	0.527595	0.531002	0.454198	0.406328	0.317068	0.360954	0.429566	0.404885	0.390231	0.429628
[truncated: 44 more columns]

## Sheet: 50mT
1	0.975214	0.958864	0.957513	0.943475	0.90029	0.922978	0.911607	0.90899	0.879802	0.900184	0.900607	0.889384	0.875794	0.85495	0.813834	0.681299	0.834439	0.928329	0.922701	0.920476	0.90403	0.919289	0.897789	0.905565	0.913533	0.900896	0.875061	0.872072	0.850477	0.838886	0.815825	0.822557	0.825972	0.826527	0.830187	0.824987	0.807002	0.72762	0.53224	0.517341	0.633921	0.550546	0.615675	0.554858	0.556847	0.550076	0.473341	0.38715	0.295026
0.975214	1	0.983026	0.956207	0.935088	0.895841	0.916614	0.902461	0.899286	0.869602	0.895371	0.902024	0.892966	0.877618	0.851402	0.810527	0.685129	0.834273	0.921127	0.914383	0.911592	0.897285	0.91402	0.898391	0.90533	0.908653	0.898189	0.877549	0.872093	0.847491	0.83241	0.809655	0.815276	0.808923	0.809589	0.820473	0.816834	0.80203	0.728209	0.532725	0.508569	0.620919	0.542947	0.609043	0.554509	0.565285	0.568729	0.494789	0.400589	0.308491
0.958864	0.983026	1	0.974705	0.942752	0.902956	0.923372	0.908688	0.905602	0.875087	0.902372	0.90825	0.894642	0.877997	0.853206	0.814615	0.689122	0.836024	0.92086	0.914485	0.912204	0.896718	0.912607	0.897955	0.906086	0.909806	0.898407	0.876597	0.870762	0.845907	0.830657	0.807073	0.813009	0.805746	0.806299	0.818228	0.818525	0.805148	0.730993	0.534782	0.50459	0.609747	0.53149	0.600393	0.546317	0.558203	0.565438	0.492166	0.395641	0.301346
0.957513	0.956207	0.974705	1	0.970979	0.917366	0.930269	0.911942	0.909868	0.881876	0.908543	0.913271	0.894951	0.877202	0.851036	0.808976	0.677073	0.829133	0.924675	0.92075	0.920684	0.901193	0.916217	0.90024	0.911011	0.915643	0.902775	0.879824	0.872215	0.846197	0.832352	0.808095	0.814856	0.809556	0.80718	0.820934	0.824614	0.807793	0.725355	0.524563	0.497417	0.609621	0.533905	0.601819	0.543393	0.552324	0.557528	0.480346	0.383232	0.291405
0.943475	0.935088	0.942752	0.970979	1	0.965795	0.950326	0.917916	0.912252	0.8879	0.914384	0.917168	0.895329	0.881821	0.864047	0.825109	0.693467	0.836232	0.91986	0.913655	0.913807	0.894048	0.908454	0.896401	0.905078	0.909402	0.897186	0.873753	0.867399	0.842914	0.828074	0.8027	0.80799	0.802543	0.801533	0.817478	0.81816	0.796506	0.713737	0.513963	0.481048	0.588784	0.51533	0.582079	0.521581	0.529332	0.534916	0.453435	0.351531	0.260155
0.90029	0.895841	0.902956	0.917366	0.965795	1	0.97318	0.921681	0.908882	0.885323	0.907211	0.906611	0.880171	0.869475	0.863285	0.841514	0.725328	0.845965	0.897449	0.883298	0.879657	0.859748	0.872329	0.869541	0.875498	0.880648	0.868943	0.840986	0.833889	0.816983	0.803818	0.774676	0.77612	0.770815	0.774103	0.790631	0.786387	0.765476	0.692695	0.500968	0.4526	0.542145	0.473371	0.544594	0.493405	0.500986	0.50789	0.425997	0.316741	0.223069
0.922978	0.916614	0.923372	0.930269	0.950326	0.97318	1	0.96765	0.943336	0.904439	0.921041	0.919209	0.894529	0.881002	0.871333	0.849717	0.733384	0.862639	0.920311	0.904985	0.897694	0.878542	0.891683	0.882941	0.888023	0.897397	0.885168	0.854043	0.849342	0.830359	0.814895	0.783209	0.786543	0.785691	0.789122	0.80155	0.798962	0.778634	0.70325	0.51006	0.465193	0.554038	0.480554	0.551445	0.497629	0.503753	0.509069	0.426904	0.319304	0.223275
0.911607	0.902461	0.908688	0.911942	0.917916	0.921681	0.96765	1	0.979571	0.919181	0.915143	0.897614	0.866903	0.852693	0.85426	0.842093	0.727398	0.855151	0.910048	0.892453	0.880673	0.860765	0.869028	0.853326	0.856577	0.871393	0.856202	0.816975	0.818796	0.805055	0.79493	0.764047	0.76754	0.778132	0.780837	0.785906	0.779806	0.755722	0.680603	0.498648	0.46239	0.543865	0.459064	0.523683	0.469554	0.467645	0.457484	0.371173	0.269984	0.172481
0.90899	0.899286	0.905602	0.909868	0.912252	0.908882	0.943336	0.979571	1	0.960258	0.93747	0.897963	0.863534	0.850134	0.853139	0.840717	0.726504	0.852507	0.90318	0.885959	0.874762	0.853808	0.861705	0.845838	0.851631	0.865503	0.850666	0.809361	0.809454	0.799204	0.791101	0.75974	0.76235	0.77272	0.774182	0.779694	0.774482	0.75388	0.678329	0.492393	0.452445	0.534964	0.44937	0.512174	0.45639	0.456984	0.451289	0.365658	0.262716	0.162658
0.879802	0.869602	0.875087	0.881876	0.8879	0.885323	0.904439	0.919181	0.960258	1	0.969721	0.895872	0.852167	0.83852	0.83887	0.826027	0.721143	0.834971	0.873379	0.854789	0.843268	0.820554	0.833113	0.82629	0.833868	0.843355	0.82799	0.789075	0.784866	0.7729	0.764432	0.736081	0.739944	0.747263	0.747515	0.753671	0.751165	0.73668	0.667625	0.482129	0.42827	0.511056	0.437252	0.502085	0.450337	0.454367	0.455234	0.375315	0.272707	0.175357
0.900184	0.895371	0.902372	0.908543	0.914384	0.907211	0.921041	0.915143	0.93747	0.969721	1	0.957209	0.90255	0.876272	0.861292	0.835231	0.715327	0.836628	0.892669	0.880076	0.871337	0.847833	0.864876	0.863949	0.874747	0.879271	0.868639	0.839315	0.830244	0.807477	0.793388	0.766989	0.768747	0.76394	0.767114	0.781532	0.782705	0.768343	0.694291	0.493397	0.434282	0.52561	0.456278	0.525955	0.47053	0.485663	0.507413	0.43173	0.320243	0.219173
0.900607	0.902024	0.90825	0.913271	0.917168	0.906611	0.919209	0.897614	0.897963	0.895872	0.957209	1	0.963703	0.914665	0.875975	0.836653	0.702596	0.825442	0.895318	0.888766	0.884919	0.864083	0.88154	0.881081	0.891224	0.895302	0.890709	0.869698	0.858826	0.830267	0.812918	0.78688	0.78723	0.770789	0.774619	0.796647	0.800852	0.785867	0.7053	0.495964	0.43963	0.533996	0.464225	0.537504	0.484872	0.511661	0.547556	0.471693	0.355882	0.254702
0.889384	0.892966	0.894642	0.894951	0.895329	0.880171	0.894529	0.866903	0.863534	0.852167	0.90255	0.963703	1	0.960578	0.889752	0.82988	0.689256	0.810632	0.883684	0.881082	0.88125	0.867874	0.885132	0.882204	0.890377	0.892224	0.888313	0.874253	0.867843	0.840977	0.826562	0.804195	0.802718	0.779457	0.782031	0.804375	0.807047	0.794874	0.719791	0.510636	0.455976	0.556771	0.49104	0.56465	0.515647	0.547935	0.586937	0.512382	0.396938	0.297102
0.875794	0.877618	0.877997	0.877202	0.881821	0.869475	0.881002	0.852693	0.850134	0.83852	0.876272	0.914665	0.960578	1	0.95078	0.860574	0.70572	0.815974	0.877819	0.87695	0.879675	0.868225	0.880689	0.870662	0.874195	0.879558	0.877482	0.863299	0.861659	0.842969	0.837593	0.818042	0.816585	0.793765	0.787028	0.803311	0.807011	0.798478	0.73434	0.531934	0.473023	0.573446	0.513945	0.588856	0.544341	0.572457	0.601923	0.5292	0.416399	0.314324
0.85495	0.851402	0.853206	0.851036	0.864047	0.863285	0.871333	0.85426	0.853139	0.83887	0.861292	0.875975	0.889752	0.95078	1	0.938378	0.768592	0.846938	0.872974	0.864425	0.862626	0.851521	0.853716	0.836544	0.833692	0.847502	0.84364	0.820703	0.830754	0.826791	0.828681	0.809652	0.811678	0.805127	0.799795	0.805257	0.80192	0.787766	0.732443	0.554305	0.500056	0.578626	0.508474	0.58377	0.544904	0.554954	0.557084	0.483217	0.378395	0.268577
0.813834	0.810527	0.814615	0.808976	0.825109	0.841514	0.849717	0.842093	0.840717	0.826027	0.835231	0.836653	0.82988	0.860574	0.938378	1	0.908221	0.918768	0.853961	0.824082	0.814874	0.799255	0.798128	0.787098	0.783697	0.802826	0.797091	0.764764	0.775469	0.778828	0.78267	0.762159	0.766106	0.770195	0.770471	0.772064	0.761005	0.742106	0.696928	0.543261	0.485199	0.543416	0.473429	0.545963	0.512731	0.514552	0.501895	0.427424	0.327212	0.216774
0.681299	0.685129	0.689122	0.677073	0.693467	0.725328	0.733384	0.727398	0.726504	0.721143	0.715327	0.702596	0.689256	0.70572	0.768592	0.908221	1	0.94016	0.746283	0.689219	0.676207	0.661166	0.656215	0.648813	0.642601	0.662274	0.655278	0.621019	0.631459	0.640927	0.65013	0.630443	0.62743	0.637303	0.64367	0.643445	0.629362	0.612649	0.58765	0.479223	0.427479	0.465836	0.416888	0.481427	0.457245	0.449893	0.419221	0.349808	0.2665	0.172449
0.834439	0.834273	0.836024	0.829133	0.836232	0.845965	0.862639	0.855151	0.852507	0.834971	0.836628	0.825442	0.810632	0.815974	0.846938	0.918768	0.94016	1	0.903579	0.842217	0.82321	0.802775	0.804433	0.790843	0.790558	0.808062	0.797546	0.761544	0.767447	0.765239	0.76671	0.741317	0.740036	0.74709	0.751376	0.755997	0.747374	0.725351	0.669685	0.513421	0.471716	0.544576	0.481277	0.55025	0.504747	0.503451	0.484548	0.399174	0.298728	0.198632
0.928329	0.921127	0.92086	0.924675	0.91986	0.897449	0.920311	0.910048	0.90318	0.873379	0.892669	0.895318	0.883684	0.877819	0.872974	0.853961	0.746283	0.903579	1	0.970409	0.930158	0.897212	0.903762	0.880824	0.885908	0.900621	0.89229	0.864604	0.865116	0.848912	0.840573	0.810632	0.81354	0.814612	0.812937	0.821947	0.821041	0.798369	0.715521	0.515205	0.487511	0.59371	0.512739	0.579841	0.519366	0.525789	0.527426	0.443516	0.338741	0.238279
0.922701	0.914383	0.914485	0.92075	0.913655	0.883298	0.904985	0.892453	0.885959	0.854789	0.880076	0.888766	0.881082	0.87695	0.864425	0.824082	0.689219	0.842217	0.970409	1	0.966575	0.918591	0.916124	0.887744	0.889675	0.901483	0.897153	0.877834	0.879587	0.860519	0.852199	0.823936	0.826362	0.824089	0.82184	0.830666	0.828752	0.810065	0.728004	0.528115	0.504418	0.612431	0.526557	0.593955	0.536873	0.547266	0.555532	0.475818	0.372649	0.274237
0.920476	0.911592	0.912204	0.920684	0.913807	0.879657	0.897694	0.880673	0.874762	0.843268	0.871337	0.884919	0.88125	0.879675	0.862626	0.814874	0.676207	0.82321	0.930158	0.966575	1	0.96888	0.941138	0.898703	0.897356	0.902971	0.897354	0.882929	0.885968	0.866224	0.858399	0.834962	0.840311	0.833969	0.83138	0.840625	0.837127	0.821114	0.742707	0.545423	0.524557	0.63405	0.550435	0.615443	0.555364	0.56837	0.57985	0.501714	0.397989	0.301027
0.90403	0.897285	0.896718	0.901193	0.894048	0.859748	0.878542	0.860765	0.853808	0.820554	0.847833	0.864083	0.867874	0.868225	0.851521	0.799255	0.661166	0.802775	0.897212	0.918591	0.96888	1	0.96706	0.903446	0.891635	0.890394	0.884497	0.87395	0.880493	0.86506	0.856405	0.835243	0.841655	0.831161	0.832451	0.8441	0.838979	0.824168	0.753319	0.562948	0.541266	0.646124	0.564364	0.630136	0.569372	0.582118	0.592765	0.518677	0.416008	0.318284
0.919289	0.91402	0.912607	0.916217	0.908454	0.872329	0.891683	0.869028	0.861705	0.833113	0.864876	0.88154	0.885132	0.880689	0.853716	0.798128	0.656215	0.804433	0.903762	0.916124	0.941138	0.96706	1	0.964223	0.937174	0.921078	0.911185	0.9048	0.905701	0.882017	0.869098	0.849471	0.856063	0.840048	0.840299	0.857773	0.855094	0.839512	0.765697	0.565646	0.534836	0.644411	0.569504	0.639214	0.577843	0.601549	0.620252	0.542112	0.435695	0.339623
0.897789	0.898391	0.897955	0.90024	0.896401	0.869541	0.882941	0.853326	0.845838	0.82629	0.863949	0.881081	0.882204	0.870662	0.836544	0.787098	0.648813	0.790843	0.880824	0.887744	0.898703	0.903446	0.964223	1	0.974071	0.93298	0.914602	0.905431	0.892857	0.861482	0.845399	0.828234	0.83119	0.802897	0.808289	0.836689	0.835281	0.821888	0.752672	0.550701	0.499748	0.600286	0.535361	0.61172	0.556415	0.594957	0.631557	0.549912	0.431428	0.339037
0.905565	0.90533	0.906086	0.911011	0.905078	0.875498	0.888023	0.856577	0.851631	0.833868	0.874747	0.891224	0.890377	0.874195	0.833692	0.783697	0.642601	0.790558	0.885908	0.889675	0.897356	0.891635	0.937174	0.974071	1	0.970729	0.939116	0.918497	0.895586	0.858384	0.839652	0.822445	0.825496	0.794551	0.802437	0.835013	0.836144	0.823539	0.750956	0.539826	0.486586	0.59097	0.522549	0.601281	0.548402	0.591318	0.636564	0.554456	0.431253	0.342384
0.913533	0.908653	0.909806	0.915643	0.909402	0.880648	0.897397	0.871393	0.865503	0.843355	0.879271	0.895302	0.892224	0.879558	0.847502	0.802826	0.662274	0.808062	0.900621	0.901483	0.902971	0.890394	0.921078	0.93298	0.970729	1	0.972843	0.925235	0.896253	0.860992	0.847723	0.828063	0.830818	0.811618	0.817391	0.840821	0.843639	0.828151	0.749109	0.540556	0.497266	0.602931	0.527124	0.601475	0.547375	0.583585	0.618145	0.532432	0.413522	0.320134
0.900896	0.898189	0.898407	0.902775	0.897186	0.868943	0.885168	0.856202	0.850666	0.82799	0.868639	0.890709	0.888313	0.877482	0.84364	0.797091	0.655278	0.797546	0.89229	0.897153	0.897354	0.884497	0.911185	0.914602	0.939116	0.972843	1	0.965728	0.917017	0.869504	0.853556	0.833304	0.836655	0.813353	0.814756	0.839733	0.844942	0.82937	0.750102	0.536073	0.491045	0.604461	0.535034	0.607449	0.551398	0.592037	0.632111	0.546111	0.421868	0.328462
0.875061	0.877549	0.876597	0.879824	0.873753	0.840986	0.854043	0.816975	0.809361	0.789075	0.839315	0.869698	0.874253	0.863299	0.820703	0.764764	0.621019	0.761544	0.864604	0.877834	0.882929	0.87395	0.9048	0.905431	0.918497	0.925235	0.965728	1	0.95958	0.890453	0.85805	0.835639	0.83861	0.804751	0.804503	0.836021	0.841629	0.830896	0.757072	0.53829	0.48944	0.613931	0.556528	0.629379	0.574126	0.623506	0.675494	0.596514	0.472182	0.3864
0.872072	0.872093	0.870762	0.872215	0.867399	0.833889	0.849342	0.818796	0.809454	0.784866	0.830244	0.858826	0.867843	0.861659	0.830754	0.775469	0.631459	0.767447	0.865116	0.879587	0.885968	0.880493	0.905701	0.892857	0.895586	0.896253	0.917017	0.95958	1	0.958792	0.900619	0.860704	0.859159	0.832863	0.83104	0.856895	0.859003	0.845381	0.775538	0.571525	0.5305	0.651567	0.587901	0.65904	0.6046	0.642458	0.677548	0.602598	0.495111	0.4041
0.850477	0.847491	0.845907	0.846197	0.842914	0.816983	0.830359	0.805055	0.799204	0.7729	0.807477	0.830267	0.840977	0.842969	0.826791	0.778828	0.640927	0.765239	0.848912	0.860519	0.866224	0.86506	0.882017	0.861482	0.858384	0.860992	0.869504	0.890453	0.958792	1	0.956198	0.886831	0.869267	0.848778	0.844965	0.860271	0.85667	0.841178	0.780454	0.592288	0.556103	0.668558	0.597778	0.663745	0.613466	0.63805	0.653857	0.578651	0.482948	0.386748
0.838886	0.83241	0.830657	0.832352	0.828074	0.803818	0.814895	0.79493	0.791101	0.764432	0.793388	0.812918	0.826562	0.837593	0.828681	0.78267	0.65013	0.76671	0.840573	0.852199	0.858399	0.856405	0.869098	0.845399	0.839652	0.847723	0.853556	0.85805	0.900619	0.956198	1	0.953752	0.904554	0.868766	0.86428	0.869135	0.862004	0.847786	0.796621	0.618276	0.590251	0.698253	0.626613	0.686617	0.633325	0.65098	0.659571	0.582833	0.488626	0.390266
0.815825	0.809655	0.807073	0.808095	0.8027	0.774676	0.783209	0.764047	0.75974	0.736081	0.766989	0.78688	0.804195	0.818042	0.809652	0.762159	0.630443	0.741317	0.810632	0.823936	0.834962	0.835243	0.849471	0.828234	0.822445	0.828063	0.833304	0.835639	0.860704	0.886831	0.953752	1	0.959935	0.885112	0.864459	0.863138	0.854538	0.844707	0.803659	0.632199	0.606132	0.712185	0.645291	0.703654	0.645533	0.6625	0.672329	0.602197	0.514636	0.420018
0.822557	0.815276	0.813009	0.814856	0.80799	0.77612	0.786543	0.76754	0.76235	0.739944	0.768747	0.78723	0.802718	0.816585	0.811678	0.766106	0.62743	0.740036	0.81354	0.826362	0.840311	0.841655	0.856063	0.83119	0.825496	0.830818	0.836655	0.83861	0.859159	0.869267	0.904554	0.959935	1	0.950408	0.890649	0.87365	0.862588	0.850816	0.806386	0.630557	0.603331	0.714663	0.647427	0.707911	0.650782	0.665278	0.667008	0.596544	0.507323	0.410346
0.825972	0.808923	0.805746	0.809556	0.802543	0.770815	0.785691	0.778132	0.77272	0.747263	0.76394	0.770789	0.779457	0.793765	0.805127	0.770195	0.637303	0.74709	0.814612	0.824089	0.833969	0.831161	0.840048	0.802897	0.794551	0.811618	0.813353	0.804751	0.832863	0.848778	0.868766	0.885112	0.950408	1	0.948241	0.895336	0.865866	0.840736	0.788274	0.623994	0.611454	0.718233	0.637819	0.697411	0.644073	0.640087	0.613794	0.531356	0.448472	0.347679
0.826527	0.809589	0.806299	0.80718	0.801533	0.774103	0.789122	0.780837	0.774182	0.747515	0.767114	0.774619	0.782031	0.787028	0.799795	0.770471	0.64367	0.751376	0.812937	0.82184	0.83138	0.832451	0.840299	0.808289	0.802437	0.817391	0.814756	0.804503	0.83104	0.844965	0.86428	0.864459	0.890649	0.948241	1	0.9603	0.886824	0.846278	0.787767	0.624647	0.615979	0.718188	0.637273	0.698048	0.640967	0.638651	0.616933	0.530247	0.441798	0.341825
0.830187	0.820473	0.818228	0.820934	0.817478	0.790631	0.80155	0.785906	0.779694	0.753671	0.781532	0.796647	0.804375	0.803311	0.805257	0.772064	0.643445	0.755997	0.821947	0.830666	0.840625	0.8441	0.857773	0.836689	0.835013	0.840821	0.839733	0.836021	0.856895	0.860271	0.869135	0.863138	0.87365	0.895336	0.9603	1	0.94641	0.879394	0.799586	0.618868	0.598476	0.701982	0.625949	0.690996	0.630974	0.647243	0.650762	0.563847	0.461558	0.364382
0.824987	0.816834	0.818525	0.824614	0.81816	0.786387	0.798962	0.779806	0.774482	0.751165	0.782705	0.800852	0.807047	0.807011	0.80192	0.761005	0.629362	0.747374	0.821041	0.828752	0.837127	0.838979	0.855094	0.835281	0.836144	0.843639	0.844942	0.841629	0.859003	0.85667	0.862004	0.854538	0.862588	0.865866	0.886824	0.94641	1	0.950617	0.828539	0.617506	0.588773	0.697446	0.623465	0.687844	0.627057	0.653078	0.666803	0.584052	0.480944	0.387214
0.807002	0.80203	0.805148	0.807793	0.796506	0.765476	0.778634	0.755722	0.75388	0.73668	0.768343	0.785867	0.794874	0.798478	0.787766	0.742106	0.612649	0.725351	0.798369	0.810065	0.821114	0.824168	0.839512	0.821888	0.823539	0.828151	0.82937	0.830896	0.845381	0.841178	0.847786	0.844707	0.850816	0.840736	0.846278	0.879394	0.950617	1	0.909367	0.668192	0.613144	0.711235	0.64151	0.705974	0.651228	0.681122	0.702128	0.629093	0.528865	0.439303
0.72762	0.728209	0.730993	0.725355	0.713737	0.692695	0.70325	0.680603	0.678329	0.667625	0.694291	0.7053	0.719791	0.73434	0.732443	0.696928	0.58765	0.669685	0.715521	0.728004	0.742707	0.753319	0.765697	0.752672	0.750956	0.749109	0.750102	0.757072	0.775538	0.780454	0.796621	0.803659	0.806386	0.788274	0.787767	0.799586	0.828539	0.909367	1	0.863864	0.741302	0.747066	0.663986	0.720782	0.681601	0.708157	0.720334	0.667671	0.592821	0.511593
0.53224	0.532725	0.534782	0.524563	0.513963	0.500968	0.51006	0.498648	0.492393	0.482129	0.493397	0.495964	0.510636	0.531934	0.554305	0.543261	0.479223	0.513421	0.515205	0.528115	0.545423	0.562948	0.565646	0.550701	0.539826	0.540556	0.536073	0.53829	0.571525	0.592288	0.618276	0.632199	0.630557	0.623994	0.624647	0.618868	0.617506	0.668192	0.863864	1	0.913624	0.755678	0.613179	0.638991	0.622158	0.627051	0.597463	0.570638	0.548242	0.484138
0.517341	0.508569	0.50459	0.497417	0.481048	0.4526	0.465193	0.46239	0.452445	0.42827	0.434282	0.43963	0.455976	0.473023	0.500056	0.485199	0.427479	0.471716	0.487511	0.504418	0.524557	0.541266	0.534836	0.499748	0.486586	0.497266	0.491045	0.48944	0.5305	0.556103	0.590251	0.606132	0.603331	0.611454	0.615979	0.598476	0.588773	0.613144	0.741302	0.913624	1	0.867839	0.671056	0.669637	0.628633	0.610056	0.556418	0.524895	0.527183	0.478676
0.633921	0.620919	0.609747	0.609621	0.588784	0.542145	0.554038	0.543865	0.534964	0.511056	0.52561	0.533996	0.556771	0.573446	0.578626	0.543416	0.465836	0.544576	0.59371	0.612431	0.63405	0.646124	0.644411	0.600286	0.59097	0.602931	0.604461	0.613931	0.651567	0.668558	0.698253	0.712185	0.714663	0.718233	0.718188	0.701982	0.697446	0.711235	0.747066	0.755678	0.867839	1	0.905671	0.852921	0.741532	0.713737	0.663847	0.613374	0.594598	0.553547
0.550546	0.542947	0.53149	0.533905	0.51533	0.473371	0.480554	0.459064	0.44937	0.437252	0.456278	0.464225	0.49104	0.513945	0.508474	0.473429	0.416888	0.481277	0.512739	0.526557	0.550435	0.564364	0.569504	0.535361	0.522549	0.527124	0.535034	0.556528	0.587901	0.597778	0.626613	0.645291	0.647427	0.637819	0.637273	0.625949	0.623465	0.64151	0.663986	0.613179	0.671056	0.905671	1	0.922827	0.749903	0.706679	0.658429	0.621618	0.603975	0.572624
0.615675	0.609043	0.600393	0.601819	0.582079	0.544594	0.551445	0.523683	0.512174	0.502085	0.525955	0.537504	0.56465	0.588856	0.58377	0.545963	0.481427	0.55025	0.579841	0.593955	0.615443	0.630136	0.639214	0.61172	0.601281	0.601475	0.607449	0.629379	0.65904	0.663745	0.686617	0.703654	0.707911	0.697411	0.698048	0.690996	0.687844	0.705974	0.720782	0.638991	0.669637	0.852921	0.922827	1	0.895936	0.820385	0.735253	0.682573	0.64641	0.603663
0.554858	0.554509	0.546317	0.543393	0.521581	0.493405	0.497629	0.469554	0.45639	0.450337	0.47053	0.484872	0.515647	0.544341	0.544904	0.512731	0.457245	0.504747	0.519366	0.536873	0.555364	0.569372	0.577843	0.556415	0.548402	0.547375	0.551398	0.574126	0.6046	0.613466	0.633325	0.645533	0.650782	0.644073	0.640967	0.630974	0.627057	0.651228	0.681601	0.622158	0.628633	0.741532	0.749903	0.895936	1	0.933108	0.745684	0.672482	0.638095	0.590951
0.556847	0.565285	0.558203	0.552324	0.529332	0.500986	0.503753	0.467645	0.456984	0.454367	0.485663	0.511661	0.547935	0.572457	0.554954	0.514552	0.449893	0.503451	0.525789	0.547266	0.56837	0.582118	0.601549	0.594957	0.591318	0.583585	0.592037	0.623506	0.642458	0.63805	0.65098	0.6625	0.665278	0.640087	0.638651	0.647243	0.653078	0.681122	0.708157	0.627051	0.610056	0.713737	0.706679	0.820385	0.933108	1	0.883718	0.770431	0.698943	0.646458
0.550076	0.568729	0.565438	0.557528	0.534916	0.50789	0.509069	0.457484	0.451289	0.455234	0.507413	0.547556	0.586937	0.601923	0.557084	0.501895	0.419221	0.484548	0.527426	0.555532	0.57985	0.592765	0.620252	0.631557	0.636564	0.618145	0.632111	0.675494	0.677548	0.653857	0.659571	0.672329	0.667008	0.613794	0.616933	0.650762	0.666803	0.702128	0.720334	0.597463	0.556418	0.663847	0.658429	0.735253	0.745684	0.883718	1	0.91892	0.7752	0.703722
0.473341	0.494789	0.492166	0.480346	0.453435	0.425997	0.426904	0.371173	0.365658	0.375315	0.43173	0.471693	0.512382	0.5292	0.483217	0.427424	0.349808	0.399174	0.443516	0.475818	0.501714	0.518677	0.542112	0.549912	0.554456	0.532432	0.546111	0.596514	0.602598	0.578651	0.582833	0.602197	0.596544	0.531356	0.530247	0.563847	0.584052	0.629093	0.667671	0.570638	0.524895	0.613374	0.621618	0.682573	0.672482	0.770431	0.91892	1	0.912499	0.793991
0.38715	0.400589	0.395641	0.383232	0.351531	0.316741	0.319304	0.269984	0.262716	0.272707	0.320243	0.355882	0.396938	0.416399	0.378395	0.327212	0.2665	0.298728	0.338741	0.372649	0.397989	0.416008	0.435695	0.431428	0.431253	0.413522	0.421868	0.472182	0.495111	0.482948	0.488626	0.514636	0.507323	0.448472	0.441798	0.461558	0.480944	0.528865	0.592821	0.548242	0.527183	0.594598	0.603975	0.64641	0.638095	0.698943	0.7752	0.912499	1	0.924143
0.295026	0.308491	0.301346	0.291405	0.260155	0.223069	0.223275	0.172481	0.162658	0.175357	0.219173	0.254702	0.297102	0.314324	0.268577	0.216774	0.172449	0.198632	0.238279	0.274237	0.301027	0.318284	0.339623	0.339037	0.342384	0.320134	0.328462	0.3864	0.4041	0.386748	0.390266	0.420018	0.410346	0.347679	0.341825	0.364382	0.387214	0.439303	0.511593	0.484138	0.478676	0.553547	0.572624	0.603663	0.590951	0.646458	0.703722	0.793991	0.924143	1
0.24337	0.25831	0.250319	0.23953	0.206571	0.169613	0.168022	0.118161	0.104738	0.114521	0.155875	0.191432	0.236193	0.255391	0.207707	0.154728	0.118643	0.141361	0.17893	0.216535	0.247929	0.26532	0.282494	0.279315	0.285332	0.262461	0.271492	0.330746	0.343839	0.325607	0.329001	0.358619	0.3495	0.289678	0.287053	0.306556	0.328601	0.383583	0.455642	0.44351	0.448163	0.523821	0.549446	0.575375	0.564655	0.613376	0.659795	0.725411	0.808926	0.926688
0.198418	0.205771	0.196355	0.18635	0.14815	0.104892	0.10751	0.0707117	0.0588244	0.0602392	0.0876696	0.115561	0.160147	0.183466	0.146505	0.0984647	0.0730044	0.0913665	0.123871	0.16041	0.192863	0.20617	0.21608	0.200997	0.203718	0.1892	0.196554	0.247055	0.266018	0.25448	0.263186	0.292539	0.287109	0.247752	0.246006	0.24755	0.258841	0.308942	0.389492	0.41804	0.442613	0.500344	0.521552	0.532693	0.52438	0.546936	0.557762	0.623977	0.705085	0.783718
0.173154	0.181639	0.170034	0.158578	0.118082	0.0787648	0.0832317	0.0466207	0.0384383	0.0392582	0.0644648	0.0923923	0.13852	0.159889	0.124824	0.0853314	0.0686077	0.0775701	0.101552	0.134826	0.163085	0.177508	0.18942	0.180959	0.181043	0.163919	0.172402	0.22382	0.239709	0.226161	0.235812	0.265561	0.260338	0.220496	0.214324	0.215225	0.227342	0.279333	0.36153	0.396672	0.411133	0.457798	0.489543	0.497992	0.500025	0.52338	0.5281	0.597725	0.673509	0.729771
0.243761	0.249648	0.238079	0.228588	0.18721	0.148163	0.153475	0.114563	0.103397	0.105885	0.136195	0.165859	0.210451	0.23103	0.196323	0.155901	0.135858	0.149571	0.175479	0.209459	0.237726	0.252851	0.266279	0.257235	0.252724	0.236827	0.245577	0.297265	0.313539	0.30005	0.314126	0.344874	0.342306	0.303897	0.29106	0.289504	0.303818	0.359258	0.435534	0.45097	0.46257	0.522623	0.547212	0.563336	0.566967	0.590392	0.594626	0.65707	0.719006	0.755033
0.21665	0.221888	0.215181	0.208569	0.170376	0.134547	0.138293	0.10311	0.0924657	0.0986963	0.127719	0.153416	0.185726	0.201787	0.171694	0.132667	0.113044	0.126134	0.154518	0.185041	0.21207	0.227005	0.236888	0.228768	0.227299	0.215772	0.214626	0.252445	0.264064	0.251179	0.267487	0.295321	0.293144	0.261927	0.24769	0.241486	0.253972	0.308352	0.389151	0.423855	0.431804	0.454744	0.461798	0.477549	0.496381	0.507349	0.505101	0.574699	0.638233	0.657981
0.34058	0.344979	0.337576	0.332218	0.29589	0.252211	0.257027	0.219238	0.208788	0.211008	0.245319	0.273584	0.306035	0.321174	0.287308	0.2399	0.194896	0.231158	0.276091	0.306839	0.335314	0.350692	0.362942	0.353038	0.357264	0.347404	0.346324	0.383457	0.396111	0.3762	0.390351	0.416874	0.416422	0.380217	0.370576	0.373678	0.384892	0.435135	0.503604	0.503285	0.509547	0.558194	0.545564	0.572953	0.581784	0.604644	0.61039	0.662912	0.708492	0.719182
0.511723	0.512605	0.501951	0.498632	0.465654	0.412969	0.419537	0.382377	0.373304	0.37126	0.409143	0.441118	0.476517	0.492405	0.455919	0.400638	0.323906	0.390894	0.453348	0.484079	0.508799	0.521563	0.537144	0.522417	0.527248	0.518404	0.52479	0.565989	0.584739	0.563492	0.57681	0.602183	0.600452	0.554608	0.548295	0.562713	0.576332	0.615777	0.650278	0.585817	0.592609	0.694642	0.667965	0.707391	0.68344	0.721824	0.744913	0.759409	0.769257	0.765046
0.617023	0.612757	0.602872	0.601531	0.575627	0.523189	0.530534	0.503162	0.494359	0.484279	0.513652	0.54099	0.573908	0.593475	0.577193	0.522409	0.42716	0.506078	0.569577	0.597975	0.620247	0.629974	0.63606	0.608477	0.606705	0.605381	0.614527	0.645792	0.67572	0.671488	0.689928	0.71404	0.713933	0.682279	0.673917	0.678315	0.689956	0.714187	0.721301	0.631609	0.648884	0.764706	0.722601	0.763892	0.719364	0.740849	0.7463	0.73005	0.723167	0.694421
0.646702	0.639379	0.631253	0.628869	0.608783	0.562873	0.571783	0.548761	0.540527	0.525265	0.548899	0.572136	0.604074	0.625535	0.619915	0.56858	0.46653	0.546988	0.606586	0.632308	0.653447	0.662864	0.66685	0.63493	0.62914	0.631462	0.641073	0.663678	0.697627	0.704409	0.724605	0.748293	0.752652	0.731826	0.721392	0.718454	0.724972	0.737271	0.729268	0.632591	0.652711	0.768567	0.721234	0.761095	0.711136	0.724026	0.71462	0.686085	0.673476	0.634879
0.624842	0.623979	0.613865	0.609345	0.587555	0.542667	0.55099	0.519859	0.515259	0.505567	0.537513	0.565273	0.60047	0.621124	0.602388	0.545872	0.441342	0.521838	0.585516	0.611766	0.632565	0.647465	0.662541	0.639082	0.635694	0.630871	0.641198	0.67382	0.701897	0.704066	0.720727	0.746984	0.747824	0.712136	0.698309	0.702583	0.715281	0.735233	0.736804	0.633575	0.637044	0.741441	0.694979	0.740461	0.701776	0.738806	0.755337	0.734849	0.716368	0.68195
0.55296	0.563009	0.553127	0.548032	0.524146	0.48231	0.486675	0.443705	0.441073	0.44042	0.483619	0.518543	0.556002	0.573545	0.53638	0.476253	0.373702	0.447963	0.514969	0.542552	0.567663	0.588163	0.609903	0.597435	0.59915	0.581797	0.595833	0.643817	0.658152	0.647313	0.660997	0.685869	0.68145	0.624973	0.614351	0.631986	0.650718	0.684484	0.700121	0.592801	0.573142	0.657896	0.623222	0.674721	0.652035	0.712287	0.765536	0.761358	0.735474	0.709154
0.56818	0.583746	0.575928	0.570525	0.549745	0.515505	0.513904	0.460107	0.456781	0.460348	0.5115	0.551452	0.590047	0.601735	0.550371	0.485995	0.376301	0.456592	0.530786	0.561911	0.588388	0.605929	0.635821	0.641107	0.646529	0.620037	0.63971	0.690921	0.689427	0.661509	0.668795	0.688909	0.684645	0.615613	0.609347	0.645304	0.667891	0.71044	0.717297	0.578847	0.534645	0.630443	0.613995	0.677204	0.655061	0.728085	0.803709	0.794629	0.740892	0.713139
0.624734	0.633168	0.627377	0.625683	0.604287	0.566755	0.56736	0.515895	0.511392	0.508891	0.559384	0.595003	0.633763	0.646055	0.594581	0.528686	0.415346	0.507325	0.588469	0.62022	0.642785	0.655328	0.68577	0.691639	0.698231	0.674852	0.693828	0.736441	0.737375	0.710593	0.713735	0.728684	0.729595	0.670481	0.664536	0.701698	0.71956	0.75443	0.750387	0.596716	0.552153	0.666863	0.649191	0.715508	0.681304	0.744127	0.809535	0.787029	0.722859	0.685302
0.69828	0.706062	0.701985	0.701663	0.683162	0.644308	0.646723	0.598067	0.594327	0.588369	0.636649	0.669476	0.701936	0.710429	0.662738	0.595745	0.473662	0.5802	0.667855	0.697525	0.71595	0.72541	0.754202	0.755434	0.761912	0.743462	0.758585	0.796654	0.799421	0.776813	0.775567	0.783777	0.787586	0.735641	0.729431	0.764277	0.777615	0.799105	0.781566	0.613572	0.572707	0.694776	0.661274	0.731408	0.687593	0.742403	0.803519	0.765918	0.691007	0.642323
0.749319	0.749962	0.746846	0.748325	0.727862	0.681541	0.68974	0.653598	0.649554	0.638999	0.678186	0.70322	0.729163	0.734759	0.699823	0.635686	0.506858	0.621337	0.712612	0.739839	0.759877	0.76975	0.792219	0.779462	0.781645	0.772015	0.782846	0.812272	0.821127	0.80575	0.806423	0.81278	0.820096	0.78415	0.777712	0.801632	0.812801	0.823737	0.794091	0.627767	0.604361	0.731248	0.683549	0.745871	0.689474	0.727972	0.769229	0.722055	0.653885	0.596688
0.770309	0.764438	0.75982	0.763416	0.740424	0.688545	0.699772	0.669923	0.665888	0.652909	0.688827	0.711285	0.736604	0.742575	0.710846	0.644757	0.514611	0.633019	0.728373	0.755369	0.776299	0.784481	0.8055	0.786701	0.787262	0.780736	0.790156	0.811673	0.824766	0.815033	0.818403	0.82459	0.835155	0.810471	0.80247	0.819122	0.826856	0.833222	0.797264	0.633433	0.61935	0.748161	0.699633	0.757782	0.698067	0.728396	0.754537	0.700469	0.633689	0.569245
0.770395	0.76068	0.753153	0.757862	0.737217	0.685603	0.695209	0.669029	0.665465	0.648632	0.67963	0.699694	0.725067	0.73578	0.710891	0.648564	0.521815	0.63912	0.731085	0.755744	0.775119	0.781497	0.800376	0.775808	0.775606	0.773114	0.780162	0.798535	0.818517	0.815864	0.826231	0.831574	0.838649	0.819193	0.811438	0.823797	0.829377	0.833432	0.796853	0.634277	0.62416	0.754076	0.703277	0.757814	0.699931	0.722387	0.738151	0.685418	0.624098	0.557079
0.757549	0.739771	0.729007	0.734326	0.711439	0.653731	0.667723	0.659426	0.655071	0.630457	0.646073	0.655538	0.67743	0.690914	0.685482	0.636542	0.518846	0.630525	0.716601	0.73626	0.752481	0.756447	0.7655	0.722111	0.715554	0.727047	0.728673	0.736272	0.771746	0.785479	0.805611	0.815395	0.82284	0.820508	0.811032	0.808313	0.809986	0.808279	0.773345	0.629515	0.643702	0.771632	0.707442	0.747141	0.678833	0.678364	0.665963	0.618337	0.585518	0.519286
0.750768	0.732811	0.721854	0.726189	0.702372	0.64408	0.661163	0.655907	0.650422	0.625579	0.638749	0.64676	0.666149	0.679057	0.673635	0.628935	0.51594	0.625483	0.71073	0.729298	0.744793	0.74802	0.753477	0.706186	0.698739	0.712504	0.712766	0.718067	0.756528	0.774089	0.795534	0.806522	0.814489	0.813932	0.803613	0.79445	0.79611	0.797488	0.765797	0.630893	0.653196	0.776412	0.704492	0.740816	0.671853	0.666596	0.646913	0.598438	0.573667	0.511522
0.780146	0.76123	0.752213	0.758971	0.735308	0.678891	0.695339	0.688273	0.682332	0.656408	0.671221	0.680412	0.697627	0.708558	0.700825	0.653734	0.538121	0.654224	0.739947	0.755625	0.770546	0.774805	0.782677	0.737152	0.72988	0.741566	0.741153	0.746367	0.782732	0.798955	0.816542	0.823201	0.831182	0.832181	0.822776	0.813616	0.812577	0.812704	0.776543	0.636765	0.657681	0.781817	0.702444	0.742135	0.673716	0.667101	0.646862	0.589083	0.553952	0.488515
0.79701	0.776094	0.768321	0.774718	0.752456	0.696828	0.713532	0.70669	0.702022	0.675582	0.686947	0.69363	0.70833	0.719	0.714342	0.668055	0.549926	0.668752	0.754526	0.768404	0.782528	0.787413	0.796038	0.748651	0.740609	0.75433	0.752388	0.752147	0.786273	0.801336	0.818398	0.822704	0.831082	0.837944	0.827786	0.817445	0.816065	0.812147	0.773112	0.632483	0.654764	0.777085	0.695236	0.734528	0.664141	0.653037	0.628355	0.568306	0.532101	0.463933
0.823334	0.800377	0.792338	0.800094	0.776548	0.718661	0.739107	0.735761	0.730564	0.700949	0.709682	0.712516	0.724531	0.732977	0.728551	0.681832	0.559065	0.684537	0.775763	0.790143	0.803804	0.807782	0.81836	0.771306	0.764257	0.780657	0.776681	0.77026	0.80119	0.811972	0.825049	0.825157	0.836585	0.849551	0.838254	0.828062	0.825514	0.815214	0.767512	0.621448	0.647216	0.771666	0.684477	0.72719	0.656751	0.644426	0.614762	0.550147	0.509217	0.432855
0.850283	0.826454	0.81834	0.830565	0.806995	0.745526	0.768267	0.764082	0.758587	0.728171	0.740186	0.741936	0.750042	0.752903	0.743179	0.693753	0.566385	0.70291	0.802416	0.816159	0.827313	0.828345	0.843069	0.800372	0.79873	0.8152	0.81068	0.800678	0.822963	0.82521	0.832972	0.828504	0.840954	0.853197	0.844513	0.838916	0.836198	0.820361	0.765434	0.608414	0.629498	0.75459	0.667474	0.713918	0.639948	0.635008	0.616428	0.546032	0.49487	0.416724
0.859891	0.836167	0.825395	0.836467	0.811637	0.747359	0.771923	0.770861	0.76471	0.733151	0.745267	0.744852	0.74957	0.751307	0.743666	0.694425	0.56617	0.708527	0.808892	0.818203	0.826912	0.827005	0.840586	0.798752	0.801642	0.819121	0.811653	0.795582	0.814166	0.816283	0.825359	0.820179	0.832181	0.846123	0.841279	0.835921	0.831917	0.811069	0.757066	0.604241	0.625086	0.746291	0.658447	0.707639	0.631473	0.625522	0.605308	0.535092	0.485133	0.404538
0.827335	0.798491	0.787333	0.796136	0.773504	0.712054	0.737553	0.745108	0.738671	0.702347	0.704302	0.697215	0.699471	0.701943	0.706885	0.666447	0.54843	0.683832	0.772988	0.778244	0.785066	0.78606	0.795281	0.745762	0.744837	0.769121	0.759232	0.734623	0.761221	0.7728	0.786154	0.783251	0.800317	0.828953	0.823829	0.809025	0.801704	0.774818	0.721507	0.588892	0.624687	0.742404	0.65084	0.6942	0.617785	0.596235	0.550682	0.480166	0.443763	0.36348
0.823284	0.795234	0.785716	0.794646	0.773301	0.714532	0.738097	0.744432	0.736742	0.702083	0.703908	0.697416	0.698624	0.70196	0.707521	0.668593	0.551867	0.684186	0.771437	0.776829	0.784254	0.786559	0.794895	0.744436	0.742317	0.767214	0.757074	0.733483	0.762256	0.775119	0.788539	0.786611	0.803069	0.830441	0.824408	0.810008	0.803728	0.779998	0.728064	0.596675	0.631362	0.74569	0.655817	0.700599	0.625774	0.599423	0.553015	0.485883	0.451022	0.373173
0.814758	0.783389	0.774607	0.787814	0.767069	0.706396	0.728416	0.732395	0.725015	0.692835	0.695938	0.691499	0.69353	0.697421	0.702445	0.661923	0.546163	0.675809	0.764955	0.772449	0.781198	0.783598	0.791122	0.737819	0.736563	0.762801	0.754297	0.732789	0.762177	0.774369	0.785757	0.781742	0.799731	0.828372	0.820955	0.806831	0.804104	0.780593	0.726741	0.596779	0.634816	0.745889	0.653057	0.697157	0.622207	0.597464	0.553928	0.48739	0.450359	0.374724
0.794121	0.768063	0.76065	0.772405	0.750096	0.688881	0.707808	0.702047	0.695942	0.670132	0.68249	0.683774	0.691723	0.693591	0.687776	0.640137	0.515402	0.644459	0.741728	0.753355	0.764863	0.770792	0.784798	0.740783	0.743941	0.763165	0.757939	0.746726	0.76976	0.775094	0.786806	0.786757	0.799544	0.811277	0.805782	0.798692	0.800298	0.789804	0.746362	0.614416	0.642584	0.751955	0.6669	0.713521	0.642323	0.63634	0.614329	0.554593	0.514571	0.448109
0.732001	0.723913	0.718913	0.721262	0.696122	0.639433	0.653477	0.632243	0.62773	0.614909	0.641886	0.652136	0.667067	0.669359	0.644294	0.587886	0.460411	0.581822	0.681193	0.699388	0.714392	0.721732	0.746948	0.72464	0.733785	0.734888	0.736909	0.746335	0.755871	0.744487	0.753111	0.762181	0.768106	0.749211	0.745929	0.755923	0.768832	0.782427	0.76382	0.626167	0.625038	0.728195	0.667114	0.715155	0.652381	0.681562	0.707109	0.667136	0.620649	0.571887
0.647968	0.655801	0.652184	0.648599	0.621501	0.572363	0.584258	0.550501	0.546988	0.544571	0.583095	0.601872	0.618966	0.619761	0.577742	0.517318	0.394996	0.503917	0.599075	0.621466	0.641076	0.650608	0.684815	0.683938	0.697306	0.679643	0.687392	0.713984	0.708624	0.678818	0.680037	0.695385	0.696088	0.651007	0.649456	0.679099	0.701504	0.730591	0.72984	0.591648	0.564563	0.652998	0.610866	0.661877	0.61026	0.669521	0.7396	0.71915	0.668901	0.641637
0.575451	0.585739	0.581265	0.578248	0.551447	0.502289	0.513884	0.476712	0.472442	0.471547	0.511321	0.53206	0.550057	0.552601	0.504687	0.43986	0.32918	0.431228	0.524493	0.549899	0.573527	0.584185	0.618555	0.622936	0.633524	0.609824	0.620011	0.653574	0.644582	0.609426	0.61023	0.634068	0.63157	0.580504	0.577722	0.610225	0.635391	0.671049	0.682923	0.560804	0.536691	0.616409	0.580735	0.627982	0.579234	0.641782	0.719978	0.714272	0.679368	0.67336
0.579197	0.583062	0.575427	0.574028	0.546385	0.492131	0.504963	0.476705	0.472233	0.4656	0.497098	0.510306	0.526939	0.532533	0.4925	0.428516	0.321486	0.426492	0.520205	0.543924	0.568071	0.580202	0.608121	0.600972	0.606643	0.589977	0.59667	0.62443	0.626468	0.60518	0.610117	0.634308	0.634199	0.595902	0.586787	0.609341	0.632565	0.663498	0.673058	0.566641	0.563707	0.6406	0.595153	0.634666	0.579766	0.626401	0.68533	0.684617	0.667942	0.658166
0.647666	0.636376	0.627562	0.627485	0.596691	0.536578	0.557577	0.546036	0.538051	0.518061	0.537301	0.544044	0.558017	0.562829	0.541704	0.487868	0.378964	0.488476	0.581583	0.602608	0.623779	0.633141	0.651513	0.622888	0.624079	0.625547	0.625053	0.634108	0.653072	0.652907	0.665842	0.68478	0.690056	0.678519	0.66896	0.672275	0.686948	0.701545	0.69795	0.598796	0.620218	0.707396	0.648317	0.679695	0.617391	0.63352	0.641105	0.624158	0.622357	0.59685
0.664796	0.6396	0.628826	0.632138	0.601773	0.537773	0.563039	0.56762	0.558122	0.527342	0.533299	0.532162	0.542531	0.550139	0.548924	0.504611	0.401389	0.511551	0.598013	0.617098	0.633717	0.63856	0.648349	0.599456	0.595215	0.613358	0.605489	0.597261	0.630268	0.64831	0.671043	0.686217	0.695899	0.711118	0.700468	0.683947	0.689238	0.686461	0.671214	0.588318	0.635816	0.725907	0.649146	0.672837	0.608855	0.593732	0.553063	0.519552	0.53371	0.499727
0.685755	0.65538	0.6436	0.649681	0.620385	0.553184	0.577901	0.588039	0.580653	0.54772	0.549483	0.544096	0.550262	0.558547	0.56404	0.521943	0.41818	0.533876	0.620978	0.635482	0.649514	0.654043	0.660487	0.60284	0.597651	0.62132	0.611904	0.598254	0.634	0.65553	0.68079	0.691727	0.702028	0.726816	0.715744	0.691018	0.693693	0.68381	0.657201	0.569696	0.627559	0.727906	0.64447	0.664742	0.595745	0.570245	0.517956	0.47775	0.492677	0.455109
0.738242	0.711051	0.700083	0.706919	0.678029	0.61072	0.634265	0.639111	0.633184	0.60213	0.60798	0.605122	0.611295	0.61605	0.613342	0.569751	0.460544	0.584906	0.67685	0.688329	0.699982	0.702142	0.711171	0.659983	0.657225	0.677631	0.670167	0.657915	0.686848	0.699465	0.718806	0.724521	0.732005	0.751522	0.742013	0.723188	0.725195	0.713422	0.681414	0.579077	0.623942	0.727542	0.647	0.674339	0.598911	0.577819	0.539645	0.498118	0.501004	0.455857
0.79754	0.778626	0.76882	0.77647	0.750518	0.685559	0.707951	0.700967	0.694875	0.671648	0.685996	0.686801	0.69303	0.692265	0.671958	0.62139	0.502472	0.637658	0.740314	0.752296	0.762196	0.759669	0.78158	0.747246	0.748879	0.756737	0.751093	0.746245	0.762014	0.760417	0.76816	0.768323	0.77531	0.778271	0.768346	0.763762	0.766749	0.759123	0.722808	0.594059	0.610606	0.712322	0.639438	0.677129	0.603883	0.599713	0.587874	0.542856	0.520692	0.468597
0.828872	0.811081	0.799932	0.808875	0.783032	0.717663	0.739811	0.729592	0.72517	0.705543	0.720847	0.720979	0.724256	0.719604	0.696248	0.642383	0.517453	0.661275	0.769748	0.781814	0.793873	0.788621	0.811247	0.781813	0.787527	0.793887	0.786349	0.778962	0.789928	0.782302	0.784199	0.780281	0.788808	0.787558	0.774003	0.773495	0.778585	0.770737	0.72645	0.584729	0.594232	0.695127	0.618405	0.663319	0.599681	0.599926	0.58832	0.538937	0.505005	0.445905
0.83725	0.819337	0.810555	0.822182	0.794429	0.725495	0.746899	0.735471	0.732639	0.712549	0.728327	0.727072	0.729644	0.72298	0.695337	0.645675	0.523254	0.666646	0.777478	0.78821	0.798374	0.791944	0.819093	0.794371	0.803236	0.805151	0.793575	0.786026	0.791124	0.779577	0.776039	0.767806	0.775071	0.770125	0.760934	0.766191	0.774128	0.765895	0.71573	0.565107	0.5716	0.674078	0.598339	0.640622	0.575605	0.579317	0.573957	0.524323	0.485347	0.425448
0.833277	0.817291	0.807874	0.817548	0.788732	0.720598	0.740631	0.727062	0.72355	0.701574	0.718766	0.719905	0.720504	0.713782	0.684037	0.631704	0.509927	0.655678	0.769872	0.782817	0.792256	0.782772	0.80898	0.784988	0.796218	0.800926	0.78755	0.777913	0.781293	0.768928	0.765435	0.752969	0.759033	0.753661	0.742678	0.746623	0.754614	0.744539	0.693461	0.54783	0.557007	0.657714	0.584959	0.628523	0.566274	0.565073	0.553333	0.505208	0.469588	0.410691
0.826709	0.810049	0.802199	0.812478	0.78447	0.717436	0.738934	0.723834	0.719104	0.696121	0.713994	0.71444	0.715696	0.708836	0.677986	0.627666	0.511758	0.656133	0.767684	0.780325	0.789023	0.780272	0.806243	0.780262	0.790645	0.797241	0.78426	0.772496	0.774517	0.761035	0.75834	0.745134	0.748532	0.743544	0.734561	0.737708	0.74673	0.735343	0.685707	0.546158	0.555294	0.652292	0.577974	0.619161	0.552983	0.548675	0.539997	0.49685	0.460223	0.402876
0.817048	0.80009	0.792701	0.804944	0.771307	0.700514	0.725235	0.714085	0.706529	0.682335	0.697772	0.696727	0.694218	0.684047	0.654405	0.606064	0.493465	0.641665	0.757522	0.765995	0.773209	0.764121	0.78991	0.76462	0.775551	0.783222	0.76912	0.752457	0.749057	0.734003	0.731437	0.720377	0.728064	0.72786	0.718819	0.719668	0.726064	0.711001	0.657868	0.524396	0.536674	0.632898	0.563272	0.598639	0.536569	0.533289	0.514963	0.471397	0.436942	0.376389
0.812328	0.791066	0.783795	0.796581	0.761405	0.689624	0.717934	0.709646	0.702034	0.675727	0.68944	0.685783	0.679942	0.66782	0.640378	0.596501	0.493337	0.640439	0.751133	0.756234	0.764077	0.754228	0.777391	0.747642	0.757229	0.76942	0.753501	0.732817	0.733217	0.720739	0.719862	0.707815	0.712201	0.717184	0.712753	0.708719	0.710853	0.697127	0.644855	0.515017	0.534602	0.628278	0.556035	0.591687	0.528672	0.518052	0.492957	0.445708	0.418627	0.364748
0.810076	0.793107	0.785889	0.800233	0.766064	0.695787	0.720433	0.707957	0.701612	0.680343	0.696873	0.694033	0.687463	0.674008	0.638287	0.590132	0.484781	0.637843	0.75017	0.756535	0.760555	0.750092	0.778935	0.757953	0.772815	0.781122	0.766143	0.750861	0.747389	0.730088	0.721591	0.7043	0.708073	0.705895	0.694773	0.697384	0.706767	0.69514	0.647934	0.517676	0.525752	0.618467	0.550651	0.585405	0.52817	0.529848	0.510323	0.460088	0.425034	0.371739
[truncated: 44 more columns]

## Sheet: 100mT
1	0.97724	0.960827	0.950091	0.88842	0.736887	0.886897	0.932778	0.928575	0.931534	0.929973	0.90961	0.91489	0.916313	0.90716	0.901962	0.928118	0.939736	0.939197	0.939279	0.947721	0.93938	0.931729	0.914434	0.896234	0.876614	0.829631	0.743893	0.594201	0.543918	0.583521	0.636191	0.707801	0.795358	0.80226	0.790233	0.737013	0.649845	0.592489	0.529431	0.322439	0.386936	0.678798	0.658157	0.711609	0.724365	0.717293	0.415665	0.222997	0.419101
0.97724	1	0.981439	0.954672	0.880563	0.724368	0.878023	0.925817	0.918573	0.922877	0.922261	0.900079	0.905264	0.906343	0.893794	0.889303	0.921051	0.933388	0.932215	0.932595	0.943241	0.935668	0.929786	0.914377	0.897861	0.87787	0.829624	0.746205	0.597522	0.54765	0.587288	0.641099	0.710772	0.7938	0.798206	0.78617	0.733181	0.64881	0.593367	0.529799	0.320035	0.386123	0.679199	0.654679	0.710196	0.723671	0.716883	0.414076	0.220884	0.417267
0.960827	0.981439	1	0.974155	0.892579	0.734227	0.885556	0.930731	0.921822	0.92621	0.926841	0.905055	0.908026	0.910827	0.900301	0.894478	0.922503	0.934726	0.932805	0.933412	0.942838	0.937759	0.931434	0.913618	0.895157	0.877436	0.831093	0.747162	0.596006	0.544568	0.586694	0.643744	0.717167	0.799633	0.804754	0.792348	0.735527	0.647856	0.594875	0.53045	0.318443	0.384267	0.682248	0.656528	0.710749	0.72375	0.714731	0.407369	0.212683	0.411945
0.950091	0.954672	0.974155	1	0.941008	0.781869	0.908806	0.935659	0.926884	0.932775	0.936485	0.917494	0.916233	0.917194	0.907648	0.903152	0.926454	0.936678	0.933982	0.933203	0.940589	0.934967	0.928603	0.910353	0.889426	0.870393	0.824882	0.737907	0.583624	0.530401	0.573073	0.634749	0.713234	0.800331	0.808498	0.794113	0.730869	0.638096	0.586266	0.521883	0.311591	0.376746	0.6746	0.652114	0.708213	0.721114	0.707921	0.393448	0.198898	0.397007
0.88842	0.880563	0.892579	0.941008	1	0.921377	0.954805	0.906897	0.895325	0.896233	0.906838	0.904389	0.891309	0.886192	0.882454	0.879396	0.887305	0.889328	0.885786	0.883283	0.885782	0.876943	0.867154	0.854646	0.832097	0.80938	0.767035	0.6762	0.517604	0.466029	0.511348	0.579066	0.657312	0.753733	0.777037	0.765129	0.69449	0.601981	0.553954	0.488455	0.287461	0.352697	0.638707	0.621918	0.673811	0.680065	0.666966	0.353341	0.166186	0.356763
0.736887	0.724368	0.734227	0.781869	0.921377	1	0.933351	0.793644	0.773979	0.768235	0.780559	0.793983	0.778239	0.770395	0.766592	0.762968	0.756359	0.750986	0.747357	0.743702	0.740845	0.734103	0.722049	0.711817	0.691835	0.672804	0.643906	0.560618	0.415356	0.36993	0.412261	0.479411	0.549356	0.645048	0.682902	0.674911	0.60212	0.526361	0.494269	0.438649	0.272101	0.329348	0.562092	0.539888	0.576658	0.577891	0.573716	0.294198	0.129572	0.296423
0.886897	0.878023	0.885556	0.908806	0.954805	0.933351	1	0.941582	0.914179	0.9045	0.907085	0.902867	0.895633	0.893661	0.888444	0.884543	0.892594	0.89261	0.888744	0.885651	0.886108	0.878555	0.869968	0.8552	0.833353	0.814126	0.774612	0.682838	0.523975	0.47453	0.520129	0.585558	0.661386	0.761137	0.789482	0.776545	0.702432	0.615635	0.573863	0.507779	0.30273	0.366787	0.652607	0.631607	0.677127	0.682772	0.676669	0.361999	0.171513	0.363896
0.932778	0.925817	0.930731	0.935659	0.906897	0.793644	0.941582	1	0.9769	0.950954	0.940117	0.923471	0.921172	0.922202	0.919112	0.914407	0.925869	0.92864	0.9232	0.922771	0.925308	0.916109	0.907449	0.88754	0.867088	0.850126	0.802557	0.710518	0.553348	0.504238	0.548876	0.614118	0.693507	0.786734	0.800836	0.782307	0.711951	0.618582	0.569509	0.503583	0.289994	0.353874	0.658267	0.641458	0.690521	0.699434	0.688919	0.368875	0.172559	0.366112
0.928575	0.918573	0.921822	0.926884	0.895325	0.773979	0.914179	0.9769	1	0.976474	0.947257	0.922926	0.916223	0.915677	0.913947	0.912448	0.924453	0.924365	0.916352	0.916589	0.920214	0.909523	0.900192	0.884413	0.86412	0.843465	0.794111	0.700612	0.540502	0.489217	0.534069	0.599661	0.67723	0.773384	0.790111	0.772003	0.700189	0.605435	0.555451	0.488147	0.276761	0.342347	0.645515	0.632471	0.683009	0.693752	0.681154	0.35819	0.164213	0.356645
0.931534	0.922877	0.92621	0.932775	0.896233	0.768235	0.9045	0.950954	0.976474	1	0.973546	0.937612	0.925137	0.920299	0.913905	0.912195	0.925972	0.928074	0.921724	0.92304	0.926782	0.916529	0.906788	0.890245	0.86786	0.845516	0.796254	0.703001	0.543994	0.493121	0.536384	0.603295	0.68285	0.776499	0.79483	0.777922	0.703942	0.606882	0.555544	0.487982	0.276922	0.342804	0.646959	0.631969	0.686544	0.700927	0.683886	0.356856	0.163887	0.357952
0.929973	0.922261	0.926841	0.936485	0.906838	0.780559	0.907085	0.940117	0.947257	0.973546	1	0.974891	0.946308	0.931715	0.923943	0.916956	0.923931	0.925923	0.922766	0.923563	0.927717	0.920352	0.911521	0.892719	0.870629	0.848211	0.800404	0.707093	0.54901	0.499667	0.544572	0.6126	0.694351	0.786958	0.804282	0.788745	0.713338	0.611496	0.555725	0.48663	0.274191	0.339846	0.647079	0.630166	0.689046	0.704553	0.684658	0.35003	0.153942	0.348625
0.90961	0.900079	0.905055	0.917494	0.904389	0.793983	0.902867	0.923471	0.922926	0.937612	0.974891	1	0.971812	0.939239	0.924297	0.915795	0.913188	0.91241	0.911285	0.911302	0.912854	0.90707	0.898203	0.878973	0.857865	0.836801	0.790733	0.697866	0.540376	0.490448	0.536567	0.607151	0.688394	0.780958	0.80041	0.786726	0.70953	0.607271	0.55286	0.483888	0.27148	0.336809	0.64331	0.627909	0.684148	0.698148	0.678043	0.335229	0.136498	0.331307
0.91489	0.905264	0.908026	0.916233	0.891309	0.778239	0.895633	0.921172	0.916223	0.925137	0.946308	0.971812	1	0.975034	0.939615	0.922705	0.922898	0.92323	0.921836	0.921002	0.9227	0.917317	0.909921	0.888798	0.869958	0.852057	0.808145	0.719534	0.562386	0.508157	0.550892	0.619986	0.701741	0.789987	0.808128	0.795076	0.721869	0.625477	0.57268	0.502203	0.288238	0.355376	0.663785	0.644677	0.696111	0.710601	0.698529	0.356543	0.15263	0.350283
0.916313	0.906343	0.910827	0.917194	0.886192	0.770395	0.893661	0.922202	0.915677	0.920299	0.931715	0.939239	0.975034	1	0.969394	0.937346	0.931557	0.928602	0.925379	0.923019	0.925875	0.919993	0.911109	0.893787	0.876731	0.858696	0.817816	0.734891	0.580801	0.526286	0.565684	0.628497	0.70723	0.796305	0.814122	0.802534	0.735268	0.642207	0.590173	0.520279	0.299826	0.36447	0.673441	0.654402	0.703688	0.7162	0.70614	0.36555	0.161165	0.361536
0.90716	0.893794	0.900301	0.907648	0.882454	0.766592	0.888444	0.919112	0.913947	0.913905	0.923943	0.924297	0.939615	0.969394	1	0.976298	0.939368	0.920483	0.914821	0.912157	0.913283	0.907188	0.897712	0.881765	0.866603	0.848566	0.809728	0.727525	0.577807	0.526381	0.565512	0.624666	0.699963	0.789196	0.807992	0.795686	0.728001	0.634036	0.584314	0.519696	0.296558	0.354573	0.658719	0.639464	0.689916	0.702758	0.690895	0.354691	0.155028	0.353498
0.901962	0.889303	0.894478	0.903152	0.879396	0.762968	0.884543	0.914407	0.912448	0.912195	0.916956	0.915795	0.922705	0.937346	0.976298	1	0.964203	0.927703	0.912947	0.907833	0.908174	0.901689	0.895205	0.884608	0.869476	0.848206	0.808167	0.727628	0.577837	0.527615	0.56665	0.625101	0.6984	0.786588	0.805629	0.793294	0.728592	0.638025	0.589485	0.523516	0.299787	0.357044	0.659568	0.641382	0.693918	0.709147	0.698467	0.363326	0.163314	0.361633
0.928118	0.921051	0.922503	0.926454	0.887305	0.756359	0.892594	0.925869	0.924453	0.925972	0.923931	0.913188	0.922898	0.931557	0.939368	0.964203	1	0.974119	0.94349	0.932059	0.932581	0.926365	0.924452	0.920736	0.907475	0.885726	0.842354	0.761515	0.605553	0.554159	0.594186	0.647786	0.716038	0.803647	0.820691	0.811746	0.754867	0.66538	0.613165	0.543147	0.313858	0.377768	0.688454	0.673068	0.730551	0.742751	0.728561	0.390007	0.186839	0.394622
0.939736	0.933388	0.934726	0.936678	0.889328	0.750986	0.89261	0.92864	0.924365	0.928074	0.925923	0.91241	0.92323	0.928602	0.920483	0.927703	0.974119	1	0.976371	0.95268	0.947519	0.940527	0.938739	0.928782	0.912798	0.896946	0.853865	0.772939	0.615817	0.563562	0.605913	0.658692	0.728087	0.813465	0.823262	0.814341	0.75964	0.670679	0.619676	0.550816	0.32789	0.396088	0.701815	0.680688	0.737818	0.748193	0.73515	0.40148	0.197066	0.403632
0.939197	0.932215	0.932805	0.933982	0.885786	0.747357	0.888744	0.9232	0.916352	0.921724	0.922766	0.911285	0.921836	0.925379	0.914821	0.912947	0.94349	0.976371	1	0.978912	0.958353	0.944648	0.9404	0.924338	0.906132	0.891422	0.847803	0.765494	0.609966	0.556654	0.599091	0.653759	0.724815	0.81087	0.821377	0.811069	0.754289	0.665161	0.614356	0.548134	0.330138	0.396756	0.69871	0.678109	0.734301	0.744226	0.737132	0.415144	0.211836	0.414444
0.939279	0.932595	0.933412	0.933203	0.883283	0.743702	0.885651	0.922771	0.916589	0.92304	0.923563	0.911302	0.921002	0.923019	0.912157	0.907833	0.932059	0.95268	0.978912	1	0.97961	0.953682	0.943262	0.924324	0.906028	0.890622	0.845939	0.760683	0.608561	0.557641	0.600004	0.65395	0.723475	0.809772	0.819574	0.809127	0.75255	0.66363	0.612372	0.546518	0.331439	0.397231	0.696628	0.676755	0.733411	0.744231	0.738045	0.425108	0.223541	0.424684
0.947721	0.943241	0.942838	0.940589	0.885782	0.740845	0.886108	0.925308	0.920214	0.926782	0.927717	0.912854	0.9227	0.925875	0.913283	0.908174	0.932581	0.947519	0.958353	0.97961	1	0.978067	0.956514	0.93178	0.912997	0.897334	0.853665	0.769027	0.617607	0.565843	0.606785	0.662083	0.730766	0.813216	0.822124	0.812799	0.75879	0.668503	0.616594	0.551725	0.334655	0.399621	0.696572	0.672319	0.73289	0.748277	0.739187	0.421728	0.218907	0.421704
0.93938	0.935668	0.937759	0.934967	0.876943	0.734103	0.878555	0.916109	0.909523	0.916529	0.920352	0.90707	0.917317	0.919993	0.907188	0.901689	0.926365	0.940527	0.944648	0.953682	0.978067	1	0.979767	0.940111	0.915224	0.900151	0.859443	0.776786	0.627465	0.575277	0.61328	0.668002	0.73798	0.815741	0.821318	0.813153	0.762365	0.67328	0.62292	0.558804	0.344162	0.410684	0.707576	0.677392	0.737503	0.755851	0.745128	0.421623	0.21563	0.419071
0.931729	0.929786	0.931434	0.928603	0.867154	0.722049	0.869968	0.907449	0.900192	0.906788	0.911521	0.898203	0.909921	0.911109	0.897712	0.895205	0.924452	0.938739	0.9404	0.943262	0.956514	0.979767	1	0.970905	0.939128	0.919467	0.880734	0.805131	0.659591	0.606797	0.640729	0.687494	0.754835	0.827299	0.832488	0.827282	0.781694	0.693676	0.642738	0.576496	0.354701	0.424397	0.728103	0.696341	0.757719	0.773732	0.760955	0.428551	0.218512	0.42723
0.914434	0.914377	0.913618	0.910353	0.854646	0.711817	0.8552	0.88754	0.884413	0.890245	0.892719	0.878973	0.888798	0.893787	0.881765	0.884608	0.920736	0.928782	0.924338	0.924324	0.93178	0.940111	0.970905	1	0.97609	0.936776	0.893668	0.825556	0.681584	0.629353	0.658798	0.693404	0.75064	0.820917	0.829834	0.832461	0.800221	0.718984	0.666311	0.593438	0.357591	0.42573	0.730674	0.704378	0.76955	0.783339	0.773495	0.438916	0.227055	0.440481
0.896234	0.897861	0.895157	0.889426	0.832097	0.691835	0.833353	0.867088	0.86412	0.86786	0.870629	0.857865	0.869958	0.876731	0.866603	0.869476	0.907475	0.912798	0.906132	0.906028	0.912997	0.915224	0.939128	0.97609	1	0.967931	0.913515	0.847868	0.712079	0.661224	0.687394	0.715772	0.765628	0.825993	0.830013	0.835287	0.808559	0.733512	0.684352	0.614058	0.374116	0.439131	0.742964	0.714531	0.779501	0.794176	0.782734	0.442858	0.22847	0.443277
0.876614	0.87787	0.877436	0.870393	0.80938	0.672804	0.814126	0.850126	0.843465	0.845516	0.848211	0.836801	0.852057	0.858696	0.848566	0.848206	0.885726	0.896946	0.891422	0.890622	0.897334	0.900151	0.919467	0.936776	0.967931	1	0.963524	0.885608	0.751786	0.702274	0.727615	0.753487	0.797656	0.844058	0.837693	0.843176	0.820162	0.74758	0.700737	0.640521	0.398899	0.459357	0.762237	0.729943	0.798374	0.815273	0.795789	0.448311	0.230207	0.44767
0.829631	0.829624	0.831093	0.824882	0.767035	0.643906	0.774612	0.802557	0.794111	0.796254	0.800404	0.790733	0.808145	0.817816	0.809728	0.808167	0.842354	0.853865	0.847803	0.845939	0.853665	0.859443	0.880734	0.893668	0.913515	0.963524	1	0.946833	0.808981	0.751309	0.768258	0.780658	0.813568	0.844685	0.829135	0.838645	0.825619	0.761979	0.726431	0.676902	0.431774	0.481364	0.770415	0.735192	0.808001	0.824609	0.799927	0.452761	0.233858	0.452658
0.743893	0.746205	0.747162	0.737907	0.6762	0.560618	0.682838	0.710518	0.700612	0.703001	0.707093	0.697866	0.719534	0.734891	0.727525	0.727628	0.761515	0.772939	0.765494	0.760683	0.769027	0.776786	0.805131	0.825556	0.847868	0.885608	0.946833	1	0.920258	0.835518	0.811471	0.797631	0.811243	0.812984	0.78127	0.799089	0.81018	0.765808	0.744485	0.706388	0.462531	0.49651	0.761152	0.726594	0.800278	0.813187	0.783263	0.455447	0.244674	0.455011
0.594201	0.597522	0.596006	0.583624	0.517604	0.415356	0.523975	0.553348	0.540502	0.543994	0.54901	0.540376	0.562386	0.580801	0.577807	0.577837	0.605553	0.615817	0.609966	0.608561	0.617607	0.627465	0.659591	0.681584	0.712079	0.751786	0.808981	0.920258	1	0.947286	0.856777	0.795491	0.772355	0.72761	0.676937	0.698531	0.734489	0.715969	0.710399	0.701034	0.490997	0.50254	0.710417	0.675034	0.739002	0.751857	0.720543	0.453688	0.26878	0.450011
0.543918	0.54765	0.544568	0.530401	0.466029	0.36993	0.47453	0.504238	0.489217	0.493121	0.499667	0.490448	0.508157	0.526286	0.526381	0.527615	0.554159	0.563562	0.556654	0.557641	0.565843	0.575277	0.606797	0.629353	0.661224	0.702274	0.751309	0.835518	0.947286	1	0.937079	0.837274	0.77985	0.70932	0.652284	0.6729	0.713641	0.702684	0.697386	0.695202	0.503907	0.511512	0.70016	0.665679	0.728226	0.742592	0.707161	0.456293	0.279237	0.452121
0.583521	0.587288	0.586694	0.573073	0.511348	0.412261	0.520129	0.548876	0.534069	0.536384	0.544572	0.536567	0.550892	0.565684	0.565512	0.56665	0.594186	0.605913	0.599091	0.600004	0.606785	0.61328	0.640729	0.658798	0.687394	0.727615	0.768258	0.811471	0.856777	0.937079	1	0.938006	0.846492	0.759512	0.699216	0.713324	0.740376	0.721182	0.708599	0.700822	0.500589	0.514451	0.729921	0.700632	0.763488	0.77477	0.741824	0.470017	0.281338	0.463935
0.636191	0.641099	0.643744	0.634749	0.579066	0.479411	0.585558	0.614118	0.599661	0.603295	0.6126	0.607151	0.619986	0.628497	0.624666	0.625101	0.647786	0.658692	0.653759	0.65395	0.662083	0.668002	0.687494	0.693404	0.715772	0.753487	0.780658	0.797631	0.795491	0.837274	0.938006	1	0.941778	0.828924	0.753065	0.754347	0.755687	0.722997	0.709113	0.697144	0.492996	0.512038	0.759685	0.733657	0.788915	0.796461	0.767322	0.470203	0.266788	0.456109
0.707801	0.710772	0.717167	0.713234	0.657312	0.549356	0.661386	0.693507	0.67723	0.68285	0.694351	0.688394	0.701741	0.70723	0.699963	0.6984	0.716038	0.728087	0.724815	0.723475	0.730766	0.73798	0.754835	0.75064	0.765628	0.797656	0.813568	0.811243	0.772355	0.77985	0.846492	0.941778	1	0.929089	0.82781	0.804992	0.776981	0.727055	0.709634	0.686092	0.473323	0.501238	0.774903	0.745608	0.80641	0.817769	0.784421	0.450709	0.23262	0.431465
0.795358	0.7938	0.799633	0.800331	0.753733	0.645048	0.761137	0.786734	0.773384	0.776499	0.786958	0.780958	0.789987	0.796305	0.789196	0.786588	0.803647	0.813465	0.81087	0.809772	0.813216	0.815741	0.827299	0.820917	0.825993	0.844058	0.844685	0.812984	0.72761	0.70932	0.759512	0.828924	0.929089	1	0.942077	0.882407	0.813234	0.742291	0.712076	0.668936	0.441176	0.483062	0.779457	0.757765	0.824135	0.833422	0.801903	0.447279	0.223257	0.434362
0.80226	0.798206	0.804754	0.808498	0.777037	0.682902	0.789482	0.800836	0.790111	0.79483	0.804282	0.80041	0.808128	0.814122	0.807992	0.805629	0.820691	0.823262	0.821377	0.819574	0.822124	0.821318	0.832488	0.829834	0.830013	0.837693	0.829135	0.78127	0.676937	0.652284	0.699216	0.753065	0.82781	0.942077	1	0.951863	0.83537	0.743796	0.703058	0.648942	0.422031	0.470696	0.767746	0.749855	0.80951	0.814931	0.78847	0.438284	0.220078	0.433754
0.790233	0.78617	0.792348	0.794113	0.765129	0.674911	0.776545	0.782307	0.772003	0.777922	0.788745	0.786726	0.795076	0.802534	0.795686	0.793294	0.811746	0.814341	0.811069	0.809127	0.812799	0.813153	0.827282	0.832461	0.835287	0.843176	0.838645	0.799089	0.698531	0.6729	0.713324	0.754347	0.804992	0.882407	0.951863	1	0.922028	0.79229	0.729146	0.673153	0.446603	0.490958	0.772807	0.74552	0.806316	0.816013	0.796106	0.452478	0.233465	0.448756
0.737013	0.733181	0.735527	0.730869	0.69449	0.60212	0.702432	0.711951	0.700189	0.703942	0.713338	0.70953	0.721869	0.735268	0.728001	0.728592	0.754867	0.75964	0.754289	0.75255	0.75879	0.762365	0.781694	0.800221	0.808559	0.820162	0.825619	0.81018	0.734489	0.713641	0.740376	0.755687	0.776981	0.813234	0.83537	0.922028	1	0.915411	0.799935	0.721575	0.491056	0.524958	0.766919	0.725688	0.790463	0.805978	0.796412	0.482503	0.269996	0.47787
0.649845	0.64881	0.647856	0.638096	0.601981	0.526361	0.615635	0.618582	0.605435	0.606882	0.611496	0.607271	0.625477	0.642207	0.634036	0.638025	0.66538	0.670679	0.665161	0.66363	0.668503	0.67328	0.693676	0.718984	0.733512	0.74758	0.761979	0.765808	0.715969	0.702684	0.721182	0.722997	0.727055	0.742291	0.743796	0.79229	0.915411	1	0.926871	0.779773	0.531525	0.548317	0.742769	0.693988	0.75055	0.763733	0.763066	0.491614	0.296618	0.488285
0.592489	0.593367	0.594875	0.586266	0.553954	0.494269	0.573863	0.569509	0.555451	0.555544	0.555725	0.55286	0.57268	0.590173	0.584314	0.589485	0.613165	0.619676	0.614356	0.612372	0.616594	0.62292	0.642738	0.666311	0.684352	0.700737	0.726431	0.744485	0.710399	0.697386	0.708599	0.709113	0.709634	0.712076	0.703058	0.729146	0.799935	0.926871	1	0.875595	0.598613	0.584025	0.736476	0.678986	0.725402	0.736151	0.74182	0.498591	0.313475	0.493771
0.529431	0.529799	0.53045	0.521883	0.488455	0.438649	0.507779	0.503583	0.488147	0.487982	0.48663	0.483888	0.502203	0.520279	0.519696	0.523516	0.543147	0.550816	0.548134	0.546518	0.551725	0.558804	0.576496	0.593438	0.614058	0.640521	0.676902	0.706388	0.701034	0.695202	0.700822	0.697144	0.686092	0.668936	0.648942	0.673153	0.721575	0.779773	0.875595	1	0.82891	0.755229	0.755941	0.649414	0.682917	0.697533	0.713451	0.525459	0.357876	0.518939
0.322439	0.320035	0.318443	0.311591	0.287461	0.272101	0.30273	0.289994	0.276761	0.276922	0.274191	0.27148	0.288238	0.299826	0.296558	0.299787	0.313858	0.32789	0.330138	0.331439	0.334655	0.344162	0.354701	0.357591	0.374116	0.398899	0.431774	0.462531	0.490997	0.503907	0.500589	0.492996	0.473323	0.441176	0.422031	0.446603	0.491056	0.531525	0.598613	0.82891	1	0.959244	0.659915	0.473802	0.478531	0.489889	0.519562	0.468423	0.367785	0.455967
0.386936	0.386123	0.384267	0.376746	0.352697	0.329348	0.366787	0.353874	0.342347	0.342804	0.339846	0.336809	0.355376	0.36447	0.354573	0.357044	0.377768	0.396088	0.396756	0.397231	0.399621	0.410684	0.424397	0.42573	0.439131	0.459357	0.481364	0.49651	0.50254	0.511512	0.514451	0.512038	0.501238	0.483062	0.470696	0.490958	0.524958	0.548317	0.584025	0.755229	0.959244	1	0.738686	0.536021	0.532553	0.533697	0.555779	0.470179	0.355443	0.458715
0.678798	0.679199	0.682248	0.6746	0.638707	0.562092	0.652607	0.658267	0.645515	0.646959	0.647079	0.64331	0.663785	0.673441	0.658719	0.659568	0.688454	0.701815	0.69871	0.696628	0.696572	0.707576	0.728103	0.730674	0.742964	0.762237	0.770415	0.761152	0.710417	0.70016	0.729921	0.759685	0.774903	0.779457	0.767746	0.772807	0.766919	0.742769	0.736476	0.755941	0.659915	0.738686	1	0.935486	0.865766	0.808993	0.793573	0.524903	0.3239	0.51185
0.658157	0.654679	0.656528	0.652114	0.621918	0.539888	0.631607	0.641458	0.632471	0.631969	0.630166	0.627909	0.644677	0.654402	0.639464	0.641382	0.673068	0.680688	0.678109	0.676755	0.672319	0.677392	0.696341	0.704378	0.714531	0.729943	0.735192	0.726594	0.675034	0.665679	0.700632	0.733657	0.745608	0.757765	0.749855	0.74552	0.725688	0.693988	0.678986	0.649414	0.473802	0.536021	0.935486	1	0.913151	0.81249	0.772982	0.494703	0.298273	0.483019
0.711609	0.710196	0.710749	0.708213	0.673811	0.576658	0.677127	0.690521	0.683009	0.686544	0.689046	0.684148	0.696111	0.703688	0.689916	0.693918	0.730551	0.737818	0.734301	0.733411	0.73289	0.737503	0.757719	0.76955	0.779501	0.798374	0.808001	0.800278	0.739002	0.728226	0.763488	0.788915	0.80641	0.824135	0.80951	0.806316	0.790463	0.75055	0.725402	0.682917	0.478531	0.532553	0.865766	0.913151	1	0.95132	0.850777	0.505584	0.287346	0.491155
0.724365	0.723671	0.72375	0.721114	0.680065	0.577891	0.682772	0.699434	0.693752	0.700927	0.704553	0.698148	0.710601	0.7162	0.702758	0.709147	0.742751	0.748193	0.744226	0.744231	0.748277	0.755851	0.773732	0.783339	0.794176	0.815273	0.824609	0.813187	0.751857	0.742592	0.77477	0.796461	0.817769	0.833422	0.814931	0.816013	0.805978	0.763733	0.736151	0.697533	0.489889	0.533697	0.808993	0.81249	0.95132	1	0.916758	0.541563	0.308107	0.509436
0.717293	0.716883	0.714731	0.707921	0.666966	0.573716	0.676669	0.688919	0.681154	0.683886	0.684658	0.678043	0.698529	0.70614	0.690895	0.698467	0.728561	0.73515	0.737132	0.738045	0.739187	0.745128	0.760955	0.773495	0.782734	0.795789	0.799927	0.783263	0.720543	0.707161	0.741824	0.767322	0.784421	0.801903	0.78847	0.796106	0.796412	0.763066	0.74182	0.713451	0.519562	0.555779	0.793573	0.772982	0.850777	0.916758	1	0.733294	0.484864	0.6557
0.415665	0.414076	0.407369	0.393448	0.353341	0.294198	0.361999	0.368875	0.35819	0.356856	0.35003	0.335229	0.356543	0.36555	0.354691	0.363326	0.390007	0.40148	0.415144	0.425108	0.421728	0.421623	0.428551	0.438916	0.442858	0.448311	0.452761	0.455447	0.453688	0.456293	0.470017	0.470203	0.450709	0.447279	0.438284	0.452478	0.482503	0.491614	0.498591	0.525459	0.468423	0.470179	0.524903	0.494703	0.505584	0.541563	0.733294	1	0.938391	0.951053
0.222997	0.220884	0.212683	0.198898	0.166186	0.129572	0.171513	0.172559	0.164213	0.163887	0.153942	0.136498	0.15263	0.161165	0.155028	0.163314	0.186839	0.197066	0.211836	0.223541	0.218907	0.21563	0.218512	0.227055	0.22847	0.230207	0.233858	0.244674	0.26878	0.279237	0.281338	0.266788	0.23262	0.223257	0.220078	0.233465	0.269996	0.296618	0.313475	0.357876	0.367785	0.355443	0.3239	0.298273	0.287346	0.308107	0.484864	0.938391	1	0.950264
0.419101	0.417267	0.411945	0.397007	0.356763	0.296423	0.363896	0.366112	0.356645	0.357952	0.348625	0.331307	0.350283	0.361536	0.353498	0.361633	0.394622	0.403632	0.414444	0.424684	0.421704	0.419071	0.42723	0.440481	0.443277	0.44767	0.452658	0.455011	0.450011	0.452121	0.463935	0.456109	0.431465	0.434362	0.433754	0.448756	0.47787	0.488285	0.493771	0.518939	0.455967	0.458715	0.51185	0.483019	0.491155	0.509436	0.6557	0.951053	0.950264	1
0.696836	0.696392	0.696561	0.684516	0.639712	0.545122	0.649572	0.655893	0.648819	0.653834	0.646046	0.635973	0.655079	0.667579	0.657199	0.663995	0.707237	0.713884	0.710213	0.714493	0.716013	0.716994	0.735691	0.757657	0.765586	0.774443	0.780891	0.77268	0.720215	0.709727	0.735094	0.737297	0.736844	0.75398	0.751556	0.768157	0.780843	0.756127	0.73307	0.711913	0.507513	0.540437	0.765414	0.740255	0.792839	0.803755	0.830469	0.652611	0.4813	0.705512
0.713315	0.712915	0.714444	0.705384	0.656485	0.55017	0.660878	0.675027	0.670345	0.675336	0.668681	0.659369	0.674712	0.687349	0.676362	0.681582	0.723411	0.732167	0.726458	0.728936	0.733694	0.737869	0.757917	0.779056	0.78826	0.799075	0.805743	0.799681	0.746409	0.738213	0.76654	0.769731	0.771844	0.781679	0.772478	0.787138	0.795521	0.765976	0.739807	0.711857	0.496611	0.531945	0.775763	0.748382	0.80972	0.819384	0.810817	0.535728	0.334155	0.559832
0.754999	0.755639	0.755203	0.746788	0.689738	0.56973	0.691097	0.715557	0.710945	0.715183	0.712435	0.701328	0.715941	0.727627	0.714319	0.718506	0.760181	0.770146	0.765075	0.767428	0.774539	0.779075	0.797396	0.814406	0.823175	0.835291	0.839006	0.824354	0.759743	0.747747	0.77832	0.784837	0.795999	0.81251	0.798892	0.812124	0.816159	0.775806	0.744562	0.709468	0.495041	0.53277	0.787083	0.75579	0.822244	0.834301	0.821818	0.517745	0.304178	0.52311
0.741372	0.745978	0.742384	0.72992	0.666753	0.545559	0.670325	0.697598	0.691077	0.697451	0.695401	0.683101	0.700416	0.71258	0.698717	0.704124	0.746737	0.754338	0.751276	0.754762	0.762968	0.765669	0.785194	0.80482	0.815592	0.826763	0.832263	0.820701	0.755446	0.739118	0.765448	0.768958	0.777486	0.792084	0.781463	0.797541	0.805851	0.766956	0.737846	0.706099	0.496759	0.533227	0.775601	0.742846	0.808562	0.820929	0.812926	0.521568	0.31245	0.522666
0.629184	0.63306	0.624522	0.61132	0.551849	0.44493	0.557333	0.57508	0.573238	0.578364	0.570549	0.557068	0.57034	0.586378	0.575288	0.58634	0.636508	0.639826	0.636866	0.640048	0.646337	0.647775	0.672888	0.707052	0.716329	0.719809	0.732625	0.739941	0.698239	0.687398	0.709394	0.699536	0.681376	0.686779	0.683884	0.706555	0.735067	0.716246	0.695452	0.682716	0.496428	0.519603	0.704239	0.675349	0.736587	0.746723	0.744562	0.508884	0.328001	0.517842
0.500448	0.502979	0.494165	0.482758	0.440043	0.359132	0.446973	0.450498	0.449403	0.452735	0.4425	0.430088	0.442475	0.460027	0.447014	0.45837	0.506331	0.511113	0.507723	0.509976	0.514636	0.516388	0.541374	0.582048	0.590542	0.591579	0.604455	0.62309	0.607162	0.603912	0.62186	0.603231	0.573831	0.571291	0.564616	0.591179	0.639059	0.64382	0.628375	0.624462	0.471434	0.483482	0.614696	0.58549	0.631949	0.640989	0.646877	0.459873	0.307682	0.472324
0.549759	0.552914	0.547119	0.535037	0.485455	0.395671	0.492033	0.501491	0.495956	0.499823	0.491612	0.476962	0.492849	0.510814	0.498145	0.508162	0.556883	0.566244	0.563232	0.56397	0.569221	0.574476	0.602364	0.638802	0.655693	0.670027	0.685345	0.70726	0.690007	0.684548	0.700322	0.680036	0.654494	0.64367	0.624426	0.651001	0.701937	0.699446	0.680108	0.668807	0.491434	0.511106	0.680676	0.645888	0.697775	0.703821	0.694139	0.460544	0.288442	0.472328
0.526152	0.530629	0.525942	0.512894	0.460882	0.368276	0.46147	0.474007	0.467228	0.470483	0.461883	0.445789	0.462114	0.479783	0.467932	0.479013	0.531526	0.544286	0.540264	0.54149	0.548248	0.55293	0.581939	0.618098	0.641871	0.663686	0.682934	0.711729	0.706255	0.706625	0.716778	0.685262	0.652477	0.629744	0.600981	0.627349	0.68419	0.67998	0.659553	0.658592	0.490309	0.511515	0.67555	0.639838	0.694791	0.701132	0.681717	0.454351	0.288419	0.466656
0.44569	0.447936	0.439108	0.426754	0.373826	0.287128	0.372886	0.385845	0.379109	0.382	0.369578	0.352171	0.366585	0.38489	0.374626	0.387419	0.440369	0.45358	0.448621	0.449325	0.458472	0.46025	0.489983	0.527974	0.553815	0.57461	0.601417	0.646031	0.674295	0.690833	0.692104	0.649026	0.603825	0.559942	0.521066	0.54595	0.609898	0.622833	0.616883	0.635113	0.499346	0.508058	0.627626	0.591632	0.637916	0.648353	0.630805	0.458087	0.317226	0.468749
0.455808	0.457938	0.448375	0.434533	0.373945	0.286726	0.375518	0.391735	0.382667	0.386953	0.376038	0.359962	0.376474	0.394295	0.384666	0.393454	0.438587	0.455563	0.452828	0.45469	0.463739	0.46627	0.495669	0.526016	0.549975	0.572739	0.606151	0.657037	0.692171	0.70877	0.710985	0.673165	0.628003	0.576792	0.532806	0.553314	0.611713	0.630176	0.635889	0.655141	0.517532	0.521314	0.64452	0.602896	0.644826	0.655032	0.638271	0.470602	0.327483	0.476965
0.597371	0.600262	0.593934	0.581896	0.514227	0.412047	0.515335	0.53532	0.524579	0.529947	0.526805	0.51319	0.533465	0.551092	0.538376	0.539286	0.578686	0.599897	0.601076	0.602226	0.6095	0.61518	0.641162	0.656527	0.67388	0.699186	0.727954	0.757236	0.751482	0.752215	0.767203	0.753948	0.73078	0.699978	0.661209	0.676898	0.711002	0.703454	0.698865	0.705652	0.537367	0.552858	0.736909	0.691835	0.738547	0.748201	0.732825	0.498533	0.318062	0.497309
0.689817	0.69302	0.689081	0.677572	0.609359	0.500487	0.612572	0.638731	0.627333	0.633194	0.633987	0.623085	0.644109	0.655973	0.641908	0.640846	0.677447	0.698252	0.698948	0.700601	0.707505	0.712836	0.736386	0.741276	0.754142	0.781492	0.801683	0.80838	0.772217	0.760538	0.779835	0.784213	0.788977	0.777774	0.746182	0.755322	0.76381	0.731518	0.71363	0.707967	0.52241	0.55117	0.780383	0.734627	0.785026	0.79604	0.777964	0.498457	0.298016	0.49247
0.771846	0.776856	0.772737	0.763848	0.702792	0.584779	0.70775	0.729801	0.721641	0.728315	0.728407	0.716514	0.733454	0.745564	0.730665	0.73057	0.772055	0.789088	0.788524	0.788833	0.792593	0.797234	0.821414	0.830092	0.838294	0.854642	0.859227	0.843296	0.766519	0.736461	0.759602	0.775592	0.802734	0.82421	0.807771	0.815096	0.810771	0.76019	0.727851	0.697933	0.479286	0.523902	0.792417	0.756517	0.818176	0.82591	0.804814	0.481689	0.267511	0.480806
0.802781	0.806674	0.80502	0.799686	0.741973	0.619886	0.745518	0.764468	0.756719	0.763727	0.765612	0.754033	0.768084	0.780298	0.7643	0.763417	0.807647	0.822674	0.822075	0.823785	0.827454	0.831542	0.854587	0.865407	0.870784	0.880017	0.873997	0.843132	0.740777	0.700962	0.728062	0.749093	0.787174	0.829615	0.819397	0.824483	0.811419	0.749886	0.710953	0.666767	0.437786	0.495269	0.786191	0.75877	0.827043	0.830838	0.800986	0.462552	0.246868	0.466432
0.787494	0.791067	0.791959	0.786675	0.725542	0.60494	0.72759	0.746102	0.738957	0.749243	0.752888	0.740966	0.758452	0.770324	0.753146	0.754063	0.796364	0.810708	0.808065	0.807401	0.814103	0.819451	0.840678	0.848879	0.855005	0.864594	0.859871	0.830345	0.731829	0.696457	0.72311	0.743632	0.784577	0.820807	0.805278	0.812346	0.804833	0.742479	0.69942	0.653425	0.435518	0.495781	0.78406	0.752643	0.819152	0.823852	0.790212	0.451634	0.238485	0.453825
0.751592	0.75435	0.753084	0.746634	0.686717	0.570596	0.691277	0.709296	0.702887	0.71287	0.712261	0.699985	0.714525	0.728191	0.713395	0.718494	0.766104	0.778396	0.772199	0.768528	0.776523	0.785566	0.809794	0.824212	0.832686	0.842417	0.843634	0.822651	0.736634	0.706343	0.728079	0.739524	0.772512	0.800162	0.783089	0.792756	0.801106	0.748839	0.705525	0.659273	0.440193	0.496751	0.773485	0.7421	0.808451	0.813243	0.779022	0.449734	0.241703	0.454633
0.735771	0.737885	0.733944	0.724085	0.66737	0.553129	0.673504	0.691409	0.688241	0.694424	0.689573	0.677125	0.690604	0.706904	0.692454	0.697244	0.750646	0.761934	0.754973	0.75258	0.759804	0.767689	0.794218	0.814518	0.82347	0.831937	0.835777	0.818718	0.737212	0.710697	0.735407	0.738775	0.759272	0.78318	0.770812	0.782401	0.797128	0.751592	0.707986	0.663317	0.4445	0.500624	0.770224	0.745772	0.812542	0.812664	0.781935	0.462742	0.257996	0.47105
0.719714	0.722819	0.718011	0.706033	0.655041	0.545171	0.660683	0.674545	0.674715	0.678406	0.671062	0.661205	0.675038	0.692025	0.677631	0.683309	0.73633	0.747027	0.741987	0.740771	0.744937	0.747908	0.774875	0.799713	0.808296	0.816293	0.821999	0.811503	0.736682	0.71117	0.735681	0.733901	0.747269	0.771488	0.762738	0.775771	0.793841	0.755266	0.713373	0.664499	0.441881	0.496381	0.7645	0.746219	0.816148	0.813379	0.783468	0.466817	0.262811	0.477175
0.686396	0.692133	0.689222	0.676442	0.630105	0.526784	0.636158	0.645708	0.644385	0.646969	0.641433	0.633834	0.649216	0.66792	0.654363	0.660892	0.714175	0.721545	0.715697	0.713189	0.715248	0.718563	0.74733	0.781119	0.793179	0.799818	0.803202	0.795668	0.721793	0.69501	0.718616	0.713932	0.724022	0.75227	0.746343	0.761838	0.784241	0.747704	0.704709	0.65169	0.425266	0.479723	0.744611	0.72675	0.79825	0.79855	0.770661	0.454608	0.253477	0.467187
0.668324	0.675817	0.671143	0.659395	0.614337	0.512458	0.618436	0.62638	0.627194	0.628038	0.620678	0.613216	0.626396	0.644491	0.632252	0.641769	0.698829	0.703781	0.696305	0.693253	0.697047	0.70083	0.731056	0.770612	0.780988	0.783833	0.786307	0.774633	0.695284	0.670712	0.696837	0.696237	0.702568	0.732054	0.728562	0.744159	0.764327	0.727681	0.688166	0.637242	0.413112	0.465289	0.720741	0.707169	0.782406	0.78551	0.756036	0.448361	0.253299	0.462617
0.653396	0.657975	0.650284	0.641329	0.598029	0.499331	0.604747	0.611545	0.614196	0.611876	0.600194	0.591322	0.602184	0.619722	0.609651	0.622387	0.681761	0.684833	0.675447	0.674976	0.680063	0.679345	0.70928	0.751834	0.76276	0.764593	0.767659	0.755605	0.68187	0.66661	0.693669	0.686599	0.683218	0.712562	0.711204	0.725616	0.748732	0.717159	0.680855	0.636729	0.420455	0.46744	0.708647	0.697534	0.770019	0.776191	0.750247	0.459623	0.273019	0.47593
0.66348	0.66573	0.659454	0.651912	0.605344	0.504621	0.613494	0.623485	0.621026	0.619724	0.610158	0.601165	0.612885	0.631811	0.623198	0.632305	0.682568	0.687905	0.681208	0.684287	0.689003	0.687567	0.717679	0.753324	0.765055	0.774168	0.780997	0.774583	0.709465	0.6965	0.723967	0.717341	0.716407	0.736954	0.724984	0.734141	0.754858	0.72367	0.691047	0.656048	0.439948	0.480234	0.725511	0.710677	0.781226	0.789467	0.76385	0.472986	0.281675	0.48292
0.693336	0.695487	0.690883	0.683459	0.632381	0.525186	0.638637	0.648917	0.644857	0.648358	0.640705	0.631427	0.645829	0.664288	0.654716	0.661475	0.706211	0.713625	0.711108	0.714797	0.719375	0.719385	0.747153	0.776995	0.787794	0.79642	0.803686	0.799268	0.733918	0.7135	0.740002	0.740485	0.747214	0.765288	0.746533	0.753234	0.768989	0.732866	0.697112	0.662055	0.444567	0.486598	0.74292	0.727151	0.798652	0.802794	0.772578	0.473971	0.280042	0.485177
0.727497	0.732487	0.729094	0.722208	0.66524	0.552021	0.671368	0.684538	0.677494	0.683908	0.679482	0.668695	0.683614	0.697901	0.684619	0.692449	0.741868	0.751839	0.748516	0.750778	0.756331	0.758607	0.782921	0.807567	0.817392	0.825933	0.827874	0.816849	0.742326	0.714195	0.741993	0.75146	0.769975	0.793902	0.773846	0.77811	0.789874	0.745922	0.706567	0.667847	0.452352	0.502975	0.770643	0.749023	0.816588	0.817221	0.785407	0.482421	0.284144	0.492694
0.698878	0.705635	0.700505	0.692906	0.638592	0.525405	0.641918	0.654077	0.65175	0.655896	0.646324	0.636121	0.648596	0.663955	0.648796	0.660606	0.717698	0.724845	0.720771	0.721657	0.726889	0.727772	0.753801	0.787751	0.799143	0.803216	0.801484	0.788744	0.714259	0.690349	0.721631	0.725216	0.730951	0.755576	0.742247	0.749493	0.774235	0.738001	0.69576	0.6569	0.445326	0.495551	0.750538	0.734536	0.798589	0.795129	0.767091	0.480513	0.289936	0.49513
0.631162	0.638604	0.633248	0.625114	0.57661	0.476063	0.577834	0.582628	0.582496	0.582681	0.571969	0.564457	0.576912	0.595738	0.578783	0.589551	0.648725	0.654268	0.651205	0.652709	0.65498	0.6563	0.686708	0.728794	0.743987	0.752701	0.760406	0.764549	0.706673	0.682917	0.705956	0.695758	0.685808	0.699241	0.684223	0.700035	0.742648	0.719616	0.680553	0.650792	0.449019	0.49282	0.718608	0.701991	0.76645	0.761158	0.735537	0.469819	0.288724	0.486558
0.571722	0.581524	0.577652	0.562773	0.509354	0.414518	0.509532	0.512926	0.512385	0.512025	0.500804	0.491101	0.510473	0.531707	0.514029	0.523924	0.583036	0.589885	0.585525	0.588288	0.594841	0.598574	0.630818	0.672433	0.688911	0.702556	0.722862	0.744371	0.705363	0.678546	0.683951	0.653256	0.636159	0.638294	0.62325	0.646778	0.698829	0.688945	0.659926	0.634739	0.447416	0.485114	0.679557	0.655753	0.718182	0.712715	0.692747	0.45672	0.288446	0.474361
0.509498	0.520934	0.515354	0.497576	0.440583	0.352382	0.441429	0.443328	0.442048	0.44137	0.427468	0.415214	0.437017	0.458352	0.442676	0.455841	0.517437	0.52417	0.51713	0.520005	0.531514	0.536294	0.570768	0.616349	0.636566	0.649832	0.673525	0.704919	0.67812	0.653122	0.644997	0.601425	0.581037	0.575898	0.560025	0.587788	0.647291	0.647816	0.625149	0.600906	0.435287	0.472323	0.633404	0.602847	0.666953	0.664684	0.644344	0.437606	0.285434	0.458921
0.475768	0.486023	0.483884	0.463474	0.405022	0.320895	0.407262	0.413014	0.40616	0.405468	0.392708	0.382769	0.40224	0.420584	0.405598	0.418872	0.479273	0.490401	0.484847	0.485585	0.497687	0.506738	0.54187	0.585488	0.608033	0.626203	0.653883	0.693453	0.678478	0.653676	0.642118	0.600561	0.578215	0.559174	0.536712	0.569502	0.634318	0.638889	0.622411	0.602539	0.443089	0.474233	0.625904	0.592062	0.653427	0.649323	0.623691	0.428882	0.285111	0.452883
0.413734	0.425406	0.422054	0.402983	0.352598	0.2781	0.354581	0.356689	0.35281	0.353283	0.337491	0.328452	0.341728	0.357575	0.342474	0.357941	0.419691	0.428466	0.422387	0.422629	0.433176	0.442803	0.479897	0.527146	0.551056	0.570144	0.602035	0.651295	0.650164	0.631842	0.622115	0.571883	0.532735	0.508228	0.489459	0.518739	0.58692	0.605839	0.596564	0.581963	0.428389	0.451852	0.588885	0.563782	0.621364	0.613752	0.591178	0.419689	0.290245	0.445321
0.387299	0.39611	0.391991	0.374099	0.327122	0.257505	0.326416	0.327617	0.325397	0.325834	0.308652	0.29873	0.308081	0.32381	0.311962	0.328213	0.391511	0.397924	0.39233	0.392301	0.401334	0.40928	0.445727	0.49396	0.519957	0.539422	0.574084	0.627151	0.640055	0.636123	0.631825	0.580714	0.531273	0.494216	0.469179	0.49539	0.565374	0.585985	0.579483	0.577125	0.432641	0.451304	0.578292	0.559988	0.618002	0.606707	0.581286	0.423428	0.300856	0.449832
0.347324	0.355154	0.349319	0.331666	0.283511	0.220155	0.281916	0.283162	0.278533	0.278881	0.264277	0.254728	0.264164	0.279366	0.270475	0.284423	0.345097	0.353352	0.350361	0.351628	0.357789	0.363454	0.397212	0.440525	0.467757	0.489841	0.528419	0.593421	0.630466	0.640875	0.63498	0.584613	0.528222	0.472303	0.432961	0.457466	0.532974	0.556038	0.554151	0.565312	0.438173	0.447277	0.558328	0.542434	0.594957	0.585717	0.560542	0.425466	0.311521	0.447994
0.331532	0.338617	0.329993	0.311263	0.262675	0.196501	0.261404	0.266174	0.263327	0.263682	0.24599	0.231535	0.238198	0.257213	0.250065	0.263523	0.324384	0.33482	0.331483	0.334618	0.340839	0.342051	0.374527	0.420845	0.448276	0.466959	0.506768	0.581088	0.632409	0.650713	0.645496	0.588319	0.518772	0.454623	0.411815	0.434944	0.517828	0.549615	0.547161	0.557702	0.441194	0.447705	0.544191	0.530401	0.585185	0.575403	0.551683	0.437802	0.330812	0.457934
0.333094	0.337262	0.328048	0.309454	0.26207	0.193324	0.260099	0.267651	0.266827	0.268003	0.246687	0.230583	0.237924	0.258847	0.251131	0.262057	0.318571	0.331121	0.328549	0.334426	0.340431	0.339541	0.371473	0.415344	0.439538	0.459333	0.500765	0.576785	0.635241	0.656827	0.657102	0.600201	0.524712	0.457468	0.412476	0.433294	0.515293	0.549853	0.547422	0.558666	0.438697	0.442257	0.542617	0.532892	0.584303	0.572683	0.548275	0.439631	0.33502	0.458476
0.35149	0.355648	0.346594	0.328844	0.281722	0.21085	0.279202	0.284439	0.282861	0.283951	0.262377	0.246293	0.255934	0.276547	0.268919	0.278355	0.332732	0.346764	0.345925	0.353535	0.357062	0.35625	0.388183	0.428189	0.449833	0.46981	0.508416	0.57726	0.631843	0.652895	0.654548	0.597815	0.525582	0.463099	0.4193	0.435258	0.511326	0.548671	0.552649	0.564614	0.441113	0.443453	0.548152	0.538134	0.580398	0.571795	0.557282	0.449997	0.342272	0.465122
0.368521	0.374786	0.365726	0.351124	0.301782	0.229326	0.300135	0.3052	0.302467	0.301564	0.280905	0.262833	0.271668	0.292456	0.288532	0.295769	0.348167	0.36288	0.363068	0.371157	0.373942	0.373475	0.404266	0.441083	0.463029	0.482118	0.514616	0.575532	0.625933	0.643459	0.644361	0.593972	0.525757	0.465637	0.424593	0.437249	0.50492	0.538252	0.544234	0.558861	0.439018	0.443522	0.553441	0.541557	0.579646	0.572899	0.558526	0.451707	0.342304	0.462148
0.402421	0.410223	0.401934	0.389185	0.342212	0.268323	0.34235	0.343931	0.343071	0.339089	0.319782	0.30372	0.310819	0.330675	0.328219	0.33614	0.391054	0.401733	0.398054	0.405958	0.408867	0.407098	0.439623	0.476676	0.498663	0.516306	0.544379	0.598874	0.63675	0.64811	0.652079	0.605826	0.544491	0.491717	0.454268	0.468192	0.530067	0.555181	0.555509	0.56563	0.440349	0.451036	0.572751	0.562221	0.604945	0.597656	0.575585	0.442399	0.323932	0.453034
0.473621	0.480161	0.47097	0.458563	0.40951	0.325097	0.409745	0.41377	0.412977	0.409825	0.390677	0.374448	0.383582	0.401619	0.396461	0.408125	0.467311	0.477165	0.470567	0.478156	0.484126	0.483631	0.51372	0.552039	0.572337	0.587999	0.609846	0.652698	0.666392	0.674992	0.681634	0.640613	0.59372	0.555662	0.519213	0.535413	0.592824	0.604004	0.594534	0.598238	0.461638	0.480773	0.623492	0.610135	0.660049	0.651225	0.628222	0.466202	0.330119	0.475601
0.523991	0.528087	0.518596	0.505225	0.451211	0.354802	0.451235	0.463953	0.463738	0.461176	0.441633	0.42506	0.43266	0.451182	0.444738	0.457739	0.516289	0.526283	0.521827	0.528829	0.536521	0.536554	0.564199	0.599174	0.615022	0.62757	0.640701	0.665188	0.659917	0.666002	0.679105	0.649703	0.613268	0.590073	0.561754	0.573597	0.617223	0.610926	0.5911	0.592811	0.452987	0.476588	0.637841	0.628949	0.677815	0.666646	0.644097	0.47187	0.329566	0.481746
0.636206	0.638829	0.633202	0.621232	0.556187	0.444396	0.556464	0.577908	0.574025	0.57418	0.558131	0.540429	0.55107	0.566849	0.554387	0.564561	0.623337	0.636411	0.634047	0.640189	0.648203	0.648541	0.674301	0.699004	0.708535	0.718797	0.719353	0.720754	0.68447	0.678675	0.703444	0.695481	0.681701	0.67794	0.65329	0.655218	0.67733	0.650032	0.622357	0.61271	0.446421	0.47808	0.684018	0.675918	0.729034	0.72102	0.693615	0.480641	0.320488	0.491276
0.711116	0.711862	0.705917	0.693997	0.628693	0.505875	0.627906	0.65424	0.653362	0.655248	0.640731	0.619243	0.626917	0.639315	0.627017	0.63795	0.696876	0.709888	0.709146	0.715752	0.725908	0.721017	0.742837	0.762136	0.767597	0.768382	0.756755	0.739567	0.672832	0.656419	0.689765	0.69423	0.697355	0.712984	0.695709	0.697666	0.709758	0.66563	0.629471	0.610157	0.434891	0.477758	0.702435	0.691064	0.743031	0.735478	0.710356	0.480069	0.313566	0.493451
0.757634	0.757529	0.751219	0.740768	0.674504	0.54544	0.671877	0.699383	0.699883	0.704247	0.69105	0.667813	0.675346	0.687285	0.673291	0.681433	0.737492	0.755327	0.75774	0.765516	0.772823	0.768126	0.78603	0.796711	0.79603	0.794773	0.777102	0.746806	0.666723	0.649401	0.685954	0.698465	0.716677	0.744778	0.726824	0.727781	0.726185	0.67426	0.637133	0.610145	0.433597	0.478969	0.716006	0.703744	0.7549	0.75122	0.732333	0.497617	0.324712	0.504296
0.771407	0.773453	0.771239	0.759748	0.692271	0.55716	0.689718	0.721681	0.721172	0.723982	0.71122	0.687617	0.693537	0.702136	0.688324	0.695452	0.752031	0.769368	0.771241	0.777151	0.784456	0.778999	0.796915	0.803986	0.803511	0.797882	0.772817	0.731511	0.639266	0.6209	0.662263	0.682676	0.705915	0.736206	0.723663	0.722398	0.714461	0.656854	0.617132	0.587109	0.417768	0.470709	0.712367	0.698897	0.746338	0.739277	0.724753	0.492828	0.320587	0.496369
0.787401	0.789947	0.786909	0.778284	0.715958	0.58354	0.712814	0.740002	0.738853	0.741627	0.730765	0.709656	0.711636	0.719955	0.704099	0.713082	0.769589	0.784238	0.786464	0.791902	0.796404	0.791124	0.807895	0.818645	0.811899	0.799071	0.767715	0.711923	0.601569	0.573355	0.612676	0.637415	0.670192	0.72099	0.720062	0.717535	0.701384	0.638347	0.593161	0.555826	0.381973	0.437879	0.687931	0.675687	0.716068	0.713123	0.707937	0.47924	0.309846	0.485622
[truncated: 44 more columns]

## Sheet: 200mT
1	0.977737	0.954959	0.950309	0.899163	0.741191	0.865427	0.91377	0.883539	0.857734	0.872071	0.851411	0.850144	0.860921	0.830837	0.776282	0.79903	0.872673	0.890066	0.87302	0.882299	0.862218	0.87296	0.864548	0.883617	0.894178	0.852961	0.814586	0.779501	0.734463	0.72506	0.739649	0.766084	0.767361	0.777998	0.776183	0.73441	0.511134	0.393356	0.453587	0.289427	0.340781	0.552406	0.603938	0.669623	0.717681	0.735331	0.678447	0.588694	0.70005
0.977737	1	0.980028	0.958504	0.899368	0.73996	0.860802	0.909439	0.880626	0.856803	0.871446	0.848088	0.844773	0.852524	0.822193	0.770124	0.79584	0.869837	0.888263	0.869275	0.876868	0.85626	0.86599	0.857858	0.878036	0.889711	0.847471	0.803534	0.76237	0.719745	0.715443	0.731901	0.761808	0.76198	0.770966	0.769747	0.724469	0.495232	0.379827	0.448494	0.283429	0.333986	0.542755	0.591728	0.658012	0.70672	0.723635	0.666785	0.578458	0.689925
0.954959	0.980028	1	0.977618	0.908429	0.748252	0.867	0.913596	0.887217	0.863307	0.875324	0.848678	0.844154	0.853462	0.82775	0.781936	0.805538	0.870642	0.884474	0.866827	0.872462	0.847955	0.858682	0.852153	0.871448	0.88221	0.838446	0.794997	0.75724	0.710261	0.704539	0.722211	0.751018	0.75129	0.76194	0.758415	0.707708	0.47705	0.363194	0.43277	0.270183	0.319368	0.528847	0.582407	0.652163	0.700782	0.720722	0.665395	0.573344	0.683565
0.950309	0.958504	0.977618	1	0.94435	0.780758	0.885547	0.921514	0.893321	0.868031	0.882089	0.857749	0.854761	0.865254	0.836527	0.78924	0.811678	0.875858	0.889421	0.870056	0.875045	0.850294	0.859895	0.854305	0.872346	0.881494	0.838642	0.797587	0.761842	0.71373	0.706831	0.725679	0.752422	0.752038	0.766881	0.762137	0.70891	0.478219	0.362693	0.429053	0.267887	0.316863	0.527691	0.583314	0.652574	0.701623	0.72157	0.666578	0.575824	0.686304
0.899163	0.899368	0.908429	0.94435	1	0.919277	0.950413	0.915261	0.885094	0.859978	0.872169	0.853861	0.845381	0.856478	0.84114	0.810647	0.82797	0.871451	0.866308	0.84223	0.842176	0.814	0.820676	0.817337	0.830539	0.838219	0.799885	0.760576	0.728596	0.684586	0.683699	0.707942	0.735488	0.738444	0.760467	0.750137	0.684757	0.465121	0.358574	0.421692	0.257339	0.29886	0.506578	0.565112	0.625347	0.673404	0.700962	0.646663	0.554394	0.660626
0.741191	0.73996	0.748252	0.780758	0.919277	1	0.94559	0.809683	0.780325	0.758255	0.763446	0.752531	0.739749	0.749379	0.750192	0.746077	0.759416	0.772622	0.744255	0.719935	0.71193	0.680842	0.685291	0.687069	0.693358	0.698062	0.668232	0.634311	0.608606	0.569485	0.575715	0.606015	0.629994	0.638823	0.66927	0.647833	0.570665	0.395766	0.320843	0.374014	0.218437	0.245632	0.427961	0.484928	0.525151	0.563426	0.605461	0.564785	0.480059	0.563739
0.865427	0.860802	0.867	0.885547	0.950413	0.94559	1	0.935197	0.891567	0.856875	0.860417	0.844666	0.836293	0.848026	0.838554	0.8193	0.834283	0.864938	0.850437	0.827667	0.82373	0.789238	0.796777	0.796961	0.808882	0.815398	0.777602	0.741752	0.712531	0.661694	0.660919	0.688069	0.711415	0.718326	0.748782	0.73152	0.654779	0.447664	0.352726	0.414099	0.239312	0.274629	0.485346	0.550697	0.607154	0.653899	0.692422	0.642439	0.548867	0.646771
0.91377	0.909439	0.913596	0.921514	0.915261	0.809683	0.935197	1	0.964276	0.90457	0.898963	0.878489	0.870726	0.881106	0.864797	0.833219	0.845232	0.88855	0.888352	0.864154	0.86392	0.836334	0.840364	0.836872	0.853126	0.861658	0.821858	0.782891	0.748748	0.696059	0.69115	0.712827	0.739713	0.743234	0.765044	0.756179	0.686136	0.448134	0.338154	0.413416	0.234437	0.274341	0.492268	0.554629	0.623319	0.677878	0.710417	0.654762	0.561246	0.668831
0.883539	0.880626	0.887217	0.893321	0.885094	0.780325	0.891567	0.964276	1	0.961753	0.916131	0.876029	0.86083	0.867526	0.854153	0.827709	0.840025	0.874901	0.871918	0.852069	0.85128	0.826095	0.826848	0.821216	0.836115	0.845534	0.808363	0.766825	0.735017	0.685567	0.683463	0.705378	0.734398	0.739755	0.758695	0.747715	0.675562	0.436547	0.32965	0.404616	0.224387	0.265399	0.484978	0.542898	0.608707	0.664333	0.698855	0.645739	0.55381	0.659749
0.857734	0.856803	0.863307	0.868031	0.859978	0.758255	0.856875	0.90457	0.961753	1	0.951085	0.87899	0.850261	0.849974	0.834938	0.811034	0.827586	0.857898	0.851681	0.836798	0.835758	0.810447	0.814602	0.808525	0.819926	0.829805	0.794397	0.750737	0.723165	0.678217	0.6736	0.693385	0.726163	0.734829	0.750248	0.735673	0.667985	0.426675	0.31592	0.385342	0.206256	0.248434	0.471149	0.532093	0.596122	0.651162	0.683505	0.631801	0.540011	0.642496
0.872071	0.871446	0.875324	0.882089	0.872169	0.763446	0.860417	0.898963	0.916131	0.951085	1	0.951308	0.892919	0.877591	0.856451	0.825388	0.83686	0.871074	0.870904	0.855889	0.854242	0.831126	0.836004	0.826747	0.838836	0.84659	0.813191	0.774142	0.7474	0.701001	0.696175	0.713398	0.74194	0.748441	0.763106	0.750924	0.681773	0.427718	0.311031	0.382675	0.201203	0.243866	0.470478	0.53812	0.611083	0.668249	0.692874	0.633145	0.541184	0.651653
0.851411	0.848088	0.848678	0.857749	0.853861	0.752531	0.844666	0.878489	0.876029	0.87899	0.951308	1	0.956	0.90259	0.861226	0.822505	0.83033	0.866601	0.870885	0.85418	0.846112	0.825554	0.830672	0.823934	0.834829	0.839602	0.813663	0.781748	0.755067	0.710293	0.707284	0.724761	0.750099	0.755017	0.770638	0.763819	0.689442	0.429292	0.311364	0.382329	0.196412	0.23852	0.466906	0.534542	0.607859	0.667614	0.694628	0.633696	0.540517	0.65517
0.850144	0.844773	0.844154	0.854761	0.845381	0.739749	0.836293	0.870726	0.86083	0.850261	0.892919	0.956	1	0.954835	0.873595	0.818622	0.819418	0.85936	0.866692	0.854271	0.847913	0.825093	0.831148	0.827755	0.840188	0.843405	0.819211	0.789534	0.765922	0.716446	0.710474	0.728952	0.751023	0.75549	0.7726	0.769704	0.699599	0.438237	0.318424	0.389073	0.202459	0.245361	0.473439	0.539465	0.609928	0.668703	0.701029	0.646965	0.554411	0.668873
0.860921	0.852524	0.853462	0.865254	0.856478	0.749379	0.848026	0.881106	0.867526	0.849974	0.877591	0.90259	0.954835	1	0.942493	0.862055	0.838068	0.866061	0.867773	0.85763	0.854379	0.829612	0.832569	0.830186	0.848415	0.856542	0.826886	0.793387	0.768678	0.720533	0.715196	0.73598	0.757999	0.765496	0.785028	0.778945	0.706117	0.446799	0.328273	0.400696	0.211726	0.254859	0.486678	0.554014	0.62449	0.68072	0.711502	0.659795	0.567936	0.680522
0.830837	0.822193	0.82775	0.836527	0.84114	0.750192	0.838554	0.864797	0.854153	0.834938	0.856451	0.861226	0.873595	0.942493	1	0.950746	0.881788	0.865395	0.846214	0.827808	0.820515	0.79921	0.799942	0.798468	0.816985	0.823778	0.786962	0.746996	0.723521	0.685831	0.685908	0.705874	0.729057	0.739883	0.764117	0.759834	0.685243	0.436199	0.324005	0.400533	0.217108	0.254325	0.471778	0.536927	0.609632	0.664281	0.689587	0.63955	0.551348	0.654873
0.776282	0.770124	0.781936	0.78924	0.810647	0.746077	0.8193	0.833219	0.827709	0.811034	0.825388	0.822505	0.818622	0.862055	0.950746	1	0.940114	0.862547	0.807224	0.781022	0.768318	0.746252	0.747905	0.74847	0.75949	0.762656	0.725963	0.685649	0.664721	0.629029	0.634085	0.659533	0.680604	0.690875	0.719119	0.712848	0.638562	0.40916	0.310351	0.390287	0.214794	0.239553	0.432393	0.49704	0.56368	0.615316	0.650135	0.608145	0.521967	0.612191
0.79903	0.79584	0.805538	0.811678	0.82797	0.759416	0.834283	0.845232	0.840025	0.827586	0.83686	0.83033	0.819418	0.838068	0.881788	0.940114	1	0.944308	0.841963	0.802948	0.788299	0.760838	0.765481	0.767674	0.776169	0.780729	0.746611	0.705555	0.679621	0.645651	0.651407	0.674168	0.697882	0.704827	0.72835	0.71734	0.64583	0.425082	0.330383	0.404325	0.229662	0.258731	0.453104	0.5134	0.576433	0.626453	0.667556	0.624781	0.534315	0.625552
0.872673	0.869837	0.870642	0.875858	0.871451	0.772622	0.864938	0.88855	0.874901	0.857898	0.871074	0.866601	0.85936	0.866061	0.865395	0.862547	0.944308	1	0.941057	0.882661	0.859867	0.826497	0.830685	0.827913	0.840906	0.850674	0.817039	0.772949	0.737212	0.702069	0.708253	0.726308	0.753424	0.756503	0.772528	0.763887	0.693183	0.453865	0.346893	0.419618	0.243944	0.288217	0.501927	0.555444	0.619794	0.669003	0.702082	0.647717	0.550652	0.659563
0.890066	0.888263	0.884474	0.889421	0.866308	0.744255	0.850437	0.888352	0.871918	0.851681	0.870904	0.870885	0.866692	0.867773	0.846214	0.807224	0.841963	0.941057	1	0.960085	0.908486	0.863192	0.862281	0.854823	0.869753	0.880239	0.84946	0.810785	0.771605	0.732661	0.73499	0.750429	0.78174	0.781142	0.792002	0.786342	0.715292	0.462058	0.344503	0.417696	0.240422	0.292632	0.516765	0.567055	0.63622	0.687728	0.711841	0.647284	0.550803	0.674578
0.87302	0.869275	0.866827	0.870056	0.84223	0.719935	0.827667	0.864154	0.852069	0.836798	0.855889	0.85418	0.854271	0.85763	0.827808	0.781022	0.802948	0.882661	0.960085	1	0.954987	0.88544	0.87473	0.86528	0.876029	0.880415	0.851315	0.823535	0.790039	0.747237	0.741765	0.75155	0.780821	0.782945	0.794031	0.787173	0.723441	0.478104	0.363479	0.430401	0.249689	0.30128	0.522902	0.577731	0.65011	0.699638	0.723437	0.659188	0.56446	0.690906
0.882299	0.876868	0.872462	0.875045	0.842176	0.71193	0.82373	0.86392	0.85128	0.835758	0.854242	0.846112	0.847913	0.854379	0.820515	0.768318	0.788299	0.859867	0.908486	0.954987	1	0.951578	0.913728	0.886515	0.895291	0.899011	0.872836	0.849791	0.821463	0.779877	0.765624	0.767655	0.79171	0.796007	0.806442	0.804061	0.756313	0.517016	0.401155	0.462286	0.273011	0.3265	0.552603	0.605899	0.674404	0.719322	0.741351	0.681884	0.585665	0.715003
0.862218	0.85626	0.847955	0.850294	0.814	0.680842	0.789238	0.836334	0.826095	0.810447	0.831126	0.825554	0.825093	0.829612	0.79921	0.746252	0.760838	0.826497	0.863192	0.88544	0.951578	1	0.963806	0.893605	0.886709	0.885584	0.867064	0.84664	0.821634	0.791457	0.780432	0.77905	0.796382	0.798489	0.804705	0.806907	0.772383	0.547903	0.433675	0.496097	0.304455	0.355419	0.575492	0.618732	0.677871	0.720019	0.741653	0.689005	0.5973	0.720668
0.87296	0.86599	0.858682	0.859895	0.820676	0.685291	0.796777	0.840364	0.826848	0.814602	0.836004	0.830672	0.831148	0.832569	0.799942	0.747905	0.765481	0.830685	0.862281	0.87473	0.913728	0.963806	1	0.955916	0.922944	0.904068	0.885214	0.868162	0.845131	0.813542	0.803277	0.802036	0.816671	0.816726	0.82313	0.824061	0.79234	0.575502	0.461424	0.519512	0.32707	0.377815	0.598401	0.644324	0.704306	0.745023	0.770045	0.716368	0.619064	0.741762
0.864548	0.857858	0.852153	0.854305	0.817337	0.687069	0.796961	0.836872	0.821216	0.808525	0.826747	0.823934	0.827755	0.830186	0.798468	0.74847	0.767674	0.827913	0.854823	0.86528	0.886515	0.893605	0.955916	1	0.967245	0.917514	0.887233	0.870565	0.845045	0.813962	0.805304	0.807838	0.825905	0.821952	0.825568	0.82432	0.788233	0.571371	0.457247	0.517259	0.330818	0.384507	0.608902	0.65205	0.709701	0.749683	0.780257	0.72648	0.624406	0.751273
0.883617	0.878036	0.871448	0.872346	0.830539	0.693358	0.808882	0.853126	0.836115	0.819926	0.838836	0.834829	0.840188	0.848415	0.816985	0.75949	0.776169	0.840906	0.869753	0.876029	0.895291	0.886709	0.922944	0.967245	1	0.962762	0.912681	0.885328	0.856781	0.822972	0.811462	0.813995	0.83271	0.829044	0.831835	0.832451	0.796755	0.571497	0.45465	0.514412	0.326732	0.381425	0.608324	0.654252	0.717233	0.75924	0.786425	0.729925	0.627998	0.760983
0.894178	0.889711	0.88221	0.881494	0.838219	0.698062	0.815398	0.861658	0.845534	0.829805	0.84659	0.839602	0.843405	0.856542	0.823778	0.762656	0.780729	0.850674	0.880239	0.880415	0.899011	0.885584	0.904068	0.917514	0.962762	1	0.961239	0.907292	0.864404	0.827209	0.81679	0.817046	0.834164	0.832057	0.835331	0.834217	0.799848	0.57037	0.451618	0.516077	0.324904	0.381208	0.610665	0.658549	0.725661	0.768626	0.789443	0.731177	0.630104	0.76358
0.852961	0.847471	0.838446	0.838642	0.799885	0.668232	0.777602	0.821858	0.808363	0.794397	0.813191	0.813663	0.819211	0.826886	0.786962	0.725963	0.746611	0.817039	0.84946	0.851315	0.872836	0.867064	0.885214	0.887233	0.912681	0.961239	1	0.960747	0.888116	0.842107	0.825421	0.816667	0.833018	0.828729	0.828112	0.828769	0.803772	0.584855	0.468321	0.530721	0.334626	0.391062	0.621189	0.668111	0.730692	0.767557	0.790076	0.734028	0.632514	0.766536
0.814586	0.803534	0.794997	0.797587	0.760576	0.634311	0.741752	0.782891	0.766825	0.750737	0.774142	0.781748	0.789534	0.793387	0.746996	0.685649	0.705555	0.772949	0.810785	0.823535	0.849791	0.84664	0.868162	0.870565	0.885328	0.907292	0.960747	1	0.946174	0.87792	0.839688	0.819845	0.825174	0.814902	0.815046	0.818171	0.79882	0.592987	0.480194	0.539819	0.342988	0.399111	0.629912	0.678969	0.739321	0.770589	0.792803	0.736961	0.633693	0.767805
0.779501	0.76237	0.75724	0.761842	0.728596	0.608606	0.712531	0.748748	0.735017	0.723165	0.7474	0.755067	0.765922	0.768678	0.723521	0.664721	0.679621	0.737212	0.771605	0.790039	0.821463	0.821634	0.845131	0.845045	0.856781	0.864404	0.888116	0.946174	1	0.949925	0.866677	0.820704	0.804022	0.791785	0.800036	0.807419	0.793568	0.605334	0.501056	0.559042	0.361025	0.412034	0.640726	0.691536	0.744735	0.771752	0.795655	0.745933	0.642536	0.767968
0.734463	0.719745	0.710261	0.71373	0.684586	0.569485	0.661694	0.696059	0.685567	0.678217	0.701001	0.710293	0.716446	0.720533	0.685831	0.629029	0.645651	0.702069	0.732661	0.747237	0.779877	0.791457	0.813542	0.813962	0.822972	0.827209	0.842107	0.87792	0.949925	1	0.939784	0.856301	0.815082	0.795376	0.796832	0.804446	0.795013	0.624961	0.534059	0.602583	0.398657	0.447637	0.673556	0.713096	0.757767	0.775873	0.792427	0.745209	0.648775	0.770011
0.72506	0.715443	0.704539	0.706831	0.683699	0.575715	0.660919	0.69115	0.683463	0.6736	0.696175	0.707284	0.710474	0.715196	0.685908	0.634085	0.651407	0.708253	0.73499	0.741765	0.765624	0.780432	0.803277	0.805304	0.811462	0.81679	0.825421	0.839688	0.866677	0.939784	1	0.946168	0.863288	0.820076	0.809413	0.812392	0.790781	0.617696	0.533542	0.618869	0.421225	0.470026	0.689232	0.725497	0.769644	0.789333	0.802744	0.749111	0.651115	0.773679
0.739649	0.731901	0.722211	0.725679	0.707942	0.606015	0.688069	0.712827	0.705378	0.693385	0.713398	0.724761	0.728952	0.73598	0.705874	0.659533	0.674168	0.726308	0.750429	0.75155	0.767655	0.77905	0.802036	0.807838	0.813995	0.817046	0.816667	0.819845	0.820704	0.856301	0.946168	1	0.935389	0.846646	0.813526	0.813267	0.782775	0.593724	0.507611	0.597475	0.40367	0.450393	0.666415	0.702652	0.751085	0.783011	0.803019	0.744316	0.640663	0.760906
0.766084	0.761808	0.751018	0.752422	0.735488	0.629994	0.711415	0.739713	0.734398	0.726163	0.74194	0.750099	0.751023	0.757999	0.729057	0.680604	0.697882	0.753424	0.78174	0.780821	0.79171	0.796382	0.816671	0.825905	0.83271	0.834164	0.833018	0.825174	0.804022	0.815082	0.863288	0.935389	1	0.938249	0.857537	0.834865	0.794244	0.587536	0.490842	0.576249	0.382358	0.429852	0.642642	0.671161	0.72825	0.773316	0.796582	0.736466	0.629742	0.75133
0.767361	0.76198	0.75129	0.752038	0.738444	0.638823	0.718326	0.743234	0.739755	0.734829	0.748441	0.755017	0.75549	0.765496	0.739883	0.690875	0.704827	0.756503	0.781142	0.782945	0.796007	0.798489	0.816726	0.821952	0.829044	0.832057	0.828729	0.814902	0.791785	0.795376	0.820076	0.846646	0.938249	1	0.939073	0.866841	0.797034	0.588379	0.491266	0.566929	0.370065	0.415744	0.624001	0.652588	0.711643	0.756035	0.782739	0.729381	0.629146	0.748305
0.777998	0.770966	0.76194	0.766881	0.760467	0.66927	0.748782	0.765044	0.758695	0.750248	0.763106	0.770638	0.7726	0.785028	0.764117	0.719119	0.72835	0.772528	0.792002	0.794031	0.806442	0.804705	0.82313	0.825568	0.831835	0.835331	0.828112	0.815046	0.800036	0.796832	0.809413	0.813526	0.857537	0.939073	1	0.942497	0.824257	0.590286	0.488001	0.562673	0.366254	0.409676	0.622723	0.659418	0.716236	0.75426	0.783189	0.730588	0.629879	0.746275
0.776183	0.769747	0.758415	0.762137	0.750137	0.647833	0.73152	0.756179	0.747715	0.735673	0.750924	0.763819	0.769704	0.778945	0.759834	0.712848	0.71734	0.763887	0.786342	0.787173	0.804061	0.806907	0.824061	0.82432	0.832451	0.834217	0.828769	0.818171	0.807419	0.804446	0.812392	0.813267	0.834865	0.866841	0.942497	1	0.914696	0.630003	0.505592	0.577708	0.371573	0.412169	0.628527	0.665542	0.722205	0.758048	0.781462	0.728199	0.624734	0.741747
0.73441	0.724469	0.707708	0.70891	0.684757	0.570665	0.654779	0.686136	0.675562	0.667985	0.681773	0.689442	0.699599	0.706117	0.685243	0.638562	0.64583	0.693183	0.715292	0.723441	0.756313	0.772383	0.79234	0.788233	0.796755	0.799848	0.803772	0.79882	0.793568	0.795013	0.790781	0.782775	0.794244	0.797034	0.824257	0.914696	1	0.807653	0.638103	0.64847	0.432365	0.466807	0.658577	0.681246	0.725186	0.748406	0.763973	0.721308	0.626448	0.738095
0.511134	0.495232	0.47705	0.478219	0.465121	0.395766	0.447664	0.448134	0.436547	0.426675	0.427718	0.429292	0.438237	0.446799	0.436199	0.40916	0.425082	0.453865	0.462058	0.478104	0.517016	0.547903	0.575502	0.571371	0.571497	0.57037	0.584855	0.592987	0.605334	0.624961	0.617696	0.593724	0.587536	0.588379	0.590286	0.630003	0.807653	1	0.926617	0.736783	0.51638	0.526969	0.612989	0.592896	0.594585	0.592498	0.619857	0.619735	0.561417	0.62138
0.393356	0.379827	0.363194	0.362693	0.358574	0.320843	0.352726	0.338154	0.32965	0.31592	0.311031	0.311364	0.318424	0.328273	0.324005	0.310351	0.330383	0.346893	0.344503	0.363479	0.401155	0.433675	0.461424	0.457247	0.45465	0.451618	0.468321	0.480194	0.501056	0.534059	0.533542	0.507611	0.490842	0.491266	0.488001	0.505592	0.638103	0.926617	1	0.812153	0.565199	0.549917	0.585083	0.544014	0.526236	0.518116	0.55381	0.569061	0.522307	0.557482
0.453587	0.448494	0.43277	0.429053	0.421692	0.374014	0.414099	0.413416	0.404616	0.385342	0.382675	0.382329	0.389073	0.400696	0.400533	0.390287	0.404325	0.419618	0.417696	0.430401	0.462286	0.496097	0.519512	0.517259	0.514412	0.516077	0.530721	0.539819	0.559042	0.602583	0.618869	0.597475	0.576249	0.566929	0.562673	0.577708	0.64847	0.736783	0.812153	1	0.838761	0.769597	0.71182	0.641249	0.626723	0.61485	0.630809	0.636659	0.586966	0.629614
0.289427	0.283429	0.270183	0.267887	0.257339	0.218437	0.239312	0.234437	0.224387	0.206256	0.201203	0.196412	0.202459	0.211726	0.217108	0.214794	0.229662	0.243944	0.240422	0.249689	0.273011	0.304455	0.32707	0.330818	0.326732	0.324904	0.334626	0.342988	0.361025	0.398657	0.421225	0.40367	0.382358	0.370065	0.366254	0.371573	0.432365	0.51638	0.565199	0.838761	1	0.952615	0.66522	0.517104	0.482485	0.449775	0.445044	0.456338	0.432098	0.453422
0.340781	0.333986	0.319368	0.316863	0.29886	0.245632	0.274629	0.274341	0.265399	0.248434	0.243866	0.23852	0.245361	0.254859	0.254325	0.239553	0.258731	0.288217	0.292632	0.30128	0.3265	0.355419	0.377815	0.384507	0.381425	0.381208	0.391062	0.399111	0.412034	0.447637	0.470026	0.450393	0.429852	0.415744	0.409676	0.412169	0.466807	0.526969	0.549917	0.769597	0.952615	1	0.786856	0.601367	0.54339	0.501597	0.48963	0.487022	0.449313	0.485354
0.552406	0.542755	0.528847	0.527691	0.506578	0.427961	0.485346	0.492268	0.484978	0.471149	0.470478	0.466906	0.473439	0.486678	0.471778	0.432393	0.453104	0.501927	0.516765	0.522902	0.552603	0.575492	0.598401	0.608902	0.608324	0.610665	0.621189	0.629912	0.640726	0.673556	0.689232	0.666415	0.642642	0.624001	0.622723	0.628527	0.658577	0.612989	0.585083	0.71182	0.66522	0.786856	1	0.912643	0.788407	0.719489	0.699588	0.669159	0.591294	0.66392
0.603938	0.591728	0.582407	0.583314	0.565112	0.484928	0.550697	0.554629	0.542898	0.532093	0.53812	0.534542	0.539465	0.554014	0.536927	0.49704	0.5134	0.555444	0.567055	0.577731	0.605899	0.618732	0.644324	0.65205	0.654252	0.658549	0.668111	0.678969	0.691536	0.713096	0.725497	0.702652	0.671161	0.652588	0.659418	0.665542	0.681246	0.592896	0.544014	0.641249	0.517104	0.601367	0.912643	1	0.904991	0.793628	0.743766	0.701964	0.612496	0.69241
0.669623	0.658012	0.652163	0.652574	0.625347	0.525151	0.607154	0.623319	0.608707	0.596122	0.611083	0.607859	0.609928	0.62449	0.609632	0.56368	0.576433	0.619794	0.63622	0.65011	0.674404	0.677871	0.704306	0.709701	0.717233	0.725661	0.730692	0.739321	0.744735	0.757767	0.769644	0.751085	0.72825	0.711643	0.716236	0.722205	0.725186	0.594585	0.526236	0.626723	0.482485	0.54339	0.788407	0.904991	1	0.937608	0.824508	0.739878	0.635323	0.724008
0.717681	0.70672	0.700782	0.701623	0.673404	0.563426	0.653899	0.677878	0.664333	0.651162	0.668249	0.667614	0.668703	0.68072	0.664281	0.615316	0.626453	0.669003	0.687728	0.699638	0.719322	0.720019	0.745023	0.749683	0.75924	0.768626	0.767557	0.770589	0.771752	0.775873	0.789333	0.783011	0.773316	0.756035	0.75426	0.758048	0.748406	0.592498	0.518116	0.61485	0.449775	0.501597	0.719489	0.793628	0.937608	1	0.916941	0.78757	0.659005	0.749334
0.735331	0.723635	0.720722	0.72157	0.700962	0.605461	0.692422	0.710417	0.698855	0.683505	0.692874	0.694628	0.701029	0.711502	0.689587	0.650135	0.667556	0.702082	0.711841	0.723437	0.741351	0.741653	0.770045	0.780257	0.786425	0.789443	0.790076	0.792803	0.795655	0.792427	0.802744	0.803019	0.796582	0.782739	0.783189	0.781462	0.763973	0.619857	0.55381	0.630809	0.445044	0.48963	0.699588	0.743766	0.824508	0.916941	1	0.913393	0.731697	0.796262
0.678447	0.666785	0.665395	0.666578	0.646663	0.564785	0.642439	0.654762	0.645739	0.631801	0.633145	0.633696	0.646965	0.659795	0.63955	0.608145	0.624781	0.647717	0.647284	0.659188	0.681884	0.689005	0.716368	0.72648	0.729925	0.731177	0.734028	0.736961	0.745933	0.745209	0.749111	0.744316	0.736466	0.729381	0.730588	0.728199	0.721308	0.619735	0.569061	0.636659	0.456338	0.487022	0.669159	0.701964	0.739878	0.78757	0.913393	1	0.908424	0.882743
0.588694	0.578458	0.573344	0.575824	0.554394	0.480059	0.548867	0.561246	0.55381	0.540011	0.541184	0.540517	0.554411	0.567936	0.551348	0.521967	0.534315	0.550652	0.550803	0.56446	0.585665	0.5973	0.619064	0.624406	0.627998	0.630104	0.632514	0.633693	0.642536	0.648775	0.651115	0.640663	0.629742	0.629146	0.629879	0.624734	0.626448	0.561417	0.522307	0.586966	0.432098	0.449313	0.591294	0.612496	0.635323	0.659005	0.731697	0.908424	1	0.928622
0.70005	0.689925	0.683565	0.686304	0.660626	0.563739	0.646771	0.668831	0.659749	0.642496	0.651653	0.65517	0.668873	0.680522	0.654873	0.612191	0.625552	0.659563	0.674578	0.690906	0.715003	0.720668	0.741762	0.751273	0.760983	0.76358	0.766536	0.767805	0.767968	0.770011	0.773679	0.760906	0.75133	0.748305	0.746275	0.741747	0.738095	0.62138	0.557482	0.629614	0.453422	0.485354	0.66392	0.69241	0.724008	0.749334	0.796262	0.882743	0.928622	1
0.709136	0.698431	0.694989	0.698744	0.671801	0.568928	0.654269	0.674585	0.663829	0.649654	0.663661	0.666536	0.680112	0.688192	0.652746	0.6055	0.624638	0.66959	0.691145	0.714344	0.747036	0.751286	0.773277	0.779842	0.78858	0.795023	0.805216	0.812055	0.807804	0.802657	0.804285	0.785637	0.776204	0.770684	0.770302	0.768528	0.764485	0.626022	0.550917	0.607761	0.424863	0.469616	0.671131	0.711892	0.748768	0.768075	0.796034	0.779158	0.71604	0.882368
0.562621	0.545349	0.540447	0.54718	0.522832	0.435666	0.503291	0.517659	0.509857	0.499214	0.503433	0.503005	0.518147	0.528572	0.495634	0.450714	0.472009	0.518128	0.537732	0.568941	0.610119	0.627677	0.64869	0.645095	0.650485	0.661173	0.681767	0.699887	0.706145	0.708843	0.70507	0.677777	0.660507	0.654616	0.650363	0.649968	0.669128	0.592301	0.539063	0.578533	0.432828	0.473111	0.633603	0.660285	0.682774	0.679866	0.698577	0.67006	0.585556	0.71075
0.505724	0.489155	0.476843	0.481381	0.457675	0.374406	0.432208	0.447674	0.439977	0.432714	0.437612	0.438982	0.450111	0.460655	0.433509	0.386781	0.408255	0.458038	0.485581	0.516733	0.55274	0.576946	0.599594	0.596894	0.602409	0.613688	0.643172	0.661163	0.665868	0.683808	0.681905	0.650846	0.636287	0.631682	0.622883	0.62529	0.657199	0.600215	0.5535	0.600506	0.46823	0.507375	0.651366	0.663315	0.678473	0.66556	0.669557	0.634276	0.549095	0.648895
0.46149	0.447879	0.431129	0.4286	0.397714	0.315339	0.376428	0.39215	0.387493	0.384039	0.394831	0.399185	0.406435	0.407778	0.371653	0.327023	0.351058	0.404903	0.441703	0.478536	0.520764	0.544465	0.572816	0.580007	0.583305	0.587993	0.624663	0.653558	0.666372	0.694124	0.693679	0.658541	0.638207	0.624641	0.610889	0.614379	0.659166	0.621274	0.58044	0.623365	0.478788	0.521253	0.679563	0.6865	0.692288	0.673644	0.667131	0.620202	0.530957	0.626728
0.282433	0.265256	0.249634	0.249023	0.215251	0.163369	0.208171	0.209254	0.210855	0.202943	0.194169	0.190619	0.198268	0.199166	0.171557	0.143072	0.166198	0.207946	0.234056	0.272879	0.321139	0.355442	0.390174	0.397612	0.388271	0.387113	0.421288	0.45643	0.489478	0.527876	0.529069	0.48606	0.443846	0.429236	0.420243	0.417879	0.484079	0.557845	0.566299	0.593126	0.503592	0.519413	0.590098	0.571792	0.549786	0.517342	0.516034	0.4983	0.443216	0.495044
0.142937	0.12504	0.115219	0.114004	0.0885504	0.0669509	0.0912085	0.0819249	0.083772	0.0697656	0.0462928	0.0328383	0.0417249	0.0501529	0.0366297	0.0246075	0.0445816	0.0669415	0.0734947	0.105849	0.142485	0.174818	0.210405	0.214939	0.197644	0.194634	0.217908	0.24328	0.280863	0.31024	0.308171	0.276533	0.229339	0.215631	0.220164	0.21741	0.281762	0.412236	0.451322	0.4681	0.442255	0.430575	0.415818	0.389975	0.356184	0.324022	0.326767	0.344714	0.336387	0.337572
0.231831	0.214403	0.199467	0.196076	0.16437	0.123881	0.160685	0.15672	0.151677	0.133451	0.117974	0.111751	0.127063	0.135378	0.114018	0.0911285	0.111276	0.143193	0.158913	0.191486	0.229827	0.263581	0.300942	0.304807	0.293225	0.291574	0.316148	0.342537	0.377726	0.405221	0.398786	0.367433	0.321291	0.306935	0.315486	0.31607	0.378733	0.487067	0.517124	0.541341	0.496598	0.495671	0.504695	0.477714	0.444569	0.412402	0.416277	0.431935	0.415857	0.432865
0.284653	0.270863	0.248333	0.243151	0.203247	0.14282	0.185745	0.195307	0.184091	0.165189	0.16589	0.176395	0.195034	0.197411	0.168326	0.130691	0.145021	0.190031	0.219765	0.246848	0.29339	0.334985	0.363712	0.364699	0.364252	0.364333	0.400005	0.429075	0.450262	0.482811	0.477734	0.448538	0.414474	0.397399	0.392665	0.39829	0.464758	0.538566	0.554867	0.585696	0.510021	0.527916	0.577398	0.543911	0.507472	0.471652	0.47235	0.476988	0.445925	0.486732
0.211087	0.198093	0.174511	0.168426	0.126309	0.0703426	0.107231	0.116766	0.101297	0.0826663	0.0836798	0.0932007	0.107938	0.108996	0.0813167	0.0463923	0.0650113	0.108212	0.133864	0.160379	0.212341	0.258662	0.284832	0.285005	0.285246	0.286529	0.327588	0.355914	0.37522	0.412994	0.40891	0.378963	0.347065	0.32604	0.310863	0.320215	0.410331	0.514941	0.539852	0.577113	0.508161	0.523747	0.560221	0.513393	0.473958	0.423251	0.409923	0.427398	0.409688	0.429287
0.193734	0.179275	0.155121	0.151371	0.109252	0.0512319	0.0887016	0.098607	0.0782063	0.0602137	0.0614952	0.0706435	0.0828298	0.0820391	0.0509343	0.0162993	0.040736	0.0860689	0.112138	0.140471	0.186951	0.226026	0.25412	0.25944	0.259805	0.262712	0.30138	0.325209	0.345501	0.38497	0.381954	0.348741	0.31761	0.299224	0.282796	0.290972	0.387319	0.494561	0.514595	0.55579	0.495538	0.511644	0.544047	0.494926	0.456646	0.400633	0.381025	0.398911	0.383992	0.398033
0.389258	0.37193	0.353842	0.353845	0.312563	0.227501	0.288129	0.304826	0.282822	0.266636	0.273543	0.287254	0.303557	0.304706	0.26426	0.216633	0.238835	0.291842	0.324718	0.357844	0.402192	0.428851	0.461403	0.472131	0.476192	0.478332	0.512932	0.538177	0.557319	0.584845	0.579764	0.541484	0.51594	0.507282	0.493607	0.498675	0.565679	0.5827	0.562591	0.617971	0.516725	0.549268	0.643696	0.618492	0.600255	0.565703	0.560241	0.55073	0.500753	0.563739
0.582052	0.569449	0.556544	0.555732	0.514351	0.403727	0.487558	0.514243	0.494549	0.480961	0.493985	0.504117	0.521333	0.527419	0.480213	0.419925	0.442092	0.506929	0.542069	0.570285	0.609877	0.623059	0.651962	0.660163	0.671275	0.674519	0.694198	0.71359	0.721516	0.735247	0.732903	0.701151	0.684485	0.674633	0.663599	0.670202	0.698378	0.616203	0.560123	0.629496	0.488884	0.539308	0.697849	0.698064	0.705884	0.6965	0.701552	0.667218	0.585548	0.690552
0.665386	0.657328	0.646076	0.644955	0.599519	0.47361	0.566377	0.601044	0.587929	0.581954	0.597109	0.60214	0.615941	0.622027	0.571496	0.504024	0.530335	0.604653	0.644933	0.66995	0.707575	0.714413	0.7387	0.743808	0.758001	0.7646	0.777278	0.790262	0.78993	0.797039	0.793858	0.768373	0.761564	0.752193	0.738325	0.744635	0.757425	0.610152	0.527996	0.593855	0.426683	0.487786	0.69227	0.711659	0.742077	0.746106	0.752073	0.700436	0.598453	0.724298
0.690392	0.682953	0.671897	0.669473	0.62366	0.50021	0.59575	0.631839	0.620289	0.616351	0.631886	0.63741	0.648769	0.652292	0.605086	0.53941	0.561955	0.633428	0.675052	0.704854	0.743789	0.751815	0.773908	0.776065	0.78958	0.795766	0.805617	0.81917	0.817575	0.814418	0.804693	0.779867	0.776128	0.772969	0.764222	0.768667	0.775091	0.609352	0.517261	0.573051	0.400063	0.464781	0.684383	0.714764	0.754814	0.766367	0.772908	0.71361	0.601603	0.731094
0.653098	0.644736	0.629851	0.627008	0.587496	0.475183	0.558887	0.592111	0.58449	0.580935	0.595701	0.605059	0.617036	0.618776	0.575477	0.513142	0.530968	0.5934	0.635386	0.664683	0.705306	0.719452	0.744085	0.750369	0.762241	0.767009	0.782961	0.803434	0.800389	0.802525	0.793953	0.768493	0.763315	0.755861	0.747587	0.753885	0.765691	0.614219	0.526118	0.57332	0.398793	0.464872	0.681204	0.705258	0.742286	0.752863	0.760091	0.698914	0.586482	0.716672
0.575351	0.566034	0.548463	0.546109	0.510424	0.407107	0.479171	0.507898	0.502317	0.499166	0.510362	0.519521	0.537422	0.541763	0.49843	0.442312	0.455343	0.509942	0.551852	0.58158	0.627682	0.645724	0.669579	0.67861	0.687657	0.695494	0.721673	0.748323	0.747138	0.757039	0.754663	0.726511	0.713521	0.697663	0.685523	0.699698	0.722778	0.602354	0.527874	0.573684	0.412154	0.475542	0.671625	0.685559	0.715947	0.715546	0.711282	0.652487	0.548168	0.669653
0.551424	0.542454	0.523768	0.520562	0.484447	0.381559	0.456431	0.487949	0.481671	0.475381	0.483304	0.490989	0.507401	0.512171	0.470565	0.416675	0.430915	0.484766	0.525778	0.556894	0.604067	0.623115	0.645153	0.650698	0.661443	0.673382	0.701171	0.726779	0.726123	0.737302	0.734414	0.707335	0.697501	0.677837	0.663896	0.686201	0.716604	0.602355	0.532343	0.58671	0.425282	0.484315	0.674047	0.685369	0.714188	0.707447	0.695757	0.638533	0.535281	0.6498
0.552972	0.543622	0.522986	0.520604	0.485897	0.386158	0.463846	0.494149	0.483875	0.475305	0.483613	0.494133	0.507729	0.511526	0.473139	0.416987	0.434349	0.491234	0.529795	0.561731	0.607622	0.626045	0.649103	0.655258	0.666475	0.678904	0.708679	0.735136	0.73231	0.741076	0.736091	0.708976	0.702604	0.685698	0.670361	0.691505	0.726033	0.61376	0.541461	0.599785	0.437615	0.491954	0.67712	0.691475	0.716951	0.708545	0.706278	0.656764	0.553543	0.671283
0.514527	0.507179	0.483653	0.481324	0.45004	0.355652	0.425273	0.450592	0.44165	0.435731	0.444991	0.455684	0.46943	0.472947	0.442258	0.38744	0.400045	0.455626	0.494303	0.526168	0.576126	0.598312	0.618596	0.625283	0.633118	0.641531	0.670478	0.699106	0.699653	0.717755	0.717159	0.684758	0.677148	0.665129	0.647721	0.668132	0.711382	0.618532	0.553213	0.614979	0.464386	0.515025	0.676668	0.676705	0.696443	0.683201	0.678255	0.638237	0.547432	0.656517
0.528235	0.520028	0.497321	0.493332	0.461834	0.367377	0.435648	0.455494	0.441515	0.430053	0.43979	0.446552	0.46281	0.472866	0.446111	0.397662	0.406134	0.454234	0.487781	0.514172	0.561797	0.588952	0.61009	0.607969	0.614325	0.626809	0.651034	0.677775	0.688688	0.710483	0.711895	0.680707	0.663026	0.647359	0.634861	0.660222	0.712076	0.63882	0.588735	0.676987	0.534683	0.576302	0.721331	0.710692	0.716785	0.699159	0.686455	0.654838	0.575394	0.671135
0.51366	0.502457	0.479642	0.474248	0.443078	0.349568	0.417126	0.435559	0.417467	0.400014	0.408031	0.409919	0.425215	0.441302	0.418788	0.377982	0.387832	0.429627	0.456778	0.475879	0.517421	0.544592	0.562749	0.556577	0.564433	0.581115	0.598905	0.618307	0.640862	0.671975	0.674563	0.643427	0.615772	0.594215	0.58534	0.61335	0.674511	0.625051	0.587668	0.691085	0.563965	0.599892	0.730198	0.719031	0.713129	0.686908	0.666607	0.647136	0.576956	0.649451
0.529347	0.516127	0.496469	0.491775	0.459487	0.365302	0.434163	0.454211	0.433645	0.414797	0.423911	0.419739	0.433311	0.452106	0.42649	0.38957	0.406949	0.449031	0.470102	0.482173	0.518963	0.54185	0.560664	0.556992	0.567212	0.584458	0.598389	0.616205	0.638703	0.662707	0.665074	0.640155	0.61107	0.590535	0.582764	0.603686	0.65912	0.613233	0.576355	0.68508	0.57074	0.609331	0.739518	0.734377	0.726198	0.694064	0.671651	0.658151	0.594741	0.659199
0.571867	0.55971	0.544481	0.542543	0.509816	0.412903	0.484094	0.505985	0.483995	0.463738	0.475293	0.469738	0.482903	0.500959	0.472513	0.435757	0.456319	0.501369	0.521508	0.531169	0.565978	0.582997	0.602722	0.603904	0.617105	0.633636	0.642842	0.655463	0.668568	0.686436	0.692109	0.675057	0.648614	0.629847	0.620996	0.635081	0.682773	0.620863	0.575167	0.679923	0.560348	0.605184	0.748142	0.745361	0.743729	0.722704	0.703317	0.682357	0.619086	0.692506
0.657511	0.651086	0.635523	0.633917	0.59999	0.489407	0.570804	0.595436	0.57228	0.555028	0.56945	0.564076	0.575336	0.592114	0.560384	0.517844	0.539494	0.589573	0.612824	0.621753	0.656391	0.671518	0.692095	0.697285	0.710232	0.727807	0.728977	0.733211	0.732827	0.748715	0.757964	0.744097	0.729267	0.713219	0.702299	0.712864	0.748416	0.648022	0.583943	0.682703	0.53769	0.590369	0.76347	0.769276	0.786646	0.781453	0.762979	0.723342	0.647224	0.743046
0.672374	0.667241	0.654179	0.652759	0.619745	0.504481	0.593078	0.616655	0.594154	0.581681	0.59343	0.583934	0.597131	0.613728	0.57957	0.533919	0.554374	0.603174	0.627274	0.638857	0.675427	0.688144	0.710383	0.717211	0.729688	0.748582	0.74738	0.750239	0.749816	0.75945	0.765712	0.748169	0.73286	0.719157	0.716233	0.726536	0.754884	0.641963	0.570667	0.662037	0.511602	0.564757	0.749903	0.767967	0.791959	0.786175	0.768466	0.722919	0.638921	0.743753
0.633833	0.628795	0.613238	0.610665	0.574557	0.460066	0.547262	0.570716	0.548354	0.54178	0.554805	0.547779	0.562378	0.57836	0.540355	0.487803	0.507657	0.563186	0.594904	0.613932	0.654328	0.666538	0.689367	0.696336	0.707835	0.725571	0.732607	0.742304	0.739566	0.751679	0.755783	0.729841	0.713632	0.70554	0.704769	0.714855	0.749746	0.645638	0.576607	0.655036	0.504656	0.558544	0.741479	0.755895	0.770967	0.761656	0.749295	0.701653	0.60989	0.717455
0.573731	0.568597	0.547994	0.542297	0.502896	0.391622	0.47164	0.498645	0.478499	0.472882	0.487364	0.486885	0.501918	0.515593	0.47654	0.422539	0.441918	0.502218	0.540248	0.565339	0.607384	0.622191	0.644623	0.650318	0.65778	0.669373	0.682946	0.698044	0.694362	0.714619	0.719402	0.692209	0.67752	0.668766	0.659987	0.674192	0.721158	0.633769	0.571261	0.640474	0.489516	0.540414	0.707409	0.706974	0.716006	0.703257	0.69779	0.654774	0.563413	0.664055
0.547069	0.542913	0.51995	0.512412	0.471416	0.362604	0.438382	0.467398	0.451376	0.444845	0.45629	0.458228	0.475435	0.488867	0.447487	0.392787	0.414759	0.477827	0.515938	0.540912	0.583019	0.601978	0.620209	0.622413	0.63052	0.640081	0.657702	0.673617	0.668295	0.693037	0.697503	0.668979	0.659241	0.651039	0.635146	0.653759	0.705232	0.616958	0.552734	0.623574	0.476794	0.528639	0.687267	0.676248	0.688276	0.675676	0.665942	0.625429	0.538472	0.63631
0.532616	0.524892	0.505156	0.501914	0.469447	0.374401	0.442845	0.459562	0.440428	0.429819	0.44094	0.44254	0.459618	0.469066	0.428788	0.382698	0.405423	0.461804	0.492925	0.515384	0.564037	0.584141	0.601455	0.602569	0.610364	0.620854	0.641155	0.660533	0.661026	0.683697	0.687148	0.655933	0.636203	0.624631	0.615771	0.634479	0.692827	0.626032	0.571757	0.641179	0.497706	0.548198	0.706109	0.700214	0.712354	0.690297	0.675697	0.636786	0.54827	0.641997
0.472572	0.462795	0.447818	0.446297	0.418693	0.335067	0.392844	0.402845	0.380487	0.363634	0.37353	0.374029	0.389676	0.398409	0.366902	0.333149	0.351787	0.396269	0.423358	0.441749	0.489561	0.509948	0.527862	0.528056	0.53632	0.547586	0.569015	0.590565	0.594763	0.620056	0.623907	0.595092	0.569356	0.55308	0.542435	0.558678	0.627973	0.602186	0.568403	0.635819	0.512166	0.557923	0.697145	0.689574	0.68938	0.656774	0.633766	0.599188	0.519378	0.596867
0.482432	0.472343	0.459303	0.456965	0.426727	0.338063	0.398534	0.409236	0.388177	0.368543	0.377141	0.372728	0.386248	0.399688	0.373782	0.33947	0.357311	0.400199	0.424242	0.437586	0.483783	0.503316	0.525485	0.52752	0.538159	0.551736	0.569785	0.587274	0.589801	0.614495	0.620539	0.596567	0.575342	0.555105	0.541004	0.558575	0.626956	0.608537	0.580831	0.655507	0.53351	0.578385	0.719829	0.716855	0.706742	0.666051	0.636716	0.609195	0.536383	0.604745
0.448775	0.437339	0.426629	0.425198	0.396179	0.312476	0.370277	0.377865	0.358188	0.339891	0.34611	0.339582	0.352245	0.369583	0.349166	0.317255	0.329676	0.365268	0.387377	0.401097	0.445675	0.468563	0.492233	0.496296	0.504011	0.515289	0.529358	0.545093	0.550647	0.572352	0.579368	0.56176	0.541961	0.519171	0.506752	0.522168	0.587891	0.587515	0.570776	0.644816	0.530261	0.570054	0.702146	0.700431	0.683037	0.6357	0.604012	0.590157	0.528601	0.58489
0.429636	0.421639	0.409738	0.407379	0.375866	0.294421	0.346255	0.354768	0.33523	0.316049	0.32079	0.320078	0.332919	0.346908	0.326556	0.294283	0.311333	0.348878	0.372317	0.383799	0.42762	0.456196	0.478498	0.481064	0.484086	0.496476	0.51326	0.526689	0.533453	0.563335	0.57417	0.552741	0.535791	0.513709	0.499286	0.513143	0.583304	0.591462	0.576515	0.657226	0.549827	0.587854	0.704692	0.689073	0.666959	0.622202	0.59237	0.582958	0.526305	0.577538
0.417532	0.409784	0.397388	0.394815	0.364896	0.290291	0.339048	0.340582	0.31744	0.296558	0.302556	0.302989	0.318093	0.329791	0.304113	0.270567	0.28983	0.331069	0.355981	0.370598	0.416057	0.440399	0.464987	0.469586	0.470964	0.482469	0.501843	0.517585	0.530352	0.561128	0.564665	0.53388	0.509004	0.49015	0.483195	0.495375	0.570845	0.591648	0.579936	0.66263	0.567941	0.601844	0.70315	0.68565	0.661284	0.616659	0.588871	0.583511	0.530599	0.579411
0.402277	0.392436	0.377915	0.374299	0.343418	0.271004	0.323477	0.325311	0.300912	0.277485	0.281798	0.280034	0.298618	0.3128	0.282493	0.246926	0.266968	0.310366	0.332598	0.350406	0.398628	0.421426	0.445654	0.452011	0.456112	0.466431	0.488174	0.508351	0.522807	0.549034	0.544306	0.510373	0.482917	0.467904	0.464623	0.474194	0.553408	0.58327	0.57228	0.650364	0.563661	0.597711	0.693309	0.677859	0.648903	0.599691	0.570609	0.568089	0.516753	0.566055
0.404315	0.394716	0.377015	0.372347	0.334823	0.257469	0.312724	0.321837	0.298285	0.273118	0.276645	0.27571	0.299202	0.312528	0.276941	0.238959	0.26225	0.31009	0.330528	0.347019	0.395052	0.419518	0.437448	0.439043	0.446367	0.460057	0.482207	0.500184	0.509711	0.535554	0.530648	0.49667	0.471679	0.459574	0.453145	0.464555	0.547556	0.570712	0.556478	0.631387	0.538922	0.57614	0.677671	0.661401	0.628557	0.579631	0.546987	0.539003	0.488697	0.540871
0.440488	0.431217	0.416108	0.413501	0.375378	0.290057	0.349639	0.359854	0.334788	0.309104	0.317284	0.31931	0.342182	0.351522	0.311313	0.27441	0.298828	0.346483	0.371319	0.389884	0.435229	0.458242	0.475445	0.473322	0.480467	0.495777	0.51421	0.528278	0.53749	0.556849	0.551195	0.519363	0.493845	0.480691	0.474048	0.48585	0.571507	0.579406	0.557525	0.627624	0.521591	0.559283	0.668097	0.654943	0.633941	0.593024	0.564698	0.552366	0.498055	0.557232
0.474342	0.465588	0.456368	0.456333	0.416431	0.322747	0.387942	0.40222	0.377383	0.353822	0.358385	0.355159	0.374662	0.38856	0.352451	0.317854	0.335853	0.378464	0.407973	0.427745	0.47049	0.491553	0.512391	0.513849	0.52191	0.532591	0.545936	0.561972	0.569444	0.577143	0.569714	0.542683	0.51308	0.496355	0.494189	0.508984	0.592958	0.587987	0.55754	0.629357	0.525506	0.560008	0.664015	0.653625	0.641883	0.606999	0.583665	0.571126	0.518187	0.583163
0.485929	0.476444	0.472051	0.473616	0.433145	0.334208	0.406985	0.424939	0.401587	0.377497	0.379872	0.367965	0.387554	0.409521	0.378227	0.342541	0.351829	0.390257	0.42064	0.438731	0.479896	0.497881	0.519306	0.520805	0.53072	0.537793	0.543143	0.556548	0.567183	0.567786	0.556759	0.534651	0.505708	0.488344	0.488837	0.505078	0.583088	0.564529	0.524605	0.597573	0.496792	0.525823	0.632328	0.633384	0.630847	0.601912	0.577201	0.561562	0.511163	0.577091
0.605927	0.596794	0.590458	0.590993	0.551186	0.438853	0.523418	0.546181	0.521828	0.495882	0.499547	0.487769	0.506085	0.52967	0.499519	0.457183	0.469464	0.514015	0.539284	0.553405	0.592706	0.604766	0.624843	0.626347	0.638928	0.651626	0.647841	0.650134	0.651473	0.650914	0.644532	0.629303	0.610446	0.591136	0.589448	0.607117	0.663652	0.599186	0.539864	0.626829	0.504992	0.53971	0.683186	0.698062	0.70688	0.687993	0.670942	0.645044	0.574454	0.654111
0.677796	0.674094	0.66578	0.662007	0.623662	0.505927	0.595856	0.620585	0.59348	0.569939	0.575796	0.564655	0.581184	0.60498	0.575175	0.531028	0.546663	0.594819	0.621078	0.629465	0.660898	0.665085	0.68328	0.689409	0.702183	0.717969	0.709468	0.702909	0.692429	0.689852	0.690587	0.686501	0.68506	0.663699	0.653574	0.671937	0.707669	0.601088	0.532594	0.634612	0.496737	0.534178	0.69757	0.717356	0.737166	0.727875	0.715334	0.688245	0.611306	0.695532
0.719245	0.716926	0.70733	0.704723	0.660498	0.534843	0.632401	0.661611	0.632814	0.609475	0.616085	0.599147	0.613514	0.641718	0.609307	0.561209	0.58155	0.63677	0.663856	0.669562	0.696722	0.698479	0.715481	0.717849	0.733132	0.751993	0.739322	0.729396	0.71116	0.694772	0.692395	0.692518	0.695979	0.680438	0.677151	0.692532	0.718953	0.593803	0.51823	0.619435	0.47876	0.52017	0.686136	0.708031	0.737652	0.735652	0.723012	0.691381	0.611135	0.698886
0.759272	0.759351	0.751628	0.751351	0.699419	0.562369	0.667824	0.704905	0.676398	0.651896	0.657639	0.635373	0.645833	0.674446	0.647083	0.596873	0.618993	0.678652	0.703662	0.701488	0.724243	0.723574	0.740432	0.742177	0.760751	0.779888	0.759076	0.740846	0.716793	0.695752	0.694776	0.696001	0.701442	0.689241	0.687334	0.701481	0.723742	0.579863	0.494986	0.59834	0.456676	0.499649	0.670502	0.691944	0.728504	0.735841	0.725507	0.689383	0.611042	0.70401
0.7879	0.790517	0.782202	0.781664	0.722525	0.57513	0.686474	0.730638	0.697035	0.672801	0.682593	0.662542	0.669649	0.696721	0.665777	0.610149	0.635603	0.706602	0.733778	0.727236	0.744908	0.737815	0.753582	0.758169	0.78122	0.798331	0.768167	0.742732	0.712818	0.692929	0.691171	0.691914	0.702705	0.696996	0.696006	0.709699	0.724297	0.561078	0.466713	0.562921	0.425131	0.47133	0.645966	0.669946	0.713448	0.728328	0.722388	0.681755	0.598099	0.695062
[truncated: 44 more columns]

## Sheet: 300mT
1	0.978907	0.957071	0.951115	0.912573	0.791304	0.87618	0.916305	0.901571	0.883378	0.892543	0.894505	0.903867	0.906485	0.89341	0.865965	0.852414	0.901309	0.930868	0.92335	0.927623	0.920379	0.919214	0.915586	0.936595	0.930511	0.914471	0.895555	0.845747	0.78703	0.710003	0.680675	0.670926	0.640567	0.643142	0.724791	0.774662	0.580798	0.454674	0.481152	0.45604	0.477055	0.474472	0.487705	0.538992	0.620188	0.616922	0.653939	0.686221	0.742751
0.978907	1	0.980797	0.96133	0.914793	0.791367	0.875245	0.913546	0.89838	0.881364	0.89009	0.891648	0.901967	0.904744	0.890314	0.8636	0.850128	0.89922	0.928991	0.920134	0.922003	0.91687	0.914695	0.911375	0.930866	0.923742	0.90749	0.89124	0.845297	0.787209	0.707671	0.679177	0.669522	0.642059	0.646115	0.728453	0.775352	0.579176	0.451206	0.476391	0.451006	0.472339	0.470232	0.485513	0.538852	0.621368	0.61878	0.65562	0.688993	0.74602
0.957071	0.980797	1	0.979521	0.922023	0.795912	0.876589	0.913259	0.897356	0.880598	0.889118	0.890005	0.90107	0.902114	0.888109	0.86502	0.852169	0.897804	0.925801	0.916748	0.916749	0.912571	0.910249	0.907387	0.923881	0.916486	0.899373	0.882997	0.837788	0.778739	0.698369	0.670956	0.662684	0.634564	0.63931	0.722864	0.770573	0.573918	0.443753	0.468196	0.442242	0.462864	0.462572	0.479109	0.531403	0.613594	0.61082	0.649155	0.684666	0.740782
0.951115	0.96133	0.979521	1	0.952172	0.819536	0.888524	0.920508	0.90207	0.885256	0.89665	0.899056	0.907622	0.90901	0.897103	0.873212	0.856148	0.900322	0.929928	0.922209	0.921586	0.914371	0.911476	0.907689	0.924506	0.919165	0.902618	0.883827	0.833882	0.772961	0.691309	0.663327	0.652867	0.620976	0.626935	0.713198	0.76507	0.569012	0.435628	0.458791	0.432141	0.450363	0.448698	0.463519	0.516099	0.600454	0.596081	0.635275	0.674009	0.735389
0.912573	0.914793	0.922023	0.952172	1	0.932422	0.94308	0.919837	0.898771	0.886252	0.898828	0.904141	0.907985	0.906609	0.902315	0.888089	0.871102	0.894938	0.907229	0.899473	0.895255	0.881584	0.877075	0.876057	0.88922	0.884411	0.871733	0.848184	0.801594	0.744365	0.664191	0.641963	0.633662	0.596881	0.602322	0.692357	0.743686	0.550386	0.423524	0.452217	0.416529	0.413288	0.40227	0.42037	0.480207	0.568446	0.565144	0.603991	0.639824	0.699371
0.791304	0.791367	0.795912	0.819536	0.932422	1	0.956837	0.856475	0.824661	0.81419	0.823393	0.828345	0.826407	0.822872	0.829835	0.838355	0.825758	0.821267	0.806643	0.794707	0.784043	0.767881	0.76174	0.765832	0.771631	0.767286	0.760487	0.73601	0.699532	0.652009	0.579048	0.568391	0.568518	0.530939	0.538033	0.623407	0.662469	0.484081	0.374764	0.411856	0.367152	0.336414	0.316519	0.343072	0.408345	0.496035	0.498762	0.53409	0.560083	0.605429
0.87618	0.875245	0.876589	0.888524	0.94308	0.956837	1	0.948881	0.906274	0.882198	0.88811	0.889214	0.891725	0.889539	0.889533	0.888889	0.876161	0.88791	0.885269	0.871123	0.861008	0.848352	0.839717	0.840065	0.852037	0.847869	0.834172	0.808031	0.763197	0.703787	0.620784	0.604181	0.601725	0.566424	0.576917	0.6688	0.710522	0.511996	0.389415	0.424332	0.384022	0.366523	0.348233	0.374197	0.441895	0.534544	0.535793	0.574236	0.606922	0.660013
0.916305	0.913546	0.913259	0.920508	0.919837	0.856475	0.948881	1	0.971767	0.925577	0.918916	0.913981	0.918031	0.917326	0.910923	0.897213	0.880096	0.907256	0.918019	0.904331	0.89885	0.887781	0.87682	0.874186	0.888708	0.886029	0.870376	0.844567	0.797412	0.737434	0.649886	0.623279	0.615387	0.578052	0.586359	0.681705	0.727165	0.521166	0.392453	0.423339	0.385834	0.382246	0.370066	0.389653	0.453431	0.547265	0.544316	0.582096	0.620873	0.682305
0.901571	0.89838	0.897356	0.90207	0.898771	0.824661	0.906274	0.971767	1	0.964795	0.935013	0.909037	0.906472	0.905216	0.898983	0.884618	0.869387	0.894821	0.903974	0.891909	0.890301	0.878874	0.867144	0.864229	0.875012	0.873254	0.86221	0.839853	0.794291	0.73924	0.655837	0.627998	0.621382	0.582547	0.585209	0.676247	0.718724	0.516452	0.391971	0.424952	0.384785	0.378204	0.36769	0.386452	0.450848	0.545701	0.542935	0.581823	0.618428	0.677502
0.883378	0.881364	0.880598	0.885256	0.886252	0.81419	0.882198	0.925577	0.964795	1	0.969517	0.909905	0.894492	0.893442	0.889748	0.876339	0.865257	0.886604	0.894107	0.884401	0.881187	0.87172	0.863639	0.85947	0.868176	0.865116	0.854021	0.834769	0.79136	0.737134	0.655821	0.628988	0.622847	0.584735	0.582727	0.66586	0.707989	0.510881	0.388846	0.422325	0.383004	0.375284	0.363048	0.382801	0.448055	0.542746	0.540844	0.579667	0.61615	0.677292
0.892543	0.89009	0.889118	0.89665	0.898828	0.823393	0.88811	0.918916	0.935013	0.969517	1	0.961214	0.921994	0.910311	0.904604	0.886435	0.872573	0.894366	0.903578	0.897136	0.893282	0.88273	0.873038	0.866657	0.876507	0.873714	0.863424	0.84329	0.800117	0.742483	0.660788	0.635171	0.630631	0.595166	0.592587	0.674466	0.717062	0.512916	0.385229	0.418721	0.382937	0.379957	0.363776	0.381007	0.447509	0.545351	0.542927	0.580011	0.618727	0.687428
0.894505	0.891648	0.890005	0.899056	0.904141	0.828345	0.889214	0.913981	0.909037	0.909905	0.961214	1	0.966926	0.930897	0.910412	0.888613	0.870988	0.890647	0.900945	0.895248	0.894634	0.884297	0.872858	0.865652	0.876284	0.875744	0.865798	0.843675	0.802234	0.744964	0.660601	0.634323	0.630527	0.595765	0.595208	0.67913	0.720966	0.51707	0.390916	0.424416	0.38702	0.384473	0.367843	0.384335	0.448749	0.544535	0.545015	0.58594	0.622387	0.689049
0.903867	0.901967	0.90107	0.907622	0.907985	0.826407	0.891725	0.918031	0.906472	0.894492	0.921994	0.966926	1	0.970788	0.92541	0.894356	0.87419	0.895169	0.909532	0.90231	0.901279	0.892731	0.885093	0.881281	0.891665	0.889582	0.878356	0.85693	0.816771	0.761192	0.676361	0.649476	0.642799	0.605913	0.607014	0.695109	0.735604	0.527502	0.401662	0.437205	0.397374	0.3944	0.384518	0.40255	0.464234	0.560979	0.564022	0.607994	0.641921	0.702245
0.906485	0.904744	0.902114	0.90901	0.906609	0.822872	0.889539	0.917326	0.905216	0.893442	0.910311	0.930897	0.970788	1	0.966164	0.915528	0.882542	0.898022	0.909098	0.900377	0.899155	0.890247	0.885176	0.884226	0.895886	0.892071	0.881523	0.859296	0.817894	0.763883	0.678379	0.649337	0.642885	0.605927	0.607079	0.695744	0.738801	0.530277	0.403908	0.441084	0.404295	0.402131	0.390107	0.409135	0.472439	0.568658	0.568217	0.610767	0.646506	0.70726
0.89341	0.890314	0.888109	0.897103	0.902315	0.829835	0.889533	0.910923	0.898983	0.889748	0.904604	0.910412	0.92541	0.966164	1	0.967345	0.90845	0.901727	0.896598	0.886916	0.884512	0.874587	0.869584	0.869569	0.88104	0.876593	0.867761	0.840671	0.794175	0.738287	0.652467	0.628494	0.627963	0.591671	0.590523	0.677978	0.722829	0.521991	0.401656	0.440856	0.40227	0.392444	0.372421	0.391022	0.456243	0.551281	0.548739	0.589021	0.626724	0.687824
0.865965	0.8636	0.86502	0.873212	0.888089	0.838355	0.888889	0.897213	0.884618	0.876339	0.886435	0.888613	0.894356	0.915528	0.967345	1	0.952356	0.914491	0.883067	0.868995	0.863112	0.853483	0.847784	0.848169	0.85691	0.852271	0.844963	0.815968	0.770281	0.71529	0.632447	0.614599	0.619087	0.585308	0.58413	0.667164	0.707587	0.51382	0.398703	0.437111	0.396852	0.380503	0.359312	0.379135	0.442888	0.538139	0.540539	0.578781	0.610048	0.667448
0.852414	0.850128	0.852169	0.856148	0.871102	0.825758	0.876161	0.880096	0.869387	0.865257	0.872573	0.870988	0.87419	0.882542	0.90845	0.952356	1	0.96609	0.891741	0.867531	0.858476	0.848262	0.844302	0.844699	0.849963	0.844827	0.838482	0.812698	0.769493	0.718666	0.643467	0.626549	0.628817	0.593631	0.588072	0.666846	0.706538	0.513995	0.400016	0.436636	0.400405	0.384816	0.367541	0.389382	0.448707	0.544278	0.55201	0.588559	0.612804	0.669846
0.901309	0.89922	0.897804	0.900322	0.894938	0.821267	0.88791	0.907256	0.894821	0.886604	0.894366	0.890647	0.895169	0.898022	0.901727	0.914491	0.96609	1	0.956317	0.918752	0.903221	0.891112	0.887185	0.885319	0.894812	0.889797	0.879859	0.858122	0.81435	0.759136	0.684423	0.662989	0.662401	0.625298	0.620177	0.703741	0.746375	0.544252	0.420071	0.453503	0.424301	0.422783	0.410536	0.433599	0.491903	0.584888	0.589898	0.628549	0.654252	0.713513
0.930868	0.928991	0.925801	0.929928	0.907229	0.806643	0.885269	0.918019	0.903974	0.894107	0.903578	0.900945	0.909532	0.909098	0.896598	0.883067	0.891741	0.956317	1	0.975697	0.945012	0.924304	0.920942	0.916399	0.92847	0.924748	0.912039	0.894526	0.855214	0.800804	0.725328	0.697237	0.693492	0.657759	0.653956	0.735656	0.7811	0.579293	0.447775	0.472438	0.445991	0.459791	0.453799	0.474266	0.530352	0.62313	0.625373	0.663634	0.690546	0.750782
0.92335	0.920134	0.916748	0.922209	0.899473	0.794707	0.871123	0.904331	0.891909	0.884401	0.897136	0.895248	0.90231	0.900377	0.886916	0.868995	0.867531	0.918752	0.975697	1	0.974093	0.937064	0.927206	0.918381	0.927169	0.925121	0.91417	0.899422	0.86547	0.815581	0.74056	0.713045	0.707175	0.673943	0.667806	0.741382	0.788576	0.593964	0.46425	0.489071	0.459989	0.474178	0.469025	0.488787	0.546023	0.639141	0.640616	0.677574	0.704008	0.764726
0.927623	0.922003	0.916749	0.921586	0.895255	0.784043	0.861008	0.89885	0.890301	0.881187	0.893282	0.894634	0.901279	0.899155	0.884512	0.863112	0.858476	0.903221	0.945012	0.974093	1	0.97448	0.948054	0.924518	0.931512	0.929843	0.921997	0.911987	0.879687	0.832761	0.75925	0.730431	0.721033	0.685953	0.679118	0.752566	0.802285	0.609349	0.480031	0.508713	0.481028	0.495491	0.491465	0.5132	0.569451	0.660172	0.661757	0.697674	0.72072	0.782495
0.920379	0.91687	0.912571	0.914371	0.881584	0.767881	0.848352	0.887781	0.878874	0.87172	0.88273	0.884297	0.892731	0.890247	0.874587	0.853483	0.848262	0.891112	0.924304	0.937064	0.97448	1	0.974773	0.934253	0.930923	0.924809	0.917592	0.910552	0.880819	0.836012	0.767592	0.740117	0.730158	0.698584	0.69406	0.76403	0.80932	0.618577	0.491202	0.521531	0.496794	0.512795	0.511417	0.534138	0.585919	0.674875	0.67501	0.709339	0.733023	0.792638
0.919214	0.914695	0.910249	0.911476	0.877075	0.76174	0.839717	0.87682	0.867144	0.863639	0.873038	0.872858	0.885093	0.885176	0.869584	0.847784	0.844302	0.887185	0.920942	0.927206	0.948054	0.974773	1	0.97492	0.950174	0.931536	0.923817	0.917394	0.885715	0.843516	0.784939	0.760414	0.749317	0.717661	0.713392	0.779985	0.820976	0.634193	0.508273	0.534884	0.514063	0.536486	0.538426	0.559357	0.609163	0.696738	0.691712	0.724296	0.748153	0.804558
0.915586	0.911375	0.907387	0.907689	0.876057	0.765832	0.840065	0.874186	0.864229	0.85947	0.866657	0.865652	0.881281	0.884226	0.869569	0.848169	0.844699	0.885319	0.916399	0.918381	0.924518	0.934253	0.97492	1	0.972341	0.936877	0.920736	0.911682	0.878454	0.836485	0.777699	0.754058	0.743849	0.710586	0.707506	0.778585	0.817823	0.630707	0.506429	0.531682	0.50679	0.524521	0.526407	0.547237	0.598636	0.685903	0.679936	0.715425	0.741353	0.795889
0.936595	0.930866	0.923881	0.924506	0.88922	0.771631	0.852037	0.888708	0.875012	0.868176	0.876507	0.876284	0.891665	0.895886	0.88104	0.85691	0.849963	0.894812	0.92847	0.927169	0.931512	0.930923	0.950174	0.972341	1	0.976165	0.945095	0.923577	0.883467	0.83638	0.769123	0.74262	0.732972	0.698117	0.697102	0.772732	0.815998	0.622303	0.494232	0.521965	0.500034	0.521962	0.520941	0.537886	0.589012	0.676548	0.672347	0.708294	0.736968	0.797361
0.930511	0.923742	0.916486	0.919165	0.884411	0.767286	0.847869	0.886029	0.873254	0.865116	0.873714	0.875744	0.889582	0.892071	0.876593	0.852271	0.844827	0.889797	0.924748	0.925121	0.929843	0.924809	0.931536	0.936877	0.976165	1	0.974286	0.934495	0.887546	0.839092	0.769063	0.741617	0.73371	0.700017	0.696827	0.771086	0.816612	0.625215	0.497633	0.525284	0.504202	0.526026	0.524438	0.540131	0.588736	0.674437	0.669309	0.703485	0.733318	0.797737
0.914471	0.90749	0.899373	0.902618	0.871733	0.760487	0.834172	0.870376	0.86221	0.854021	0.863424	0.865798	0.878356	0.881523	0.867761	0.844963	0.838482	0.879859	0.912039	0.91417	0.921997	0.917592	0.923817	0.920736	0.945095	0.974286	1	0.968699	0.909186	0.855039	0.786712	0.760039	0.752168	0.7205	0.71517	0.783363	0.823409	0.634825	0.508639	0.535429	0.514798	0.536673	0.537983	0.555231	0.602969	0.689349	0.682922	0.713273	0.744015	0.807901
0.895555	0.89124	0.882997	0.883827	0.848184	0.73601	0.808031	0.844567	0.839853	0.834769	0.84329	0.843675	0.85693	0.859296	0.840671	0.815968	0.812698	0.858122	0.894526	0.899422	0.911987	0.910552	0.917394	0.911682	0.923577	0.934495	0.968699	1	0.960827	0.892102	0.819653	0.791898	0.783538	0.750273	0.74155	0.802331	0.835474	0.647475	0.522544	0.549586	0.527387	0.551977	0.557153	0.580298	0.628509	0.714523	0.712134	0.740357	0.763269	0.82566
0.845747	0.845297	0.837788	0.833882	0.801594	0.699532	0.763197	0.797412	0.794291	0.79136	0.800117	0.802234	0.816771	0.817894	0.794175	0.770281	0.769493	0.81435	0.855214	0.86547	0.879687	0.880819	0.885715	0.878454	0.883467	0.887546	0.909186	0.960827	1	0.954805	0.864971	0.825041	0.813188	0.778525	0.769639	0.820293	0.83895	0.653968	0.535028	0.563842	0.539046	0.563966	0.57244	0.60275	0.652306	0.734736	0.73342	0.758273	0.771973	0.82913
0.78703	0.787209	0.778739	0.772961	0.744365	0.652009	0.703787	0.737434	0.73924	0.737134	0.742483	0.744964	0.761192	0.763883	0.738287	0.71529	0.718666	0.759136	0.800804	0.815581	0.832761	0.836012	0.843516	0.836485	0.83638	0.839092	0.855039	0.892102	0.954805	1	0.940586	0.86825	0.831365	0.79587	0.785329	0.820699	0.828857	0.659337	0.553356	0.585674	0.56131	0.586339	0.597296	0.630302	0.679983	0.752369	0.745524	0.766746	0.771153	0.821563
0.710003	0.707671	0.698369	0.691309	0.664191	0.579048	0.620784	0.649886	0.655837	0.655821	0.660788	0.660601	0.676361	0.678379	0.652467	0.632447	0.643467	0.684423	0.725328	0.74056	0.75925	0.767592	0.784939	0.777699	0.769123	0.769063	0.786712	0.819653	0.864971	0.940586	1	0.945477	0.861875	0.805752	0.786572	0.806754	0.802146	0.654389	0.565684	0.599272	0.57919	0.607175	0.626223	0.661712	0.701526	0.762112	0.753837	0.769421	0.764651	0.803115
0.680675	0.679177	0.670956	0.663327	0.641963	0.568391	0.604181	0.623279	0.627998	0.628988	0.635171	0.634323	0.649476	0.649337	0.628494	0.614599	0.626549	0.662989	0.697237	0.713045	0.730431	0.740117	0.760414	0.754058	0.74262	0.741617	0.760039	0.791898	0.825041	0.86825	0.945477	1	0.939289	0.837924	0.796367	0.806375	0.797507	0.655879	0.5681	0.600377	0.582138	0.606365	0.623371	0.660773	0.70137	0.765274	0.756109	0.768058	0.762548	0.796685
0.670926	0.669522	0.662684	0.652867	0.633662	0.568518	0.601725	0.615387	0.621382	0.622847	0.630631	0.630527	0.642799	0.642885	0.627963	0.619087	0.628817	0.662401	0.693492	0.707175	0.721033	0.730158	0.749317	0.743849	0.732972	0.73371	0.752168	0.783538	0.813188	0.831365	0.861875	0.939289	1	0.927184	0.839843	0.821161	0.803351	0.658364	0.569047	0.608281	0.590754	0.609549	0.625824	0.666426	0.708189	0.77209	0.761124	0.774739	0.768251	0.796112
0.640567	0.642059	0.634564	0.620976	0.596881	0.530939	0.566424	0.578052	0.582547	0.584735	0.595166	0.595765	0.605913	0.605927	0.591671	0.585308	0.593631	0.625298	0.657759	0.673943	0.685953	0.698584	0.717661	0.710586	0.698117	0.700017	0.7205	0.750273	0.778525	0.79587	0.805752	0.837924	0.927184	1	0.939957	0.852268	0.794373	0.652055	0.570682	0.606039	0.586708	0.609348	0.633426	0.673055	0.707967	0.767181	0.759939	0.772957	0.762289	0.7803
0.643142	0.646115	0.63931	0.626935	0.602322	0.538033	0.576917	0.586359	0.585209	0.582727	0.592587	0.595208	0.607014	0.607079	0.590523	0.58413	0.588072	0.620177	0.653956	0.667806	0.679118	0.69406	0.713392	0.707506	0.697102	0.696827	0.71517	0.74155	0.769639	0.785329	0.786572	0.796367	0.839843	0.939957	1	0.929785	0.821518	0.656755	0.57413	0.606076	0.584297	0.605364	0.627055	0.665652	0.701354	0.758901	0.753718	0.768998	0.759432	0.775514
0.724791	0.728453	0.722864	0.713198	0.692357	0.623407	0.6688	0.681705	0.676247	0.66586	0.674466	0.67913	0.695109	0.695744	0.677978	0.667164	0.666846	0.703741	0.735656	0.741382	0.752566	0.76403	0.779985	0.778585	0.772732	0.771086	0.783363	0.802331	0.820293	0.820699	0.806754	0.806375	0.821161	0.852268	0.929785	1	0.925271	0.702339	0.592887	0.622369	0.592214	0.606283	0.622555	0.660533	0.703664	0.771167	0.76723	0.788062	0.786906	0.809085
0.774662	0.775352	0.770573	0.76507	0.743686	0.662469	0.710522	0.727165	0.718724	0.707989	0.717062	0.720966	0.735604	0.738801	0.722829	0.707587	0.706538	0.746375	0.7811	0.788576	0.802285	0.80932	0.820976	0.817823	0.815998	0.816612	0.823409	0.835474	0.83895	0.828857	0.802146	0.797507	0.803351	0.794373	0.821518	0.925271	1	0.839141	0.695064	0.673095	0.628867	0.636362	0.643818	0.677722	0.715808	0.775337	0.762856	0.786344	0.796542	0.827949
0.580798	0.579176	0.573918	0.569012	0.550386	0.484081	0.511996	0.521166	0.516452	0.510881	0.512916	0.51707	0.527502	0.530277	0.521991	0.51382	0.513995	0.544252	0.579293	0.593964	0.609349	0.618577	0.634193	0.630707	0.622303	0.625215	0.634825	0.647475	0.653968	0.659337	0.654389	0.655879	0.658364	0.652055	0.656755	0.702339	0.839141	1	0.939277	0.749071	0.657006	0.646923	0.649757	0.677682	0.679423	0.683787	0.658002	0.668359	0.678194	0.694554
0.454674	0.451206	0.443753	0.435628	0.423524	0.374764	0.389415	0.392453	0.391971	0.388846	0.385229	0.390916	0.401662	0.403908	0.401656	0.398703	0.400016	0.420071	0.447775	0.46425	0.480031	0.491202	0.508273	0.506429	0.494232	0.497633	0.508639	0.522544	0.535028	0.553356	0.565684	0.5681	0.569047	0.570682	0.57413	0.592887	0.695064	0.939277	1	0.846526	0.710572	0.652173	0.636629	0.658142	0.645118	0.624599	0.595255	0.600343	0.606044	0.603569
0.481152	0.476391	0.468196	0.458791	0.452217	0.411856	0.424332	0.423339	0.424952	0.422325	0.418721	0.424416	0.437205	0.441084	0.440856	0.437111	0.436636	0.453503	0.472438	0.489071	0.508713	0.521531	0.534884	0.531682	0.521965	0.525284	0.535429	0.549586	0.563842	0.585674	0.599272	0.600377	0.608281	0.606039	0.606076	0.622369	0.673095	0.749071	0.846526	1	0.902924	0.751838	0.662601	0.668709	0.659788	0.652715	0.628255	0.644964	0.65332	0.636545
0.45604	0.451006	0.442242	0.432141	0.416529	0.367152	0.384022	0.385834	0.384785	0.383004	0.382937	0.38702	0.397374	0.404295	0.40227	0.396852	0.400405	0.424301	0.445991	0.459989	0.481028	0.496794	0.514063	0.50679	0.500034	0.504202	0.514798	0.527387	0.539046	0.56131	0.57919	0.582138	0.590754	0.586708	0.584297	0.592214	0.628867	0.657006	0.710572	0.902924	1	0.904299	0.718168	0.679426	0.654007	0.644359	0.61961	0.628606	0.632747	0.619391
0.477055	0.472339	0.462864	0.450363	0.413288	0.336414	0.366523	0.382246	0.378204	0.375284	0.379957	0.384473	0.3944	0.402131	0.392444	0.380503	0.384816	0.422783	0.459791	0.474178	0.495491	0.512795	0.536486	0.524521	0.521962	0.526026	0.536673	0.551977	0.563966	0.586339	0.607175	0.606365	0.609549	0.609348	0.605364	0.606283	0.636362	0.646923	0.652173	0.751838	0.904299	1	0.882939	0.779344	0.715429	0.692671	0.661553	0.655868	0.651447	0.65
0.474472	0.470232	0.462572	0.448698	0.40227	0.316519	0.348233	0.370066	0.36769	0.363048	0.363776	0.367843	0.384518	0.390107	0.372421	0.359312	0.367541	0.410536	0.453799	0.469025	0.491465	0.511417	0.538426	0.526407	0.520941	0.524438	0.537983	0.557153	0.57244	0.597296	0.626223	0.623371	0.625824	0.633426	0.627055	0.622555	0.643818	0.649757	0.636629	0.662601	0.718168	0.882939	1	0.925271	0.796442	0.741458	0.70287	0.685488	0.669032	0.664867
0.487705	0.485513	0.479109	0.463519	0.42037	0.343072	0.374197	0.389653	0.386452	0.382801	0.381007	0.384335	0.40255	0.409135	0.391022	0.379135	0.389382	0.433599	0.474266	0.488787	0.5132	0.534138	0.559357	0.547237	0.537886	0.540131	0.555231	0.580298	0.60275	0.630302	0.661712	0.660773	0.666426	0.673055	0.665652	0.660533	0.677722	0.677682	0.658142	0.668709	0.679426	0.779344	0.925271	1	0.926383	0.819597	0.751907	0.728138	0.702949	0.696159
0.538992	0.538852	0.531403	0.516099	0.480207	0.408345	0.441895	0.453431	0.450848	0.448055	0.447509	0.448749	0.464234	0.472439	0.456243	0.442888	0.448707	0.491903	0.530352	0.546023	0.569451	0.585919	0.609163	0.598636	0.589012	0.588736	0.602969	0.628509	0.652306	0.679983	0.701526	0.70137	0.708189	0.707967	0.701354	0.703664	0.715808	0.679423	0.645118	0.659788	0.654007	0.715429	0.796442	0.926383	1	0.913458	0.799069	0.75548	0.724587	0.726384
0.620188	0.621368	0.613594	0.600454	0.568446	0.496035	0.534544	0.547265	0.545701	0.542746	0.545351	0.544535	0.560979	0.568658	0.551281	0.538139	0.544278	0.584888	0.62313	0.639141	0.660172	0.674875	0.696738	0.685903	0.676548	0.674437	0.689349	0.714523	0.734736	0.752369	0.762112	0.765274	0.77209	0.767181	0.758901	0.771167	0.775337	0.683787	0.624599	0.652715	0.644359	0.692671	0.741458	0.819597	0.913458	1	0.931969	0.843261	0.789933	0.794667
0.616922	0.61878	0.61082	0.596081	0.565144	0.498762	0.535793	0.544316	0.542935	0.540844	0.542927	0.545015	0.564022	0.568217	0.548739	0.540539	0.55201	0.589898	0.625373	0.640616	0.661757	0.67501	0.691712	0.679936	0.672347	0.669309	0.682922	0.712134	0.73342	0.745524	0.753837	0.756109	0.761124	0.759939	0.753718	0.76723	0.762856	0.658002	0.595255	0.628255	0.61961	0.661553	0.70287	0.751907	0.799069	0.931969	1	0.936131	0.820063	0.797861
0.653939	0.65562	0.649155	0.635275	0.603991	0.53409	0.574236	0.582096	0.581823	0.579667	0.580011	0.58594	0.607994	0.610767	0.589021	0.578781	0.588559	0.628549	0.663634	0.677574	0.697674	0.709339	0.724296	0.715425	0.708294	0.703485	0.713273	0.740357	0.758273	0.766746	0.769421	0.768058	0.774739	0.772957	0.768998	0.788062	0.786344	0.668359	0.600343	0.644964	0.628606	0.655868	0.685488	0.728138	0.75548	0.843261	0.936131	1	0.922574	0.853664
0.686221	0.688993	0.684666	0.674009	0.639824	0.560083	0.606922	0.620873	0.618428	0.61615	0.618727	0.622387	0.641921	0.646506	0.626724	0.610048	0.612804	0.654252	0.690546	0.704008	0.72072	0.733023	0.748153	0.741353	0.736968	0.733318	0.744015	0.763269	0.771973	0.771153	0.764651	0.762548	0.768251	0.762289	0.759432	0.786906	0.796542	0.678194	0.606044	0.65332	0.632747	0.651447	0.669032	0.702949	0.724587	0.789933	0.820063	0.922574	1	0.937166
0.742751	0.74602	0.740782	0.735389	0.699371	0.605429	0.660013	0.682305	0.677502	0.677292	0.687428	0.689049	0.702245	0.70726	0.687824	0.667448	0.669846	0.713513	0.750782	0.764726	0.782495	0.792638	0.804558	0.795889	0.797361	0.797737	0.807901	0.82566	0.82913	0.821563	0.803115	0.796685	0.796112	0.7803	0.775514	0.809085	0.827949	0.694554	0.603569	0.636545	0.619391	0.65	0.664867	0.696159	0.726384	0.794667	0.797861	0.853664	0.937166	1
0.716453	0.716154	0.710117	0.709681	0.679197	0.58448	0.631038	0.65338	0.649257	0.651606	0.663613	0.665513	0.677668	0.680209	0.66139	0.64292	0.647523	0.689808	0.72866	0.743342	0.762834	0.771488	0.784047	0.772503	0.776166	0.778851	0.792191	0.811812	0.818574	0.815704	0.801537	0.795161	0.792179	0.770485	0.758715	0.787864	0.805801	0.6797	0.587693	0.607453	0.593235	0.631182	0.652053	0.689005	0.720382	0.777365	0.76866	0.790467	0.8163	0.922531
0.571163	0.565625	0.559337	0.556455	0.528037	0.452818	0.482699	0.497343	0.493877	0.495384	0.49931	0.502774	0.518195	0.522209	0.507011	0.494463	0.500741	0.535767	0.574272	0.593956	0.614041	0.619379	0.634646	0.625246	0.626062	0.630374	0.648955	0.670057	0.683997	0.698013	0.703061	0.707661	0.709159	0.693559	0.677697	0.684223	0.693727	0.631328	0.576731	0.580474	0.559023	0.592204	0.625972	0.65883	0.67321	0.704966	0.68968	0.695223	0.69647	0.756528
0.51558	0.509172	0.502919	0.497094	0.468329	0.400471	0.426164	0.437585	0.438457	0.444511	0.447638	0.450766	0.464913	0.467458	0.452747	0.440735	0.449835	0.481677	0.523046	0.547091	0.569019	0.576125	0.592158	0.582056	0.579717	0.585559	0.607298	0.632013	0.653438	0.674263	0.689201	0.701737	0.70635	0.691797	0.669867	0.6615	0.664013	0.619425	0.574663	0.567807	0.551016	0.596324	0.637367	0.66568	0.673636	0.701306	0.681823	0.676477	0.66639	0.709431
0.523164	0.519766	0.509534	0.502661	0.471433	0.396339	0.428045	0.446657	0.452282	0.461629	0.469092	0.471991	0.486009	0.486616	0.466873	0.4489	0.461408	0.49823	0.545161	0.571318	0.595195	0.608787	0.62881	0.614881	0.608594	0.617218	0.641923	0.678074	0.713534	0.74126	0.76054	0.765081	0.766201	0.748934	0.719998	0.706973	0.704362	0.622546	0.554318	0.548448	0.550516	0.617654	0.659288	0.695691	0.711477	0.747818	0.730462	0.719322	0.694006	0.742183
0.489156	0.48561	0.473874	0.465908	0.432429	0.357594	0.386102	0.405844	0.411202	0.417647	0.425715	0.430857	0.44408	0.446644	0.427568	0.407364	0.421918	0.45954	0.506749	0.532978	0.557652	0.573037	0.597384	0.583901	0.573437	0.580385	0.60403	0.644901	0.686475	0.722999	0.752919	0.751301	0.748472	0.739246	0.714523	0.696667	0.691105	0.612672	0.547812	0.548242	0.552927	0.613627	0.652548	0.695106	0.710438	0.742334	0.724864	0.712424	0.686639	0.727446
0.477728	0.47313	0.463794	0.456573	0.41998	0.342975	0.367776	0.384	0.38745	0.391996	0.397655	0.405498	0.420163	0.422785	0.404457	0.387061	0.399106	0.438081	0.486778	0.511523	0.533357	0.545431	0.571112	0.560208	0.54892	0.552862	0.572155	0.612855	0.652203	0.685873	0.719007	0.718051	0.718865	0.714164	0.693539	0.678977	0.675521	0.620012	0.57317	0.581104	0.581274	0.622836	0.656888	0.700128	0.708926	0.730317	0.710479	0.699772	0.68026	0.7067
0.497923	0.494409	0.48289	0.472366	0.428904	0.342238	0.372795	0.395047	0.401325	0.404119	0.404845	0.409954	0.42732	0.430979	0.411186	0.390191	0.397221	0.443737	0.498641	0.522602	0.542991	0.556263	0.584387	0.575672	0.566782	0.569351	0.587148	0.629173	0.665709	0.694725	0.726984	0.727883	0.729856	0.728681	0.707029	0.69242	0.699038	0.654261	0.606819	0.61733	0.62446	0.672075	0.699154	0.731252	0.739296	0.753724	0.726543	0.720087	0.709648	0.731124
0.442047	0.437623	0.423594	0.413407	0.367986	0.280086	0.31116	0.337894	0.342835	0.342948	0.337719	0.341897	0.362061	0.369171	0.348603	0.325659	0.329388	0.375298	0.430537	0.45598	0.480364	0.496685	0.525672	0.516936	0.508351	0.508828	0.530195	0.570137	0.601762	0.630967	0.664648	0.673676	0.67204	0.669144	0.644625	0.624852	0.648085	0.64841	0.617657	0.618962	0.629532	0.67794	0.70165	0.718882	0.715321	0.711605	0.677093	0.665806	0.662503	0.677556
0.404991	0.398745	0.386673	0.377339	0.330318	0.244112	0.273295	0.298478	0.297953	0.295023	0.292035	0.299622	0.319153	0.324734	0.304839	0.283128	0.285433	0.327342	0.381272	0.403069	0.431836	0.45159	0.478843	0.467219	0.458713	0.458578	0.48006	0.516892	0.544277	0.573185	0.605063	0.618331	0.613591	0.607224	0.58954	0.574048	0.608033	0.647942	0.642144	0.640648	0.64352	0.684366	0.708801	0.719355	0.697492	0.679544	0.648997	0.631313	0.624088	0.631655
0.417621	0.40928	0.396688	0.388662	0.341936	0.256921	0.286066	0.308321	0.305452	0.303588	0.303584	0.311708	0.328705	0.331056	0.313162	0.292554	0.295735	0.33774	0.390349	0.411758	0.440863	0.459861	0.485881	0.472985	0.466726	0.469554	0.487604	0.521607	0.547019	0.573505	0.603021	0.613985	0.607129	0.602979	0.591243	0.577932	0.613195	0.652251	0.647603	0.646889	0.648703	0.692584	0.717949	0.726101	0.697274	0.675383	0.647338	0.631508	0.619546	0.628778
0.526868	0.521735	0.511452	0.503275	0.457847	0.3634	0.399681	0.421319	0.417894	0.418368	0.420361	0.4264	0.447832	0.451137	0.432692	0.409882	0.412842	0.460304	0.515429	0.537267	0.563774	0.579878	0.604346	0.592621	0.588872	0.5906	0.607095	0.639993	0.665837	0.687501	0.706727	0.708576	0.697898	0.690013	0.680326	0.678885	0.709813	0.687764	0.649963	0.661887	0.668329	0.718395	0.740036	0.752185	0.737507	0.736734	0.710674	0.70662	0.70195	0.719444
0.643525	0.639511	0.630326	0.620838	0.575592	0.472463	0.520932	0.544227	0.537472	0.535269	0.5413	0.547994	0.572115	0.575641	0.552365	0.52507	0.526449	0.581537	0.637191	0.653675	0.676088	0.690857	0.711741	0.70283	0.704609	0.706873	0.719752	0.749152	0.770734	0.781718	0.782746	0.772886	0.766704	0.757866	0.746912	0.760357	0.784917	0.705549	0.639352	0.656708	0.654601	0.707873	0.732053	0.751918	0.758848	0.78066	0.758084	0.765285	0.766015	0.795254
0.698944	0.695077	0.686328	0.677063	0.630951	0.520293	0.574605	0.603658	0.597757	0.597105	0.606658	0.612962	0.633661	0.638368	0.612196	0.581876	0.583953	0.639089	0.692996	0.70867	0.730295	0.741023	0.761052	0.752429	0.756507	0.760252	0.771818	0.797163	0.811529	0.814193	0.802845	0.786083	0.780606	0.76789	0.753657	0.776305	0.803284	0.694049	0.613258	0.6301	0.62098	0.676097	0.701461	0.724364	0.745333	0.779995	0.758262	0.770146	0.7747	0.81795
0.732858	0.730985	0.721549	0.71529	0.669415	0.556462	0.61288	0.646796	0.643332	0.641894	0.651505	0.655514	0.672774	0.678778	0.656978	0.626602	0.625796	0.68074	0.735305	0.752361	0.772057	0.778176	0.797079	0.788363	0.793414	0.799323	0.808481	0.828962	0.83873	0.840707	0.823391	0.805526	0.800655	0.780877	0.767027	0.797092	0.822393	0.689989	0.593589	0.610616	0.606297	0.662974	0.681046	0.705274	0.736119	0.787086	0.769267	0.781204	0.78425	0.838704
0.70067	0.69639	0.685984	0.682023	0.642904	0.536931	0.586597	0.61523	0.61361	0.615699	0.62707	0.633172	0.649538	0.65383	0.633193	0.605822	0.609402	0.658729	0.71169	0.731927	0.750294	0.755163	0.775846	0.7662	0.76981	0.774477	0.788122	0.814187	0.826729	0.830801	0.818817	0.80676	0.804818	0.782168	0.763435	0.789225	0.813418	0.686022	0.587421	0.600962	0.602464	0.658341	0.676914	0.704018	0.733103	0.784476	0.766752	0.775656	0.77569	0.831122
0.631573	0.627622	0.613757	0.611494	0.579476	0.482413	0.522296	0.546776	0.547133	0.551777	0.564886	0.572972	0.587036	0.590229	0.568394	0.544023	0.55005	0.592811	0.648207	0.674389	0.694534	0.700533	0.718312	0.705324	0.708899	0.71535	0.733055	0.766626	0.787639	0.798474	0.794533	0.787994	0.784128	0.761189	0.74187	0.757012	0.78143	0.677674	0.592579	0.603763	0.607613	0.663368	0.67828	0.698669	0.71915	0.76137	0.741184	0.746862	0.74172	0.795019
0.620023	0.617901	0.602628	0.598351	0.562399	0.461496	0.50181	0.53254	0.535362	0.536481	0.550485	0.559343	0.570694	0.572427	0.550853	0.526424	0.53143	0.57466	0.629687	0.656678	0.680571	0.688567	0.704563	0.692509	0.694105	0.700054	0.717562	0.75158	0.77482	0.788124	0.78962	0.784781	0.777369	0.757565	0.739706	0.754391	0.776532	0.676439	0.599077	0.620758	0.631755	0.685559	0.695302	0.710892	0.726951	0.766217	0.744663	0.749828	0.742316	0.787266
0.612061	0.611445	0.59897	0.592717	0.551191	0.44665	0.48882	0.525897	0.528392	0.526059	0.53971	0.550868	0.56223	0.563694	0.54136	0.514807	0.520722	0.564724	0.616368	0.640173	0.66675	0.678115	0.696127	0.687724	0.684587	0.689493	0.706809	0.741606	0.762651	0.776156	0.780749	0.777125	0.769552	0.752792	0.739248	0.759007	0.780231	0.678192	0.600203	0.624448	0.638591	0.689551	0.701482	0.720918	0.735483	0.773793	0.756811	0.762795	0.75346	0.791104
0.618813	0.617227	0.605014	0.601341	0.561559	0.456427	0.49964	0.535475	0.535377	0.532073	0.543075	0.55357	0.568665	0.571414	0.549518	0.523248	0.527154	0.571779	0.622543	0.644139	0.670665	0.683264	0.70452	0.696373	0.690754	0.694633	0.711584	0.746503	0.76995	0.782337	0.779156	0.773301	0.771813	0.755384	0.740801	0.762975	0.785882	0.685974	0.608463	0.629362	0.637488	0.686248	0.700901	0.724196	0.740592	0.77746	0.761429	0.767746	0.757798	0.795201
0.656925	0.656392	0.645731	0.642836	0.602893	0.497168	0.543678	0.576088	0.574578	0.567031	0.574902	0.585965	0.60278	0.608204	0.588913	0.564687	0.561784	0.605515	0.655974	0.67619	0.698642	0.709778	0.729264	0.722527	0.720444	0.723323	0.73769	0.766952	0.783718	0.792379	0.781819	0.772687	0.774636	0.762291	0.754325	0.78214	0.811488	0.713465	0.641312	0.674797	0.675231	0.715175	0.720988	0.739267	0.755184	0.788736	0.77112	0.787016	0.787505	0.815175
0.631129	0.633251	0.625655	0.62092	0.580453	0.480351	0.527129	0.556608	0.553322	0.541616	0.546161	0.55986	0.578394	0.587305	0.570245	0.54597	0.538845	0.580714	0.627588	0.642412	0.661326	0.67341	0.690465	0.684399	0.684214	0.685703	0.698082	0.722727	0.73483	0.745404	0.738103	0.729992	0.731632	0.722583	0.718868	0.746437	0.780956	0.704527	0.648717	0.694175	0.692627	0.7207	0.714434	0.728333	0.739846	0.762631	0.747142	0.769664	0.777398	0.788076
0.638257	0.639072	0.629645	0.624945	0.582122	0.48107	0.529766	0.56044	0.555236	0.544416	0.549046	0.562437	0.580867	0.587917	0.570845	0.547164	0.538181	0.581005	0.632241	0.647883	0.664817	0.674761	0.690524	0.685412	0.687953	0.689059	0.698947	0.721978	0.732844	0.740249	0.72774	0.721278	0.724602	0.716755	0.715044	0.744626	0.779875	0.701628	0.64453	0.695467	0.699936	0.728155	0.715233	0.729634	0.744022	0.763048	0.746003	0.768939	0.778887	0.786225
0.684199	0.684851	0.675013	0.670337	0.628168	0.523611	0.57477	0.606015	0.598286	0.586644	0.593422	0.60641	0.623869	0.629945	0.6132	0.589306	0.580119	0.623599	0.677192	0.694528	0.711228	0.718737	0.733773	0.728301	0.734661	0.735741	0.742912	0.761276	0.766382	0.765688	0.745665	0.739162	0.741151	0.729634	0.726685	0.763575	0.800404	0.703354	0.635782	0.684786	0.687297	0.719347	0.706095	0.716054	0.736757	0.770002	0.755027	0.777049	0.789018	0.802942
0.75707	0.756876	0.747575	0.745691	0.700688	0.585914	0.646554	0.684293	0.676011	0.661146	0.667059	0.678298	0.69807	0.703934	0.685811	0.65853	0.649517	0.698602	0.74686	0.757437	0.776645	0.785948	0.799245	0.794219	0.802123	0.804538	0.8078	0.820081	0.816633	0.806664	0.774931	0.761136	0.758812	0.740236	0.739001	0.790494	0.8299	0.711747	0.631517	0.677284	0.674763	0.708713	0.698619	0.701978	0.7255	0.77181	0.760295	0.787459	0.800889	0.826812
0.75164	0.751118	0.741564	0.739307	0.697101	0.587484	0.646953	0.683559	0.675296	0.661632	0.666508	0.674533	0.69413	0.700328	0.682423	0.65344	0.640663	0.690887	0.738848	0.74584	0.765616	0.777742	0.790889	0.784516	0.791143	0.795046	0.797746	0.810033	0.805765	0.796912	0.766619	0.75065	0.74674	0.731021	0.734448	0.785456	0.824119	0.709559	0.629541	0.67347	0.670096	0.701408	0.692088	0.696156	0.72052	0.767018	0.754224	0.781786	0.794798	0.821224
0.712259	0.712332	0.702247	0.69685	0.655314	0.549141	0.602567	0.636713	0.629084	0.618392	0.623409	0.632012	0.650214	0.657059	0.642243	0.615695	0.601846	0.648274	0.697166	0.70733	0.728377	0.741749	0.756234	0.748351	0.754341	0.758722	0.763278	0.778736	0.778813	0.777087	0.756595	0.745262	0.743572	0.73132	0.733135	0.775218	0.81326	0.714818	0.642233	0.679139	0.679786	0.712498	0.705675	0.713923	0.735597	0.775461	0.755022	0.776841	0.787239	0.811978
0.70638	0.705329	0.695976	0.688148	0.644747	0.537245	0.592622	0.627609	0.619016	0.606019	0.61343	0.624375	0.642636	0.649868	0.634059	0.608633	0.597104	0.641656	0.690167	0.701965	0.722793	0.735851	0.749662	0.744225	0.751211	0.753269	0.757131	0.773437	0.77479	0.772365	0.751464	0.742172	0.739998	0.728038	0.727319	0.77147	0.810075	0.71316	0.64423	0.68164	0.678464	0.7104	0.70443	0.712437	0.730904	0.768548	0.74577	0.769227	0.783721	0.805305
0.695411	0.694092	0.683664	0.677226	0.633688	0.527946	0.581724	0.614525	0.60379	0.590365	0.597958	0.609805	0.628469	0.637438	0.6178	0.590425	0.578768	0.624469	0.676059	0.687395	0.706053	0.718163	0.736518	0.733277	0.739357	0.739375	0.741753	0.758464	0.758908	0.753123	0.735141	0.726949	0.72009	0.711633	0.715899	0.761822	0.799349	0.704066	0.637894	0.675937	0.669946	0.702505	0.698608	0.708366	0.725893	0.762804	0.739354	0.761372	0.7772	0.793357
0.654106	0.652457	0.641353	0.63386	0.5875	0.486974	0.537788	0.57038	0.561017	0.545099	0.550662	0.558697	0.57584	0.585656	0.565765	0.537958	0.524247	0.575419	0.632079	0.640156	0.655817	0.666794	0.688392	0.68629	0.692969	0.690709	0.691061	0.710891	0.71743	0.71377	0.700719	0.690349	0.686443	0.685388	0.696475	0.742347	0.77937	0.701446	0.644548	0.679037	0.675778	0.713667	0.713403	0.722768	0.732876	0.755327	0.729543	0.750418	0.761817	0.767991
0.61429	0.611856	0.601601	0.595176	0.544848	0.446333	0.498939	0.534175	0.522463	0.504137	0.507161	0.518331	0.533755	0.544076	0.526851	0.501459	0.487457	0.537502	0.593944	0.600554	0.615461	0.625109	0.645622	0.642934	0.650977	0.65038	0.651271	0.671608	0.678792	0.678973	0.669943	0.658605	0.657383	0.659081	0.669567	0.705716	0.746461	0.689571	0.646473	0.683393	0.689115	0.729162	0.725308	0.729125	0.728598	0.736103	0.705538	0.727476	0.742943	0.745011
0.621242	0.61791	0.606013	0.600347	0.550274	0.449642	0.505638	0.541293	0.526855	0.507822	0.512253	0.52453	0.536862	0.545699	0.530355	0.505316	0.493485	0.543418	0.598017	0.606227	0.624696	0.634665	0.652754	0.645573	0.65459	0.656024	0.65899	0.679542	0.684184	0.685083	0.67522	0.660515	0.657627	0.661338	0.669912	0.698976	0.743503	0.690538	0.650397	0.690457	0.701749	0.743486	0.737075	0.739665	0.735163	0.737626	0.707684	0.729191	0.746735	0.751282
0.61043	0.608383	0.597152	0.590413	0.544197	0.452209	0.50506	0.537366	0.524476	0.503393	0.508107	0.522263	0.535383	0.5421	0.525997	0.500824	0.485692	0.533154	0.586825	0.597377	0.616536	0.627992	0.644012	0.634572	0.640458	0.644298	0.647284	0.665866	0.670666	0.671226	0.657301	0.643858	0.640617	0.643682	0.652248	0.681549	0.727859	0.684837	0.646669	0.68622	0.694225	0.728357	0.720255	0.725961	0.723575	0.728653	0.701042	0.72012	0.734092	0.735661
0.633291	0.632638	0.623549	0.616995	0.567576	0.470256	0.52473	0.558281	0.545588	0.521902	0.526823	0.543186	0.561434	0.567128	0.548799	0.522398	0.503192	0.551542	0.607727	0.617798	0.634885	0.646135	0.662689	0.655578	0.661602	0.663853	0.665022	0.682444	0.684065	0.682875	0.667051	0.653587	0.651946	0.654113	0.664337	0.699497	0.7443	0.69412	0.652575	0.697794	0.70208	0.731988	0.721742	0.723701	0.723092	0.733462	0.70998	0.731503	0.746086	0.743495
0.636736	0.635565	0.627518	0.622664	0.569865	0.465111	0.521319	0.557249	0.542007	0.521512	0.52886	0.544498	0.562815	0.56955	0.552346	0.526644	0.509403	0.557287	0.611088	0.621616	0.638946	0.650927	0.668489	0.66328	0.665906	0.665556	0.667983	0.686237	0.683594	0.681054	0.665518	0.651734	0.650568	0.654229	0.66473	0.701861	0.747138	0.698454	0.656923	0.698181	0.70687	0.739381	0.723727	0.72071	0.720041	0.732567	0.70813	0.726808	0.742341	0.740616
0.655007	0.651137	0.640096	0.638586	0.592107	0.480619	0.534488	0.571711	0.558517	0.541799	0.550542	0.565909	0.580911	0.58678	0.570737	0.543036	0.529974	0.576167	0.625789	0.637813	0.655806	0.666572	0.686638	0.684577	0.686564	0.683613	0.68622	0.701711	0.694446	0.690365	0.673169	0.658003	0.650251	0.64995	0.654593	0.692778	0.747953	0.703037	0.660309	0.693215	0.700503	0.732115	0.711167	0.705531	0.710917	0.725984	0.695924	0.716106	0.737893	0.742531
0.694626	0.691944	0.677802	0.676171	0.631596	0.516408	0.571118	0.611127	0.599855	0.581262	0.590074	0.604506	0.619926	0.626312	0.607531	0.577145	0.563084	0.613543	0.665861	0.674484	0.691709	0.701122	0.717513	0.717425	0.725327	0.722039	0.718292	0.729604	0.72243	0.715193	0.689759	0.669361	0.658017	0.654807	0.662179	0.704583	0.759464	0.695459	0.640746	0.673863	0.680453	0.714333	0.691272	0.685497	0.700664	0.721792	0.692084	0.713979	0.737479	0.751531
0.722477	0.720884	0.708255	0.704202	0.653668	0.534519	0.597329	0.639927	0.627023	0.608061	0.615406	0.624492	0.641206	0.648046	0.629219	0.598137	0.585342	0.639325	0.69185	0.695891	0.712226	0.721322	0.736553	0.735965	0.749506	0.747722	0.741177	0.748728	0.735613	0.716771	0.684552	0.66619	0.658285	0.648245	0.659764	0.711417	0.762406	0.684632	0.626842	0.662339	0.664405	0.698184	0.679478	0.673998	0.688856	0.712505	0.684219	0.711009	0.737578	0.75641
0.748184	0.746447	0.734266	0.731057	0.679353	0.562335	0.627202	0.665365	0.65148	0.637219	0.641574	0.650157	0.66951	0.677137	0.659811	0.633676	0.622679	0.673084	0.716467	0.720031	0.736613	0.746467	0.761359	0.757311	0.770386	0.770372	0.764541	0.77109	0.751959	0.72715	0.691137	0.676457	0.668254	0.652277	0.659173	0.715847	0.764954	0.678035	0.619493	0.666427	0.663519	0.691661	0.675174	0.668517	0.681912	0.713208	0.691494	0.722939	0.745492	0.763424
0.754234	0.750061	0.737801	0.734336	0.684669	0.571547	0.635698	0.670015	0.654497	0.639525	0.646467	0.656792	0.675271	0.682374	0.665821	0.638873	0.626895	0.678466	0.722642	0.723957	0.738792	0.745257	0.760921	0.757514	0.771202	0.770385	0.763583	0.768613	0.746917	0.723481	0.685982	0.668886	0.658912	0.642974	0.650907	0.706178	0.757402	0.671833	0.612856	0.657156	0.651795	0.679689	0.664725	0.657849	0.670951	0.702202	0.684576	0.716261	0.73664	0.755959
0.788533	0.786975	0.775757	0.774278	0.722667	0.604305	0.672409	0.709499	0.692026	0.677226	0.684969	0.691905	0.709349	0.716551	0.700643	0.671748	0.65823	0.713449	0.761684	0.762341	0.774813	0.779025	0.789603	0.786857	0.806056	0.806467	0.799519	0.797425	0.767549	0.739123	0.695135	0.676043	0.662629	0.647784	0.657474	0.717451	0.770603	0.674451	0.605279	0.637719	0.62869	0.657262	0.642752	0.639608	0.657143	0.696767	0.68388	0.715754	0.736802	0.766241
0.803222	0.799376	0.789115	0.789573	0.737105	0.616095	0.686221	0.721259	0.704738	0.690063	0.695065	0.703056	0.723887	0.733924	0.717216	0.684429	0.671364	0.725652	0.773955	0.776706	0.790296	0.789247	0.800719	0.797525	0.819439	0.821526	0.813046	0.809174	0.77668	0.748056	0.700523	0.679088	0.664745	0.645201	0.65609	0.718704	0.771315	0.662672	0.586399	0.61576	0.606781	0.642593	0.63197	0.624651	0.642562	0.686011	0.673804	0.705722	0.730753	0.765553
0.813902	0.811088	0.80249	0.804934	0.753024	0.62617	0.698633	0.737972	0.722884	0.709914	0.714115	0.720111	0.737626	0.746913	0.731713	0.699911	0.687744	0.743756	0.789348	0.792478	0.80366	0.802062	0.813083	0.810719	0.830618	0.831336	0.818567	0.81375	0.778677	0.746834	0.694305	0.667582	0.652566	0.630025	0.638051	0.703952	0.761148	0.64681	0.564555	0.594633	0.586432	0.619633	0.610675	0.602529	0.622461	0.66792	0.656931	0.692633	0.717566	0.753555
0.827656	0.824499	0.815689	0.818585	0.767341	0.636302	0.711611	0.750851	0.735899	0.724916	0.730008	0.731314	0.747376	0.756794	0.740678	0.707541	0.698976	0.758527	0.800694	0.799768	0.810055	0.808028	0.816714	0.813587	0.837826	0.836514	0.82104	0.81103	0.770508	0.733878	0.676176	0.646151	0.629652	0.60016	0.604314	0.680391	0.7456	0.62776	0.540469	0.565618	0.558216	0.592081	0.579927	0.569338	0.596803	0.645825	0.631658	0.661317	0.689884	0.733787
0.827514	0.825299	0.814516	0.817505	0.766477	0.637696	0.711126	0.747445	0.731072	0.719908	0.724725	0.724673	0.740666	0.74989	0.733624	0.704258	0.699292	0.75795	0.796748	0.796153	0.808024	0.806763	0.812676	0.808281	0.833715	0.830385	0.8141	0.803068	0.758589	0.718623	0.662259	0.634549	0.614814	0.586147	0.589227	0.664625	0.726267	0.604622	0.518623	0.545421	0.535399	0.569257	0.557876	0.548491	0.576596	0.623614	0.61182	0.641569	0.670724	0.720657
[truncated: 44 more columns]
