# Supplementary material for: Observation of the photonic Hall effect and photonic magnetoresistance in random lasers
Source: Nat Commun. 2024 May 30;15:4589. doi: 10.1038/s41467-024-48942-6 (PMC11139889; doi:10.1038/s41467-024-48942-6)
Supplement: Supplementary file 3 — Source Data [file 41467_2024_48942_MOESM3_ESM.zip › Zhijia Hu-Data/Figure S6/50uj.xls]

## Sheet: 0mT
1	0.987597	0.977208	0.972283	0.967502	0.958816	0.9509	0.9389	0.928688	0.941097	0.909376	0.874386	0.882952	0.833294	0.630576	0.580038	0.625302	0.760523	0.784522	0.640151	0.562418	0.514671	0.596072	0.401616	0.287085	0.110392	0.0815139	0.350468	0.531974	0.461734	0.410039	0.511667	0.573802	0.494834	0.457667	0.41195	0.271873	0.334762	0.361378	0.19295	0.193963	0.267979	0.276606	0.407709	0.597939	0.498766	0.415594	0.441795	0.356942	0.249192
0.987597	1	0.990171	0.976157	0.966709	0.958829	0.95114	0.938104	0.929426	0.943952	0.910258	0.874772	0.880204	0.824964	0.61083	0.556966	0.610442	0.752624	0.776289	0.62468	0.542203	0.49909	0.597075	0.412319	0.296522	0.114783	0.0838998	0.343431	0.50231	0.42103	0.376463	0.491435	0.56369	0.491907	0.462635	0.43341	0.303143	0.364909	0.376804	0.195332	0.206114	0.287848	0.276572	0.395221	0.598292	0.50522	0.426013	0.454625	0.372023	0.262443
0.977208	0.990171	1	0.988188	0.972457	0.961109	0.953659	0.940751	0.932028	0.946434	0.914987	0.880301	0.885271	0.831782	0.617005	0.562812	0.617347	0.761645	0.784959	0.632002	0.54584	0.500026	0.597895	0.410727	0.291285	0.109002	0.0801935	0.339863	0.501393	0.41901	0.373179	0.487775	0.560239	0.487566	0.457933	0.429608	0.299	0.36173	0.373844	0.191585	0.203038	0.283239	0.271556	0.392427	0.594771	0.49823	0.415721	0.443201	0.362885	0.260558
0.972283	0.976157	0.988188	1	0.987278	0.969408	0.958833	0.946774	0.938803	0.951762	0.923496	0.889654	0.895703	0.846497	0.637113	0.585553	0.637687	0.779112	0.802143	0.651973	0.567241	0.517072	0.602721	0.404049	0.280082	0.0971815	0.0692598	0.336457	0.516856	0.442241	0.391371	0.496205	0.563794	0.486382	0.451806	0.411902	0.275252	0.340385	0.35863	0.183796	0.1897	0.263649	0.264208	0.394946	0.590665	0.488981	0.402056	0.426202	0.344547	0.246049
0.967502	0.966709	0.972457	0.987278	1	0.986728	0.967891	0.953185	0.945586	0.956042	0.93208	0.901911	0.908334	0.861837	0.657702	0.606003	0.654489	0.79588	0.819874	0.669231	0.585662	0.533216	0.61442	0.408802	0.278255	0.0903087	0.0615064	0.33274	0.521709	0.449184	0.396588	0.500451	0.568202	0.491038	0.456035	0.411015	0.271997	0.336084	0.357385	0.187	0.189858	0.259684	0.2628	0.394905	0.587436	0.480949	0.389582	0.414227	0.33403	0.233658
0.958816	0.958829	0.961109	0.969408	0.986728	1	0.985569	0.965253	0.953669	0.96012	0.939566	0.913778	0.919001	0.876878	0.681018	0.62914	0.672539	0.810762	0.832996	0.682692	0.600403	0.54827	0.636654	0.434705	0.300125	0.104309	0.0696315	0.336492	0.519244	0.447366	0.396001	0.501111	0.568284	0.499077	0.473807	0.430767	0.293294	0.355019	0.375707	0.207681	0.211264	0.27796	0.269883	0.39528	0.586011	0.478734	0.386326	0.408725	0.328602	0.227702
0.9509	0.95114	0.953659	0.958833	0.967891	0.985569	1	0.984136	0.963244	0.961471	0.941758	0.918722	0.922378	0.879581	0.69003	0.638557	0.677559	0.814298	0.835243	0.686679	0.604012	0.552939	0.646359	0.448127	0.308811	0.109058	0.0732749	0.336348	0.51507	0.443533	0.395063	0.501901	0.569165	0.503188	0.484444	0.444416	0.308397	0.368674	0.382746	0.214963	0.224373	0.291097	0.27659	0.395972	0.588568	0.483584	0.390026	0.407329	0.326546	0.230612
0.9389	0.938104	0.940751	0.946774	0.953185	0.965253	0.984136	1	0.985634	0.968222	0.947083	0.92518	0.923943	0.882967	0.700354	0.648582	0.684859	0.822506	0.843708	0.694585	0.608973	0.556675	0.652497	0.459475	0.315715	0.114095	0.0825013	0.34329	0.515306	0.4393	0.388635	0.496166	0.56919	0.509859	0.493292	0.452819	0.317605	0.377921	0.394322	0.227048	0.233798	0.29342	0.271875	0.389135	0.580507	0.47467	0.380408	0.397657	0.320356	0.229019
0.928688	0.929426	0.932028	0.938803	0.945586	0.953669	0.963244	0.985634	1	0.982146	0.95205	0.929006	0.924849	0.883787	0.700588	0.64717	0.68423	0.822195	0.842416	0.689923	0.603374	0.554697	0.655349	0.465206	0.316755	0.108494	0.0742489	0.329375	0.494633	0.416635	0.368827	0.482767	0.564735	0.510656	0.497476	0.46227	0.330756	0.389504	0.400031	0.227302	0.233781	0.295873	0.269854	0.382726	0.574071	0.467894	0.376107	0.397432	0.320725	0.231658
0.941097	0.943952	0.946434	0.951762	0.956042	0.96012	0.961471	0.968222	0.982146	1	0.973469	0.939973	0.933755	0.889752	0.696606	0.642555	0.684274	0.825927	0.846648	0.688761	0.599365	0.549525	0.650048	0.449891	0.298924	0.0922651	0.0607333	0.324505	0.496426	0.417929	0.369752	0.486764	0.569876	0.507443	0.486928	0.448805	0.315586	0.375856	0.383374	0.205458	0.215263	0.2861	0.270666	0.390209	0.581136	0.471582	0.379324	0.399796	0.317781	0.224714
0.909376	0.910258	0.914987	0.923496	0.93208	0.939566	0.941758	0.947083	0.95205	0.973469	1	0.980883	0.955417	0.91341	0.742485	0.691505	0.718004	0.851446	0.874529	0.725748	0.637452	0.580803	0.67319	0.463267	0.298168	0.0846649	0.0517473	0.320909	0.507526	0.436645	0.388877	0.499986	0.580753	0.515778	0.49464	0.445984	0.305304	0.36467	0.378697	0.213384	0.227707	0.29364	0.280731	0.402433	0.57625	0.457169	0.358525	0.373351	0.29472	0.209827
0.874386	0.874772	0.880301	0.889654	0.901911	0.913778	0.918722	0.92518	0.929006	0.939973	0.980883	1	0.976066	0.920035	0.753661	0.701902	0.719754	0.849926	0.874243	0.730653	0.64414	0.588347	0.685244	0.480512	0.306204	0.0841139	0.047926	0.309683	0.493141	0.424047	0.380431	0.491134	0.573894	0.516757	0.505055	0.462435	0.323563	0.378309	0.388846	0.227907	0.24879	0.309359	0.279432	0.391628	0.564649	0.446253	0.345714	0.358176	0.286658	0.212153
0.882952	0.880204	0.885271	0.895703	0.908334	0.919001	0.922378	0.923943	0.924849	0.933755	0.955417	0.976066	1	0.953379	0.775016	0.719575	0.732756	0.858459	0.882726	0.742414	0.656566	0.597579	0.685398	0.471638	0.296918	0.0728156	0.0337385	0.302443	0.504256	0.443979	0.398606	0.504142	0.58688	0.52749	0.507761	0.455277	0.309457	0.364988	0.378359	0.218929	0.23027	0.289358	0.271555	0.393582	0.570095	0.44911	0.347158	0.361323	0.287341	0.208273
0.833294	0.824964	0.831782	0.846497	0.861837	0.876878	0.879581	0.882967	0.883787	0.889752	0.91341	0.920035	0.953379	1	0.896326	0.829953	0.789083	0.882628	0.895826	0.773861	0.693113	0.626318	0.701587	0.491038	0.321252	0.102864	0.0641999	0.32637	0.527994	0.476428	0.428635	0.518851	0.596124	0.539768	0.506307	0.433455	0.288692	0.35265	0.399633	0.263486	0.259126	0.291017	0.254838	0.377202	0.54312	0.417809	0.305904	0.314621	0.246851	0.173864
0.630576	0.61083	0.617005	0.637113	0.657702	0.681018	0.69003	0.700354	0.700588	0.696606	0.742485	0.753661	0.775016	0.896326	1	0.965208	0.810105	0.810983	0.793466	0.72695	0.683465	0.624517	0.662759	0.484545	0.327355	0.138454	0.101509	0.317957	0.504696	0.485801	0.446629	0.49546	0.542691	0.502976	0.4673	0.363369	0.225554	0.288267	0.388566	0.320515	0.297881	0.277745	0.213059	0.312647	0.430888	0.317017	0.201662	0.194379	0.146839	0.110464
0.580038	0.556966	0.562812	0.585553	0.606003	0.62914	0.638557	0.648582	0.64717	0.642555	0.691505	0.701902	0.719575	0.829953	0.965208	1	0.894136	0.836519	0.772747	0.724425	0.703879	0.648656	0.656575	0.472292	0.300315	0.105794	0.0639091	0.277753	0.489337	0.496271	0.460016	0.495485	0.534524	0.495662	0.464467	0.343934	0.193281	0.252294	0.368068	0.325123	0.282858	0.255384	0.213576	0.315154	0.412964	0.300969	0.183369	0.175146	0.129298	0.101741
0.625302	0.610442	0.617347	0.637687	0.654489	0.672539	0.677559	0.684859	0.68423	0.684274	0.718004	0.719754	0.732756	0.789083	0.810105	0.894136	1	0.937849	0.802484	0.729075	0.708964	0.655127	0.666981	0.476691	0.291308	0.0825675	0.0411057	0.264871	0.471854	0.475907	0.439339	0.488776	0.539961	0.504931	0.484957	0.380436	0.228299	0.283085	0.384196	0.325808	0.277291	0.265536	0.230922	0.330531	0.444841	0.33865	0.229869	0.230335	0.176378	0.137238
0.760523	0.752624	0.761645	0.779112	0.79588	0.810762	0.814298	0.822506	0.822195	0.825927	0.851446	0.849926	0.858459	0.882628	0.810983	0.836519	0.937849	1	0.931886	0.805781	0.740464	0.669652	0.71643	0.501972	0.309974	0.0823315	0.0435315	0.307854	0.522741	0.48981	0.443764	0.526986	0.603579	0.55866	0.533962	0.441351	0.279371	0.34045	0.413978	0.303914	0.27859	0.300106	0.267866	0.383357	0.535227	0.413694	0.301109	0.307456	0.235796	0.170737
0.784522	0.776289	0.784959	0.802143	0.819874	0.832996	0.835243	0.843708	0.842416	0.846648	0.874529	0.874243	0.882726	0.895826	0.793466	0.772747	0.802484	0.931886	1	0.909453	0.788589	0.67136	0.71261	0.47855	0.28808	0.0602383	0.0246238	0.311222	0.551095	0.508312	0.456423	0.550855	0.63733	0.581021	0.54136	0.444218	0.273213	0.336492	0.395763	0.262988	0.246492	0.296343	0.291805	0.420957	0.57881	0.447056	0.332749	0.33947	0.254637	0.175811
0.640151	0.62468	0.632002	0.651973	0.669231	0.682692	0.686679	0.694585	0.689923	0.688761	0.725748	0.730653	0.742414	0.773861	0.72695	0.724425	0.729075	0.805781	0.909453	1	0.911627	0.727159	0.690993	0.455217	0.272557	0.0588869	0.0191004	0.283197	0.534494	0.522537	0.477494	0.550067	0.629485	0.581439	0.528845	0.41321	0.241137	0.297784	0.377574	0.2835	0.251254	0.285861	0.285538	0.402168	0.534759	0.419964	0.308494	0.306604	0.224903	0.162526
0.562418	0.542203	0.54584	0.567241	0.585662	0.600403	0.604012	0.608973	0.603374	0.599365	0.637452	0.64414	0.656566	0.693113	0.683465	0.703879	0.708964	0.740464	0.788589	0.911627	1	0.912879	0.756141	0.460802	0.264452	0.0467276	-0.00226985	0.251787	0.519957	0.538976	0.504225	0.553824	0.614004	0.569317	0.519969	0.394563	0.22403	0.27607	0.365249	0.305833	0.266707	0.284368	0.281143	0.385028	0.499334	0.395009	0.282326	0.28545	0.217688	0.163661
0.514671	0.49909	0.500026	0.517072	0.533216	0.54827	0.552939	0.556675	0.554697	0.549525	0.580803	0.588347	0.597579	0.626318	0.624517	0.648656	0.655127	0.669652	0.67136	0.727159	0.912879	1	0.828235	0.49922	0.283602	0.0547705	-0.00509525	0.219756	0.459849	0.483916	0.464933	0.51782	0.569361	0.537646	0.508959	0.40586	0.254836	0.301905	0.381042	0.329526	0.296098	0.305765	0.273758	0.355121	0.472527	0.384043	0.286637	0.295153	0.237172	0.182485
0.596072	0.597075	0.597895	0.602721	0.61442	0.636654	0.646359	0.652497	0.655349	0.650048	0.67319	0.685244	0.685398	0.701587	0.662759	0.656575	0.666981	0.71643	0.71261	0.690993	0.756141	0.828235	1	0.848656	0.537268	0.218666	0.14878	0.353729	0.477056	0.448423	0.446823	0.554226	0.617331	0.599594	0.612905	0.575236	0.460628	0.509844	0.562528	0.458068	0.465951	0.488155	0.335098	0.366771	0.554298	0.472018	0.366848	0.376301	0.336978	0.274362
0.401616	0.412319	0.410727	0.404049	0.408802	0.434705	0.448127	0.459475	0.465206	0.449891	0.463267	0.480512	0.471638	0.491038	0.484545	0.472292	0.476691	0.501972	0.47855	0.455217	0.460802	0.49922	0.848656	1	0.766325	0.435652	0.320361	0.39434	0.340764	0.288148	0.3097	0.41791	0.453852	0.463266	0.518336	0.547617	0.506697	0.545578	0.601842	0.52593	0.562938	0.557524	0.292862	0.235082	0.418917	0.394193	0.314175	0.300389	0.306704	0.287944
0.287085	0.296522	0.291285	0.280082	0.278255	0.300125	0.308811	0.315715	0.316755	0.298924	0.298168	0.306204	0.296918	0.321252	0.327355	0.300315	0.291308	0.309974	0.28808	0.272557	0.264452	0.283602	0.537268	0.766325	1	0.835133	0.567173	0.508938	0.30187	0.219043	0.229884	0.312448	0.324422	0.348251	0.39717	0.453537	0.45923	0.494039	0.565862	0.521115	0.56777	0.534754	0.240822	0.149397	0.304163	0.320143	0.267874	0.23343	0.265249	0.264638
0.110392	0.114783	0.109002	0.0971815	0.0903087	0.104309	0.109058	0.114095	0.108494	0.0922651	0.0846649	0.0841139	0.0728156	0.102864	0.138454	0.105794	0.0825675	0.0823315	0.0602383	0.0588869	0.0467276	0.0547705	0.218666	0.435652	0.835133	1	0.866208	0.68081	0.243593	0.130622	0.128323	0.153482	0.122364	0.159796	0.194433	0.256284	0.306694	0.33368	0.446456	0.462219	0.493886	0.405	0.0994914	-0.00155434	0.0944661	0.139035	0.120929	0.0631293	0.112685	0.151253
0.0815139	0.0838998	0.0801935	0.0692598	0.0615064	0.0696315	0.0732749	0.0825013	0.0742489	0.0607333	0.0517473	0.047926	0.0337385	0.0641999	0.101509	0.0639091	0.0411057	0.0435315	0.0246238	0.0191004	-0.00226985	-0.00509525	0.14878	0.320361	0.567173	0.866208	1	0.849529	0.292667	0.142846	0.120877	0.124969	0.0799323	0.116292	0.138495	0.188757	0.247428	0.276394	0.405416	0.430074	0.449748	0.33983	0.0319131	-0.0579311	0.0237164	0.0572063	0.041973	-0.0163337	0.0387041	0.096503
0.350468	0.343431	0.339863	0.336457	0.33274	0.336492	0.336348	0.34329	0.329375	0.324505	0.320909	0.309683	0.302443	0.32637	0.317957	0.277753	0.264871	0.307854	0.311222	0.283197	0.251787	0.219756	0.353729	0.39434	0.508938	0.68081	0.849529	1	0.681074	0.476765	0.377302	0.38089	0.34985	0.332242	0.297117	0.280962	0.272329	0.331438	0.467644	0.445111	0.445757	0.353081	0.112753	0.110299	0.236993	0.202691	0.127669	0.0917063	0.11676	0.133797
0.531974	0.50231	0.501393	0.516856	0.521709	0.519244	0.51507	0.515306	0.494633	0.496426	0.507526	0.493141	0.504256	0.527994	0.504696	0.489337	0.471854	0.522741	0.551095	0.534494	0.519957	0.459849	0.477056	0.340764	0.30187	0.243593	0.292667	0.681074	1	0.887314	0.67889	0.632348	0.597529	0.494518	0.364617	0.23162	0.123614	0.214969	0.374665	0.338453	0.275708	0.195312	0.139307	0.272898	0.40499	0.29519	0.166651	0.166202	0.147523	0.124221
0.461734	0.42103	0.41901	0.442241	0.449184	0.447366	0.443533	0.4393	0.416635	0.417929	0.436645	0.424047	0.443979	0.476428	0.485801	0.496271	0.475907	0.48981	0.508312	0.522537	0.538976	0.483916	0.448423	0.288148	0.219043	0.130622	0.142846	0.476765	0.887314	1	0.883256	0.754562	0.604505	0.471861	0.328667	0.155954	0.017402	0.0991707	0.274986	0.276902	0.200812	0.129756	0.139391	0.285109	0.3813	0.265988	0.130349	0.135656	0.119337	0.0991929
0.410039	0.376463	0.373179	0.391371	0.396588	0.396001	0.395063	0.388635	0.368827	0.369752	0.388877	0.380431	0.398606	0.428635	0.446629	0.460016	0.439339	0.443764	0.456423	0.477494	0.504225	0.464933	0.446823	0.3097	0.229884	0.128323	0.120877	0.377302	0.67889	0.883256	1	0.90904	0.626653	0.472301	0.35739	0.203084	0.060902	0.122449	0.266347	0.268349	0.234193	0.206142	0.201029	0.304063	0.390078	0.29687	0.175356	0.183973	0.168465	0.13764
0.511667	0.491435	0.487775	0.496205	0.500451	0.501111	0.501901	0.496166	0.482767	0.486764	0.499986	0.491134	0.504142	0.518851	0.49546	0.495485	0.488776	0.526986	0.550855	0.550067	0.553824	0.51782	0.554226	0.41791	0.312448	0.153482	0.124969	0.38089	0.632348	0.754562	0.90904	1	0.817248	0.632412	0.518427	0.384224	0.22794	0.287975	0.38574	0.325222	0.317414	0.33067	0.284766	0.370188	0.508524	0.424506	0.318197	0.332048	0.287976	0.227627
0.573802	0.56369	0.560239	0.563794	0.568202	0.568284	0.569165	0.56919	0.564735	0.569876	0.580753	0.573894	0.58688	0.596124	0.542691	0.534524	0.539961	0.603579	0.63733	0.629485	0.614004	0.569361	0.617331	0.453852	0.324422	0.122364	0.0799323	0.34985	0.597529	0.604505	0.626653	0.817248	1	0.893001	0.695958	0.524821	0.343341	0.405378	0.471231	0.353513	0.330466	0.356212	0.296487	0.393659	0.57573	0.494462	0.40569	0.41742	0.335121	0.254871
0.494834	0.491907	0.487566	0.486382	0.491038	0.499077	0.503188	0.509859	0.510656	0.507443	0.515778	0.516757	0.52749	0.539768	0.502976	0.495662	0.504931	0.55866	0.581021	0.581439	0.569317	0.537646	0.599594	0.463266	0.348251	0.159796	0.116292	0.332242	0.494518	0.471861	0.472301	0.632412	0.893001	1	0.861249	0.648478	0.443404	0.478266	0.508519	0.384533	0.378046	0.410566	0.305076	0.352058	0.518799	0.457641	0.384669	0.396449	0.329421	0.252239
0.457667	0.462635	0.457933	0.451806	0.456035	0.473807	0.484444	0.493292	0.497476	0.486928	0.49464	0.505055	0.507761	0.506307	0.4673	0.464467	0.484957	0.533962	0.54136	0.528845	0.519969	0.508959	0.612905	0.518336	0.39717	0.194433	0.138495	0.297117	0.364617	0.328667	0.35739	0.518427	0.695958	0.861249	1	0.87255	0.607198	0.58668	0.524915	0.378537	0.422775	0.505659	0.380932	0.371519	0.5299	0.487648	0.426295	0.443721	0.390316	0.30077
0.41195	0.43341	0.429608	0.411902	0.411015	0.430767	0.444416	0.452819	0.46227	0.448805	0.445984	0.462435	0.455277	0.433455	0.363369	0.343934	0.380436	0.441351	0.444218	0.41321	0.394563	0.40586	0.575236	0.547617	0.453537	0.256284	0.188757	0.280962	0.23162	0.155954	0.203084	0.384224	0.524821	0.648478	0.87255	1	0.861843	0.781546	0.579855	0.380523	0.467058	0.570358	0.389135	0.323603	0.504312	0.490541	0.457742	0.490538	0.451568	0.343685
0.271873	0.303143	0.299	0.275252	0.271997	0.293294	0.308397	0.317605	0.330756	0.315586	0.305304	0.323563	0.309457	0.288692	0.225554	0.193281	0.228299	0.279371	0.273213	0.241137	0.22403	0.254836	0.460628	0.506697	0.45923	0.306694	0.247428	0.272329	0.123614	0.017402	0.060902	0.22794	0.343341	0.443404	0.607198	0.861843	1	0.947098	0.607679	0.382584	0.478435	0.54064	0.289061	0.180648	0.360251	0.374816	0.364188	0.394027	0.385474	0.300515
0.334762	0.364909	0.36173	0.340385	0.336084	0.355019	0.368674	0.377921	0.389504	0.375856	0.36467	0.378309	0.364988	0.35265	0.288267	0.252294	0.283085	0.34045	0.336492	0.297784	0.27607	0.301905	0.509844	0.545578	0.494039	0.33368	0.276394	0.331438	0.214969	0.0991707	0.122449	0.287975	0.405378	0.478266	0.58668	0.781546	0.947098	1	0.729888	0.480625	0.521783	0.541508	0.263632	0.181999	0.386805	0.386393	0.364455	0.389137	0.378199	0.302536
0.361378	0.376804	0.373844	0.35863	0.357385	0.375707	0.382746	0.394322	0.400031	0.383374	0.378697	0.388846	0.378359	0.399633	0.388566	0.368068	0.384196	0.413978	0.395763	0.377574	0.365249	0.381042	0.562528	0.601842	0.565862	0.446456	0.405416	0.467644	0.374665	0.274986	0.266347	0.38574	0.471231	0.508519	0.524915	0.579855	0.607679	0.729888	1	0.904493	0.714782	0.55708	0.222801	0.1717	0.348618	0.325846	0.280526	0.282915	0.28781	0.268856
0.19295	0.195332	0.191585	0.183796	0.187	0.207681	0.214963	0.227048	0.227302	0.205458	0.213384	0.227907	0.218929	0.263486	0.320515	0.325123	0.325808	0.303914	0.262988	0.2835	0.305833	0.329526	0.458068	0.52593	0.521115	0.462219	0.430074	0.445111	0.338453	0.276902	0.268349	0.325222	0.353513	0.384533	0.378537	0.380523	0.382584	0.480625	0.904493	1	0.812864	0.536932	0.158034	0.0909128	0.188551	0.177433	0.136743	0.117124	0.148336	0.184472
0.193963	0.206114	0.203038	0.1897	0.189858	0.211264	0.224373	0.233798	0.233781	0.215263	0.227707	0.24879	0.23027	0.259126	0.297881	0.282858	0.277291	0.27859	0.246492	0.251254	0.266707	0.296098	0.465951	0.562938	0.56777	0.493886	0.449748	0.445757	0.275708	0.200812	0.234193	0.317414	0.330466	0.378046	0.422775	0.467058	0.478435	0.521783	0.714782	0.812864	1	0.820957	0.287133	0.147376	0.22944	0.22223	0.189443	0.176649	0.216716	0.225955
0.267979	0.287848	0.283239	0.263649	0.259684	0.27796	0.291097	0.29342	0.295873	0.2861	0.29364	0.309359	0.289358	0.291017	0.277745	0.255384	0.265536	0.300106	0.296343	0.285861	0.284368	0.305765	0.488155	0.557524	0.534754	0.405	0.33983	0.353081	0.195312	0.129756	0.206142	0.33067	0.356212	0.410566	0.505659	0.570358	0.54064	0.541508	0.55708	0.536932	0.820957	1	0.67195	0.461476	0.403418	0.348117	0.316568	0.319981	0.331365	0.284878
0.276606	0.276572	0.271556	0.264208	0.2628	0.269883	0.27659	0.271875	0.269854	0.270666	0.280731	0.279432	0.271555	0.254838	0.213059	0.213576	0.230922	0.267866	0.291805	0.285538	0.281143	0.273758	0.335098	0.292862	0.240822	0.0994914	0.0319131	0.112753	0.139307	0.139391	0.201029	0.284766	0.296487	0.305076	0.380932	0.389135	0.289061	0.263632	0.222801	0.158034	0.287133	0.67195	1	0.909422	0.500434	0.316194	0.270303	0.291534	0.264755	0.191199
0.407709	0.395221	0.392427	0.394946	0.394905	0.39528	0.395972	0.389135	0.382726	0.390209	0.402433	0.391628	0.393582	0.377202	0.312647	0.315154	0.330531	0.383357	0.420957	0.402168	0.385028	0.355121	0.366771	0.235082	0.149397	-0.00155434	-0.0579311	0.110299	0.272898	0.285109	0.304063	0.370188	0.393659	0.352058	0.371519	0.323603	0.180648	0.181999	0.1717	0.0909128	0.147376	0.461476	0.909422	1	0.656324	0.406977	0.30693	0.324042	0.262039	0.170614
0.597939	0.598292	0.594771	0.590665	0.587436	0.586011	0.588568	0.580507	0.574071	0.581136	0.57625	0.564649	0.570095	0.54312	0.430888	0.412964	0.444841	0.535227	0.57881	0.534759	0.499334	0.472527	0.554298	0.418917	0.304163	0.0944661	0.0237164	0.236993	0.40499	0.3813	0.390078	0.508524	0.57573	0.518799	0.5299	0.504312	0.360251	0.386805	0.348618	0.188551	0.22944	0.403418	0.500434	0.656324	1	0.876845	0.627672	0.590742	0.461363	0.301765
0.498766	0.50522	0.49823	0.488981	0.480949	0.478734	0.483584	0.47467	0.467894	0.471582	0.457169	0.446253	0.44911	0.417809	0.317017	0.300969	0.33865	0.413694	0.447056	0.419964	0.395009	0.384043	0.472018	0.394193	0.320143	0.139035	0.0572063	0.202691	0.29519	0.265988	0.29687	0.424506	0.494462	0.457641	0.487648	0.490541	0.374816	0.386393	0.325846	0.177433	0.22223	0.348117	0.316194	0.406977	0.876845	1	0.861415	0.702084	0.493647	0.318292
0.415594	0.426013	0.415721	0.402056	0.389582	0.386326	0.390026	0.380408	0.376107	0.379324	0.358525	0.345714	0.347158	0.305904	0.201662	0.183369	0.229869	0.301109	0.332749	0.308494	0.282326	0.286637	0.366848	0.314175	0.267874	0.120929	0.041973	0.127669	0.166651	0.130349	0.175356	0.318197	0.40569	0.384669	0.426295	0.457742	0.364188	0.364455	0.280526	0.136743	0.189443	0.316568	0.270303	0.30693	0.627672	0.861415	1	0.836591	0.546181	0.332612
0.441795	0.454625	0.443201	0.426202	0.414227	0.408725	0.407329	0.397657	0.397432	0.399796	0.373351	0.358176	0.361323	0.314621	0.194379	0.175146	0.230335	0.307456	0.33947	0.306604	0.28545	0.295153	0.376301	0.300389	0.23343	0.0631293	-0.0163337	0.0917063	0.166202	0.135656	0.183973	0.332048	0.41742	0.396449	0.443721	0.490538	0.394027	0.389137	0.282915	0.117124	0.176649	0.319981	0.291534	0.324042	0.590742	0.702084	0.836591	1	0.841637	0.463011
0.356942	0.372023	0.362885	0.344547	0.33403	0.328602	0.326546	0.320356	0.320725	0.317781	0.29472	0.286658	0.287341	0.246851	0.146839	0.129298	0.176378	0.235796	0.254637	0.224903	0.217688	0.237172	0.336978	0.306704	0.265249	0.112685	0.0387041	0.11676	0.147523	0.119337	0.168465	0.287976	0.335121	0.329421	0.390316	0.451568	0.385474	0.378199	0.28781	0.148336	0.216716	0.331365	0.264755	0.262039	0.461363	0.493647	0.546181	0.841637	1	0.761863
0.249192	0.262443	0.260558	0.246049	0.233658	0.227702	0.230612	0.229019	0.231658	0.224714	0.209827	0.212153	0.208273	0.173864	0.110464	0.101741	0.137238	0.170737	0.175811	0.162526	0.163661	0.182485	0.274362	0.287944	0.264638	0.151253	0.096503	0.133797	0.124221	0.0991929	0.13764	0.227627	0.254871	0.252239	0.30077	0.343685	0.300515	0.302536	0.268856	0.184472	0.225955	0.284878	0.191199	0.170614	0.301765	0.318292	0.332612	0.463011	0.761863	1
0.374165	0.38774	0.386385	0.371608	0.358139	0.350878	0.353249	0.35134	0.35383	0.34881	0.331467	0.330569	0.329812	0.292602	0.20574	0.191297	0.234131	0.285284	0.29935	0.276131	0.261253	0.26572	0.363635	0.339055	0.294102	0.156919	0.104265	0.198811	0.241541	0.201296	0.22043	0.327389	0.375376	0.353607	0.376305	0.402757	0.340452	0.36142	0.341357	0.232089	0.265822	0.321839	0.214835	0.223437	0.403748	0.400974	0.393922	0.489782	0.713725	0.950891
0.576417	0.587736	0.581373	0.565736	0.553614	0.540692	0.532588	0.527427	0.528756	0.534106	0.501109	0.483307	0.488233	0.456336	0.324696	0.28101	0.324929	0.424802	0.468793	0.416498	0.355676	0.325211	0.447088	0.364006	0.315998	0.184104	0.161989	0.371566	0.488619	0.396416	0.358844	0.482457	0.569576	0.509796	0.462879	0.464819	0.387496	0.453003	0.455766	0.282941	0.304582	0.342769	0.204926	0.27648	0.562143	0.530168	0.494028	0.559016	0.532044	0.470102
0.532514	0.53542	0.52684	0.514087	0.500314	0.481689	0.469143	0.460322	0.458868	0.468645	0.425156	0.39954	0.409365	0.379044	0.260645	0.220367	0.25695	0.348799	0.394876	0.354936	0.30765	0.278709	0.362026	0.27521	0.248994	0.151037	0.142882	0.362111	0.498361	0.408942	0.357815	0.457081	0.5329	0.465356	0.395024	0.374074	0.296138	0.363169	0.381139	0.226932	0.233256	0.252188	0.146538	0.232535	0.496822	0.47106	0.435621	0.494589	0.419252	0.288919
0.461252	0.459283	0.447972	0.43523	0.418254	0.397294	0.383707	0.372585	0.368224	0.374669	0.320654	0.290058	0.305109	0.268833	0.16624	0.141242	0.178386	0.24799	0.286823	0.265345	0.237121	0.216455	0.267132	0.194785	0.181797	0.115902	0.121161	0.326853	0.460655	0.382975	0.324857	0.394702	0.455018	0.385139	0.314474	0.294085	0.226542	0.282501	0.307846	0.184374	0.167033	0.170243	0.105308	0.19651	0.425102	0.411831	0.388993	0.452331	0.376699	0.242958
0.433612	0.422331	0.410002	0.400808	0.382926	0.359655	0.345804	0.335732	0.323175	0.32758	0.277987	0.241817	0.260654	0.229554	0.149194	0.136898	0.16266	0.214529	0.247756	0.237479	0.219093	0.195335	0.209392	0.137461	0.149258	0.112065	0.116435	0.32341	0.482319	0.432093	0.366315	0.396692	0.422438	0.33539	0.246426	0.201329	0.128927	0.185222	0.243227	0.162027	0.115366	0.0939313	0.0757686	0.189884	0.383339	0.368024	0.343528	0.392315	0.315739	0.196355
0.421628	0.415532	0.401347	0.384424	0.363978	0.34189	0.329645	0.321742	0.308108	0.313823	0.259657	0.22126	0.229296	0.19314	0.110898	0.0843429	0.108976	0.166466	0.193483	0.168375	0.149515	0.142079	0.184081	0.15002	0.201467	0.18995	0.195689	0.380159	0.480112	0.40768	0.339559	0.366521	0.365506	0.281028	0.204107	0.192695	0.152595	0.207423	0.274586	0.203311	0.174289	0.134364	0.0610997	0.150426	0.35182	0.344686	0.317633	0.355135	0.297322	0.1944
0.318338	0.316407	0.301377	0.278921	0.259957	0.240361	0.22778	0.220435	0.207031	0.212426	0.156171	0.120188	0.118441	0.0796398	0.00682996	-0.0330601	-0.00971185	0.0427795	0.0568584	0.0223092	0.00338307	0.00972035	0.0815203	0.109701	0.201756	0.243217	0.272799	0.408679	0.426678	0.328831	0.249703	0.255049	0.223173	0.151028	0.0839072	0.10428	0.120132	0.168976	0.247942	0.208649	0.19887	0.128328	0.00308045	0.0507468	0.210307	0.212036	0.18747	0.216682	0.20255	0.145999
0.245082	0.216602	0.203375	0.198731	0.185336	0.159768	0.143245	0.13171	0.107865	0.117007	0.0784598	0.0368552	0.0449006	0.0229303	-0.00632471	-0.0167147	-0.0107135	0.00399418	0.00958257	0.00541838	0.0148831	0.00286309	-0.0452987	-0.0710942	0.0304302	0.122465	0.166441	0.336572	0.485987	0.451535	0.338063	0.253315	0.162961	0.054841	-0.0704294	-0.146872	-0.174144	-0.122393	0.0280818	0.0767635	0.00855623	-0.0906524	-0.0547857	0.0618342	0.099371	0.0668766	0.015169	0.0333504	0.0403688	0.0359677
0.208226	0.165	0.155878	0.166564	0.155885	0.127282	0.110484	0.0967142	0.0673473	0.0796243	0.0558042	0.013733	0.0313026	0.02003	0.0100348	0.0209516	0.0144702	0.0101638	0.0191282	0.0316508	0.0533443	0.024981	-0.109246	-0.193767	-0.104488	0.00130225	0.0444435	0.228649	0.462886	0.48124	0.366365	0.23996	0.128523	0.00314351	-0.141948	-0.275602	-0.343484	-0.296614	-0.136857	-0.0527873	-0.148039	-0.231204	-0.0654479	0.0947805	0.0556555	0.00337202	-0.0581709	-0.0529168	-0.0506895	-0.0349613
0.166411	0.117747	0.108721	0.126244	0.115733	0.0852636	0.0698682	0.0502561	0.0184678	0.0304041	0.0125239	-0.0283392	-0.00415435	-0.0162057	-0.0169038	0.015761	0.0101099	-0.0128733	-0.00272635	0.0308233	0.0718398	0.041422	-0.156561	-0.272304	-0.197132	-0.104244	-0.0861251	0.0775397	0.355175	0.418904	0.328936	0.197722	0.0924514	-0.0290303	-0.154881	-0.297334	-0.395243	-0.372274	-0.244091	-0.147553	-0.245604	-0.283944	-0.0249057	0.137792	0.0363022	-0.00424946	-0.0408496	-0.0317083	-0.0489564	-0.0472427
0.103421	0.0566624	0.0466388	0.064052	0.0533343	0.0244098	0.0130986	-0.00870841	-0.0389026	-0.0308272	-0.0464252	-0.0845393	-0.0593665	-0.0736875	-0.0657614	-0.0199781	-0.0217124	-0.0592705	-0.0521355	-0.00230171	0.0494959	0.0232639	-0.194418	-0.303942	-0.232697	-0.151661	-0.154448	-0.0329322	0.229463	0.314782	0.255952	0.137543	0.0438118	-0.0552129	-0.146503	-0.274002	-0.380114	-0.381492	-0.291586	-0.193092	-0.279416	-0.277773	0.016103	0.15026	0.0124583	-0.00604985	-0.0168503	-0.00210172	-0.0257788	-0.0360948
0.095614	0.0498185	0.0391591	0.0569837	0.0462647	0.0171341	0.00721315	-0.0136406	-0.0428434	-0.0363208	-0.0489558	-0.0850309	-0.0566478	-0.0729829	-0.0669416	-0.0139834	-0.0130362	-0.0546181	-0.0446263	0.0145047	0.0664685	0.0369508	-0.191851	-0.314791	-0.262343	-0.200842	-0.213097	-0.0941035	0.184148	0.278292	0.233961	0.13431	0.0602974	-0.0281141	-0.106208	-0.234755	-0.358232	-0.369628	-0.306453	-0.222323	-0.300594	-0.268517	0.05471	0.183648	0.0352388	0.0198874	0.0178718	0.0397045	0.00358445	-0.0243784
0.0953605	0.0534839	0.0424964	0.0590114	0.046994	0.018879	0.0114211	-0.00875754	-0.0353059	-0.0311853	-0.0424069	-0.073505	-0.0465182	-0.0689356	-0.0701665	-0.012758	-0.00578023	-0.0497629	-0.0382603	0.0287293	0.0867511	0.0633628	-0.158412	-0.285709	-0.25585	-0.225015	-0.251782	-0.145155	0.122903	0.223153	0.20506	0.135618	0.0817353	0.00664862	-0.0408561	-0.148332	-0.277701	-0.305267	-0.285134	-0.222534	-0.279489	-0.21335	0.109253	0.216601	0.0712583	0.0661272	0.0752247	0.104998	0.0615795	0.0182147
0.105853	0.0673102	0.0561058	0.0695078	0.0560053	0.0283741	0.0239778	0.00586998	-0.0177728	-0.0153913	-0.0282216	-0.0555547	-0.0337591	-0.0620892	-0.0680139	-0.0123527	-0.000349229	-0.0408422	-0.0288941	0.0394086	0.107392	0.0963695	-0.106079	-0.226354	-0.211817	-0.206688	-0.239319	-0.134664	0.118218	0.217353	0.211721	0.157021	0.104997	0.0340292	0.007975	-0.0762599	-0.200352	-0.235466	-0.237819	-0.189633	-0.232087	-0.152138	0.141429	0.230832	0.112477	0.115778	0.123401	0.154226	0.112435	0.06501
0.207994	0.174076	0.160871	0.166299	0.149726	0.124507	0.121449	0.104839	0.0841504	0.084711	0.0646075	0.0354851	0.0532533	0.022186	0.00631068	0.053067	0.0740751	0.0467633	0.0544387	0.110787	0.177418	0.17481	0.0195252	-0.0950183	-0.0917179	-0.116765	-0.153339	-0.00978487	0.244387	0.316582	0.29593	0.26551	0.227604	0.151633	0.126731	0.0559903	-0.0668291	-0.0865561	-0.0789025	-0.0617883	-0.106215	-0.0468477	0.169273	0.258073	0.213256	0.210991	0.202007	0.239156	0.187733	0.123446
0.33648	0.337327	0.324188	0.301691	0.282051	0.276045	0.277935	0.271025	0.265583	0.258436	0.218441	0.197812	0.195005	0.149472	0.0850406	0.0855177	0.132225	0.155466	0.15431	0.150531	0.178162	0.208529	0.267405	0.253192	0.259971	0.187341	0.145703	0.263156	0.306309	0.269981	0.260752	0.330657	0.346391	0.332522	0.379701	0.433466	0.392659	0.384916	0.329012	0.239395	0.262918	0.315166	0.267578	0.259533	0.363391	0.371666	0.357197	0.40535	0.377169	0.285499
0.290841	0.316783	0.308684	0.276786	0.261302	0.264741	0.268325	0.270343	0.276285	0.269111	0.227671	0.220476	0.198759	0.150476	0.0619386	0.0192573	0.0644995	0.124511	0.121333	0.0686072	0.0514115	0.0925119	0.293611	0.380214	0.407422	0.338592	0.316859	0.357631	0.20279	0.0900898	0.101674	0.216902	0.252481	0.2948	0.390073	0.528005	0.565906	0.559932	0.462172	0.327144	0.411543	0.461468	0.26765	0.178857	0.317452	0.3341	0.328464	0.35753	0.368596	0.300074
0.285885	0.314583	0.307201	0.27669	0.264706	0.267281	0.26969	0.271778	0.276938	0.27105	0.23124	0.226684	0.203249	0.154186	0.0534827	-0.00181119	0.039592	0.11393	0.116367	0.0528226	0.0262695	0.06718	0.286345	0.38393	0.415369	0.353467	0.342861	0.376633	0.190796	0.061442	0.0721984	0.193117	0.235219	0.283855	0.377694	0.523096	0.575835	0.57221	0.468706	0.32321	0.422138	0.46776	0.252358	0.158572	0.300237	0.308275	0.296112	0.323961	0.346784	0.285251
0.327152	0.349306	0.340548	0.315423	0.304052	0.303411	0.305215	0.30289	0.301979	0.29713	0.258632	0.250847	0.234825	0.188735	0.0883435	0.0343703	0.0695618	0.149365	0.157709	0.0973687	0.0738175	0.106068	0.294288	0.358766	0.387755	0.331214	0.324164	0.388842	0.2567	0.138151	0.13588	0.24989	0.297646	0.335369	0.4075	0.515862	0.538424	0.539223	0.450864	0.306932	0.394418	0.444742	0.273457	0.209946	0.338709	0.330726	0.30576	0.336943	0.347928	0.276545
0.355703	0.371632	0.363539	0.344115	0.333135	0.328909	0.331721	0.325453	0.319547	0.316418	0.279838	0.268141	0.259276	0.211586	0.112036	0.0731213	0.110262	0.183625	0.197386	0.145427	0.129448	0.148915	0.284373	0.301297	0.311492	0.244171	0.227046	0.31746	0.271639	0.178722	0.170236	0.277079	0.332332	0.356497	0.414345	0.48671	0.469892	0.466767	0.371401	0.229167	0.302643	0.393772	0.320167	0.284676	0.369393	0.352082	0.330384	0.366818	0.354163	0.262994
0.326152	0.34065	0.333304	0.317427	0.306893	0.301201	0.30333	0.294369	0.290031	0.288211	0.257737	0.247914	0.239369	0.186109	0.0854949	0.0591683	0.102947	0.164426	0.180201	0.137921	0.136022	0.157626	0.258842	0.251477	0.244856	0.164034	0.133897	0.206652	0.175878	0.109525	0.120358	0.224749	0.285058	0.312688	0.388404	0.465116	0.432804	0.409636	0.285953	0.145927	0.220094	0.354072	0.345166	0.307057	0.357931	0.34877	0.337855	0.374906	0.356768	0.255709
0.24521	0.263403	0.256196	0.23632	0.223554	0.220919	0.223475	0.216799	0.218696	0.213773	0.184415	0.180543	0.166207	0.111916	0.0156958	-0.0129732	0.0302934	0.0866935	0.0999282	0.0662868	0.0641697	0.0880078	0.203237	0.226534	0.231441	0.162314	0.13881	0.172677	0.0803983	0.0128784	0.038702	0.145082	0.204588	0.250919	0.348743	0.468382	0.466622	0.424131	0.271922	0.130373	0.217168	0.354507	0.315644	0.242783	0.288882	0.301034	0.306181	0.340646	0.34147	0.259123
0.202028	0.228935	0.222284	0.196881	0.18397	0.185989	0.190244	0.187623	0.195893	0.189542	0.156664	0.156302	0.135542	0.0805502	-0.0163229	-0.0519852	-0.00406294	0.0533136	0.0591243	0.0204725	0.0124118	0.0460692	0.198515	0.25966	0.271806	0.203595	0.185654	0.195652	0.0420672	-0.0475671	-0.0202752	0.0984704	0.159162	0.228108	0.350426	0.502385	0.533568	0.488934	0.318419	0.168888	0.270594	0.396573	0.292348	0.185181	0.252682	0.278197	0.290604	0.325878	0.347075	0.282109
0.264744	0.29084	0.284291	0.258769	0.248118	0.250785	0.255777	0.253894	0.260503	0.257024	0.224504	0.221902	0.205531	0.155017	0.0523566	0.0142743	0.0658075	0.13001	0.137044	0.0905969	0.0803688	0.113421	0.272262	0.312855	0.302667	0.215028	0.19943	0.253773	0.141251	0.0419354	0.0534521	0.178876	0.244425	0.29541	0.401695	0.535555	0.550493	0.521874	0.369487	0.21132	0.309207	0.42778	0.321918	0.244085	0.336234	0.337857	0.328181	0.371292	0.389115	0.316897
0.38066	0.401036	0.395499	0.374802	0.366725	0.366428	0.366829	0.369897	0.37391	0.375091	0.346778	0.341041	0.333913	0.293151	0.181576	0.138381	0.184513	0.268511	0.289349	0.227913	0.200409	0.215511	0.366764	0.351833	0.321254	0.220305	0.214251	0.355649	0.336289	0.234035	0.215044	0.333444	0.39325	0.396058	0.44375	0.525754	0.504581	0.507381	0.416633	0.254924	0.325573	0.419275	0.337618	0.333096	0.461581	0.413511	0.362293	0.406966	0.408897	0.334297
0.476626	0.477791	0.473614	0.467916	0.466249	0.45854	0.448421	0.450263	0.448831	0.45967	0.444415	0.42917	0.433971	0.409866	0.30369	0.270509	0.299365	0.388866	0.425978	0.362899	0.326449	0.303665	0.374426	0.266485	0.221674	0.124944	0.131724	0.373632	0.505971	0.438717	0.380243	0.455426	0.487322	0.42187	0.382153	0.36983	0.287387	0.317829	0.309552	0.177878	0.190449	0.266819	0.313935	0.410728	0.508458	0.403952	0.3165	0.359911	0.339086	0.265522
0.518926	0.507142	0.505104	0.511079	0.513503	0.498295	0.481941	0.478009	0.469857	0.489305	0.483797	0.462538	0.476011	0.455997	0.348952	0.327966	0.349608	0.43886	0.489022	0.432477	0.396326	0.349134	0.342875	0.164486	0.0999693	0.00585481	0.0182551	0.304228	0.53847	0.502748	0.426771	0.47903	0.511157	0.409291	0.322982	0.259392	0.141251	0.180658	0.189459	0.0728983	0.0555576	0.142269	0.301325	0.456792	0.514364	0.390654	0.298908	0.344321	0.299416	0.207188
0.509574	0.510981	0.506159	0.503395	0.50581	0.494245	0.480958	0.477171	0.475576	0.494034	0.482751	0.466473	0.471673	0.429003	0.298018	0.274501	0.311176	0.410647	0.465731	0.406675	0.368819	0.336541	0.361006	0.194418	0.105287	-0.0269144	-0.0378924	0.200616	0.386347	0.348916	0.313989	0.414874	0.486399	0.417491	0.385818	0.37856	0.2748	0.288742	0.214668	0.053343	0.0723677	0.220715	0.368513	0.477917	0.559971	0.469769	0.407489	0.474402	0.422411	0.287519
0.416756	0.419977	0.413158	0.407778	0.408202	0.401092	0.394554	0.388316	0.389451	0.403508	0.39497	0.38471	0.388208	0.339736	0.22299	0.21512	0.254423	0.332075	0.381385	0.344008	0.324468	0.305618	0.315324	0.161497	0.0666131	-0.0873394	-0.126013	0.0653905	0.238529	0.227974	0.235149	0.349177	0.423839	0.378724	0.393609	0.411694	0.306368	0.289025	0.159458	-0.00247257	0.0344587	0.226737	0.403688	0.476146	0.534718	0.47395	0.440243	0.517158	0.460332	0.3054
0.382852	0.384563	0.378944	0.375146	0.373712	0.367856	0.364757	0.356579	0.357299	0.36961	0.362806	0.354979	0.359581	0.313484	0.20284	0.199603	0.238596	0.305549	0.350432	0.320359	0.30715	0.289551	0.287177	0.135143	0.0415809	-0.110942	-0.151987	0.0214946	0.189238	0.18581	0.2004	0.309323	0.385524	0.348051	0.375726	0.401515	0.298948	0.270366	0.12563	-0.0308552	0.0081695	0.209369	0.397029	0.460705	0.510282	0.45509	0.426318	0.501119	0.438545	0.277529
0.437749	0.449034	0.443399	0.434014	0.430652	0.426201	0.425942	0.420075	0.42551	0.43624	0.424195	0.418253	0.417463	0.367247	0.239293	0.222484	0.269374	0.352377	0.393364	0.34304	0.315021	0.302502	0.352394	0.220585	0.122414	-0.0491109	-0.0928686	0.0710615	0.193626	0.164143	0.179514	0.311956	0.408224	0.38359	0.422922	0.474389	0.384404	0.3601	0.209937	0.0304511	0.0851387	0.281874	0.408286	0.458169	0.55744	0.497926	0.461526	0.531077	0.464985	0.302295
0.44351	0.463443	0.456448	0.440113	0.436459	0.435743	0.437849	0.438108	0.446612	0.451805	0.4328	0.429942	0.420972	0.367579	0.239209	0.211225	0.257207	0.34794	0.381364	0.318024	0.283524	0.282373	0.389329	0.303605	0.218102	0.0497407	0.00876973	0.153661	0.206362	0.149484	0.162092	0.299635	0.388218	0.382297	0.438812	0.515249	0.453475	0.4339	0.295081	0.112421	0.178884	0.349528	0.396775	0.417906	0.540148	0.483134	0.444168	0.514399	0.469167	0.322487
0.512052	0.532928	0.527458	0.511331	0.509411	0.507323	0.50479	0.50513	0.512267	0.521185	0.496648	0.488965	0.480471	0.427046	0.283303	0.243802	0.289111	0.397115	0.434157	0.351409	0.306829	0.302783	0.423691	0.326561	0.241631	0.0791107	0.0492983	0.225436	0.287844	0.211296	0.207467	0.346644	0.433638	0.412874	0.451542	0.522905	0.459661	0.45652	0.335859	0.140919	0.205963	0.363221	0.384789	0.42103	0.565339	0.496136	0.440797	0.508967	0.468237	0.331053
0.552918	0.575066	0.57073	0.55518	0.552353	0.548611	0.542081	0.541432	0.54959	0.56067	0.532408	0.521121	0.512372	0.458552	0.299786	0.252717	0.303394	0.42212	0.461502	0.368268	0.317271	0.312642	0.435854	0.326834	0.241354	0.0862681	0.0663389	0.256202	0.32479	0.237019	0.222904	0.3649	0.451769	0.417195	0.439638	0.507844	0.448742	0.460457	0.352447	0.149989	0.215645	0.358368	0.354731	0.402977	0.564659	0.495975	0.43952	0.5008	0.457791	0.326353
0.614399	0.624121	0.620728	0.613581	0.611504	0.602257	0.592758	0.58825	0.589971	0.604544	0.578509	0.55866	0.558698	0.509845	0.346788	0.304936	0.35631	0.477079	0.522695	0.431413	0.37785	0.352607	0.427326	0.271104	0.177263	0.0337327	0.0243335	0.264348	0.416532	0.349056	0.316544	0.429415	0.491524	0.418066	0.3944	0.411235	0.325713	0.355784	0.292827	0.105124	0.134697	0.260456	0.317368	0.422798	0.566821	0.474538	0.407453	0.469591	0.416346	0.285618
0.660425	0.653843	0.650657	0.653513	0.652875	0.638886	0.627946	0.616899	0.607924	0.629111	0.612408	0.586134	0.5969	0.555784	0.397664	0.367934	0.412128	0.525562	0.575985	0.490873	0.438393	0.388397	0.396808	0.186494	0.0863449	-0.0485927	-0.0548581	0.23007	0.483669	0.448468	0.394945	0.470925	0.515743	0.404009	0.333235	0.282678	0.154903	0.202929	0.193128	0.0332892	0.0211554	0.13814	0.29141	0.456264	0.565511	0.445134	0.361642	0.418906	0.349776	0.224055
0.663895	0.647099	0.643899	0.653705	0.654098	0.635787	0.624051	0.610047	0.595958	0.622124	0.613313	0.582684	0.5996	0.566158	0.417893	0.398198	0.432737	0.537429	0.591702	0.519367	0.471443	0.404599	0.363557	0.123396	0.0270593	-0.0984341	-0.107082	0.192959	0.502125	0.490203	0.42687	0.483388	0.521964	0.387949	0.28944	0.194598	0.0399781	0.0966659	0.111789	-0.0235867	-0.0519268	0.0577949	0.268501	0.465938	0.552381	0.421734	0.330091	0.381648	0.297737	0.166107
0.693732	0.681527	0.678816	0.686788	0.685468	0.665134	0.652049	0.638836	0.627826	0.654246	0.641539	0.608448	0.625431	0.58909	0.4302	0.407524	0.446454	0.555695	0.607312	0.524187	0.468978	0.405194	0.375128	0.138794	0.0500432	-0.0785071	-0.0916883	0.203898	0.494528	0.472753	0.411717	0.476098	0.515876	0.385733	0.292569	0.204036	0.0531691	0.111908	0.120794	-0.020255	-0.0415824	0.070028	0.268812	0.462581	0.557483	0.430989	0.339568	0.387313	0.303906	0.171139
0.718724	0.720755	0.717188	0.714014	0.709025	0.69232	0.67986	0.668285	0.663389	0.687666	0.662692	0.630441	0.641881	0.594219	0.410536	0.369905	0.42096	0.549514	0.599561	0.489051	0.416216	0.367371	0.398533	0.198017	0.121303	-0.0128818	-0.0262876	0.245298	0.462075	0.406742	0.350721	0.43745	0.485954	0.375567	0.308307	0.267308	0.152673	0.210961	0.198164	0.0324234	0.033548	0.144875	0.270393	0.431632	0.566896	0.456132	0.374162	0.420507	0.341911	0.204409
0.722892	0.736573	0.732943	0.722359	0.715104	0.703486	0.694365	0.683243	0.682361	0.704711	0.671907	0.644055	0.649417	0.593577	0.391396	0.336074	0.390979	0.532437	0.582212	0.455505	0.373397	0.343088	0.432514	0.26704	0.182754	0.0297116	0.0101727	0.242497	0.388564	0.312107	0.276092	0.395519	0.459402	0.379419	0.349357	0.355709	0.268377	0.31754	0.268144	0.0742144	0.104018	0.229671	0.289972	0.408115	0.57579	0.483745	0.419622	0.475608	0.406684	0.255836
0.708362	0.732625	0.728827	0.712591	0.704817	0.695871	0.689057	0.680732	0.684887	0.702477	0.663896	0.638926	0.640246	0.580694	0.370571	0.30746	0.36947	0.515876	0.555074	0.416433	0.330049	0.3131	0.451263	0.327309	0.236546	0.0731075	0.0534394	0.249819	0.324515	0.225924	0.207205	0.352976	0.432041	0.380009	0.381792	0.429917	0.369627	0.41004	0.329928	0.114392	0.16745	0.303416	0.306833	0.384293	0.575106	0.498022	0.44785	0.504194	0.438862	0.289495
0.689033	0.720826	0.718624	0.698891	0.689747	0.683023	0.678998	0.673432	0.679117	0.693154	0.653462	0.634294	0.630485	0.564186	0.349948	0.284594	0.356976	0.503602	0.535373	0.396058	0.307578	0.295013	0.459473	0.359624	0.264664	0.0976015	0.0756075	0.241566	0.271973	0.161518	0.15226	0.313387	0.406171	0.370665	0.387827	0.45914	0.416059	0.452135	0.35749	0.13283	0.19792	0.339037	0.307784	0.358037	0.560425	0.496502	0.455737	0.513527	0.450547	0.30545
0.669953	0.706003	0.704126	0.682085	0.672057	0.666501	0.663455	0.659835	0.667306	0.681208	0.642506	0.627161	0.619879	0.549743	0.335855	0.267408	0.338534	0.486633	0.516382	0.372983	0.281062	0.270733	0.449991	0.362543	0.271145	0.109818	0.0901386	0.23486	0.233873	0.115869	0.107484	0.270111	0.371262	0.347234	0.374158	0.456854	0.427653	0.458494	0.351804	0.127208	0.209007	0.352864	0.297383	0.327841	0.533029	0.475664	0.440842	0.499864	0.44137	0.3014
0.701361	0.73483	0.732974	0.71386	0.705546	0.698468	0.693516	0.689531	0.696	0.711515	0.673927	0.655966	0.65035	0.582404	0.362839	0.292338	0.360702	0.511992	0.543174	0.391772	0.295279	0.280134	0.450352	0.34937	0.260624	0.105503	0.0883923	0.249911	0.272684	0.158087	0.1391	0.287321	0.375272	0.340747	0.35113	0.420215	0.388625	0.429563	0.340439	0.12147	0.194344	0.327637	0.285367	0.333279	0.529481	0.460344	0.41647	0.466266	0.41162	0.282642
[truncated: 44 more columns]

## Sheet: 50mT
1	0.984359	0.967187	0.958238	0.942212	0.921702	0.924893	0.892913	0.854236	0.85875	0.769681	0.586538	0.723108	0.794614	0.658876	0.616619	0.75259	0.836539	0.826505	0.771509	0.798488	0.790943	0.75052	0.606667	0.576111	0.659643	0.563529	0.449737	0.220267	0.0468692	0.0414261	0.120098	0.336005	0.309153	0.21307	0.296691	0.600964	0.637888	0.616254	0.50368	0.382409	0.39936	0.557984	0.518353	0.682287	0.572915	0.187031	0.174617	0.433899	0.332132
0.984359	1	0.984701	0.964875	0.943038	0.920879	0.923658	0.890212	0.85068	0.854344	0.760799	0.575526	0.715625	0.788655	0.649125	0.60779	0.747406	0.831293	0.818854	0.763897	0.794423	0.787585	0.74862	0.608174	0.575252	0.658257	0.561302	0.447469	0.219099	0.0480497	0.0404215	0.116512	0.339746	0.314428	0.215766	0.298013	0.599443	0.636193	0.61729	0.503935	0.380685	0.398502	0.559435	0.521009	0.688979	0.581108	0.193767	0.178392	0.435215	0.330219
0.967187	0.984701	1	0.984079	0.954172	0.926898	0.928071	0.895189	0.856624	0.859331	0.762423	0.576336	0.718848	0.792784	0.652596	0.611293	0.752396	0.835874	0.823652	0.768835	0.800123	0.793124	0.754793	0.613081	0.579957	0.664935	0.566888	0.448682	0.212633	0.0392814	0.0311883	0.108876	0.341338	0.31907	0.216983	0.299066	0.606639	0.644289	0.62451	0.508789	0.382196	0.399539	0.563678	0.525351	0.696683	0.588826	0.192125	0.175583	0.439662	0.327913
0.958238	0.964875	0.984079	1	0.979077	0.94223	0.936487	0.904381	0.866914	0.869117	0.775632	0.590486	0.732117	0.80598	0.670197	0.62904	0.766021	0.846613	0.834915	0.779499	0.80756	0.797075	0.756469	0.612699	0.579498	0.662081	0.557431	0.431041	0.189565	0.016946	0.00764784	0.0884996	0.315034	0.29815	0.207882	0.292981	0.597388	0.635092	0.614173	0.496485	0.371365	0.389785	0.554601	0.519646	0.689451	0.581005	0.183387	0.165369	0.428791	0.319285
0.942212	0.943038	0.954172	0.979077	1	0.976569	0.95507	0.9241	0.890516	0.887715	0.80436	0.631176	0.764961	0.836592	0.713712	0.675138	0.798003	0.86639	0.85293	0.797958	0.820606	0.800515	0.753745	0.604341	0.571736	0.656205	0.548904	0.405502	0.149891	-0.0239821	-0.0350882	0.0516165	0.268603	0.266207	0.195405	0.281479	0.570912	0.607828	0.589349	0.478059	0.357471	0.376806	0.539989	0.50679	0.669014	0.560215	0.161468	0.136596	0.401698	0.308273
0.921702	0.920879	0.926898	0.94223	0.976569	1	0.978584	0.939301	0.902173	0.895537	0.827735	0.669223	0.790873	0.854773	0.743002	0.709545	0.817976	0.871098	0.85512	0.80721	0.829239	0.806608	0.761165	0.614342	0.580402	0.658479	0.549505	0.39564	0.125252	-0.0463445	-0.0544892	0.0358585	0.254701	0.26013	0.19623	0.279505	0.554069	0.592562	0.579704	0.471266	0.353359	0.375355	0.531841	0.487283	0.646785	0.540432	0.145773	0.123288	0.383508	0.297428
0.924893	0.923658	0.928071	0.936487	0.95507	0.978584	1	0.971269	0.919207	0.904467	0.835077	0.678167	0.802052	0.858791	0.743237	0.709982	0.820924	0.876201	0.861002	0.817657	0.841299	0.820797	0.776939	0.628118	0.591595	0.668005	0.559015	0.407867	0.130277	-0.0484198	-0.0513088	0.0437067	0.261702	0.261079	0.191947	0.278237	0.562887	0.602164	0.590312	0.485116	0.362811	0.380925	0.535599	0.487727	0.647077	0.537407	0.139625	0.117881	0.380834	0.303704
0.892913	0.890212	0.895189	0.904381	0.9241	0.939301	0.971269	1	0.966609	0.926062	0.849603	0.704111	0.819564	0.867856	0.765794	0.74035	0.837561	0.880062	0.861383	0.819814	0.838599	0.811843	0.768669	0.627624	0.593316	0.668185	0.560346	0.402682	0.1166	-0.0702759	-0.0742067	0.028226	0.245218	0.257934	0.199356	0.281858	0.549719	0.588088	0.581413	0.4862	0.369103	0.382282	0.532699	0.483895	0.633987	0.526752	0.131715	0.105393	0.367562	0.299209
0.854236	0.85068	0.856624	0.866914	0.890516	0.902173	0.919207	0.966609	1	0.969659	0.863301	0.715243	0.821331	0.865969	0.778333	0.758272	0.838485	0.868172	0.849676	0.808854	0.821697	0.791496	0.749149	0.614371	0.58413	0.658403	0.552538	0.386494	0.0896654	-0.102473	-0.1083	0.001515	0.220328	0.251474	0.202498	0.280669	0.533476	0.568558	0.564877	0.474931	0.356606	0.366354	0.51588	0.469971	0.613578	0.50417	0.115262	0.0862952	0.342327	0.277259
0.85875	0.854344	0.859331	0.869117	0.887715	0.895537	0.904467	0.926062	0.969659	1	0.905994	0.741553	0.830961	0.866365	0.775509	0.756552	0.839422	0.867968	0.848517	0.810467	0.825691	0.800906	0.764277	0.630841	0.598415	0.671449	0.562741	0.391374	0.075359	-0.118901	-0.121722	-0.00541089	0.228241	0.258148	0.201473	0.280103	0.543972	0.580944	0.574496	0.475051	0.35406	0.364422	0.512804	0.461841	0.610605	0.49897	0.107184	0.0840157	0.338698	0.262602
0.769681	0.760799	0.762423	0.775632	0.80436	0.827735	0.835077	0.849603	0.863301	0.905994	1	0.934072	0.910192	0.860088	0.789912	0.777427	0.823713	0.824718	0.819788	0.800011	0.799193	0.76913	0.743849	0.629899	0.596865	0.656991	0.564945	0.398344	0.0622025	-0.143987	-0.151631	-0.0301966	0.203835	0.247538	0.202124	0.274417	0.518961	0.553188	0.54851	0.460901	0.367165	0.38443	0.498912	0.426012	0.547859	0.434842	0.069315	0.0537596	0.301889	0.242653
0.586538	0.575526	0.576336	0.590486	0.631176	0.669223	0.678167	0.704111	0.715243	0.741553	0.934072	1	0.916931	0.78443	0.740106	0.734583	0.730499	0.698634	0.704653	0.702897	0.682502	0.645918	0.62925	0.549261	0.52476	0.569114	0.507129	0.365137	0.0487408	-0.149042	-0.161394	-0.0499096	0.148237	0.20864	0.185175	0.239558	0.429101	0.457346	0.456408	0.398576	0.342418	0.360576	0.428477	0.34868	0.424065	0.320541	0.0254677	0.0125348	0.223015	0.19522
0.723108	0.715625	0.718848	0.732117	0.764961	0.790873	0.802052	0.819564	0.821331	0.830961	0.910192	0.916931	1	0.931806	0.823361	0.792683	0.815803	0.806722	0.805251	0.788122	0.783613	0.75216	0.729206	0.625075	0.597908	0.657105	0.570629	0.415751	0.0790051	-0.136038	-0.145057	-0.0228988	0.204143	0.247142	0.200939	0.273217	0.518995	0.555901	0.553103	0.475997	0.388308	0.398707	0.499642	0.428832	0.542266	0.425163	0.0636091	0.0462365	0.300878	0.247473
0.794614	0.788655	0.792784	0.80598	0.836592	0.854773	0.858791	0.867856	0.865969	0.866365	0.860088	0.78443	0.931806	1	0.913349	0.849064	0.864193	0.861524	0.85287	0.826017	0.833645	0.802766	0.773437	0.655198	0.624805	0.692295	0.591578	0.423812	0.0856516	-0.131992	-0.141156	-0.0162227	0.219831	0.246871	0.186494	0.273543	0.557047	0.599101	0.59597	0.51061	0.400229	0.405062	0.531879	0.470736	0.606628	0.483613	0.0815919	0.0598733	0.341998	0.272513
0.658876	0.649125	0.652596	0.670197	0.713712	0.743002	0.743237	0.765794	0.778333	0.775509	0.789912	0.740106	0.823361	0.913349	1	0.95821	0.861555	0.789724	0.771901	0.759388	0.75767	0.719047	0.700836	0.614525	0.586275	0.630261	0.547692	0.386097	0.0622169	-0.148405	-0.15692	-0.0329391	0.174728	0.222251	0.177955	0.245635	0.470339	0.50656	0.522044	0.473521	0.385482	0.39042	0.492001	0.421279	0.510104	0.397735	0.0565503	0.0384692	0.297227	0.257307
0.616619	0.60779	0.611293	0.62904	0.675138	0.709545	0.709982	0.74035	0.758272	0.756552	0.777427	0.734583	0.792683	0.849064	0.95821	1	0.912584	0.793549	0.747802	0.735725	0.737446	0.703163	0.694686	0.620087	0.585486	0.620985	0.538421	0.366984	0.0374275	-0.161332	-0.164297	-0.0417705	0.168458	0.2253	0.187133	0.247244	0.446132	0.48313	0.507132	0.456806	0.375393	0.38367	0.476252	0.391437	0.474976	0.372008	0.0421168	0.0278788	0.274814	0.237115
0.75259	0.747406	0.752396	0.766021	0.798003	0.817976	0.820924	0.837561	0.838485	0.839422	0.823713	0.730499	0.815803	0.864193	0.861555	0.912584	1	0.941656	0.844269	0.80186	0.818735	0.797837	0.776384	0.665666	0.62408	0.683019	0.58191	0.406016	0.067822	-0.137761	-0.140939	-0.018772	0.221612	0.259683	0.208033	0.282626	0.52504	0.566035	0.580791	0.496735	0.387476	0.396628	0.516459	0.432093	0.559635	0.453489	0.0662701	0.0506598	0.323168	0.258608
0.836539	0.831293	0.835874	0.846613	0.86639	0.871098	0.876201	0.880062	0.868172	0.867968	0.824718	0.698634	0.806722	0.861524	0.789724	0.793549	0.941656	1	0.932321	0.857194	0.859975	0.836993	0.800915	0.670761	0.637598	0.712304	0.601229	0.435488	0.103774	-0.11337	-0.120185	-0.000104463	0.249821	0.265569	0.200075	0.289772	0.580095	0.621771	0.620845	0.51767	0.389	0.396325	0.537115	0.466262	0.615787	0.499549	0.085082	0.067523	0.3582	0.280476
0.826505	0.818854	0.823652	0.834915	0.85293	0.85512	0.861002	0.861383	0.849676	0.848517	0.819788	0.704653	0.805251	0.85287	0.771901	0.747802	0.844269	0.932321	1	0.955777	0.884337	0.826404	0.785049	0.66194	0.63706	0.708021	0.600943	0.441972	0.109424	-0.110767	-0.115278	0.00678348	0.238369	0.245732	0.183236	0.279052	0.58281	0.622035	0.610974	0.512893	0.386318	0.393712	0.533451	0.468228	0.611868	0.490545	0.0869271	0.0705189	0.358958	0.278662
0.771509	0.763897	0.768835	0.779499	0.797958	0.80721	0.817657	0.819814	0.808854	0.810467	0.800011	0.702897	0.788122	0.826017	0.759388	0.735725	0.80186	0.857194	0.955777	1	0.923774	0.822077	0.769657	0.655647	0.627081	0.685897	0.580002	0.420483	0.0838576	-0.127503	-0.129747	-0.00654651	0.220537	0.234309	0.175125	0.262817	0.546279	0.585247	0.579507	0.490339	0.3702	0.373973	0.508813	0.442275	0.570249	0.456834	0.0788913	0.0676214	0.332577	0.257575
0.798488	0.794423	0.800123	0.80756	0.820606	0.829239	0.841299	0.838599	0.821697	0.825691	0.799193	0.682502	0.783613	0.833645	0.75767	0.737446	0.818735	0.859975	0.884337	0.923774	1	0.93557	0.846377	0.703143	0.668333	0.733062	0.617067	0.450362	0.0977567	-0.123108	-0.128582	-0.00562143	0.256835	0.265335	0.179282	0.27138	0.592184	0.637359	0.634492	0.528399	0.387795	0.384848	0.526977	0.456752	0.609763	0.490369	0.0759751	0.0651652	0.344163	0.267012
0.790943	0.787585	0.793124	0.797075	0.800515	0.806608	0.820797	0.811843	0.791496	0.800906	0.76913	0.645918	0.75216	0.802766	0.719047	0.703163	0.797837	0.836993	0.826404	0.822077	0.93557	1	0.93469	0.760034	0.705743	0.759271	0.646496	0.495459	0.137791	-0.0932933	-0.106433	0.00894403	0.304309	0.309363	0.201945	0.294816	0.632552	0.677679	0.679685	0.567342	0.420562	0.410597	0.539064	0.454139	0.61743	0.49907	0.0777616	0.0729182	0.358323	0.273533
0.75052	0.74862	0.754793	0.756469	0.753745	0.761165	0.776939	0.768669	0.749149	0.764277	0.743849	0.62925	0.729206	0.773437	0.700836	0.694686	0.776384	0.800915	0.785049	0.769657	0.846377	0.93469	1	0.897324	0.79222	0.789878	0.668075	0.519321	0.157449	-0.0766078	-0.0796611	0.0446855	0.357452	0.362967	0.247779	0.333187	0.658393	0.701131	0.706841	0.601853	0.458087	0.445135	0.563501	0.462614	0.623133	0.516175	0.105046	0.104478	0.392471	0.29536
0.606667	0.608174	0.613081	0.612699	0.604341	0.614342	0.628118	0.627624	0.614371	0.630841	0.629899	0.549261	0.625075	0.655198	0.614525	0.620087	0.665666	0.670761	0.66194	0.655647	0.703143	0.760034	0.897324	1	0.931415	0.80571	0.650826	0.515809	0.177786	-0.0435818	-0.033033	0.0920717	0.393716	0.398343	0.283908	0.350598	0.626687	0.661704	0.680512	0.603973	0.4804	0.464536	0.557795	0.447445	0.573558	0.483692	0.132192	0.134345	0.402255	0.304454
0.576111	0.575252	0.579957	0.579498	0.571736	0.580402	0.591595	0.593316	0.58413	0.598415	0.596865	0.52476	0.597908	0.624805	0.586275	0.585486	0.62408	0.637598	0.63706	0.627081	0.668333	0.705743	0.79222	0.931415	1	0.87872	0.679993	0.536423	0.209587	-0.0171273	-0.0011074	0.127191	0.418076	0.403632	0.283073	0.351731	0.630022	0.662091	0.682692	0.614938	0.496967	0.474387	0.563884	0.456588	0.577272	0.488072	0.138454	0.133885	0.40157	0.315142
0.659643	0.658257	0.664935	0.662081	0.656205	0.658479	0.668005	0.668185	0.658403	0.671449	0.656991	0.569114	0.657105	0.692295	0.630261	0.620985	0.683019	0.712304	0.708021	0.685897	0.733062	0.759271	0.789878	0.80571	0.87872	1	0.873141	0.657563	0.263473	0.00564193	0.0115179	0.138398	0.446575	0.417674	0.282081	0.363818	0.691771	0.730385	0.745194	0.663751	0.526902	0.50015	0.603845	0.497358	0.642205	0.537644	0.137281	0.130624	0.427223	0.316834
0.563529	0.561302	0.566888	0.557431	0.548904	0.549505	0.559015	0.560346	0.552538	0.562741	0.564945	0.507129	0.570629	0.591578	0.547692	0.538421	0.58191	0.601229	0.600943	0.580002	0.617067	0.646496	0.668075	0.650826	0.679993	0.873141	1	0.86359	0.403713	0.120038	0.0964469	0.171155	0.444812	0.41625	0.277521	0.342003	0.639765	0.672085	0.680516	0.615833	0.504281	0.470186	0.541731	0.440393	0.568994	0.477069	0.137155	0.143113	0.418333	0.309214
0.449737	0.447469	0.448682	0.431041	0.405502	0.39564	0.407867	0.402682	0.386494	0.391374	0.398344	0.365137	0.415751	0.423812	0.386097	0.366984	0.406016	0.435488	0.441972	0.420483	0.450362	0.495459	0.519321	0.515809	0.536423	0.657563	0.86359	1	0.695792	0.369322	0.266668	0.241706	0.47943	0.431067	0.26583	0.313792	0.59738	0.614574	0.609715	0.565419	0.488555	0.453783	0.489726	0.397868	0.509739	0.451932	0.202284	0.215673	0.433846	0.316942
0.220267	0.219099	0.212633	0.189565	0.149891	0.125252	0.130277	0.1166	0.0896654	0.075359	0.0622025	0.0487408	0.0790051	0.0856516	0.0622169	0.0374275	0.067822	0.103774	0.109424	0.0838576	0.0977567	0.137791	0.157449	0.177786	0.209587	0.263473	0.403713	0.695792	1	0.85856	0.61911	0.370207	0.429952	0.361655	0.21422	0.213194	0.357092	0.348694	0.335548	0.346794	0.350789	0.344732	0.333248	0.28626	0.342805	0.374203	0.324857	0.330474	0.414582	0.302556
0.0468692	0.0480497	0.0392814	0.016946	-0.0239821	-0.0463445	-0.0484198	-0.0702759	-0.102473	-0.118901	-0.143987	-0.149042	-0.136038	-0.131992	-0.148405	-0.161332	-0.137761	-0.11337	-0.110767	-0.127503	-0.123108	-0.0932933	-0.0766078	-0.0435818	-0.0171273	0.00564193	0.120038	0.369322	0.85856	1	0.810103	0.448246	0.333156	0.245167	0.141156	0.104441	0.117138	0.0973407	0.0893119	0.125046	0.174523	0.188397	0.151043	0.135281	0.154554	0.242939	0.337708	0.345077	0.319981	0.229043
0.0414261	0.0404215	0.0311883	0.00764784	-0.0350882	-0.0544892	-0.0513088	-0.0742067	-0.1083	-0.121722	-0.151631	-0.161394	-0.145057	-0.141156	-0.15692	-0.164297	-0.140939	-0.120185	-0.115278	-0.129747	-0.128582	-0.106433	-0.0796611	-0.033033	-0.0011074	0.0115179	0.0964469	0.266668	0.61911	0.810103	1	0.848332	0.5117	0.279109	0.164796	0.121684	0.108486	0.0825558	0.0803585	0.132027	0.192142	0.206454	0.154311	0.124725	0.149738	0.25502	0.349047	0.360755	0.353198	0.278323
0.120098	0.116512	0.108876	0.0884996	0.0516165	0.0358585	0.0437067	0.028226	0.001515	-0.00541089	-0.0301966	-0.0499096	-0.0228988	-0.0162227	-0.0329391	-0.0417705	-0.018772	-0.000104463	0.00678348	-0.00654651	-0.00562143	0.00894403	0.0446855	0.0920717	0.127191	0.138398	0.171155	0.241706	0.370207	0.448246	0.848332	1	0.699932	0.362536	0.214018	0.182846	0.203914	0.183662	0.186967	0.22807	0.264944	0.270678	0.232005	0.180342	0.219096	0.289551	0.296929	0.311255	0.37506	0.314129
0.336005	0.339746	0.341338	0.315034	0.268603	0.254701	0.261702	0.245218	0.220328	0.228241	0.203835	0.148237	0.204143	0.219831	0.174728	0.168458	0.221612	0.249821	0.238369	0.220537	0.256835	0.304309	0.357452	0.393716	0.418076	0.446575	0.444812	0.47943	0.429952	0.333156	0.5117	0.699932	1	0.797351	0.43039	0.379812	0.527693	0.514574	0.526948	0.516105	0.497693	0.494796	0.496644	0.393234	0.48367	0.488557	0.329035	0.343714	0.4974	0.368547
0.309153	0.314428	0.31907	0.29815	0.266207	0.26013	0.261079	0.257934	0.251474	0.258148	0.247538	0.20864	0.247142	0.246871	0.222251	0.2253	0.259683	0.265569	0.245732	0.234309	0.265335	0.309363	0.362967	0.398343	0.403632	0.417674	0.41625	0.431067	0.361655	0.245167	0.279109	0.362536	0.797351	1	0.697075	0.557794	0.534182	0.464089	0.466917	0.469558	0.460047	0.461243	0.464761	0.364322	0.426701	0.431506	0.307762	0.319325	0.445709	0.326829
0.21307	0.215766	0.216983	0.207882	0.195405	0.19623	0.191947	0.199356	0.202498	0.201473	0.202124	0.185175	0.200939	0.186494	0.177955	0.187133	0.208033	0.200075	0.183236	0.175125	0.179282	0.201945	0.247779	0.283908	0.283073	0.282081	0.277521	0.26583	0.21422	0.141156	0.164796	0.214018	0.43039	0.697075	1	0.946685	0.521973	0.3126	0.302423	0.323978	0.317475	0.312665	0.314082	0.246104	0.284121	0.316088	0.264753	0.270501	0.352334	0.290567
0.296691	0.298013	0.299066	0.292981	0.281479	0.279505	0.278237	0.281858	0.280669	0.280103	0.274417	0.239558	0.273217	0.273543	0.245635	0.247244	0.282626	0.289772	0.279052	0.262817	0.27138	0.294816	0.333187	0.350598	0.351731	0.363818	0.342003	0.313792	0.213194	0.104441	0.121684	0.182846	0.379812	0.557794	0.946685	1	0.660214	0.430491	0.39557	0.387133	0.343652	0.327233	0.35314	0.287372	0.354608	0.359345	0.23328	0.235299	0.366196	0.302005
0.600964	0.599443	0.606639	0.597388	0.570912	0.554069	0.562887	0.549719	0.533476	0.543972	0.518961	0.429101	0.518995	0.557047	0.470339	0.446132	0.52504	0.580095	0.58281	0.546279	0.592184	0.632552	0.658393	0.626687	0.630022	0.691771	0.639765	0.59738	0.357092	0.117138	0.108486	0.203914	0.527693	0.534182	0.521973	0.660214	1	0.921182	0.788547	0.675553	0.54177	0.502578	0.592476	0.50421	0.659715	0.57042	0.204059	0.202656	0.48612	0.358134
0.637888	0.636193	0.644289	0.635092	0.607828	0.592562	0.602164	0.588088	0.568558	0.580944	0.553188	0.457346	0.555901	0.599101	0.50656	0.48313	0.566035	0.621771	0.622035	0.585247	0.637359	0.677679	0.701131	0.661704	0.662091	0.730385	0.672085	0.614574	0.348694	0.0973407	0.0825558	0.183662	0.514574	0.464089	0.3126	0.430491	0.921182	1	0.898139	0.733	0.561803	0.518569	0.624047	0.535924	0.691877	0.574398	0.172053	0.170165	0.465676	0.326224
0.616254	0.61729	0.62451	0.614173	0.589349	0.579704	0.590312	0.581413	0.564877	0.574496	0.54851	0.456408	0.553103	0.59597	0.522044	0.507132	0.580791	0.620845	0.610974	0.579507	0.634492	0.679685	0.706841	0.680512	0.682692	0.745194	0.680516	0.609715	0.335548	0.0893119	0.0803585	0.186967	0.526948	0.466917	0.302423	0.39557	0.788547	0.898139	1	0.897333	0.65424	0.569959	0.657631	0.552781	0.691705	0.573211	0.181397	0.182758	0.469659	0.326029
0.50368	0.503935	0.508789	0.496485	0.478059	0.471266	0.485116	0.4862	0.474931	0.475051	0.460901	0.398576	0.475997	0.51061	0.473521	0.456806	0.496735	0.51767	0.512893	0.490339	0.528399	0.567342	0.601853	0.603973	0.614938	0.663751	0.615833	0.565419	0.346794	0.125046	0.132027	0.22807	0.516105	0.469558	0.323978	0.387133	0.675553	0.733	0.897333	1	0.827311	0.674661	0.660705	0.532839	0.629033	0.537101	0.208367	0.209309	0.470275	0.342483
0.382409	0.380685	0.382196	0.371365	0.357471	0.353359	0.362811	0.369103	0.356606	0.35406	0.367165	0.342418	0.388308	0.400229	0.385482	0.375393	0.387476	0.389	0.386318	0.3702	0.387795	0.420562	0.458087	0.4804	0.496967	0.526902	0.504281	0.488555	0.350789	0.174523	0.192142	0.264944	0.497693	0.460047	0.317475	0.343652	0.54177	0.561803	0.65424	0.827311	1	0.912662	0.685695	0.486805	0.538921	0.489791	0.24542	0.240292	0.438053	0.331041
0.39936	0.398502	0.399539	0.389785	0.376806	0.375355	0.380925	0.382282	0.366354	0.364422	0.38443	0.360576	0.398707	0.405062	0.39042	0.38367	0.396628	0.396325	0.393712	0.373973	0.384848	0.410597	0.445135	0.464536	0.474387	0.50015	0.470186	0.453783	0.344732	0.188397	0.206454	0.270678	0.494796	0.461243	0.312665	0.327233	0.502578	0.518569	0.569959	0.674661	0.912662	1	0.791517	0.548076	0.575082	0.517579	0.268276	0.253919	0.445765	0.33194
0.557984	0.559435	0.563678	0.554601	0.539989	0.531841	0.535599	0.532699	0.51588	0.512804	0.498912	0.428477	0.499642	0.531879	0.492001	0.476252	0.516459	0.537115	0.533451	0.508813	0.526977	0.539064	0.563501	0.557795	0.563884	0.603845	0.541731	0.489726	0.333248	0.151043	0.154311	0.232005	0.496644	0.464761	0.314082	0.35314	0.592476	0.624047	0.657631	0.660705	0.685695	0.791517	1	0.907634	0.829637	0.632541	0.276575	0.260519	0.539606	0.402839
0.518353	0.521009	0.525351	0.519646	0.50679	0.487283	0.487727	0.483895	0.469971	0.461841	0.426012	0.34868	0.428832	0.470736	0.421279	0.391437	0.432093	0.466262	0.468228	0.442275	0.456752	0.454139	0.462614	0.447445	0.456588	0.497358	0.440393	0.397868	0.28626	0.135281	0.124725	0.180342	0.393234	0.364322	0.246104	0.287372	0.50421	0.535924	0.552781	0.532839	0.486805	0.548076	0.907634	1	0.858825	0.593484	0.258618	0.239008	0.502503	0.388948
0.682287	0.688979	0.696683	0.689451	0.669014	0.646785	0.647077	0.633987	0.613578	0.610605	0.547859	0.424065	0.542266	0.606628	0.510104	0.474976	0.559635	0.615787	0.611868	0.570249	0.609763	0.61743	0.623133	0.573558	0.577272	0.642205	0.568994	0.509739	0.342805	0.154554	0.149738	0.219096	0.48367	0.426701	0.284121	0.354608	0.659715	0.691877	0.691705	0.629033	0.538921	0.575082	0.829637	0.858825	1	0.85345	0.359458	0.297897	0.574823	0.412826
0.572915	0.581108	0.588826	0.581005	0.560215	0.540432	0.537407	0.526752	0.50417	0.49897	0.434842	0.320541	0.425163	0.483613	0.397735	0.372008	0.453489	0.499549	0.490545	0.456834	0.490369	0.49907	0.516175	0.483692	0.488072	0.537644	0.477069	0.451932	0.374203	0.242939	0.25502	0.289551	0.488557	0.431506	0.316088	0.359345	0.57042	0.574398	0.573211	0.537101	0.489791	0.517579	0.632541	0.593484	0.85345	1	0.661748	0.536347	0.60356	0.387644
0.187031	0.193767	0.192125	0.183387	0.161468	0.145773	0.139625	0.131715	0.115262	0.107184	0.069315	0.0254677	0.0636091	0.0815919	0.0565503	0.0421168	0.0662701	0.085082	0.0869271	0.0788913	0.0759751	0.0777616	0.105046	0.132192	0.138454	0.137281	0.137155	0.202284	0.324857	0.337708	0.349047	0.296929	0.329035	0.307762	0.264753	0.23328	0.204059	0.172053	0.181397	0.208367	0.24542	0.268276	0.276575	0.258618	0.359458	0.661748	1	0.938101	0.552376	0.261159
0.174617	0.178392	0.175583	0.165369	0.136596	0.123288	0.117881	0.105393	0.0862952	0.0840157	0.0537596	0.0125348	0.0462365	0.0598733	0.0384692	0.0278788	0.0506598	0.067523	0.0705189	0.0676214	0.0651652	0.0729182	0.104478	0.134345	0.133885	0.130624	0.143113	0.215673	0.330474	0.345077	0.360755	0.311255	0.343714	0.319325	0.270501	0.235299	0.202656	0.170165	0.182758	0.209309	0.240292	0.253919	0.260519	0.239008	0.297897	0.536347	0.938101	1	0.669978	0.301571
0.433899	0.435215	0.439662	0.428791	0.401698	0.383508	0.380834	0.367562	0.342327	0.338698	0.301889	0.223015	0.300878	0.341998	0.297227	0.274814	0.323168	0.3582	0.358958	0.332577	0.344163	0.358323	0.392471	0.402255	0.40157	0.427223	0.418333	0.433846	0.414582	0.319981	0.353198	0.37506	0.4974	0.445709	0.352334	0.366196	0.48612	0.465676	0.469659	0.470275	0.438053	0.445765	0.539606	0.502503	0.574823	0.60356	0.552376	0.669978	1	0.724414
0.332132	0.330219	0.327913	0.319285	0.308273	0.297428	0.303704	0.299209	0.277259	0.262602	0.242653	0.19522	0.247473	0.272513	0.257307	0.237115	0.258608	0.280476	0.278662	0.257575	0.267012	0.273533	0.29536	0.304454	0.315142	0.316834	0.309214	0.316942	0.302556	0.229043	0.278323	0.314129	0.368547	0.326829	0.290567	0.302005	0.358134	0.326224	0.326029	0.342483	0.331041	0.33194	0.402839	0.388948	0.412826	0.387644	0.261159	0.301571	0.724414	1
0.314259	0.312184	0.307968	0.299703	0.291101	0.274285	0.279224	0.274966	0.25662	0.241546	0.212925	0.161718	0.212214	0.237268	0.214369	0.190605	0.215191	0.247425	0.25358	0.230634	0.240276	0.239994	0.250597	0.251216	0.269075	0.272804	0.260708	0.276494	0.293365	0.234656	0.289649	0.31681	0.342736	0.301121	0.28003	0.290935	0.330139	0.284467	0.272811	0.284025	0.279076	0.291581	0.360845	0.360656	0.39166	0.371941	0.241155	0.246933	0.597703	0.928181
0.381703	0.381725	0.381029	0.371965	0.355229	0.329781	0.329618	0.320956	0.304676	0.29441	0.24488	0.166507	0.232329	0.270509	0.21522	0.185992	0.235664	0.290785	0.307528	0.276054	0.292721	0.29252	0.289284	0.268509	0.287248	0.314266	0.288016	0.30969	0.335319	0.272188	0.316763	0.324578	0.380722	0.330632	0.275897	0.299679	0.39226	0.34536	0.319798	0.30545	0.285276	0.320841	0.402058	0.394918	0.481706	0.469501	0.283583	0.265392	0.506359	0.539321
0.485029	0.486945	0.487997	0.475472	0.451358	0.428374	0.433499	0.422	0.400661	0.393636	0.344179	0.252967	0.330326	0.371451	0.301687	0.272912	0.336274	0.39205	0.398123	0.364899	0.400425	0.411016	0.406791	0.370264	0.37641	0.421383	0.388904	0.400122	0.359754	0.261068	0.299473	0.318315	0.451395	0.390846	0.280116	0.313819	0.485755	0.461224	0.43994	0.411323	0.379113	0.408283	0.485721	0.452222	0.569114	0.540364	0.298879	0.283301	0.496216	0.402709
0.510563	0.512691	0.516815	0.503393	0.474645	0.450397	0.456414	0.441502	0.420274	0.42186	0.384011	0.298126	0.376526	0.409788	0.333082	0.302438	0.366733	0.419326	0.424714	0.392967	0.429049	0.447355	0.452511	0.418629	0.420229	0.48034	0.460357	0.456191	0.374362	0.253515	0.280783	0.309551	0.476061	0.415231	0.302056	0.342898	0.539727	0.521694	0.50418	0.470224	0.429507	0.444948	0.514405	0.465255	0.579684	0.533443	0.272678	0.260518	0.474786	0.372802
0.519989	0.521167	0.524792	0.510269	0.480221	0.458116	0.45862	0.438276	0.416584	0.425656	0.39387	0.308727	0.390015	0.4211	0.337695	0.309984	0.382114	0.432407	0.432393	0.402779	0.435475	0.467838	0.489648	0.462814	0.463216	0.529571	0.521315	0.507733	0.390945	0.257304	0.281468	0.322297	0.517369	0.45996	0.341891	0.380153	0.577836	0.55974	0.550196	0.513994	0.466388	0.464864	0.527101	0.455735	0.573403	0.526453	0.265884	0.26651	0.483367	0.372312
0.462027	0.462006	0.459177	0.442826	0.41872	0.403513	0.404856	0.394112	0.376578	0.380731	0.361025	0.299518	0.368472	0.389576	0.330819	0.307932	0.365047	0.403983	0.397755	0.378079	0.405382	0.44157	0.4735	0.464844	0.468453	0.528007	0.539068	0.54036	0.402629	0.250993	0.270304	0.317949	0.509155	0.467618	0.340765	0.367129	0.557252	0.547836	0.553016	0.54603	0.4899	0.455496	0.498316	0.414713	0.501469	0.454285	0.218098	0.22351	0.436069	0.342207
0.502516	0.505825	0.504206	0.485505	0.45445	0.438632	0.443443	0.431752	0.411267	0.417746	0.388697	0.308801	0.381516	0.415245	0.349607	0.326208	0.399157	0.443263	0.436097	0.416992	0.455917	0.493937	0.515231	0.496093	0.498925	0.565466	0.567218	0.568501	0.421376	0.253217	0.261873	0.311193	0.528687	0.468393	0.335376	0.377396	0.606333	0.608328	0.613855	0.585582	0.500783	0.461033	0.518977	0.436283	0.544212	0.479995	0.195109	0.196887	0.4323	0.312009
0.466909	0.472465	0.474825	0.453733	0.415688	0.396757	0.402808	0.381926	0.357422	0.368562	0.337904	0.259322	0.324936	0.356325	0.287982	0.265769	0.341746	0.383987	0.380669	0.36258	0.403574	0.43386	0.455767	0.449341	0.457785	0.515108	0.519099	0.545555	0.443101	0.2914	0.277651	0.29896	0.509262	0.442085	0.313863	0.360376	0.590639	0.592928	0.594407	0.550882	0.461983	0.431098	0.503026	0.434401	0.550038	0.483913	0.199254	0.197121	0.407394	0.27364
0.421079	0.426078	0.429903	0.408062	0.369585	0.349683	0.356091	0.3335	0.307044	0.319413	0.29369	0.222868	0.278339	0.305632	0.252473	0.237822	0.300403	0.335696	0.337201	0.320182	0.352626	0.388294	0.422681	0.430715	0.43895	0.484798	0.488458	0.521033	0.440292	0.305026	0.290563	0.305394	0.508074	0.444882	0.311731	0.349748	0.56192	0.561736	0.576295	0.540799	0.466881	0.438864	0.496721	0.42506	0.526857	0.477516	0.230321	0.231425	0.397687	0.257394
0.43704	0.443167	0.445436	0.422654	0.379605	0.356534	0.365002	0.341845	0.314069	0.326873	0.291534	0.210731	0.277408	0.309781	0.248554	0.230881	0.300768	0.350195	0.354358	0.333326	0.365242	0.410509	0.44153	0.437314	0.442056	0.492249	0.493386	0.519851	0.431535	0.291914	0.292016	0.318119	0.524105	0.455018	0.303475	0.337249	0.55803	0.562525	0.575133	0.539894	0.469768	0.444312	0.496611	0.422396	0.525888	0.479357	0.236224	0.244361	0.419808	0.261829
0.442225	0.449379	0.449121	0.428102	0.385155	0.362344	0.369934	0.343184	0.314395	0.327008	0.291591	0.20793	0.286531	0.321693	0.244595	0.22345	0.300049	0.353635	0.351117	0.325987	0.373847	0.423101	0.444305	0.427319	0.427687	0.479481	0.47549	0.503937	0.423592	0.28609	0.288889	0.308459	0.509195	0.433378	0.282117	0.318972	0.55212	0.556556	0.551997	0.494092	0.426617	0.419026	0.475149	0.405691	0.533565	0.492929	0.245559	0.248219	0.436851	0.276436
0.483523	0.487752	0.488303	0.469137	0.433043	0.414318	0.418198	0.386515	0.356067	0.366885	0.328787	0.240417	0.328945	0.370268	0.286304	0.265704	0.348782	0.401502	0.394797	0.364578	0.416101	0.458278	0.477048	0.448195	0.442547	0.501589	0.484273	0.502455	0.40704	0.259111	0.25163	0.273096	0.490666	0.420951	0.276117	0.324226	0.581202	0.587269	0.57227	0.4961	0.418207	0.417466	0.492724	0.42699	0.568632	0.522946	0.25083	0.245916	0.443701	0.28888
0.589873	0.593675	0.596939	0.581313	0.548572	0.532201	0.536484	0.506249	0.472952	0.481558	0.432772	0.321206	0.427514	0.483214	0.381506	0.35976	0.458111	0.518999	0.516817	0.483362	0.539444	0.570302	0.581717	0.529891	0.523225	0.595457	0.550325	0.523305	0.356277	0.177518	0.171917	0.227412	0.490976	0.410561	0.25674	0.332681	0.655157	0.676935	0.654751	0.550151	0.436977	0.439142	0.551803	0.48679	0.659498	0.577641	0.223043	0.214981	0.45993	0.297746
0.61591	0.621135	0.626958	0.614616	0.57872	0.559528	0.565293	0.532725	0.497674	0.510156	0.460203	0.337436	0.4454	0.5052	0.395145	0.370519	0.474293	0.540718	0.545226	0.514445	0.574654	0.600898	0.603391	0.547941	0.544219	0.617197	0.567248	0.530929	0.332009	0.136572	0.129034	0.191871	0.468436	0.389239	0.234911	0.320688	0.667722	0.695589	0.673883	0.555471	0.431034	0.435792	0.553169	0.48724	0.677535	0.587412	0.20583	0.193839	0.442404	0.275094
0.580733	0.587008	0.594027	0.583011	0.545886	0.522353	0.524411	0.489294	0.457183	0.473699	0.42386	0.30045	0.401135	0.459329	0.349861	0.323052	0.426951	0.495805	0.495766	0.467093	0.528431	0.565741	0.569082	0.518678	0.508938	0.577992	0.539939	0.517802	0.322797	0.143146	0.136963	0.190071	0.451666	0.380817	0.238685	0.314536	0.625017	0.646438	0.637414	0.527543	0.4136	0.416383	0.508465	0.4393	0.624312	0.552898	0.207548	0.19889	0.419873	0.257667
0.510401	0.515094	0.523283	0.511348	0.472092	0.444332	0.444564	0.411019	0.383703	0.39992	0.353039	0.243966	0.332778	0.379075	0.277584	0.252115	0.347375	0.415602	0.412413	0.383565	0.434075	0.479358	0.493697	0.457183	0.447682	0.496596	0.474715	0.491831	0.343015	0.189818	0.184418	0.217436	0.453802	0.383652	0.246794	0.304437	0.564477	0.570407	0.564366	0.479681	0.397205	0.396324	0.454701	0.389582	0.552618	0.504455	0.232257	0.233035	0.408805	0.251496
0.461929	0.465796	0.471932	0.45791	0.416757	0.382958	0.382771	0.350224	0.323212	0.338636	0.287658	0.187569	0.275841	0.317041	0.221991	0.193743	0.285198	0.359821	0.355156	0.316569	0.363343	0.407462	0.424536	0.398813	0.403077	0.457142	0.444423	0.491339	0.393249	0.24405	0.228726	0.242394	0.466067	0.380678	0.233536	0.288895	0.547805	0.548348	0.535429	0.460479	0.396597	0.396233	0.448884	0.398285	0.551602	0.505862	0.254808	0.251506	0.409744	0.250242
0.469343	0.47511	0.479375	0.463236	0.419462	0.389369	0.391195	0.357017	0.325325	0.34427	0.295874	0.190429	0.279183	0.322893	0.237508	0.220296	0.3099	0.370782	0.350428	0.313763	0.369524	0.419076	0.441753	0.418825	0.421633	0.484827	0.470812	0.504337	0.39237	0.238998	0.226379	0.248513	0.497182	0.409158	0.251529	0.303262	0.558983	0.57248	0.576843	0.495688	0.420682	0.415467	0.46918	0.408349	0.563133	0.519335	0.265368	0.265333	0.419628	0.240522
0.490368	0.497545	0.499634	0.483263	0.44017	0.412522	0.416119	0.384252	0.357466	0.379173	0.331967	0.225323	0.314995	0.357954	0.279616	0.269037	0.350114	0.398776	0.380037	0.347771	0.398676	0.447657	0.476683	0.456192	0.454779	0.519864	0.508392	0.524117	0.384264	0.224517	0.222675	0.258792	0.511552	0.426733	0.264569	0.313583	0.572046	0.58947	0.604822	0.532814	0.444701	0.432138	0.488847	0.419013	0.570787	0.525773	0.267547	0.267867	0.425592	0.242414
0.515237	0.519261	0.519059	0.505874	0.464628	0.437071	0.440166	0.408308	0.38274	0.40642	0.355613	0.246617	0.339172	0.384073	0.294611	0.276377	0.362171	0.416031	0.405442	0.370695	0.421033	0.473584	0.502693	0.482703	0.482695	0.548367	0.534977	0.542921	0.384287	0.217016	0.210112	0.250076	0.507948	0.421145	0.243882	0.29974	0.60055	0.62651	0.633625	0.558309	0.461798	0.451412	0.512711	0.439051	0.58557	0.522248	0.245069	0.243848	0.418284	0.238384
0.514045	0.515484	0.51499	0.505107	0.467148	0.433993	0.43566	0.40566	0.378545	0.396306	0.344076	0.237723	0.33239	0.379331	0.28225	0.251211	0.336909	0.401241	0.407232	0.370642	0.409754	0.452753	0.477081	0.459352	0.464781	0.532387	0.520911	0.537556	0.395633	0.224462	0.2081	0.241979	0.489817	0.41398	0.244969	0.302429	0.601424	0.624742	0.619654	0.542486	0.454148	0.451473	0.518316	0.454351	0.594208	0.522598	0.238844	0.228265	0.412395	0.251233
0.499821	0.504551	0.508775	0.495261	0.450667	0.418602	0.421102	0.393045	0.362163	0.378661	0.327705	0.218637	0.310839	0.361346	0.271608	0.245653	0.325404	0.384477	0.385874	0.346484	0.38666	0.43441	0.465657	0.454164	0.453046	0.515136	0.507384	0.518092	0.379382	0.223398	0.21096	0.24141	0.498815	0.432687	0.269429	0.317075	0.586652	0.606527	0.609972	0.528829	0.441424	0.440177	0.508822	0.445434	0.593419	0.532719	0.257478	0.25026	0.423659	0.250485
0.489907	0.497108	0.505152	0.488189	0.43617	0.408807	0.416406	0.385364	0.350965	0.36841	0.315628	0.205429	0.298286	0.34864	0.265537	0.247677	0.32789	0.380452	0.37076	0.337166	0.385902	0.436888	0.469367	0.461799	0.454153	0.504411	0.496467	0.501684	0.355554	0.217868	0.21965	0.24938	0.502428	0.431054	0.27721	0.32111	0.568033	0.588211	0.608376	0.526852	0.430187	0.424972	0.490379	0.420488	0.570116	0.522924	0.267507	0.275606	0.435749	0.245371
0.450124	0.461499	0.469933	0.450524	0.394664	0.371446	0.378572	0.342012	0.305388	0.328521	0.272512	0.160897	0.248889	0.298587	0.215918	0.204795	0.292301	0.341337	0.318411	0.293881	0.359114	0.413124	0.442647	0.435296	0.428085	0.472165	0.461742	0.472432	0.350118	0.234039	0.236805	0.255477	0.507405	0.422262	0.273121	0.31708	0.54399	0.557683	0.584855	0.505433	0.418022	0.410186	0.460959	0.382951	0.530509	0.500938	0.279369	0.295955	0.430896	0.223397
0.410067	0.421509	0.429707	0.409252	0.353925	0.32719	0.332196	0.297787	0.262118	0.280391	0.224128	0.118782	0.203142	0.251547	0.17062	0.151089	0.230209	0.284299	0.270289	0.244308	0.299134	0.347567	0.370361	0.35981	0.363272	0.40827	0.40393	0.437948	0.373248	0.267095	0.250837	0.252713	0.486105	0.400015	0.269505	0.309778	0.509407	0.510482	0.52286	0.457518	0.390346	0.386632	0.431259	0.367558	0.507701	0.48341	0.294016	0.30777	0.427079	0.23171
0.383308	0.39067	0.399177	0.382723	0.332732	0.29671	0.301437	0.272946	0.238272	0.244862	0.195722	0.106584	0.187643	0.230037	0.149503	0.120242	0.19013	0.251742	0.258786	0.229949	0.258052	0.292354	0.308115	0.295958	0.312131	0.359196	0.358423	0.411251	0.381173	0.274126	0.246875	0.241997	0.44833	0.362735	0.238446	0.278325	0.479151	0.478943	0.468002	0.413812	0.36251	0.369777	0.415548	0.370791	0.493612	0.460936	0.293057	0.300845	0.418018	0.259285
0.404996	0.411885	0.418738	0.40273	0.350797	0.312847	0.318186	0.287597	0.250138	0.257796	0.212096	0.120825	0.198079	0.24063	0.1614	0.130921	0.206379	0.270929	0.283202	0.255278	0.275039	0.307284	0.324387	0.312152	0.321313	0.369086	0.376708	0.429283	0.387555	0.276317	0.26339	0.262232	0.458913	0.369979	0.240416	0.282151	0.491983	0.487162	0.470087	0.417362	0.369736	0.379237	0.42422	0.37946	0.501578	0.472225	0.307603	0.316214	0.432017	0.277814
0.382761	0.389566	0.393791	0.377373	0.322917	0.288394	0.295635	0.262564	0.225175	0.236413	0.190941	0.0990968	0.16738	0.209492	0.137186	0.109033	0.185071	0.250142	0.257593	0.230458	0.255714	0.297441	0.324331	0.313792	0.30921	0.354105	0.372752	0.433484	0.376544	0.264355	0.255158	0.254332	0.455595	0.37272	0.23816	0.277667	0.486237	0.479106	0.466807	0.409562	0.361296	0.366212	0.402808	0.354643	0.475556	0.454758	0.300947	0.314196	0.408131	0.252708
0.385762	0.391142	0.394671	0.377798	0.325558	0.291381	0.295045	0.260973	0.223218	0.232695	0.185497	0.0963619	0.171156	0.210935	0.130547	0.101615	0.181846	0.248479	0.256993	0.228535	0.252598	0.295364	0.32475	0.314652	0.308104	0.357789	0.390057	0.461567	0.396772	0.273228	0.25178	0.243067	0.435871	0.35117	0.215488	0.258573	0.483183	0.484979	0.47269	0.410862	0.363697	0.362128	0.391078	0.345528	0.463778	0.440273	0.285776	0.299067	0.395898	0.233206
0.329558	0.331479	0.333289	0.316596	0.273457	0.231784	0.231367	0.201639	0.167234	0.165695	0.119988	0.0528513	0.124894	0.152704	0.0689864	0.0268731	0.0962786	0.173415	0.201331	0.167591	0.177941	0.205141	0.21033	0.194938	0.203731	0.264352	0.31241	0.406096	0.408557	0.299161	0.262825	0.229697	0.350403	0.266725	0.169591	0.213602	0.409781	0.399827	0.368884	0.329907	0.302903	0.305388	0.332981	0.323417	0.419852	0.395983	0.271119	0.273115	0.366746	0.237889
0.28448	0.286422	0.289732	0.271284	0.226484	0.180069	0.181615	0.153024	0.11941	0.113254	0.0620404	0.000197099	0.0685473	0.0978746	0.0164859	-0.032872	0.0327844	0.115812	0.143089	0.103145	0.11103	0.135863	0.129231	0.109936	0.129673	0.195479	0.249794	0.358465	0.416588	0.329219	0.289813	0.243543	0.32988	0.237236	0.147966	0.184527	0.349114	0.327693	0.294072	0.272867	0.264737	0.275458	0.29825	0.305625	0.391736	0.37901	0.281553	0.279044	0.359066	0.250141
0.229606	0.232609	0.237674	0.216672	0.164837	0.121383	0.123755	0.0910535	0.055845	0.0567202	0.00120427	-0.0620588	-0.00400782	0.0237783	-0.0440411	-0.0837104	-0.023284	0.0503908	0.0639094	0.0315376	0.0467662	0.076931	0.0815297	0.0739182	0.0934199	0.146947	0.207572	0.337227	0.431549	0.372464	0.339782	0.278952	0.362848	0.260221	0.151401	0.168101	0.289876	0.260498	0.244908	0.240634	0.260246	0.27809	0.277103	0.275198	0.349841	0.365688	0.319034	0.319193	0.349974	0.236378
0.145667	0.147942	0.149658	0.12788	0.075201	0.0407586	0.0433379	0.00996139	-0.0236001	-0.0146214	-0.0625615	-0.115872	-0.0801306	-0.0670294	-0.114707	-0.132234	-0.0810045	-0.0324688	-0.0334219	-0.0528983	-0.0340415	0.00356981	0.0260785	0.0433494	0.0545104	0.0847554	0.153004	0.290166	0.410712	0.398005	0.377191	0.29755	0.362069	0.268077	0.164691	0.154209	0.204758	0.168448	0.171126	0.179469	0.234247	0.261334	0.229794	0.212239	0.262782	0.310109	0.340427	0.355446	0.329136	0.202323
0.0900403	0.0907993	0.090301	0.0688839	0.0198159	-0.010955	-0.00906609	-0.0382638	-0.0694067	-0.0649232	-0.110371	-0.154451	-0.127282	-0.118499	-0.158446	-0.169771	-0.124737	-0.0861153	-0.090155	-0.111896	-0.0986617	-0.0609601	-0.0331972	-0.000900258	0.0138164	0.0300136	0.0963513	0.231328	0.381613	0.397337	0.388224	0.299331	0.328049	0.242058	0.162259	0.140151	0.141966	0.102631	0.110774	0.12921	0.196496	0.223866	0.187208	0.17715	0.207992	0.266485	0.335488	0.352309	0.305776	0.18622
0.0972602	0.0980335	0.0982279	0.0765948	0.0266097	-0.00653707	-0.00423653	-0.0318335	-0.0636174	-0.0658069	-0.121613	-0.170461	-0.13195	-0.114092	-0.163132	-0.179854	-0.129781	-0.0823464	-0.0813677	-0.105001	-0.0984157	-0.0660026	-0.0432192	-0.0145672	0.00647687	0.0247357	0.0901673	0.222609	0.375062	0.398336	0.396464	0.304203	0.314307	0.2155	0.14658	0.132852	0.140207	0.103284	0.109954	0.12539	0.177099	0.201981	0.18608	0.190429	0.221349	0.268679	0.334259	0.351202	0.314629	0.200348
0.104145	0.1046	0.104141	0.0824834	0.0301714	0.00475129	0.00765679	-0.024729	-0.0604554	-0.0594738	-0.118377	-0.173566	-0.132785	-0.108798	-0.156169	-0.166372	-0.113916	-0.0707442	-0.0761927	-0.0956682	-0.0903106	-0.0517196	-0.0241566	0.00178607	0.0158213	0.0321441	0.104053	0.237709	0.365539	0.389052	0.387003	0.299519	0.328864	0.21963	0.136511	0.120613	0.136765	0.110126	0.127396	0.132403	0.17209	0.191517	0.176747	0.169818	0.204687	0.256396	0.33017	0.352528	0.296964	0.173005
0.157706	0.156653	0.155335	0.135552	0.0856633	0.0524421	0.055046	0.0234898	-0.0154044	-0.0199222	-0.0795809	-0.135233	-0.0862119	-0.0614842	-0.11377	-0.13749	-0.0821476	-0.0280786	-0.0282491	-0.0553215	-0.0509856	-0.0188791	-0.00144981	0.00516809	0.0209665	0.055761	0.130494	0.274886	0.402037	0.390137	0.366165	0.27996	0.322882	0.222392	0.129813	0.121497	0.175549	0.15217	0.159053	0.165705	0.197349	0.209227	0.202193	0.205567	0.251115	0.292656	0.3353	0.346342	0.303252	0.195865
0.225512	0.223097	0.224109	0.207715	0.155046	0.114287	0.119334	0.0870239	0.0459827	0.0403858	-0.017092	-0.0797115	-0.028568	-0.00240451	-0.065155	-0.100016	-0.0380342	0.0309491	0.0407232	0.00383238	0.0141136	0.0495433	0.0561711	0.0431909	0.0605874	0.109696	0.178718	0.313204	0.41947	0.381329	0.352324	0.274839	0.336923	0.238545	0.136375	0.138773	0.229431	0.211579	0.219714	0.221241	0.23776	0.244318	0.247131	0.2549	0.312452	0.335131	0.337713	0.343624	0.324044	0.217256
0.238206	0.237007	0.238947	0.223991	0.172094	0.125349	0.132745	0.102995	0.0637498	0.0575889	-0.00351972	-0.0711209	-0.0180527	0.00643491	-0.0609861	-0.0953896	-0.0281411	0.0469998	0.0597938	0.0187926	0.0284863	0.0549242	0.0534452	0.0316457	0.0529519	0.106455	0.164609	0.280332	0.373875	0.334682	0.314521	0.252011	0.309279	0.217825	0.125461	0.129047	0.217854	0.202887	0.212531	0.208221	0.221954	0.238979	0.250752	0.26761	0.323363	0.335022	0.328362	0.329026	0.317313	0.215446
0.24545	0.249611	0.25313	0.2368	0.184867	0.14346	0.147812	0.11376	0.0768998	0.0782051	0.00766382	-0.0769015	-0.0179743	0.0130768	-0.0623534	-0.0904696	-0.0136963	0.0570853	0.0566794	0.0176996	0.0338522	0.0548531	0.0559856	0.0331247	0.0481923	0.094213	0.131811	0.224296	0.312476	0.283602	0.273914	0.225542	0.295467	0.208975	0.128806	0.131957	0.205119	0.187047	0.198626	0.184815	0.196875	0.231049	0.251324	0.258848	0.342122	0.366639	0.33885	0.336065	0.323829	0.205218
0.28139	0.288042	0.292431	0.276649	0.226289	0.187474	0.188464	0.149853	0.115178	0.122489	0.048111	-0.0514048	0.0168782	0.0591449	-0.0264581	-0.0577061	0.02571	0.0977679	0.0951733	0.0559099	0.0744145	0.0911146	0.087395	0.0571836	0.0680182	0.114954	0.133113	0.203787	0.276647	0.243822	0.236465	0.2042	0.302211	0.219731	0.140159	0.15223	0.233877	0.210999	0.215175	0.188839	0.191	0.235442	0.276636	0.280946	0.385755	0.406596	0.335815	0.331513	0.345675	0.210331
0.376617	0.380502	0.384551	0.370515	0.326558	0.286363	0.283156	0.244351	0.211275	0.21656	0.129456	0.00925714	0.099071	0.157682	0.0575695	0.022513	0.121773	0.200316	0.194797	0.148876	0.170857	0.183442	0.169919	0.122462	0.129473	0.186724	0.186361	0.227825	0.266578	0.206867	0.194071	0.185905	0.325036	0.249525	0.161105	0.186809	0.307271	0.292507	0.292576	0.249435	0.227726	0.27227	0.3392	0.345624	0.463614	0.467747	0.350993	0.339305	0.387674	0.23752
0.448226	0.452952	0.457943	0.445405	0.406365	0.364401	0.359598	0.32035	0.285758	0.290718	0.196384	0.0621687	0.165174	0.228668	0.114207	0.0758802	0.188674	0.277337	0.272588	0.218974	0.242601	0.254011	0.234228	0.168076	0.169708	0.234636	0.212901	0.220558	0.225054	0.156482	0.144549	0.153695	0.300094	0.231295	0.153499	0.197345	0.354005	0.34481	0.328135	0.267431	0.229707	0.276082	0.36664	0.384016	0.509338	0.497252	0.345734	0.326267	0.396465	0.250351
0.514157	0.521077	0.529687	0.519546	0.484515	0.44524	0.439673	0.398827	0.361684	0.370051	0.275219	0.128932	0.239539	0.307679	0.182637	0.141938	0.264536	0.355963	0.348819	0.295021	0.328186	0.341126	0.321423	0.239773	0.229774	0.294531	0.252948	0.230358	0.186721	0.108715	0.0949384	0.121209	0.293069	0.236489	0.166337	0.219172	0.391401	0.387643	0.365784	0.287287	0.232702	0.283765	0.398628	0.4088	0.551486	0.524527	0.316927	0.297877	0.403844	0.258425
[truncated: 44 more columns]

## Sheet: 100mT
1	0.982645	0.964198	0.959712	0.942453	0.906811	0.920957	0.906918	0.874147	0.834329	0.830893	0.835608	0.836665	0.808088	0.671474	0.442028	0.342657	0.555639	0.799386	0.777255	0.784134	0.797769	0.771577	0.709215	0.765066	0.726903	0.556087	0.559122	0.507362	0.348369	0.162583	0.155763	0.325631	0.344673	0.381107	0.469531	0.557092	0.391957	0.217731	0.12681	0.190608	0.363866	0.51458	0.591747	0.664075	0.64358	0.583626	0.612177	0.67155	0.719334
0.982645	1	0.985493	0.964501	0.93873	0.900451	0.915175	0.901118	0.866757	0.827187	0.823011	0.825831	0.828917	0.801098	0.664848	0.440698	0.342612	0.552947	0.795622	0.772639	0.777881	0.787778	0.763849	0.705141	0.761955	0.723935	0.552098	0.553451	0.503386	0.349232	0.16398	0.155104	0.321804	0.338843	0.374593	0.463889	0.554203	0.386932	0.214489	0.127089	0.190477	0.362897	0.516202	0.594254	0.667641	0.647511	0.588872	0.616622	0.674126	0.721357
0.964198	0.985493	1	0.981009	0.946201	0.903493	0.915917	0.901919	0.869224	0.831956	0.829619	0.830302	0.831933	0.80439	0.671295	0.448773	0.348501	0.558972	0.802701	0.778878	0.782817	0.789947	0.764674	0.706962	0.764176	0.727467	0.55521	0.554622	0.503069	0.347228	0.157247	0.145711	0.312651	0.334757	0.373481	0.464432	0.553096	0.381132	0.20584	0.119054	0.182354	0.356044	0.512254	0.59311	0.667679	0.647257	0.5888	0.616375	0.672914	0.720598
0.959712	0.964501	0.981009	1	0.975332	0.925977	0.92773	0.910266	0.881065	0.84676	0.845062	0.846952	0.846942	0.818286	0.684103	0.450744	0.342355	0.557885	0.812673	0.790525	0.795809	0.802916	0.772717	0.712822	0.770645	0.731899	0.551114	0.553131	0.503555	0.341315	0.146758	0.132691	0.305014	0.334381	0.378053	0.471157	0.555881	0.377757	0.193677	0.100007	0.163967	0.344959	0.5084	0.593221	0.668568	0.647105	0.581926	0.608004	0.669663	0.719184
0.942453	0.93873	0.946201	0.975332	1	0.97234	0.951967	0.922712	0.902013	0.875643	0.871122	0.865913	0.859332	0.842012	0.727193	0.501211	0.38793	0.595981	0.835234	0.813496	0.816768	0.817641	0.782732	0.724526	0.779974	0.741269	0.559833	0.550777	0.491194	0.320413	0.122643	0.107264	0.273318	0.304885	0.35533	0.454558	0.531308	0.343057	0.158776	0.0716647	0.136782	0.320751	0.486171	0.569302	0.647482	0.63316	0.569856	0.595391	0.661771	0.712504
0.906811	0.900451	0.903493	0.925977	0.97234	1	0.972439	0.928612	0.914199	0.895949	0.891315	0.878589	0.864611	0.856842	0.76926	0.564719	0.45064	0.640826	0.851123	0.829497	0.826906	0.820768	0.784133	0.727525	0.776999	0.741192	0.563977	0.535209	0.466692	0.296104	0.0984499	0.081676	0.237397	0.271339	0.329884	0.432271	0.496385	0.302197	0.120136	0.0424389	0.1083	0.285398	0.447274	0.531389	0.614781	0.607414	0.543625	0.569462	0.639521	0.692185
0.920957	0.915175	0.915917	0.92773	0.951967	0.972439	1	0.975476	0.938238	0.898938	0.893107	0.888119	0.880397	0.867847	0.766118	0.554356	0.443526	0.644391	0.865581	0.843485	0.835129	0.827079	0.792117	0.737227	0.789018	0.747347	0.567221	0.540118	0.470656	0.297862	0.0942363	0.0766433	0.230376	0.260352	0.317725	0.420917	0.489545	0.296081	0.113607	0.0369778	0.110743	0.292756	0.455262	0.538598	0.623347	0.616157	0.547887	0.574703	0.654743	0.712102
0.906918	0.901118	0.901919	0.910266	0.922712	0.928612	0.975476	1	0.969316	0.906972	0.890664	0.885016	0.876472	0.862557	0.760901	0.549471	0.438688	0.641629	0.865577	0.840391	0.826463	0.816509	0.780919	0.728553	0.780396	0.739516	0.56095	0.531998	0.456537	0.281137	0.0812904	0.0634831	0.211494	0.244052	0.300696	0.406465	0.476848	0.282477	0.101125	0.0246419	0.0965994	0.275788	0.435398	0.51925	0.604605	0.599467	0.530377	0.557744	0.641815	0.699981
0.874147	0.866757	0.869224	0.881065	0.902013	0.914199	0.938238	0.969316	1	0.959372	0.919298	0.889875	0.870436	0.860225	0.782337	0.587711	0.473959	0.660843	0.866631	0.840164	0.821834	0.80911	0.771773	0.718341	0.763835	0.72957	0.554061	0.515906	0.43695	0.261747	0.0638941	0.0426327	0.187274	0.226911	0.283495	0.392046	0.462555	0.266569	0.0825092	0.00407231	0.0676381	0.242357	0.403324	0.490067	0.578928	0.577319	0.510326	0.537672	0.616106	0.672385
0.834329	0.827187	0.831956	0.84676	0.875643	0.895949	0.898938	0.906972	0.959372	1	0.964276	0.894155	0.856255	0.849139	0.793868	0.618519	0.507928	0.674156	0.850531	0.823888	0.809739	0.795616	0.757712	0.707423	0.749038	0.723085	0.554486	0.507379	0.426828	0.252935	0.0534502	0.0287338	0.172595	0.216789	0.274537	0.384384	0.450163	0.247574	0.0605256	-0.0135515	0.0415114	0.209509	0.372	0.460056	0.553648	0.557759	0.496287	0.5233	0.594784	0.651801
0.830893	0.823011	0.829619	0.845062	0.871122	0.891315	0.893107	0.890664	0.919298	0.964276	1	0.955811	0.895244	0.872236	0.806899	0.618078	0.499665	0.671872	0.863489	0.843291	0.831194	0.813565	0.778256	0.731557	0.771695	0.742219	0.568609	0.524932	0.447977	0.260257	0.0435159	0.0180954	0.176592	0.22776	0.290035	0.401389	0.462834	0.244888	0.0451894	-0.0299395	0.0269679	0.194966	0.354453	0.448059	0.553902	0.562777	0.495915	0.523929	0.598044	0.658581
0.835608	0.825831	0.830302	0.846952	0.865913	0.878589	0.888119	0.885016	0.889875	0.894155	0.955811	1	0.96182	0.905722	0.809223	0.598951	0.471002	0.650146	0.86888	0.857022	0.846609	0.830629	0.79794	0.751934	0.795171	0.759628	0.575096	0.543122	0.474714	0.27622	0.0508112	0.0289918	0.204048	0.256689	0.319144	0.431262	0.485019	0.256815	0.0497644	-0.0327799	0.0267621	0.202524	0.36158	0.457825	0.569028	0.580925	0.503985	0.529332	0.610471	0.67196
0.836665	0.828917	0.831933	0.846942	0.859332	0.864611	0.880397	0.876472	0.870436	0.856255	0.895244	0.96182	1	0.949537	0.815951	0.584493	0.450872	0.630425	0.857799	0.847757	0.84097	0.829449	0.797589	0.751434	0.80316	0.764946	0.578735	0.559101	0.49128	0.291125	0.0605648	0.0380353	0.223706	0.278982	0.336716	0.446247	0.500282	0.267581	0.0584253	-0.0261313	0.0389975	0.228466	0.393211	0.487105	0.598006	0.612199	0.529651	0.549902	0.635434	0.69549
0.808088	0.801098	0.80439	0.818286	0.842012	0.856842	0.867847	0.862557	0.860225	0.849139	0.872236	0.905722	0.949537	1	0.911606	0.661407	0.506737	0.664572	0.864903	0.855259	0.846576	0.826278	0.791048	0.748422	0.799604	0.769465	0.593729	0.566091	0.489294	0.292088	0.0637316	0.0404324	0.216014	0.263567	0.328102	0.439988	0.488872	0.248082	0.0415082	-0.0371638	0.0288622	0.222696	0.39211	0.484884	0.594968	0.612759	0.538521	0.558666	0.640477	0.699772
0.671474	0.664848	0.671295	0.684103	0.727193	0.76926	0.766118	0.760901	0.782337	0.793868	0.806899	0.809223	0.815951	0.911606	1	0.872192	0.679652	0.731841	0.810794	0.795731	0.781023	0.754389	0.71383	0.677354	0.7174	0.713731	0.571868	0.503365	0.422868	0.256948	0.0530945	0.0266316	0.162441	0.196278	0.268223	0.376976	0.401093	0.170466	-0.00198517	-0.0470691	-0.000899807	0.150455	0.292276	0.376919	0.48337	0.514973	0.466073	0.486787	0.548785	0.597485
0.442028	0.440698	0.448773	0.450744	0.501211	0.564719	0.554356	0.549471	0.587711	0.618519	0.618078	0.598951	0.584493	0.661407	0.872192	1	0.874638	0.781992	0.647776	0.61528	0.594722	0.566584	0.536241	0.515661	0.535203	0.552526	0.464641	0.363774	0.286891	0.185519	0.0438925	0.0195385	0.0927407	0.100142	0.164501	0.250889	0.244685	0.0617793	-0.042566	-0.0401052	-0.0186284	0.0644597	0.153383	0.212992	0.295517	0.338796	0.326946	0.341812	0.372834	0.408807
0.342657	0.342612	0.348501	0.342355	0.38793	0.45064	0.443526	0.438688	0.473959	0.507928	0.499665	0.471002	0.450872	0.506737	0.679652	0.874638	1	0.917722	0.581629	0.514373	0.490593	0.457478	0.438892	0.428268	0.43478	0.454694	0.401572	0.300904	0.219316	0.153074	0.0643713	0.0520383	0.089776	0.0674624	0.1172	0.185873	0.166565	0.0253902	-0.0370247	-0.0252173	-0.016178	0.0341784	0.0936253	0.136601	0.202726	0.243915	0.248766	0.258072	0.279948	0.313072
0.555639	0.552947	0.558972	0.557885	0.595981	0.640826	0.644391	0.641629	0.660843	0.674156	0.671872	0.650146	0.630425	0.664572	0.731841	0.781992	0.917722	1	0.794669	0.702523	0.663517	0.625723	0.59958	0.575135	0.601217	0.599349	0.495167	0.409286	0.310574	0.188649	0.0557508	0.0451922	0.125903	0.11605	0.170122	0.258882	0.266282	0.0883097	-0.0238588	-0.0455484	-0.0117234	0.095141	0.202209	0.266622	0.353281	0.388936	0.364769	0.378462	0.429735	0.477222
0.799386	0.795622	0.802701	0.812673	0.835234	0.851123	0.865581	0.865577	0.866631	0.850531	0.863489	0.86888	0.857799	0.864903	0.810794	0.647776	0.581629	0.794669	1	0.954862	0.881939	0.830453	0.787719	0.744093	0.796521	0.762819	0.576435	0.530703	0.433335	0.225121	0.010546	-0.00694325	0.161011	0.201708	0.264371	0.37987	0.423174	0.182155	-0.0225877	-0.096122	-0.0312996	0.159201	0.332898	0.429081	0.546442	0.571395	0.498834	0.520652	0.606908	0.668062
0.777255	0.772639	0.778878	0.790525	0.813496	0.829497	0.843485	0.840391	0.840164	0.823888	0.843291	0.857022	0.847757	0.855259	0.795731	0.61528	0.514373	0.702523	0.954862	1	0.946379	0.85902	0.801658	0.756013	0.803687	0.763006	0.57849	0.550599	0.461668	0.243727	0.0191207	0.00455193	0.196623	0.244439	0.308901	0.420965	0.450408	0.193994	-0.0243312	-0.105461	-0.0368473	0.166585	0.341273	0.431692	0.550217	0.574011	0.499811	0.520933	0.604699	0.666872
0.784134	0.777881	0.782817	0.795809	0.816768	0.826906	0.835129	0.826463	0.821834	0.809739	0.831194	0.846609	0.84097	0.846576	0.781023	0.594722	0.490593	0.663517	0.881939	0.946379	1	0.938319	0.846423	0.777971	0.819581	0.777191	0.596176	0.589532	0.509698	0.281531	0.0444341	0.0353338	0.257816	0.308659	0.368734	0.476133	0.50392	0.23606	0.0066747	-0.0880053	-0.0218919	0.189663	0.373467	0.465462	0.577691	0.591316	0.513475	0.534987	0.617764	0.683856
0.797769	0.787778	0.789947	0.802916	0.817641	0.820768	0.827079	0.816509	0.80911	0.795616	0.813565	0.830629	0.829449	0.826278	0.754389	0.566584	0.457478	0.625723	0.830453	0.85902	0.938319	1	0.931722	0.813204	0.829102	0.779076	0.600173	0.603519	0.532903	0.306894	0.0661141	0.0640916	0.30623	0.355543	0.407095	0.505969	0.537098	0.278964	0.0567517	-0.0402273	0.0171954	0.22002	0.393026	0.481558	0.592085	0.60357	0.529754	0.549159	0.621533	0.688026
0.771577	0.763849	0.764674	0.772717	0.782732	0.784133	0.792117	0.780919	0.771773	0.757712	0.778256	0.79794	0.797589	0.791048	0.71383	0.536241	0.438892	0.59958	0.787719	0.801658	0.846423	0.931722	1	0.934479	0.87295	0.78426	0.615929	0.621124	0.552842	0.334857	0.0963176	0.0993316	0.346249	0.383752	0.429376	0.524368	0.548813	0.296714	0.0834002	-0.007124	0.0471063	0.238865	0.40012	0.480444	0.589319	0.603951	0.544428	0.560191	0.616669	0.678307
0.709215	0.705141	0.706962	0.712822	0.724526	0.727525	0.737227	0.728553	0.718341	0.707423	0.731557	0.751934	0.751434	0.748422	0.677354	0.515661	0.428268	0.575135	0.744093	0.756013	0.777971	0.813204	0.934479	1	0.927425	0.793427	0.614805	0.606685	0.529981	0.313833	0.0811344	0.0834245	0.317259	0.354568	0.403946	0.500746	0.519421	0.26838	0.0647896	-0.0114893	0.0384852	0.216952	0.37459	0.453643	0.561982	0.579154	0.52315	0.535639	0.589848	0.648147
0.765066	0.761955	0.764176	0.770645	0.779974	0.776999	0.789018	0.780396	0.763835	0.749038	0.771695	0.795171	0.80316	0.799604	0.7174	0.535203	0.43478	0.601217	0.796521	0.803687	0.819581	0.829102	0.87295	0.927425	1	0.91175	0.682373	0.653284	0.560883	0.328049	0.0807619	0.0812191	0.329031	0.373595	0.423274	0.526329	0.553599	0.281073	0.0630531	-0.0141423	0.0528261	0.253639	0.422069	0.507936	0.625196	0.640813	0.572765	0.585742	0.648681	0.708631
0.726903	0.723935	0.727467	0.731899	0.741269	0.741192	0.747347	0.739516	0.72957	0.723085	0.742219	0.759628	0.764946	0.769465	0.713731	0.552526	0.454694	0.599349	0.762819	0.763006	0.777191	0.779076	0.78426	0.793427	0.91175	1	0.859772	0.756014	0.597754	0.367229	0.113861	0.106171	0.349937	0.390664	0.433683	0.524306	0.545611	0.28359	0.0790168	0.0042443	0.0717305	0.269441	0.427381	0.504698	0.622156	0.642782	0.58532	0.599547	0.649762	0.695921
0.556087	0.552098	0.55521	0.551114	0.559833	0.563977	0.567221	0.56095	0.554061	0.554486	0.568609	0.575096	0.578735	0.593729	0.571868	0.464641	0.401572	0.495167	0.576435	0.57849	0.596176	0.600173	0.615929	0.614805	0.682373	0.859772	1	0.893303	0.6177	0.408809	0.177615	0.161531	0.37162	0.388661	0.421062	0.486011	0.495837	0.293385	0.140292	0.0760753	0.135782	0.300346	0.416581	0.461786	0.545544	0.5598	0.531924	0.546916	0.570648	0.590202
0.559122	0.553451	0.554622	0.553131	0.550777	0.535209	0.540118	0.531998	0.515906	0.507379	0.524932	0.543122	0.559101	0.566091	0.503365	0.363774	0.300904	0.409286	0.530703	0.550599	0.589532	0.603519	0.621124	0.606685	0.653284	0.756014	0.893303	1	0.82684	0.556549	0.259373	0.2247	0.480176	0.498968	0.515195	0.570514	0.597859	0.401451	0.226985	0.129364	0.189727	0.377353	0.508091	0.546608	0.615082	0.607407	0.570986	0.589231	0.619894	0.63473
0.507362	0.503386	0.503069	0.503555	0.491194	0.466692	0.470656	0.456537	0.43695	0.426828	0.447977	0.474714	0.49128	0.489294	0.422868	0.286891	0.219316	0.310574	0.433335	0.461668	0.509698	0.532903	0.552842	0.529981	0.560883	0.597754	0.6177	0.82684	1	0.827696	0.436033	0.338919	0.544769	0.546802	0.548987	0.577979	0.609574	0.456392	0.30814	0.220292	0.274978	0.436026	0.537894	0.563773	0.618272	0.602151	0.568804	0.59106	0.619126	0.617267
0.348369	0.349232	0.347228	0.341315	0.320413	0.296104	0.297862	0.281137	0.261747	0.252935	0.260257	0.27622	0.291125	0.292088	0.256948	0.185519	0.153074	0.188649	0.225121	0.243727	0.281531	0.306894	0.334857	0.313833	0.328049	0.367229	0.408809	0.556549	0.827696	1	0.769657	0.595386	0.565368	0.470162	0.461675	0.452736	0.462021	0.403562	0.355259	0.322024	0.382433	0.475104	0.494358	0.485054	0.513356	0.504335	0.503718	0.528713	0.538604	0.503336
0.162583	0.16398	0.157247	0.146758	0.122643	0.0984499	0.0942363	0.0812904	0.0638941	0.0534502	0.0435159	0.0508112	0.0605648	0.0637316	0.0530945	0.0438925	0.0643713	0.0557508	0.010546	0.0191207	0.0444341	0.0661141	0.0963176	0.0811344	0.0807619	0.113861	0.177615	0.259373	0.436033	0.769657	1	0.923401	0.588893	0.342847	0.313831	0.267693	0.238149	0.262681	0.305131	0.320886	0.369543	0.384662	0.332218	0.295041	0.295132	0.305722	0.337684	0.356112	0.339135	0.287577
0.155763	0.155104	0.145711	0.132691	0.107264	0.081676	0.0766433	0.0634831	0.0426327	0.0287338	0.0180954	0.0289918	0.0380353	0.0404324	0.0266316	0.0195385	0.0520383	0.0451922	-0.00694325	0.00455193	0.0353338	0.0640916	0.0993316	0.0834245	0.0812191	0.106171	0.161531	0.2247	0.338919	0.595386	0.923401	1	0.716629	0.398421	0.336949	0.281391	0.236072	0.251724	0.291599	0.307233	0.352187	0.359776	0.303243	0.266492	0.268234	0.27952	0.311195	0.325252	0.300801	0.252221
0.325631	0.321804	0.312651	0.305014	0.273318	0.237397	0.230376	0.211494	0.187274	0.172595	0.176592	0.204048	0.223706	0.216014	0.162441	0.0927407	0.089776	0.125903	0.161011	0.196623	0.257816	0.30623	0.346249	0.317259	0.329031	0.349937	0.37162	0.480176	0.544769	0.565368	0.588893	0.716629	1	0.839103	0.677548	0.601419	0.557922	0.461345	0.377928	0.3066	0.345231	0.442881	0.470952	0.463833	0.49432	0.466042	0.452647	0.464787	0.450702	0.430251
0.344673	0.338843	0.334757	0.334381	0.304885	0.271339	0.260352	0.244052	0.226911	0.216789	0.22776	0.256689	0.278982	0.263567	0.196278	0.100142	0.0674624	0.11605	0.201708	0.244439	0.308659	0.355543	0.383752	0.354568	0.373595	0.390664	0.388661	0.498968	0.546802	0.470162	0.342847	0.398421	0.839103	1	0.876922	0.719858	0.630986	0.481157	0.352465	0.252527	0.274078	0.393836	0.460778	0.469843	0.50012	0.461415	0.429205	0.440536	0.435698	0.430649
0.381107	0.374593	0.373481	0.378053	0.35533	0.329884	0.317725	0.300696	0.283495	0.274537	0.290035	0.319144	0.336716	0.328102	0.268223	0.164501	0.1172	0.170122	0.264371	0.308901	0.368734	0.407095	0.429376	0.403946	0.423274	0.433683	0.421062	0.515195	0.548987	0.461675	0.313831	0.336949	0.677548	0.876922	1	0.897926	0.685189	0.468825	0.325182	0.23446	0.255584	0.376045	0.455099	0.474855	0.512537	0.482823	0.443667	0.453796	0.457245	0.454651
0.469531	0.463889	0.464432	0.471157	0.454558	0.432271	0.420917	0.406465	0.392046	0.384384	0.401389	0.431262	0.446247	0.439988	0.376976	0.250889	0.185873	0.258882	0.37987	0.420965	0.476133	0.505969	0.524368	0.500746	0.526329	0.524306	0.486011	0.570514	0.577979	0.452736	0.267693	0.281391	0.601419	0.719858	0.897926	1	0.83488	0.527187	0.326727	0.215424	0.239855	0.38437	0.491368	0.524398	0.584382	0.553436	0.504022	0.519047	0.530509	0.53714
0.557092	0.554203	0.553096	0.555881	0.531308	0.496385	0.489545	0.476848	0.462555	0.450163	0.462834	0.485019	0.500282	0.488872	0.401093	0.244685	0.166565	0.266282	0.423174	0.450408	0.50392	0.537098	0.548813	0.519421	0.553599	0.545611	0.495837	0.597859	0.609574	0.462021	0.238149	0.236072	0.557922	0.630986	0.685189	0.83488	1	0.798462	0.511613	0.301642	0.322621	0.488545	0.591712	0.6106	0.665386	0.604851	0.545262	0.573377	0.59312	0.599012
0.391957	0.386932	0.381132	0.377757	0.343057	0.302197	0.296081	0.282477	0.266569	0.247574	0.244888	0.256815	0.267581	0.248082	0.170466	0.0617793	0.0253902	0.0883097	0.182155	0.193994	0.23606	0.278964	0.296714	0.26838	0.281073	0.28359	0.293385	0.401451	0.456392	0.403562	0.262681	0.251724	0.461345	0.481157	0.468825	0.527187	0.798462	1	0.855853	0.518355	0.469936	0.552627	0.567564	0.532712	0.522957	0.4508	0.42728	0.450224	0.430845	0.39903
0.217731	0.214489	0.20584	0.193677	0.158776	0.120136	0.113607	0.101125	0.0825092	0.0605256	0.0451894	0.0497644	0.0584253	0.0415082	-0.00198517	-0.042566	-0.0370247	-0.0238588	-0.0225877	-0.0243312	0.0066747	0.0567517	0.0834002	0.0647896	0.0630531	0.0790168	0.140292	0.226985	0.30814	0.355259	0.305131	0.291599	0.377928	0.352465	0.325182	0.326727	0.511613	0.855853	1	0.801191	0.654405	0.573517	0.494396	0.423797	0.365857	0.30398	0.320909	0.33594	0.288664	0.231449
0.12681	0.127089	0.119054	0.100007	0.0716647	0.0424389	0.0369778	0.0246419	0.00407231	-0.0135515	-0.0299395	-0.0327799	-0.0261313	-0.0371638	-0.0470691	-0.0401052	-0.0252173	-0.0455484	-0.096122	-0.105461	-0.0880053	-0.0402273	-0.007124	-0.0114893	-0.0141423	0.0042443	0.0760753	0.129364	0.220292	0.322024	0.320886	0.307233	0.3066	0.252527	0.23446	0.215424	0.301642	0.518355	0.801191	1	0.874743	0.61008	0.415071	0.329498	0.264258	0.212345	0.2458	0.26282	0.221046	0.154511
0.190608	0.190477	0.182354	0.163967	0.136782	0.1083	0.110743	0.0965994	0.0676381	0.0415114	0.0269679	0.0267621	0.0389975	0.0288622	-0.000899807	-0.0186284	-0.016178	-0.0117234	-0.0312996	-0.0368473	-0.0218919	0.0171954	0.0471063	0.0384852	0.0528261	0.0717305	0.135782	0.189727	0.274978	0.382433	0.369543	0.352187	0.345231	0.274078	0.255584	0.239855	0.322621	0.469936	0.654405	0.874743	1	0.842869	0.541459	0.407263	0.343596	0.296746	0.329661	0.348123	0.306652	0.234892
0.363866	0.362897	0.356044	0.344959	0.320751	0.285398	0.292756	0.275788	0.242357	0.209509	0.194966	0.202524	0.228466	0.222696	0.150455	0.0644597	0.0341784	0.095141	0.159201	0.166585	0.189663	0.22002	0.238865	0.216952	0.253639	0.269441	0.300346	0.377353	0.436026	0.475104	0.384662	0.359776	0.442881	0.393836	0.376045	0.38437	0.488545	0.552627	0.573517	0.61008	0.842869	1	0.819301	0.628467	0.55709	0.503354	0.508987	0.521269	0.493575	0.440693
0.51458	0.516202	0.512254	0.5084	0.486171	0.447274	0.455262	0.435398	0.403324	0.372	0.354453	0.36158	0.393211	0.39211	0.292276	0.153383	0.0936253	0.202209	0.332898	0.341273	0.373467	0.393026	0.40012	0.37459	0.422069	0.427381	0.416581	0.508091	0.537894	0.494358	0.332218	0.303243	0.470952	0.460778	0.455099	0.491368	0.591712	0.567564	0.494396	0.415071	0.541459	0.819301	1	0.909057	0.756642	0.653584	0.622642	0.631033	0.629655	0.604582
0.591747	0.594254	0.59311	0.593221	0.569302	0.531389	0.538598	0.51925	0.490067	0.460056	0.448059	0.457825	0.487105	0.484884	0.376919	0.212992	0.136601	0.266622	0.429081	0.431692	0.465462	0.481558	0.480444	0.453643	0.507936	0.504698	0.461786	0.546608	0.563773	0.485054	0.295041	0.266492	0.463833	0.469843	0.474855	0.524398	0.6106	0.532712	0.423797	0.329498	0.407263	0.628467	0.909057	1	0.882772	0.735409	0.662703	0.66883	0.682467	0.671676
0.664075	0.667641	0.667679	0.668568	0.647482	0.614781	0.623347	0.604605	0.578928	0.553648	0.553902	0.569028	0.598006	0.594968	0.48337	0.295517	0.202726	0.353281	0.546442	0.550217	0.577691	0.592085	0.589319	0.561982	0.625196	0.622156	0.545544	0.615082	0.618272	0.513356	0.295132	0.268234	0.49432	0.50012	0.512537	0.584382	0.665386	0.522957	0.365857	0.264258	0.343596	0.55709	0.756642	0.882772	1	0.911063	0.768623	0.748525	0.767912	0.766286
0.64358	0.647511	0.647257	0.647105	0.63316	0.607414	0.616157	0.599467	0.577319	0.557759	0.562777	0.580925	0.612199	0.612759	0.514973	0.338796	0.243915	0.388936	0.571395	0.574011	0.591316	0.60357	0.603951	0.579154	0.640813	0.642782	0.5598	0.607407	0.602151	0.504335	0.305722	0.27952	0.466042	0.461415	0.482823	0.553436	0.604851	0.4508	0.30398	0.212345	0.296746	0.503354	0.653584	0.735409	0.911063	1	0.892469	0.807339	0.781701	0.774706
0.583626	0.588872	0.5888	0.581926	0.569856	0.543625	0.547887	0.530377	0.510326	0.496287	0.495915	0.503985	0.529651	0.538521	0.466073	0.326946	0.248766	0.364769	0.498834	0.499811	0.513475	0.529754	0.544428	0.52315	0.572765	0.58532	0.531924	0.570986	0.568804	0.503718	0.337684	0.311195	0.452647	0.429205	0.443667	0.504022	0.545262	0.42728	0.320909	0.2458	0.329661	0.508987	0.622642	0.662703	0.768623	0.892469	1	0.940076	0.778726	0.722821
0.612177	0.616622	0.616375	0.608004	0.595391	0.569462	0.574703	0.557744	0.537672	0.5233	0.523929	0.529332	0.549902	0.558666	0.486787	0.341812	0.258072	0.378462	0.520652	0.520933	0.534987	0.549159	0.560191	0.535639	0.585742	0.599547	0.546916	0.589231	0.59106	0.528713	0.356112	0.325252	0.464787	0.440536	0.453796	0.519047	0.573377	0.450224	0.33594	0.26282	0.348123	0.521269	0.631033	0.66883	0.748525	0.807339	0.940076	1	0.881113	0.782259
0.67155	0.674126	0.672914	0.669663	0.661771	0.639521	0.654743	0.641815	0.616106	0.594784	0.598044	0.610471	0.635434	0.640477	0.548785	0.372834	0.279948	0.429735	0.606908	0.604699	0.617764	0.621533	0.616669	0.589848	0.648681	0.649762	0.570648	0.619894	0.619126	0.538604	0.339135	0.300801	0.450702	0.435698	0.457245	0.530509	0.59312	0.430845	0.288664	0.221046	0.306652	0.493575	0.629655	0.682467	0.767912	0.781701	0.778726	0.881113	1	0.937018
0.719334	0.721357	0.720598	0.719184	0.712504	0.692185	0.712102	0.699981	0.672385	0.651801	0.658581	0.67196	0.69549	0.699772	0.597485	0.408807	0.313072	0.477222	0.668062	0.666872	0.683856	0.688026	0.678307	0.648147	0.708631	0.695921	0.590202	0.63473	0.617267	0.503336	0.287577	0.252221	0.430251	0.430649	0.454651	0.53714	0.599012	0.39903	0.231449	0.154511	0.234892	0.440693	0.604582	0.671676	0.766286	0.774706	0.722821	0.782259	0.937018	1
0.74678	0.748929	0.748069	0.748445	0.744401	0.72709	0.744743	0.732146	0.706212	0.690064	0.698792	0.708049	0.728934	0.734091	0.628175	0.433416	0.335975	0.505706	0.701917	0.705686	0.728872	0.73306	0.720194	0.686209	0.747324	0.730189	0.609183	0.652023	0.626673	0.488332	0.25659	0.222223	0.430556	0.44817	0.475008	0.56164	0.622903	0.402402	0.217918	0.133329	0.209881	0.421066	0.592588	0.66702	0.765437	0.76957	0.703789	0.730682	0.834303	0.937589
0.716647	0.71735	0.714948	0.719014	0.710919	0.690394	0.697804	0.686471	0.668891	0.658889	0.669401	0.679376	0.697858	0.698783	0.595895	0.404867	0.307894	0.464891	0.661945	0.670734	0.703979	0.71608	0.704581	0.665497	0.72359	0.710169	0.592188	0.647015	0.632727	0.4832	0.248468	0.21777	0.451562	0.489975	0.513402	0.597589	0.664614	0.448247	0.25175	0.151323	0.215507	0.419703	0.579847	0.649458	0.739921	0.732914	0.666126	0.692098	0.762058	0.819897
0.718547	0.717718	0.714847	0.718749	0.706848	0.683079	0.686839	0.67445	0.659507	0.650699	0.660508	0.672099	0.691352	0.693368	0.588054	0.394818	0.301548	0.459205	0.659021	0.667356	0.701174	0.717753	0.712153	0.673153	0.728961	0.71436	0.59924	0.669196	0.651416	0.481795	0.249325	0.231073	0.480357	0.520263	0.541181	0.624959	0.692475	0.473312	0.265638	0.153911	0.214686	0.418603	0.579124	0.647463	0.738459	0.728842	0.660258	0.687256	0.754339	0.794389
0.683867	0.682355	0.680676	0.685084	0.669442	0.641858	0.641949	0.6288	0.615218	0.606748	0.614929	0.629672	0.651573	0.652878	0.551811	0.370557	0.283672	0.430056	0.623128	0.635786	0.670906	0.690494	0.686441	0.650536	0.703232	0.690495	0.586171	0.665232	0.655386	0.493926	0.27708	0.27069	0.523212	0.547734	0.566022	0.646821	0.703224	0.477056	0.26143	0.150238	0.210545	0.41022	0.566803	0.632674	0.723917	0.716175	0.650682	0.675268	0.735622	0.767616
0.567686	0.564766	0.564294	0.564692	0.542708	0.511974	0.5122	0.501551	0.487151	0.475435	0.483495	0.503562	0.529774	0.528657	0.445199	0.302854	0.237988	0.344429	0.488245	0.508361	0.548666	0.570844	0.57655	0.551644	0.592853	0.591127	0.523343	0.591932	0.603566	0.497075	0.332574	0.337913	0.557778	0.557701	0.574009	0.632729	0.654981	0.465284	0.293789	0.206514	0.269371	0.434991	0.546607	0.588617	0.656147	0.658714	0.60552	0.619336	0.658282	0.672659
0.329425	0.325768	0.323383	0.31946	0.297249	0.272241	0.269357	0.255595	0.241046	0.230303	0.237987	0.25789	0.279012	0.277708	0.238707	0.176385	0.146536	0.182285	0.234792	0.254173	0.290731	0.314806	0.340472	0.336293	0.353636	0.362554	0.359746	0.407712	0.436045	0.41201	0.331551	0.345101	0.487214	0.462754	0.479058	0.494018	0.471505	0.375431	0.306511	0.265552	0.306096	0.386275	0.419625	0.42574	0.451945	0.456517	0.433677	0.438775	0.441237	0.433457
0.363883	0.358674	0.353386	0.350218	0.323942	0.291277	0.284507	0.264154	0.244735	0.237752	0.246452	0.26841	0.289354	0.28294	0.225427	0.144987	0.116292	0.168354	0.237441	0.260363	0.311345	0.345866	0.374437	0.367878	0.392378	0.398137	0.393601	0.466793	0.498825	0.460757	0.362058	0.374662	0.555223	0.545891	0.564759	0.579537	0.56014	0.448808	0.360605	0.296142	0.333919	0.431994	0.48333	0.493248	0.521939	0.505752	0.474628	0.485129	0.482506	0.471972
0.381345	0.374416	0.362137	0.356058	0.325759	0.285363	0.281391	0.260993	0.235743	0.223331	0.2219	0.240219	0.268747	0.264216	0.180274	0.0821173	0.0663368	0.132197	0.201779	0.225967	0.284434	0.324781	0.355862	0.341748	0.370276	0.380542	0.395282	0.49298	0.52757	0.491532	0.399068	0.415471	0.598548	0.590456	0.590707	0.594875	0.600007	0.510567	0.427671	0.350349	0.387542	0.48818	0.538642	0.539569	0.552005	0.50476	0.479067	0.497931	0.490063	0.475166
0.320141	0.311511	0.298674	0.290631	0.255884	0.214255	0.214729	0.194366	0.159914	0.138453	0.135452	0.155408	0.188846	0.183264	0.101578	0.0168971	0.0152799	0.0630753	0.108517	0.136037	0.193019	0.240383	0.278181	0.262438	0.283094	0.290644	0.324898	0.429701	0.479586	0.472645	0.414086	0.435321	0.578053	0.559638	0.554503	0.539938	0.550367	0.516935	0.474826	0.404723	0.431778	0.50374	0.518037	0.494044	0.483118	0.432795	0.422271	0.432965	0.415463	0.402329
0.2835	0.275752	0.266124	0.260499	0.221801	0.178541	0.182978	0.164975	0.126488	0.102982	0.104019	0.126855	0.155968	0.144186	0.0676279	-0.00783202	-0.0086454	0.0324992	0.0818538	0.112269	0.168872	0.216223	0.251243	0.237551	0.254798	0.248094	0.274386	0.38684	0.43804	0.422452	0.37422	0.396433	0.529117	0.517699	0.51597	0.495735	0.504258	0.480788	0.441983	0.370829	0.393433	0.456801	0.46521	0.443167	0.433559	0.389358	0.380169	0.381127	0.357851	0.354865
0.38794	0.38513	0.376881	0.376185	0.335677	0.284232	0.283655	0.267401	0.234403	0.216158	0.220793	0.246967	0.270069	0.249811	0.159124	0.056484	0.0317541	0.0994654	0.205442	0.235069	0.292009	0.338468	0.37204	0.353708	0.374078	0.358443	0.350043	0.473745	0.505426	0.426927	0.324232	0.347332	0.562305	0.579821	0.575632	0.581753	0.603201	0.523451	0.427195	0.326977	0.340971	0.430969	0.48299	0.495491	0.513651	0.457909	0.432016	0.44074	0.42273	0.42685
0.442745	0.440496	0.432616	0.434556	0.397894	0.343906	0.339352	0.323265	0.294781	0.279216	0.285314	0.310423	0.33092	0.307436	0.206931	0.0858787	0.0444541	0.130409	0.265466	0.292656	0.352866	0.39834	0.425826	0.401271	0.422218	0.401809	0.371729	0.502334	0.522991	0.403609	0.275729	0.297651	0.544832	0.574639	0.565844	0.587549	0.635123	0.538018	0.411352	0.299817	0.308627	0.409401	0.48229	0.509524	0.537349	0.471773	0.435053	0.453983	0.447287	0.453843
0.432695	0.430385	0.423838	0.429251	0.394264	0.339836	0.332009	0.317375	0.292266	0.281049	0.291279	0.315136	0.336129	0.313342	0.208368	0.068475	0.0124622	0.111514	0.278929	0.308702	0.368268	0.41515	0.440286	0.409429	0.425358	0.405891	0.36893	0.506232	0.524271	0.38186	0.238124	0.253959	0.520655	0.56853	0.559669	0.585109	0.642916	0.534086	0.376318	0.242594	0.24498	0.365255	0.454202	0.478905	0.510481	0.444619	0.396498	0.42209	0.432248	0.445456
0.348999	0.348747	0.343403	0.34628	0.312893	0.262377	0.253431	0.238251	0.212292	0.202771	0.213385	0.228133	0.247328	0.23586	0.141818	0.0186154	-0.0244747	0.0634081	0.212701	0.2412	0.293277	0.336278	0.360495	0.331877	0.34406	0.33479	0.321486	0.45964	0.483185	0.362603	0.233619	0.242149	0.493161	0.52758	0.500953	0.517396	0.591936	0.524102	0.385817	0.241242	0.239582	0.361564	0.447176	0.450246	0.459284	0.388559	0.345723	0.367659	0.377415	0.389338
0.27586	0.27492	0.27078	0.268554	0.236955	0.189781	0.179165	0.16148	0.135806	0.127474	0.133924	0.141377	0.159223	0.15701	0.0674766	-0.0337939	-0.0567403	0.0176813	0.134265	0.160449	0.213725	0.25499	0.282159	0.260619	0.271196	0.265822	0.277941	0.422484	0.447617	0.351026	0.240669	0.24954	0.485651	0.497608	0.453385	0.460281	0.547959	0.517414	0.402838	0.263791	0.264369	0.378284	0.454421	0.443176	0.432836	0.354522	0.315759	0.328227	0.328483	0.336864
0.190109	0.18678	0.181768	0.179415	0.146793	0.100003	0.0865052	0.0712267	0.0460082	0.0336235	0.0387922	0.0512101	0.0704665	0.0601808	-0.0251686	-0.111698	-0.127933	-0.0709377	0.0306716	0.0498371	0.09853	0.141986	0.167211	0.150314	0.161033	0.157559	0.183533	0.329282	0.368232	0.310623	0.246489	0.251586	0.446797	0.452326	0.402263	0.392782	0.480525	0.501234	0.418489	0.291744	0.292576	0.370846	0.403214	0.379622	0.356732	0.273567	0.229249	0.239503	0.237112	0.230946
0.139433	0.135998	0.130203	0.129537	0.0944935	0.0478423	0.0326836	0.0206089	-0.00211139	-0.0165181	-0.0137103	0.00189918	0.0201776	0.00173694	-0.0690509	-0.13921	-0.15185	-0.11252	-0.0256971	-0.00657197	0.0365765	0.0827511	0.103852	0.0854168	0.0928436	0.0943866	0.133889	0.278795	0.332125	0.293797	0.243005	0.239775	0.419863	0.426276	0.368833	0.355576	0.458497	0.518836	0.449604	0.312466	0.302979	0.35927	0.368636	0.338232	0.30186	0.217243	0.178089	0.192467	0.185382	0.168844
0.173266	0.171619	0.164037	0.161182	0.122696	0.0727069	0.0600766	0.0476179	0.0224291	0.00479443	0.00311078	0.0162698	0.034285	0.0151271	-0.0534001	-0.113828	-0.120948	-0.0823064	-0.00859394	0.0113881	0.0533602	0.0981621	0.120684	0.0996091	0.107404	0.111493	0.157209	0.306033	0.370339	0.338574	0.276539	0.266181	0.441618	0.439064	0.378973	0.362094	0.47376	0.549762	0.492271	0.352759	0.346267	0.401129	0.411417	0.3797	0.334375	0.250739	0.221726	0.234381	0.223096	0.206716
0.216075	0.213604	0.204497	0.199479	0.15988	0.108549	0.0980921	0.0855833	0.0595867	0.0384478	0.0319422	0.042263	0.0557912	0.0369534	-0.0337735	-0.0979534	-0.103005	-0.0613509	0.00799366	0.0282006	0.0722761	0.11228	0.134659	0.114898	0.126181	0.13173	0.172255	0.311486	0.385248	0.370991	0.314101	0.301584	0.455411	0.446531	0.395871	0.3759	0.474783	0.548181	0.503964	0.378522	0.378189	0.427415	0.435266	0.406562	0.357362	0.275511	0.256696	0.27081	0.254726	0.234061
0.30071	0.297482	0.287288	0.284656	0.242917	0.185051	0.172689	0.156462	0.12875	0.108733	0.100453	0.113298	0.127824	0.102822	0.0176224	-0.0715497	-0.0845092	-0.0237776	0.0667306	0.0874127	0.142964	0.185492	0.20097	0.175387	0.195997	0.203998	0.235901	0.372163	0.438144	0.41579	0.349483	0.345871	0.52292	0.516027	0.470327	0.462431	0.557537	0.594127	0.525942	0.399388	0.401431	0.465895	0.494777	0.484218	0.446904	0.354299	0.327446	0.34647	0.335315	0.320897
0.287276	0.286628	0.27646	0.273569	0.234957	0.179594	0.170698	0.15038	0.120489	0.101527	0.0903984	0.0989292	0.112834	0.0888117	0.0026649	-0.0843895	-0.0960799	-0.0371584	0.048546	0.0643273	0.116382	0.155171	0.167029	0.142323	0.16528	0.175531	0.207384	0.332175	0.400011	0.392425	0.342611	0.345292	0.495924	0.473957	0.428805	0.423938	0.516769	0.565815	0.521624	0.414519	0.415609	0.470693	0.492684	0.478936	0.442973	0.345851	0.320177	0.341162	0.331574	0.314749
0.349447	0.349209	0.338758	0.336706	0.300819	0.247675	0.242562	0.222726	0.195374	0.179524	0.172346	0.179222	0.193133	0.172853	0.0778459	-0.032337	-0.0594928	0.0159812	0.130463	0.147836	0.197538	0.23292	0.242355	0.217935	0.244366	0.243582	0.249141	0.369686	0.428728	0.396666	0.321004	0.324511	0.498379	0.490888	0.456436	0.46434	0.55499	0.566213	0.49919	0.389478	0.4001	0.478421	0.519899	0.513931	0.496464	0.403947	0.372455	0.400969	0.402063	0.38645
0.417821	0.419035	0.412441	0.411077	0.373113	0.318583	0.31778	0.300759	0.273329	0.257931	0.256045	0.264731	0.282121	0.2671	0.162596	0.0231949	-0.0212035	0.0784134	0.229953	0.247169	0.291042	0.323134	0.33203	0.307504	0.338126	0.323854	0.295943	0.41472	0.464984	0.404541	0.292237	0.283985	0.484025	0.501034	0.47365	0.498059	0.594383	0.566383	0.466027	0.338505	0.353126	0.456255	0.528867	0.540311	0.541281	0.461593	0.425996	0.456095	0.464051	0.454144
0.494287	0.498856	0.493515	0.490884	0.455772	0.40063	0.400111	0.382781	0.349657	0.329937	0.323324	0.328348	0.351952	0.343428	0.225329	0.0592412	0.0089475	0.136673	0.310515	0.318927	0.35763	0.387686	0.393606	0.366201	0.403163	0.389897	0.34349	0.455065	0.496091	0.43333	0.300522	0.273979	0.468959	0.483399	0.457082	0.494037	0.606702	0.570023	0.458626	0.325924	0.3521	0.478854	0.578474	0.597853	0.5995	0.522869	0.481934	0.516817	0.543203	0.532442
0.501737	0.507635	0.503137	0.497652	0.466001	0.417629	0.417825	0.398955	0.367226	0.348601	0.342695	0.344947	0.368638	0.361827	0.252564	0.0928372	0.0377474	0.161702	0.32521	0.33177	0.369499	0.397647	0.40198	0.375203	0.412101	0.403235	0.361248	0.464889	0.504475	0.449857	0.309607	0.274722	0.451919	0.458726	0.438071	0.478128	0.587104	0.543594	0.432393	0.316106	0.357198	0.489669	0.594233	0.615926	0.61826	0.551551	0.516006	0.552141	0.58118	0.565673
0.472221	0.476291	0.47102	0.46632	0.436414	0.391796	0.386587	0.366067	0.339631	0.326525	0.324193	0.326626	0.351499	0.344832	0.244433	0.0999731	0.0397261	0.14702	0.303068	0.317237	0.35768	0.386642	0.396174	0.374829	0.406838	0.398253	0.369436	0.477238	0.5104	0.444443	0.296675	0.268324	0.462788	0.479246	0.464468	0.500735	0.595741	0.54843	0.433526	0.31191	0.346381	0.476999	0.578271	0.598312	0.60139	0.541842	0.511924	0.542595	0.560608	0.549111
0.479323	0.482421	0.478207	0.475166	0.446881	0.404451	0.399465	0.380695	0.357684	0.346674	0.342721	0.344138	0.365693	0.361967	0.26286	0.120967	0.0604911	0.170527	0.328201	0.339372	0.377729	0.403204	0.410876	0.390053	0.421198	0.407929	0.372087	0.475718	0.494962	0.40938	0.253505	0.229656	0.440816	0.47098	0.454894	0.490712	0.591195	0.537708	0.416017	0.293781	0.32009	0.452434	0.56119	0.586254	0.595299	0.535115	0.500592	0.526958	0.546922	0.54564
0.502174	0.503417	0.497904	0.496511	0.472064	0.428795	0.427201	0.412179	0.389751	0.379561	0.377166	0.377383	0.391279	0.381473	0.280309	0.132066	0.0686474	0.189556	0.357896	0.365443	0.401356	0.424043	0.421917	0.39824	0.438321	0.421043	0.367273	0.460008	0.473155	0.378861	0.219211	0.193967	0.408205	0.44787	0.438569	0.482864	0.584501	0.513266	0.379972	0.262965	0.295652	0.435885	0.55441	0.58334	0.601734	0.54329	0.501011	0.5253	0.541857	0.546164
0.491763	0.491878	0.482683	0.477926	0.453177	0.411809	0.412295	0.397608	0.372502	0.356787	0.354171	0.353566	0.370269	0.359098	0.258928	0.121385	0.0676881	0.182604	0.33749	0.345019	0.381655	0.402717	0.398953	0.37627	0.418316	0.408485	0.362805	0.448174	0.457111	0.378252	0.233255	0.212589	0.413456	0.439983	0.437056	0.480805	0.579333	0.51292	0.388836	0.273627	0.310467	0.449621	0.563337	0.587175	0.599839	0.538476	0.501695	0.525844	0.535913	0.532077
0.479815	0.4821	0.472042	0.464964	0.442544	0.405167	0.407376	0.389035	0.360039	0.337822	0.330935	0.329514	0.349427	0.345672	0.249308	0.117426	0.0732991	0.183715	0.320196	0.325613	0.358061	0.373068	0.37013	0.349088	0.392947	0.392445	0.359834	0.439324	0.45071	0.397525	0.267117	0.248394	0.424451	0.423396	0.417081	0.451466	0.55409	0.515497	0.416517	0.305396	0.346904	0.478445	0.578185	0.595711	0.604845	0.544692	0.512367	0.534762	0.549433	0.541346
0.521912	0.527352	0.516718	0.507671	0.487587	0.45074	0.459045	0.437788	0.400021	0.37309	0.360943	0.358587	0.379385	0.380514	0.276129	0.126674	0.0849288	0.209805	0.345805	0.347273	0.377384	0.385976	0.383	0.363309	0.413067	0.410967	0.376664	0.457735	0.464931	0.415699	0.296443	0.279662	0.432553	0.414891	0.409438	0.442858	0.54428	0.510369	0.421822	0.31427	0.368248	0.507055	0.614195	0.631885	0.634445	0.575582	0.548064	0.56959	0.59453	0.586986
0.511064	0.516962	0.50405	0.494147	0.479671	0.450596	0.459657	0.438531	0.397463	0.367362	0.356848	0.354617	0.371101	0.373521	0.277955	0.139285	0.10364	0.224274	0.338802	0.33688	0.358467	0.360888	0.360463	0.342139	0.38893	0.38689	0.35897	0.429946	0.441317	0.412988	0.311405	0.290993	0.409887	0.382495	0.375832	0.404576	0.501546	0.481488	0.414287	0.322735	0.381539	0.520029	0.616507	0.62175	0.616647	0.561852	0.543219	0.570528	0.59997	0.58255
0.517825	0.525429	0.513698	0.502315	0.486197	0.456774	0.469081	0.448053	0.407067	0.37537	0.365409	0.362565	0.379052	0.385049	0.294389	0.161401	0.128691	0.24659	0.353888	0.347463	0.36385	0.36523	0.366674	0.349572	0.397974	0.395083	0.36436	0.433541	0.453778	0.433203	0.324684	0.297687	0.404741	0.372957	0.370582	0.39965	0.498049	0.486592	0.42287	0.336375	0.400173	0.538225	0.630722	0.63125	0.628918	0.579895	0.561837	0.590686	0.618699	0.596161
0.53471	0.544208	0.534072	0.524063	0.504762	0.472269	0.48691	0.466406	0.425299	0.396486	0.383738	0.381287	0.397984	0.404928	0.317211	0.184488	0.146537	0.263959	0.374561	0.365518	0.380979	0.383751	0.385081	0.365998	0.415026	0.415233	0.378696	0.439723	0.462438	0.445665	0.327759	0.294708	0.400917	0.366604	0.363684	0.399479	0.499013	0.478488	0.409783	0.329251	0.395194	0.532722	0.632912	0.641258	0.643836	0.59586	0.575335	0.602928	0.633224	0.610813
0.561599	0.571181	0.559939	0.552777	0.535845	0.502911	0.517905	0.495866	0.450964	0.420466	0.40678	0.407581	0.425517	0.427377	0.331629	0.194079	0.15539	0.283623	0.402723	0.394504	0.4087	0.40975	0.411563	0.387289	0.433128	0.430492	0.386838	0.448076	0.466065	0.440627	0.321768	0.288299	0.390351	0.355324	0.350061	0.390103	0.496689	0.4708	0.398874	0.314342	0.379695	0.522391	0.634895	0.649782	0.651141	0.603516	0.587457	0.619965	0.654982	0.632704
0.551904	0.559549	0.546835	0.539949	0.5235	0.487494	0.502538	0.483335	0.438902	0.401952	0.383884	0.381888	0.401645	0.40288	0.297979	0.156319	0.117676	0.25328	0.382087	0.373148	0.384657	0.383479	0.385881	0.36298	0.404783	0.393042	0.3489	0.416105	0.428641	0.408492	0.306481	0.273302	0.367482	0.338215	0.322132	0.351442	0.469569	0.470764	0.409837	0.322988	0.384028	0.518815	0.622766	0.62976	0.621686	0.569727	0.5533	0.588135	0.630217	0.606482
0.558544	0.565576	0.552906	0.541905	0.528596	0.493932	0.513864	0.497253	0.452079	0.411364	0.386567	0.377008	0.399581	0.414277	0.307669	0.164993	0.125029	0.265241	0.396392	0.384674	0.391432	0.388213	0.390006	0.36906	0.417449	0.404092	0.356798	0.417313	0.416024	0.390086	0.292969	0.263672	0.354635	0.32529	0.311528	0.339734	0.456092	0.454878	0.396092	0.316892	0.388266	0.528213	0.62409	0.624368	0.615602	0.570049	0.558829	0.58777	0.629858	0.609425
0.568577	0.577193	0.565845	0.554995	0.542249	0.508286	0.525792	0.506251	0.463822	0.429154	0.404153	0.390413	0.412587	0.430839	0.325707	0.180211	0.136833	0.277733	0.41078	0.39676	0.401804	0.400653	0.403712	0.383781	0.435593	0.421758	0.369969	0.425761	0.416221	0.379909	0.280391	0.254278	0.347465	0.321207	0.310631	0.341914	0.455551	0.443971	0.384978	0.310633	0.37861	0.517963	0.618642	0.625264	0.620948	0.578787	0.563202	0.586125	0.628059	0.615889
0.542436	0.552099	0.543121	0.532082	0.517583	0.482275	0.500897	0.481725	0.440242	0.406653	0.382734	0.370519	0.392225	0.403894	0.298275	0.157226	0.11722	0.255067	0.389204	0.372402	0.373574	0.371272	0.372319	0.354717	0.401667	0.387443	0.343778	0.398474	0.388759	0.358338	0.26334	0.233423	0.318303	0.293552	0.279231	0.313371	0.42918	0.422903	0.37236	0.301652	0.362923	0.49275	0.590979	0.60143	0.597368	0.55245	0.539123	0.562168	0.60185	0.592762
0.605272	0.616277	0.610219	0.599808	0.580088	0.539567	0.559939	0.545036	0.505568	0.47202	0.449851	0.437558	0.454384	0.458124	0.342634	0.178541	0.118297	0.274483	0.44572	0.429387	0.432031	0.431796	0.424626	0.397728	0.448131	0.43158	0.370694	0.424844	0.413164	0.360519	0.23967	0.203584	0.31138	0.305062	0.296103	0.341568	0.46566	0.441458	0.367763	0.283102	0.343816	0.484295	0.604389	0.629177	0.63585	0.594018	0.571486	0.598723	0.639231	0.632806
0.655386	0.665811	0.662456	0.654519	0.628499	0.584063	0.599855	0.588193	0.553085	0.521116	0.505338	0.498364	0.513636	0.511007	0.395331	0.215109	0.135752	0.297649	0.490432	0.47253	0.479494	0.487135	0.474271	0.438151	0.4927	0.475584	0.389423	0.442785	0.438092	0.367555	0.226512	0.187133	0.319721	0.334523	0.33373	0.388205	0.513518	0.471994	0.373271	0.274152	0.329951	0.476923	0.603436	0.642827	0.66526	0.625185	0.587955	0.622434	0.664651	0.658049
0.714527	0.722695	0.720976	0.720209	0.695215	0.649793	0.661977	0.648521	0.615376	0.587583	0.577029	0.576181	0.593589	0.587203	0.464991	0.267815	0.173691	0.345006	0.561683	0.544087	0.556954	0.568093	0.546955	0.505346	0.563942	0.541008	0.426513	0.470555	0.457507	0.364062	0.20801	0.172279	0.32469	0.35523	0.365696	0.433999	0.549793	0.462981	0.332404	0.227144	0.283182	0.452826	0.59596	0.649185	0.690814	0.656122	0.610617	0.64679	0.695272	0.697667
0.763533	0.76957	0.767586	0.769019	0.74697	0.703548	0.714612	0.700325	0.670227	0.649173	0.641381	0.641971	0.658536	0.646907	0.517826	0.307079	0.209256	0.394231	0.631213	0.613851	0.626488	0.633652	0.607159	0.565817	0.62875	0.596138	0.451426	0.48132	0.458485	0.344149	0.174908	0.137385	0.293282	0.334147	0.3593	0.44206	0.547911	0.423907	0.270297	0.167987	0.222276	0.402939	0.563272	0.630782	0.690347	0.666821	0.611481	0.643828	0.698807	0.715032
0.798181	0.801917	0.798546	0.802412	0.784936	0.742066	0.75329	0.737681	0.706942	0.686676	0.678121	0.675809	0.690928	0.678747	0.546478	0.329781	0.231215	0.429402	0.67573	0.657016	0.666651	0.671603	0.646983	0.604906	0.664251	0.626086	0.464081	0.479138	0.442183	0.31658	0.153344	0.121496	0.273429	0.313398	0.339866	0.425465	0.519489	0.371408	0.213318	0.120263	0.177757	0.362186	0.534318	0.611161	0.678838	0.667851	0.613351	0.639895	0.699999	0.724954
[truncated: 44 more columns]

## Sheet: 200mT
1	0.984165	0.966438	0.961346	0.943927	0.900638	0.917589	0.902321	0.841996	0.798809	0.821284	0.801205	0.793716	0.798147	0.701299	0.548925	0.507449	0.663639	0.801716	0.780435	0.780603	0.778903	0.792013	0.751309	0.768608	0.739493	0.55519	0.481137	0.4393	0.329749	0.254066	0.253914	0.380839	0.281582	0.350324	0.525752	0.581667	0.454145	0.320076	0.274903	0.306423	0.490569	0.663689	0.693625	0.749972	0.721602	0.660163	0.61606	0.66056	0.654444
0.984165	1	0.986024	0.968116	0.944853	0.899698	0.915811	0.902	0.841962	0.800452	0.824752	0.804376	0.796863	0.800262	0.701582	0.551291	0.511363	0.668903	0.805984	0.782229	0.779254	0.774913	0.788881	0.752004	0.770051	0.739508	0.545664	0.467995	0.426108	0.314285	0.237677	0.23822	0.366662	0.27284	0.342863	0.518769	0.574816	0.445217	0.311568	0.266016	0.295253	0.481626	0.659442	0.692679	0.751388	0.723706	0.661331	0.616154	0.661229	0.651407
0.966438	0.986024	1	0.983549	0.952179	0.904183	0.919385	0.903881	0.844025	0.805568	0.831275	0.809062	0.80106	0.804612	0.705859	0.555168	0.515628	0.675065	0.813227	0.787911	0.783303	0.777436	0.792146	0.756767	0.775105	0.743693	0.546016	0.465442	0.419614	0.30663	0.229366	0.231474	0.360379	0.26624	0.33913	0.518351	0.571813	0.431607	0.294366	0.253234	0.281302	0.469435	0.653519	0.690484	0.752272	0.724006	0.659607	0.613881	0.660288	0.650813
0.961346	0.968116	0.983549	1	0.976703	0.920155	0.930855	0.914253	0.854412	0.81564	0.841486	0.81702	0.806962	0.814264	0.716379	0.561512	0.517555	0.67771	0.819771	0.796207	0.791894	0.782696	0.794214	0.756811	0.775461	0.742809	0.541696	0.457956	0.410596	0.298317	0.220535	0.218806	0.348791	0.25619	0.331234	0.516289	0.568721	0.4276	0.2893	0.244445	0.268386	0.457151	0.6492	0.688361	0.747229	0.716643	0.652192	0.603648	0.646218	0.638256
0.943927	0.944853	0.952179	0.976703	1	0.967876	0.956682	0.927752	0.875582	0.839643	0.862693	0.842215	0.830387	0.838794	0.755005	0.612833	0.569107	0.714498	0.838515	0.812071	0.804104	0.790142	0.801512	0.765853	0.778711	0.747796	0.55049	0.458568	0.400199	0.285059	0.203811	0.196625	0.327183	0.237274	0.319824	0.515475	0.558703	0.410954	0.276965	0.23409	0.252471	0.438568	0.636618	0.677723	0.740462	0.711999	0.647588	0.594304	0.63356	0.627111
0.900638	0.899698	0.904183	0.920155	0.967876	1	0.975439	0.923415	0.879937	0.849402	0.866725	0.850583	0.83321	0.841757	0.782407	0.664249	0.627799	0.749806	0.844016	0.812764	0.798068	0.77973	0.79405	0.763773	0.766971	0.740832	0.558253	0.459427	0.384312	0.26824	0.196258	0.188249	0.30753	0.223399	0.308941	0.49842	0.526434	0.375307	0.254471	0.219145	0.233271	0.408797	0.602069	0.64306	0.710358	0.687527	0.6222	0.567805	0.610686	0.608883
0.917589	0.915811	0.919385	0.930855	0.956682	0.975439	1	0.968597	0.90737	0.865606	0.886512	0.8713	0.856812	0.864346	0.796311	0.66346	0.617334	0.749234	0.858228	0.830719	0.815654	0.798159	0.810279	0.777907	0.783241	0.7539	0.56343	0.46697	0.396149	0.275928	0.201943	0.193874	0.311002	0.222509	0.309784	0.50557	0.53907	0.38695	0.26133	0.22588	0.244265	0.424049	0.616762	0.657368	0.731062	0.709042	0.636178	0.579873	0.626564	0.626915
0.902321	0.902	0.903881	0.914253	0.927752	0.923415	0.968597	1	0.953671	0.88859	0.894376	0.872931	0.858843	0.868526	0.803997	0.666716	0.610448	0.740828	0.851758	0.826307	0.809489	0.78871	0.798058	0.765296	0.771119	0.741558	0.549243	0.450673	0.381608	0.263372	0.188329	0.179631	0.29074	0.206654	0.297323	0.493893	0.526715	0.372122	0.244782	0.212881	0.229883	0.40781	0.606008	0.650919	0.724123	0.704549	0.630253	0.575089	0.620944	0.619965
0.841996	0.841962	0.844025	0.854412	0.875582	0.879937	0.90737	0.953671	1	0.959871	0.9031	0.854433	0.834521	0.84751	0.804654	0.687079	0.636371	0.744332	0.825762	0.797318	0.780549	0.755113	0.76312	0.738521	0.738214	0.712683	0.534693	0.425919	0.344887	0.23604	0.175993	0.166762	0.267622	0.195083	0.285825	0.469817	0.491719	0.334333	0.212996	0.183321	0.193952	0.357456	0.555355	0.603345	0.674135	0.656285	0.582399	0.524231	0.569179	0.575489
0.798809	0.800452	0.805568	0.81564	0.839643	0.849402	0.865606	0.88859	0.959871	1	0.942231	0.860335	0.824775	0.834082	0.796865	0.689279	0.640664	0.737551	0.809392	0.78519	0.769837	0.73855	0.740902	0.72082	0.720825	0.697997	0.527206	0.410268	0.319124	0.214466	0.160218	0.150175	0.249887	0.183067	0.274697	0.454816	0.465999	0.298511	0.176436	0.144858	0.155951	0.320356	0.523465	0.573354	0.647106	0.629943	0.552963	0.485299	0.530441	0.546175
0.821284	0.824752	0.831275	0.841486	0.862693	0.866725	0.886512	0.894376	0.9031	0.942231	1	0.953101	0.887154	0.879766	0.832062	0.712119	0.647417	0.749619	0.84526	0.832917	0.818946	0.785159	0.780716	0.757534	0.767533	0.743211	0.553595	0.433559	0.34538	0.224755	0.152113	0.143496	0.251263	0.174893	0.277659	0.479512	0.488292	0.301974	0.17258	0.150124	0.166386	0.34363	0.555804	0.609649	0.691306	0.676757	0.595772	0.522942	0.569367	0.584478
0.801205	0.804376	0.809062	0.81702	0.842215	0.850583	0.8713	0.872931	0.854433	0.860335	0.953101	1	0.951414	0.903227	0.834596	0.71125	0.640739	0.741343	0.845065	0.839077	0.824932	0.794387	0.794361	0.771371	0.781745	0.760306	0.572621	0.456204	0.367353	0.237757	0.156443	0.150936	0.267016	0.182577	0.288308	0.495464	0.499811	0.308508	0.180653	0.16862	0.186299	0.360574	0.561114	0.608823	0.690485	0.681607	0.60706	0.541195	0.588699	0.603912
0.793716	0.796863	0.80106	0.806962	0.830387	0.83321	0.856812	0.858843	0.834521	0.824775	0.887154	0.951414	1	0.952592	0.835118	0.687823	0.608986	0.717032	0.829885	0.821761	0.810453	0.785729	0.789116	0.766565	0.777941	0.755012	0.56613	0.457983	0.377312	0.241488	0.153597	0.149715	0.275621	0.191589	0.292129	0.497801	0.508095	0.321199	0.192134	0.178927	0.194398	0.368736	0.565939	0.61057	0.692228	0.687245	0.615316	0.549036	0.593075	0.612969
0.798147	0.800262	0.804612	0.814264	0.838794	0.841757	0.864346	0.868526	0.84751	0.834082	0.879766	0.903227	0.952592	1	0.917501	0.738977	0.635845	0.734484	0.840016	0.829669	0.817795	0.787103	0.787587	0.767688	0.781817	0.759591	0.564082	0.451769	0.374502	0.241263	0.153644	0.147365	0.266431	0.180069	0.279873	0.494554	0.511877	0.323421	0.188191	0.168278	0.182865	0.365849	0.577528	0.626363	0.71139	0.7028	0.623097	0.551529	0.592297	0.610235
0.701299	0.701582	0.705859	0.716379	0.755005	0.782407	0.796311	0.803997	0.804654	0.796865	0.832062	0.834596	0.835118	0.917501	1	0.904435	0.745044	0.748224	0.789452	0.772842	0.751238	0.716838	0.714603	0.703615	0.712274	0.698485	0.531357	0.407506	0.323327	0.213972	0.150419	0.142924	0.220888	0.142248	0.24288	0.439967	0.441574	0.266339	0.157575	0.154345	0.162644	0.322204	0.518435	0.566363	0.644893	0.639281	0.570946	0.511985	0.547832	0.557973
0.548925	0.551291	0.555168	0.561512	0.612833	0.664249	0.66346	0.666716	0.687079	0.689279	0.712119	0.71125	0.687823	0.738977	0.904435	1	0.881626	0.759814	0.681947	0.646603	0.61789	0.578857	0.581424	0.585996	0.583489	0.578355	0.454124	0.327698	0.237084	0.155932	0.122081	0.113374	0.147338	0.0880628	0.181211	0.341546	0.329655	0.185265	0.112123	0.123619	0.121337	0.236567	0.394977	0.440063	0.506269	0.50829	0.470689	0.423541	0.445372	0.449815
0.507449	0.511363	0.515628	0.517555	0.569107	0.627799	0.617334	0.610448	0.636371	0.640664	0.647417	0.640739	0.608986	0.635845	0.745044	0.881626	1	0.910935	0.677096	0.602442	0.567279	0.521241	0.532052	0.546547	0.536911	0.525654	0.41184	0.291116	0.20214	0.132408	0.113055	0.102408	0.130974	0.0767443	0.163126	0.303622	0.285035	0.156992	0.0942665	0.0956895	0.0889582	0.191598	0.333944	0.37436	0.442122	0.453347	0.429074	0.377796	0.38146	0.388896
0.663639	0.668903	0.675065	0.67771	0.714498	0.749806	0.749234	0.740828	0.744332	0.737551	0.749619	0.741343	0.717032	0.734484	0.748224	0.759814	0.910935	1	0.854207	0.746533	0.702227	0.653874	0.662585	0.667942	0.665402	0.637477	0.479893	0.360209	0.269881	0.166105	0.116342	0.106764	0.18987	0.124175	0.223035	0.393249	0.382039	0.224424	0.12522	0.109188	0.110374	0.251315	0.428599	0.472247	0.555581	0.558227	0.505865	0.438794	0.45434	0.468346
0.801716	0.805984	0.813227	0.819771	0.838515	0.844016	0.858228	0.851758	0.825762	0.809392	0.84526	0.845065	0.829885	0.840016	0.789452	0.681947	0.677096	0.854207	1	0.940287	0.860095	0.792576	0.789865	0.777079	0.786183	0.751262	0.557519	0.446092	0.349948	0.206581	0.114512	0.105897	0.239413	0.15783	0.266719	0.482478	0.494296	0.300374	0.161458	0.127776	0.134152	0.324669	0.546569	0.590395	0.678953	0.665648	0.581925	0.509741	0.553803	0.562559
0.780435	0.782229	0.787911	0.796207	0.812071	0.812764	0.830719	0.826307	0.797318	0.78519	0.832917	0.839077	0.821761	0.829669	0.772842	0.646603	0.602442	0.746533	0.940287	1	0.939369	0.831493	0.804939	0.782517	0.791154	0.764071	0.579893	0.481623	0.385436	0.233053	0.133543	0.125254	0.268153	0.184587	0.288977	0.502285	0.518605	0.320996	0.179783	0.140498	0.144761	0.339546	0.559917	0.599457	0.683467	0.667702	0.588706	0.522759	0.566279	0.568969
0.780603	0.779254	0.783303	0.791894	0.804104	0.798068	0.815654	0.809489	0.780549	0.769837	0.818946	0.824932	0.810453	0.817795	0.751238	0.61789	0.567279	0.702227	0.860095	0.939369	1	0.923128	0.849857	0.799176	0.806933	0.783998	0.606186	0.517988	0.42031	0.259954	0.159653	0.155815	0.317603	0.232532	0.333279	0.533455	0.547746	0.347652	0.203007	0.161389	0.17055	0.359251	0.569324	0.606542	0.683951	0.662198	0.592636	0.52872	0.564878	0.575179
0.778903	0.774913	0.777436	0.782696	0.790142	0.77973	0.798159	0.78871	0.755113	0.73855	0.785159	0.794387	0.785729	0.787103	0.716838	0.578857	0.521241	0.653874	0.792576	0.831493	0.923128	1	0.944513	0.827722	0.810161	0.781423	0.611998	0.535657	0.442961	0.286587	0.188126	0.187943	0.355371	0.270164	0.365152	0.551178	0.563814	0.379563	0.245647	0.207343	0.220157	0.397454	0.582788	0.612686	0.682291	0.66149	0.606517	0.551097	0.581207	0.590793
0.792013	0.788881	0.792146	0.794214	0.801512	0.79405	0.810279	0.798058	0.76312	0.740902	0.780716	0.794361	0.789116	0.787587	0.714603	0.581424	0.532052	0.662585	0.789865	0.804939	0.849857	0.944513	1	0.929569	0.865756	0.807263	0.632979	0.556618	0.466643	0.311461	0.20848	0.209096	0.376404	0.279682	0.374979	0.568883	0.585222	0.399841	0.262852	0.226866	0.239353	0.419629	0.604327	0.633624	0.70418	0.68424	0.629097	0.576334	0.60752	0.619612
0.751309	0.752004	0.756767	0.756811	0.765853	0.763773	0.777907	0.765296	0.738521	0.72082	0.757534	0.771371	0.766565	0.767688	0.703615	0.585996	0.546547	0.667942	0.777079	0.782517	0.799176	0.827722	0.929569	1	0.943637	0.832134	0.639858	0.557306	0.464873	0.313552	0.206222	0.206746	0.374537	0.272991	0.370955	0.569531	0.581679	0.384274	0.241563	0.213627	0.225671	0.402375	0.584609	0.615872	0.692961	0.67368	0.614275	0.558136	0.59244	0.608536
0.768608	0.770051	0.775105	0.775461	0.778711	0.766971	0.783241	0.771119	0.738214	0.720825	0.767533	0.781745	0.777941	0.781817	0.712274	0.583489	0.536911	0.665402	0.786183	0.791154	0.806933	0.810161	0.865756	0.943637	1	0.914505	0.68435	0.588719	0.492572	0.330497	0.214872	0.214683	0.395438	0.290821	0.390553	0.598889	0.617845	0.409658	0.253521	0.224987	0.241345	0.427425	0.6189	0.653269	0.728337	0.70468	0.638754	0.579384	0.622752	0.639839
0.739493	0.739508	0.743693	0.742809	0.747796	0.740832	0.7539	0.741558	0.712683	0.697997	0.743211	0.760306	0.755012	0.759591	0.698485	0.578355	0.525654	0.637477	0.751262	0.764071	0.783998	0.781423	0.807263	0.832134	0.914505	1	0.858265	0.705072	0.540604	0.371902	0.255142	0.248596	0.427077	0.314694	0.411691	0.617727	0.628634	0.424359	0.279888	0.262539	0.275638	0.453882	0.633807	0.65796	0.725377	0.704381	0.643069	0.588482	0.639264	0.654209
0.55519	0.545664	0.546016	0.541696	0.55049	0.558253	0.56343	0.549243	0.534693	0.527206	0.553595	0.572621	0.56613	0.564082	0.531357	0.454124	0.41184	0.479893	0.557519	0.579893	0.606186	0.611998	0.632979	0.639858	0.68435	0.858265	1	0.906083	0.613166	0.430895	0.316136	0.296944	0.451099	0.343214	0.414718	0.568036	0.572968	0.425524	0.327948	0.33218	0.33034	0.451146	0.55753	0.547889	0.59297	0.577523	0.547326	0.519564	0.565874	0.570152
0.481137	0.467995	0.465442	0.457956	0.458568	0.459427	0.46697	0.450673	0.425919	0.410268	0.433559	0.456204	0.457983	0.451769	0.407506	0.327698	0.291116	0.360209	0.446092	0.481623	0.517988	0.535657	0.556618	0.557306	0.588719	0.705072	0.906083	1	0.778452	0.544365	0.373626	0.334508	0.506761	0.397498	0.446342	0.571529	0.59822	0.485661	0.393242	0.399611	0.391258	0.484838	0.552488	0.520459	0.555589	0.537178	0.52392	0.513467	0.553927	0.54416
0.4393	0.426108	0.419614	0.410596	0.400199	0.384312	0.396149	0.381608	0.344887	0.319124	0.34538	0.367353	0.377312	0.374502	0.323327	0.237084	0.20214	0.269881	0.349948	0.385436	0.42031	0.442961	0.466643	0.464873	0.492572	0.540604	0.613166	0.778452	1	0.868342	0.566648	0.433204	0.556833	0.442414	0.457523	0.539553	0.579817	0.514424	0.447659	0.469392	0.470363	0.540367	0.574873	0.530477	0.55036	0.534622	0.524075	0.53266	0.583432	0.557086
0.329749	0.314285	0.30663	0.298317	0.285059	0.26824	0.275928	0.263372	0.23604	0.214466	0.224755	0.237757	0.241488	0.241263	0.213972	0.155932	0.132408	0.166105	0.206581	0.233053	0.259954	0.286587	0.311461	0.313552	0.330497	0.371902	0.430895	0.544365	0.868342	1	0.791578	0.581016	0.533382	0.410304	0.401513	0.419088	0.445617	0.427865	0.408215	0.457709	0.477485	0.506775	0.488037	0.441747	0.4513	0.451377	0.44725	0.474952	0.530991	0.498229
0.254066	0.237677	0.229366	0.220535	0.203811	0.196258	0.201943	0.188329	0.175993	0.160218	0.152113	0.156443	0.153597	0.153644	0.150419	0.122081	0.113055	0.116342	0.114512	0.133543	0.159653	0.188126	0.20848	0.206222	0.214872	0.255142	0.316136	0.373626	0.566648	0.791578	1	0.908348	0.581265	0.36439	0.33603	0.313083	0.322915	0.34014	0.350062	0.414071	0.449927	0.447402	0.395819	0.348235	0.350354	0.370789	0.377465	0.411174	0.461824	0.423385
0.253914	0.23822	0.231474	0.218806	0.196625	0.188249	0.193874	0.179631	0.166762	0.150175	0.143496	0.150936	0.149715	0.147365	0.142924	0.113374	0.102408	0.106764	0.105897	0.125254	0.155815	0.187943	0.209096	0.206746	0.214683	0.248596	0.296944	0.334508	0.433204	0.581016	0.908348	1	0.705642	0.39746	0.34556	0.322032	0.330647	0.33695	0.332605	0.38888	0.427322	0.431016	0.385754	0.337798	0.334993	0.35392	0.367799	0.394099	0.434533	0.401283
0.380839	0.366662	0.360379	0.348791	0.327183	0.30753	0.311002	0.29074	0.267622	0.249887	0.251263	0.267016	0.275621	0.266431	0.220888	0.147338	0.130974	0.18987	0.239413	0.268153	0.317603	0.355371	0.376404	0.374537	0.395438	0.427077	0.451099	0.506761	0.556833	0.533382	0.581265	0.705642	1	0.810465	0.687708	0.60515	0.592459	0.540388	0.479483	0.495428	0.497378	0.537277	0.53097	0.476382	0.485642	0.477221	0.500343	0.504295	0.517083	0.496012
0.281582	0.27284	0.26624	0.25619	0.237274	0.223399	0.222509	0.206654	0.195083	0.183067	0.174893	0.182577	0.191589	0.180069	0.142248	0.0880628	0.0767443	0.124175	0.15783	0.184587	0.232532	0.270164	0.279682	0.272991	0.290821	0.314694	0.343214	0.397498	0.442414	0.410304	0.36439	0.39746	0.810465	1	0.906719	0.590767	0.4941	0.462189	0.426304	0.427319	0.418559	0.432314	0.403721	0.356543	0.359218	0.349507	0.389618	0.406292	0.400746	0.374766
0.350324	0.342863	0.33913	0.331234	0.319824	0.308941	0.309784	0.297323	0.285825	0.274697	0.277659	0.288308	0.292129	0.279873	0.24288	0.181211	0.163126	0.223035	0.266719	0.288977	0.333279	0.365152	0.374979	0.370955	0.390553	0.411691	0.414718	0.446342	0.457523	0.401513	0.33603	0.34556	0.687708	0.906719	1	0.776975	0.589325	0.47574	0.403904	0.402837	0.396628	0.43657	0.444411	0.40905	0.428733	0.420481	0.443744	0.441596	0.439939	0.42991
0.525752	0.518769	0.518351	0.516289	0.515475	0.49842	0.50557	0.493893	0.469817	0.454816	0.479512	0.495464	0.497801	0.494554	0.439967	0.341546	0.303622	0.393249	0.482478	0.502285	0.533455	0.551178	0.568883	0.569531	0.598889	0.617727	0.568036	0.571529	0.539553	0.419088	0.313083	0.322032	0.60515	0.590767	0.776975	1	0.874741	0.589141	0.421099	0.402056	0.393172	0.505349	0.596494	0.579059	0.629691	0.606771	0.58432	0.54396	0.55867	0.557962
0.581667	0.574816	0.571813	0.568721	0.558703	0.526434	0.53907	0.526715	0.491719	0.465999	0.488292	0.499811	0.508095	0.511877	0.441574	0.329655	0.285035	0.382039	0.494296	0.518605	0.547746	0.563814	0.585222	0.581679	0.617845	0.628634	0.572968	0.59822	0.579817	0.445617	0.322915	0.330647	0.592459	0.4941	0.589325	0.874741	1	0.79323	0.561949	0.477715	0.444084	0.565421	0.658444	0.632253	0.677315	0.647604	0.620012	0.585998	0.604804	0.586008
0.454145	0.445217	0.431607	0.4276	0.410954	0.375307	0.38695	0.372122	0.334333	0.298511	0.301974	0.308508	0.321199	0.323421	0.266339	0.185265	0.156992	0.224424	0.300374	0.320996	0.347652	0.379563	0.399841	0.384274	0.409658	0.424359	0.425524	0.485661	0.514424	0.427865	0.34014	0.33695	0.540388	0.462189	0.47574	0.589141	0.79323	1	0.900979	0.656396	0.5142	0.546937	0.558605	0.51213	0.514735	0.49205	0.499157	0.499252	0.499584	0.465857
0.320076	0.311568	0.294366	0.2893	0.276965	0.254471	0.26133	0.244782	0.212996	0.176436	0.17258	0.180653	0.192134	0.188191	0.157575	0.112123	0.0942665	0.12522	0.161458	0.179783	0.203007	0.245647	0.262852	0.241563	0.253521	0.279888	0.327948	0.393242	0.447659	0.408215	0.350062	0.332605	0.479483	0.426304	0.403904	0.421099	0.561949	0.900979	1	0.804763	0.575955	0.508527	0.45014	0.392393	0.37894	0.368143	0.399338	0.420561	0.410961	0.373927
0.274903	0.266016	0.253234	0.244445	0.23409	0.219145	0.22588	0.212881	0.183321	0.144858	0.150124	0.16862	0.178927	0.168278	0.154345	0.123619	0.0956895	0.109188	0.127776	0.140498	0.161389	0.207343	0.226866	0.213627	0.224987	0.262539	0.33218	0.399611	0.469392	0.457709	0.414071	0.38888	0.495428	0.427319	0.402837	0.402056	0.477715	0.656396	0.804763	1	0.840526	0.647472	0.483148	0.396639	0.389709	0.386444	0.41863	0.445422	0.439643	0.408253
0.306423	0.295253	0.281302	0.268386	0.252471	0.233271	0.244265	0.229883	0.193952	0.155951	0.166386	0.186299	0.194398	0.182865	0.162644	0.121337	0.0889582	0.110374	0.134152	0.144761	0.17055	0.220157	0.239353	0.225671	0.241345	0.275638	0.33034	0.391258	0.470363	0.477485	0.449927	0.427322	0.497378	0.418559	0.396628	0.393172	0.444084	0.5142	0.575955	0.840526	1	0.885472	0.590825	0.453547	0.433217	0.425646	0.453747	0.486081	0.487321	0.459108
0.490569	0.481626	0.469435	0.457151	0.438568	0.408797	0.424049	0.40781	0.357456	0.320356	0.34363	0.360574	0.368736	0.365849	0.322204	0.236567	0.191598	0.251315	0.324669	0.339546	0.359251	0.397454	0.419629	0.402375	0.427425	0.453882	0.451146	0.484838	0.540367	0.506775	0.447402	0.431016	0.537277	0.432314	0.43657	0.505349	0.565421	0.546937	0.508527	0.647472	0.885472	1	0.824656	0.669655	0.638429	0.609202	0.598465	0.612899	0.640336	0.618729
0.663689	0.659442	0.653519	0.6492	0.636618	0.602069	0.616762	0.606008	0.555355	0.523465	0.555804	0.561114	0.565939	0.577528	0.518435	0.394977	0.333944	0.428599	0.546569	0.559917	0.569324	0.582788	0.604327	0.584609	0.6189	0.633807	0.55753	0.552488	0.574873	0.488037	0.395819	0.385754	0.53097	0.403721	0.444411	0.596494	0.658444	0.558605	0.45014	0.483148	0.590825	0.824656	1	0.939451	0.842474	0.767011	0.709076	0.690978	0.74113	0.725818
0.693625	0.692679	0.690484	0.688361	0.677723	0.64306	0.657368	0.650919	0.603345	0.573354	0.609649	0.608823	0.61057	0.626363	0.566363	0.440063	0.37436	0.472247	0.590395	0.599457	0.606542	0.612686	0.633624	0.615872	0.653269	0.65796	0.547889	0.520459	0.530477	0.441747	0.348235	0.337798	0.476382	0.356543	0.40905	0.579059	0.632253	0.51213	0.392393	0.396639	0.453547	0.669655	0.939451	1	0.907599	0.798588	0.709852	0.67299	0.7249	0.711147
0.749972	0.751388	0.752272	0.747229	0.740462	0.710358	0.731062	0.724123	0.674135	0.647106	0.691306	0.690485	0.692228	0.71139	0.644893	0.506269	0.442122	0.555581	0.678953	0.683467	0.683951	0.682291	0.70418	0.692961	0.728337	0.725377	0.59297	0.555589	0.55036	0.4513	0.350354	0.334993	0.485642	0.359218	0.428733	0.629691	0.677315	0.514735	0.37894	0.389709	0.433217	0.638429	0.842474	0.907599	1	0.943039	0.794404	0.711508	0.756626	0.743162
0.721602	0.723706	0.724006	0.716643	0.711999	0.687527	0.709042	0.704549	0.656285	0.629943	0.676757	0.681607	0.687245	0.7028	0.639281	0.50829	0.453347	0.558227	0.665648	0.667702	0.662198	0.66149	0.68424	0.67368	0.70468	0.704381	0.577523	0.537178	0.534622	0.451377	0.370789	0.35392	0.477221	0.349507	0.420481	0.606771	0.647604	0.49205	0.368143	0.386444	0.425646	0.609202	0.767011	0.798588	0.943039	1	0.869789	0.744515	0.748352	0.725857
0.660163	0.661331	0.659607	0.652192	0.647588	0.6222	0.636178	0.630253	0.582399	0.552963	0.595772	0.60706	0.615316	0.623097	0.570946	0.470689	0.429074	0.505865	0.581925	0.588706	0.592636	0.606517	0.629097	0.614275	0.638754	0.643069	0.547326	0.52392	0.524075	0.44725	0.377465	0.367799	0.500343	0.389618	0.443744	0.58432	0.620012	0.499157	0.399338	0.41863	0.453747	0.598465	0.709076	0.709852	0.794404	0.869789	1	0.936053	0.762765	0.693374
0.61606	0.616154	0.613881	0.603648	0.594304	0.567805	0.579873	0.575089	0.524231	0.485299	0.522942	0.541195	0.549036	0.551529	0.511985	0.423541	0.377796	0.438794	0.509741	0.522759	0.52872	0.551097	0.576334	0.558136	0.579384	0.588482	0.519564	0.513467	0.53266	0.474952	0.411174	0.394099	0.504295	0.406292	0.441596	0.54396	0.585998	0.499252	0.420561	0.445422	0.486081	0.612899	0.690978	0.67299	0.711508	0.744515	0.936053	1	0.858293	0.724871
0.66056	0.661229	0.660288	0.646218	0.63356	0.610686	0.626564	0.620944	0.569179	0.530441	0.569367	0.588699	0.593075	0.592297	0.547832	0.445372	0.38146	0.45434	0.553803	0.566279	0.564878	0.581207	0.60752	0.59244	0.622752	0.639264	0.565874	0.553927	0.583432	0.530991	0.461824	0.434533	0.517083	0.400746	0.439939	0.55867	0.604804	0.499584	0.410961	0.439643	0.487321	0.640336	0.74113	0.7249	0.756626	0.748352	0.762765	0.858293	1	0.894045
0.654444	0.651407	0.650813	0.638256	0.627111	0.608883	0.626915	0.619965	0.575489	0.546175	0.584478	0.603912	0.612969	0.610235	0.557973	0.449815	0.388896	0.468346	0.562559	0.568969	0.575179	0.590793	0.619612	0.608536	0.639839	0.654209	0.570152	0.54416	0.557086	0.498229	0.423385	0.401283	0.496012	0.374766	0.42991	0.557962	0.586008	0.465857	0.373927	0.408253	0.459108	0.618729	0.725818	0.711147	0.743162	0.725857	0.693374	0.724871	0.894045	1
0.642239	0.636957	0.638482	0.626064	0.610789	0.590378	0.60941	0.60155	0.558365	0.529581	0.566354	0.585799	0.600705	0.597479	0.540818	0.432641	0.373327	0.455656	0.549806	0.555274	0.570087	0.589993	0.619413	0.606121	0.632021	0.644302	0.558232	0.539061	0.553374	0.479178	0.395464	0.379373	0.483594	0.36091	0.418881	0.554384	0.584358	0.465853	0.371853	0.401703	0.448361	0.609294	0.717236	0.703244	0.730053	0.706864	0.670104	0.668487	0.786295	0.941879
0.63571	0.630191	0.632296	0.618388	0.596714	0.568504	0.587861	0.576402	0.524877	0.491421	0.529914	0.54683	0.564067	0.567794	0.506806	0.39719	0.337028	0.423183	0.530984	0.543325	0.564183	0.58533	0.609724	0.594381	0.620928	0.633432	0.557643	0.561888	0.581106	0.486735	0.394601	0.384995	0.501257	0.374512	0.424253	0.573571	0.62614	0.5134	0.407058	0.422911	0.461232	0.622039	0.732053	0.717845	0.740059	0.709761	0.672577	0.66605	0.73583	0.764438
0.649621	0.646167	0.647329	0.634316	0.614933	0.582427	0.599174	0.584562	0.531398	0.498113	0.536093	0.550645	0.565851	0.57306	0.504465	0.385793	0.327631	0.42485	0.542645	0.55983	0.5838	0.604389	0.629772	0.616152	0.64436	0.654131	0.575625	0.583705	0.596102	0.491559	0.382759	0.369037	0.507904	0.380533	0.427236	0.588569	0.649421	0.523652	0.404546	0.421578	0.464479	0.63092	0.749716	0.740748	0.76787	0.736427	0.692133	0.675046	0.727519	0.714461
0.591478	0.589266	0.587824	0.573432	0.550901	0.514367	0.529529	0.514717	0.46387	0.429189	0.461766	0.478426	0.492332	0.496948	0.431719	0.319067	0.266354	0.354271	0.461335	0.480007	0.509537	0.538232	0.566479	0.556276	0.585553	0.602249	0.546274	0.564733	0.594728	0.51734	0.418443	0.400835	0.534591	0.407245	0.431364	0.565213	0.634482	0.539649	0.432042	0.440302	0.487681	0.637862	0.726351	0.712704	0.738223	0.707936	0.660002	0.647896	0.698231	0.67012
0.392258	0.386259	0.378343	0.36147	0.334645	0.30281	0.311218	0.298597	0.260257	0.222016	0.233948	0.25788	0.27014	0.262522	0.219293	0.149158	0.115039	0.157221	0.217599	0.234167	0.269199	0.326948	0.356215	0.340326	0.358912	0.386961	0.400082	0.439168	0.514337	0.528837	0.509573	0.485992	0.513773	0.407613	0.392272	0.417558	0.467775	0.475045	0.441305	0.465737	0.51157	0.585935	0.574665	0.536737	0.53224	0.520594	0.504734	0.525684	0.576917	0.546863
0.15271	0.143232	0.135315	0.123613	0.107329	0.0941669	0.0912588	0.0797428	0.0617764	0.0317161	0.0218459	0.0461179	0.0575992	0.041335	0.0260149	0.0142536	0.0109942	0.00651271	0.00107422	0.00502353	0.0400702	0.108257	0.129218	0.111236	0.118507	0.150782	0.208036	0.243368	0.326904	0.412487	0.463168	0.435572	0.374614	0.311488	0.281662	0.218597	0.230516	0.310274	0.344491	0.387716	0.42056	0.407521	0.316058	0.264632	0.243342	0.254855	0.281119	0.317299	0.34421	0.322502
0.228761	0.220447	0.212333	0.198736	0.182701	0.166399	0.160664	0.143323	0.115188	0.0835267	0.0816087	0.110949	0.126455	0.107482	0.0817469	0.0560649	0.0456427	0.0559305	0.0661916	0.0748514	0.115959	0.184409	0.212087	0.194882	0.206979	0.244822	0.294341	0.32833	0.388998	0.446163	0.481366	0.461685	0.449745	0.370555	0.342818	0.302099	0.315387	0.364218	0.379492	0.423324	0.464938	0.475023	0.395985	0.340791	0.326172	0.330991	0.358097	0.389385	0.411433	0.385256
0.33601	0.329529	0.320482	0.303396	0.280597	0.250597	0.247742	0.226834	0.180939	0.144888	0.160098	0.193639	0.214139	0.198401	0.152613	0.0905327	0.0642825	0.108146	0.165273	0.192605	0.235328	0.293222	0.330699	0.320132	0.33417	0.362985	0.394083	0.444102	0.48114	0.46704	0.435798	0.433055	0.521866	0.421414	0.396351	0.407166	0.438318	0.430073	0.398172	0.419943	0.468572	0.534809	0.507389	0.459338	0.44754	0.431993	0.452513	0.484008	0.500791	0.461742
0.290439	0.282352	0.270988	0.253292	0.223739	0.186837	0.189285	0.172024	0.126232	0.0919029	0.102636	0.133675	0.154362	0.137982	0.0875496	0.0226086	0.0101623	0.0632849	0.121482	0.153335	0.200509	0.264098	0.29601	0.284482	0.294997	0.316526	0.361118	0.436187	0.484346	0.45186	0.392407	0.400612	0.527929	0.431891	0.405542	0.404574	0.44119	0.446962	0.412316	0.425087	0.453778	0.500184	0.466034	0.41371	0.400223	0.388423	0.417501	0.451691	0.455492	0.417788
0.272149	0.263224	0.252338	0.235818	0.205376	0.169776	0.172951	0.155352	0.108664	0.0785911	0.0926173	0.121678	0.135807	0.113541	0.0605624	-0.00297934	-0.0104727	0.0412899	0.101793	0.134155	0.18168	0.252556	0.284089	0.268337	0.277224	0.294158	0.333838	0.409098	0.450183	0.408418	0.349428	0.362743	0.493701	0.404348	0.375817	0.372894	0.420831	0.4351	0.402406	0.418715	0.438896	0.475238	0.439571	0.386693	0.368857	0.36083	0.391056	0.421944	0.422413	0.388983
0.424728	0.417701	0.411851	0.398598	0.370273	0.334125	0.342333	0.3255	0.275579	0.251947	0.281026	0.305507	0.317685	0.30188	0.223964	0.123974	0.100404	0.185998	0.287954	0.322936	0.373502	0.427091	0.454555	0.442091	0.462499	0.469086	0.452512	0.505418	0.507381	0.414554	0.337178	0.350116	0.518614	0.405982	0.408492	0.48669	0.539502	0.472888	0.386997	0.400388	0.426854	0.518264	0.557384	0.52468	0.5298	0.505155	0.50142	0.506215	0.520287	0.497809
0.54543	0.539729	0.537435	0.529269	0.503502	0.463535	0.477996	0.462296	0.41069	0.388089	0.424717	0.44305	0.455638	0.448282	0.355375	0.234353	0.198836	0.310632	0.437791	0.467676	0.517856	0.546362	0.565583	0.5566	0.584871	0.583867	0.516626	0.545384	0.519151	0.386963	0.286341	0.294272	0.497064	0.387689	0.427273	0.568964	0.619421	0.489937	0.354465	0.346874	0.379277	0.513947	0.613349	0.605047	0.636065	0.599217	0.561775	0.536376	0.556215	0.544289
0.587816	0.587289	0.587136	0.579234	0.554661	0.510235	0.528337	0.513147	0.458115	0.435558	0.47714	0.490845	0.504141	0.502226	0.404906	0.278737	0.239275	0.358635	0.493717	0.521104	0.56808	0.585066	0.601958	0.597885	0.630284	0.620913	0.525347	0.54745	0.515713	0.364006	0.243998	0.251172	0.475899	0.368174	0.422825	0.598346	0.657998	0.500401	0.341142	0.318009	0.348796	0.507395	0.635756	0.63912	0.683309	0.640671	0.595647	0.551716	0.561322	0.555129
0.540997	0.544312	0.544082	0.53509	0.511428	0.467018	0.485495	0.474873	0.42472	0.407857	0.443913	0.45095	0.462796	0.466107	0.369671	0.250748	0.221341	0.339664	0.467563	0.490327	0.535552	0.547578	0.561264	0.557136	0.590207	0.578134	0.488165	0.51948	0.495839	0.34248	0.218753	0.226001	0.452376	0.348395	0.39742	0.570065	0.645027	0.501339	0.344903	0.311747	0.327191	0.479394	0.609213	0.609241	0.65049	0.605792	0.56696	0.52064	0.519423	0.516999
0.447369	0.447906	0.447451	0.4401	0.417603	0.377899	0.393351	0.382556	0.344537	0.333227	0.360154	0.362364	0.37245	0.381425	0.294876	0.189347	0.172685	0.280394	0.389794	0.412515	0.455612	0.460265	0.471327	0.476242	0.506097	0.49787	0.428662	0.467912	0.446314	0.30715	0.196226	0.202289	0.42461	0.333039	0.367886	0.524629	0.60512	0.487911	0.346336	0.300167	0.297671	0.426107	0.537266	0.532732	0.570368	0.525764	0.490383	0.445228	0.437135	0.427463
0.24479	0.243897	0.241143	0.231068	0.204422	0.165805	0.180256	0.170938	0.140055	0.129642	0.143411	0.141716	0.157857	0.167603	0.0963108	0.0254162	0.0209465	0.0952107	0.17196	0.195999	0.236737	0.249979	0.262209	0.270384	0.289582	0.288528	0.267859	0.33655	0.353062	0.246901	0.160958	0.165356	0.355491	0.295306	0.296789	0.390763	0.473655	0.430224	0.328741	0.278022	0.260483	0.334738	0.379746	0.361737	0.382462	0.349288	0.335009	0.30333	0.280451	0.256716
0.11465	0.117041	0.115879	0.10533	0.0757809	0.0341692	0.0490883	0.0421256	0.013081	0.00312588	0.0075691	0.00528394	0.0255911	0.0271912	-0.0372764	-0.0847344	-0.0799427	-0.0265294	0.0328879	0.0503184	0.084656	0.106913	0.118135	0.12046	0.138228	0.138808	0.148275	0.240029	0.275803	0.19122	0.117457	0.120424	0.280787	0.23917	0.222878	0.280725	0.370384	0.377326	0.302155	0.244971	0.219444	0.261766	0.265237	0.237946	0.250502	0.230663	0.224451	0.199766	0.172636	0.14111
0.128993	0.131361	0.131937	0.120965	0.0885274	0.041668	0.054339	0.0442982	0.00402901	-0.0137032	-0.00857535	-0.00686745	0.0167057	0.0184611	-0.0471678	-0.0979173	-0.0914781	-0.0370068	0.0232266	0.0389377	0.0778448	0.112091	0.125672	0.118335	0.136395	0.138746	0.153141	0.255281	0.288293	0.203795	0.125033	0.132931	0.28945	0.234637	0.212169	0.276895	0.378767	0.385444	0.306207	0.249776	0.230451	0.275592	0.280498	0.249654	0.254071	0.230584	0.229595	0.215146	0.189764	0.153509
0.15641	0.154259	0.151683	0.142121	0.104752	0.0541107	0.0649622	0.0500369	0.00226564	-0.0222598	-0.0172774	-0.0151246	0.00432574	0.00529064	-0.0604041	-0.113022	-0.100454	-0.0381625	0.0163186	0.0295543	0.0737163	0.12098	0.13759	0.124922	0.137594	0.140045	0.160804	0.263488	0.295085	0.222631	0.152842	0.163555	0.312931	0.251132	0.222092	0.270286	0.376325	0.405877	0.335437	0.278979	0.255432	0.280982	0.271821	0.24053	0.235037	0.207772	0.225062	0.221832	0.189394	0.159615
0.236888	0.233107	0.227231	0.217202	0.177775	0.122515	0.129935	0.111135	0.0595642	0.0246937	0.0306851	0.0354535	0.0535152	0.0523093	-0.0186495	-0.083838	-0.0803895	-0.00886784	0.0587965	0.0750806	0.119864	0.169035	0.183614	0.166176	0.184496	0.192063	0.214193	0.312833	0.348939	0.284447	0.210621	0.21448	0.371973	0.307724	0.277718	0.320741	0.427655	0.46135	0.397246	0.355886	0.332066	0.359694	0.354275	0.322897	0.307347	0.273904	0.289706	0.290685	0.265784	0.235047
0.292382	0.287471	0.280003	0.265779	0.22589	0.171857	0.177337	0.15719	0.10637	0.0635066	0.0637159	0.0692646	0.0906744	0.0883386	0.0184406	-0.0538477	-0.0583667	0.0070805	0.077376	0.0953822	0.13372	0.184118	0.196001	0.170711	0.191712	0.207666	0.240535	0.339206	0.399339	0.358835	0.302746	0.297568	0.419034	0.352646	0.312299	0.332148	0.443881	0.498986	0.45161	0.422877	0.419331	0.455371	0.44154	0.401015	0.370902	0.334527	0.345039	0.364454	0.359858	0.311684
0.333687	0.329895	0.322555	0.308584	0.270578	0.218023	0.223842	0.201907	0.151141	0.107573	0.105998	0.112324	0.136671	0.13683	0.0704749	-0.00958828	-0.0194295	0.0440682	0.11113	0.12823	0.158276	0.200924	0.215473	0.193709	0.217574	0.231143	0.257518	0.353873	0.425098	0.39401	0.347189	0.33412	0.426508	0.360669	0.323444	0.340006	0.457369	0.51224	0.461434	0.432279	0.443984	0.496956	0.491419	0.451964	0.424565	0.386703	0.382608	0.40654	0.423363	0.370706
0.350692	0.349162	0.342857	0.330023	0.291603	0.240067	0.247417	0.226943	0.172636	0.130336	0.133986	0.138724	0.160205	0.159407	0.0935248	0.0106238	-0.00557343	0.0594023	0.137117	0.156183	0.181085	0.213298	0.227652	0.211167	0.239521	0.249732	0.266526	0.356753	0.418121	0.381086	0.329797	0.317607	0.40583	0.337884	0.307057	0.333622	0.450376	0.499787	0.444038	0.411315	0.427477	0.491583	0.495129	0.456609	0.437404	0.402955	0.392001	0.410353	0.434318	0.386987
0.389615	0.388939	0.38358	0.369064	0.327078	0.270699	0.281366	0.265453	0.202318	0.159419	0.172249	0.173798	0.189085	0.186712	0.110366	0.0201845	0.000511549	0.0757789	0.175476	0.197836	0.222435	0.251537	0.268471	0.249537	0.282786	0.294937	0.301157	0.38745	0.445308	0.388693	0.322511	0.313273	0.420965	0.339296	0.31541	0.370249	0.489635	0.531128	0.46407	0.425516	0.433979	0.511422	0.528853	0.497007	0.48567	0.448339	0.429644	0.440955	0.465006	0.41555
0.391285	0.391118	0.386163	0.370886	0.33017	0.271823	0.284008	0.271334	0.207514	0.16714	0.184244	0.183532	0.196325	0.195658	0.121505	0.0337958	0.00868558	0.0815359	0.185947	0.205936	0.225629	0.254302	0.276623	0.255926	0.286536	0.299584	0.294915	0.375105	0.440787	0.385446	0.320635	0.311268	0.412586	0.319812	0.295128	0.364795	0.483837	0.51499	0.446299	0.409982	0.422614	0.511644	0.537611	0.514739	0.509204	0.472849	0.446425	0.455963	0.483575	0.433516
0.321333	0.323249	0.318515	0.301718	0.262888	0.207715	0.219829	0.205106	0.148865	0.116082	0.130034	0.130034	0.144055	0.140736	0.0698137	-0.00758327	-0.0274768	0.0395988	0.137313	0.15425	0.172665	0.206503	0.229339	0.207834	0.229966	0.237399	0.239511	0.327747	0.396344	0.337064	0.273337	0.267304	0.3676	0.278979	0.249415	0.316844	0.43329	0.461234	0.396086	0.359052	0.369616	0.447144	0.47103	0.453171	0.443202	0.408817	0.39674	0.406962	0.416443	0.367036
0.281365	0.283689	0.279051	0.260385	0.225166	0.17691	0.188058	0.173104	0.116916	0.0832426	0.0988076	0.105177	0.122347	0.115025	0.0486749	-0.0184211	-0.0342117	0.0241912	0.116625	0.132664	0.147353	0.18026	0.202203	0.181159	0.20085	0.206264	0.210562	0.296393	0.355231	0.294012	0.229928	0.226058	0.31592	0.237047	0.212452	0.282294	0.390665	0.403754	0.336771	0.30269	0.324954	0.407062	0.43146	0.419592	0.408874	0.376257	0.365757	0.378316	0.381807	0.328305
0.298612	0.300717	0.299286	0.282244	0.247331	0.197238	0.208666	0.195199	0.133268	0.0982402	0.123071	0.132438	0.147087	0.138773	0.072273	0.00410387	-0.0131278	0.0498598	0.145477	0.15821	0.172215	0.200473	0.223769	0.206222	0.226936	0.228263	0.218468	0.290365	0.340134	0.274338	0.20603	0.20423	0.299287	0.223739	0.207559	0.287961	0.393189	0.39387	0.323065	0.283955	0.307356	0.403244	0.440006	0.429844	0.424752	0.391951	0.376336	0.382938	0.381401	0.332153
0.363893	0.364017	0.365425	0.352238	0.318003	0.264316	0.275416	0.260016	0.199618	0.164109	0.189997	0.199008	0.209515	0.204773	0.131701	0.0479004	0.0296704	0.11207	0.211389	0.220243	0.242355	0.271817	0.298493	0.286941	0.308829	0.30357	0.277986	0.340054	0.383831	0.305344	0.224954	0.224225	0.34789	0.262518	0.25024	0.343389	0.449443	0.437847	0.36054	0.326454	0.342283	0.436818	0.490548	0.481567	0.480651	0.443233	0.430532	0.429056	0.424791	0.381646
0.391699	0.38983	0.390494	0.377896	0.345223	0.295419	0.304654	0.285164	0.226924	0.192631	0.215108	0.226481	0.236945	0.233997	0.155249	0.0668314	0.0532078	0.136165	0.231856	0.245478	0.26865	0.299887	0.327752	0.31442	0.336121	0.331855	0.310491	0.373346	0.412666	0.330532	0.248537	0.250875	0.382486	0.293024	0.285673	0.379492	0.485026	0.472771	0.392305	0.358482	0.371724	0.464719	0.517409	0.503394	0.5022	0.463473	0.451231	0.450002	0.452029	0.412685
0.443313	0.443155	0.440107	0.427107	0.393745	0.344533	0.355196	0.333924	0.276419	0.237782	0.255945	0.268833	0.281142	0.278863	0.19708	0.103897	0.0831866	0.165582	0.267026	0.286412	0.310532	0.33828	0.363592	0.349058	0.374102	0.365172	0.33338	0.390732	0.429247	0.357342	0.288576	0.292039	0.434689	0.342396	0.33784	0.430809	0.532285	0.523783	0.439812	0.395408	0.40574	0.505754	0.557722	0.54364	0.547696	0.505483	0.485533	0.481782	0.492612	0.459575
0.45281	0.451795	0.446147	0.433698	0.401147	0.353531	0.362895	0.341572	0.282956	0.239602	0.258235	0.275443	0.285734	0.280855	0.204852	0.116409	0.0979097	0.175775	0.268873	0.286719	0.30969	0.337749	0.362501	0.347482	0.373474	0.367052	0.343231	0.398329	0.43806	0.383312	0.324285	0.324025	0.450131	0.358295	0.348646	0.428414	0.522199	0.527093	0.456031	0.417325	0.432835	0.530153	0.565907	0.54863	0.553903	0.514151	0.484639	0.486376	0.515587	0.483954
0.437587	0.433646	0.428791	0.417242	0.386397	0.340678	0.346927	0.3249	0.266845	0.222912	0.23908	0.255682	0.264211	0.257318	0.189455	0.110153	0.102804	0.175096	0.250079	0.267683	0.297304	0.325704	0.34614	0.32993	0.354684	0.35521	0.352309	0.417843	0.465777	0.423847	0.368284	0.360919	0.471032	0.378764	0.357436	0.41459	0.506336	0.527227	0.47053	0.437928	0.451405	0.53506	0.557757	0.531428	0.533651	0.498248	0.471328	0.48246	0.521214	0.482602
0.447317	0.442214	0.436852	0.426976	0.397087	0.352161	0.35617	0.333306	0.279094	0.236398	0.247641	0.258155	0.267725	0.262352	0.192271	0.110034	0.102884	0.174625	0.249174	0.269574	0.305565	0.333568	0.349309	0.333777	0.352732	0.347701	0.351344	0.425464	0.485253	0.450421	0.394539	0.377771	0.488549	0.404705	0.377582	0.419624	0.512274	0.542261	0.487459	0.44783	0.448704	0.523991	0.550212	0.523623	0.528165	0.495544	0.475589	0.489626	0.524598	0.483333
0.472694	0.468536	0.462621	0.454597	0.425686	0.379293	0.38275	0.360452	0.307394	0.262302	0.2719	0.281577	0.291617	0.282053	0.207162	0.121193	0.106772	0.18415	0.275273	0.295486	0.327646	0.358566	0.375861	0.356931	0.373942	0.36324	0.355633	0.424454	0.481821	0.439475	0.373851	0.354169	0.469745	0.390163	0.373016	0.42638	0.52252	0.544598	0.482085	0.438024	0.434133	0.518355	0.555805	0.535295	0.54268	0.512391	0.493069	0.502385	0.53242	0.488306
0.479578	0.477396	0.470621	0.462514	0.432858	0.382899	0.38629	0.366514	0.307994	0.257137	0.26935	0.282697	0.290213	0.27555	0.201283	0.113587	0.0903339	0.173805	0.282761	0.304493	0.331309	0.36393	0.381666	0.354247	0.369267	0.357727	0.342193	0.406063	0.449684	0.394833	0.328584	0.31771	0.427371	0.347994	0.338999	0.407872	0.512963	0.52797	0.456107	0.414433	0.418596	0.513336	0.552296	0.534726	0.541018	0.511034	0.487177	0.494571	0.520547	0.477318
0.477606	0.477846	0.470395	0.462352	0.435301	0.386127	0.387964	0.365059	0.307989	0.26018	0.268835	0.278474	0.285976	0.273681	0.202553	0.122677	0.0994501	0.180018	0.278477	0.292252	0.323088	0.355964	0.371165	0.341432	0.355781	0.344889	0.327998	0.387244	0.421102	0.358417	0.29631	0.294279	0.411421	0.341527	0.334813	0.401583	0.508819	0.534401	0.461608	0.413757	0.414821	0.50137	0.538582	0.521256	0.523025	0.488673	0.472668	0.48026	0.497186	0.456398
0.488623	0.492542	0.484835	0.475538	0.448089	0.398617	0.400264	0.376474	0.322423	0.279749	0.284758	0.285455	0.295893	0.289743	0.217324	0.136997	0.113864	0.195706	0.287118	0.292233	0.321663	0.353541	0.368149	0.341856	0.361974	0.356256	0.327446	0.378482	0.413276	0.348243	0.282151	0.285314	0.414684	0.340849	0.334806	0.406553	0.515215	0.537349	0.462526	0.418497	0.420494	0.502524	0.538842	0.521026	0.521632	0.482427	0.476972	0.485372	0.491913	0.442496
0.453356	0.458489	0.449263	0.438388	0.410231	0.361554	0.366265	0.34369	0.28883	0.25006	0.260183	0.259074	0.269082	0.26453	0.19215	0.110492	0.0818301	0.155517	0.248035	0.257826	0.282151	0.311991	0.323545	0.299222	0.320427	0.32204	0.298398	0.349546	0.381112	0.323359	0.265579	0.266752	0.378303	0.307424	0.29123	0.357525	0.473203	0.502276	0.435392	0.399065	0.403869	0.484571	0.519639	0.499045	0.495283	0.460912	0.457922	0.468402	0.470619	0.413698
0.514522	0.519822	0.513169	0.501357	0.471802	0.420661	0.430089	0.411544	0.35198	0.311634	0.326699	0.323377	0.333929	0.336782	0.258547	0.16164	0.128563	0.210094	0.314175	0.324761	0.33626	0.353626	0.366181	0.343205	0.368737	0.366529	0.315777	0.353097	0.389521	0.330034	0.278954	0.27923	0.377944	0.299586	0.287938	0.376953	0.496407	0.504867	0.423282	0.388427	0.409461	0.521946	0.579617	0.564906	0.572301	0.538869	0.513897	0.51758	0.533971	0.483521
0.541416	0.547258	0.544842	0.534183	0.505663	0.455022	0.465972	0.451929	0.393795	0.353406	0.366506	0.360748	0.372036	0.377159	0.30178	0.201499	0.166939	0.251999	0.357509	0.363507	0.361249	0.370176	0.383611	0.359998	0.390109	0.381031	0.307539	0.333586	0.374692	0.318701	0.271473	0.27083	0.351759	0.27231	0.270936	0.373096	0.489983	0.478974	0.386616	0.347592	0.376362	0.510907	0.591685	0.586373	0.600544	0.566758	0.524182	0.52212	0.551799	0.506771
0.621935	0.627456	0.628249	0.61912	0.588804	0.534876	0.549523	0.536788	0.472033	0.429656	0.448074	0.436686	0.445628	0.454322	0.380148	0.272006	0.230066	0.325397	0.443246	0.445822	0.439567	0.441279	0.45593	0.432456	0.466398	0.452534	0.348956	0.354182	0.385161	0.321075	0.264114	0.26223	0.351314	0.266366	0.274648	0.401326	0.515089	0.476131	0.37425	0.338871	0.37241	0.531806	0.64467	0.649638	0.671826	0.633038	0.57453	0.561013	0.598873	0.556759
0.690433	0.697707	0.700325	0.693205	0.665302	0.611835	0.631377	0.619767	0.554292	0.518037	0.543271	0.526257	0.533054	0.546569	0.466035	0.340416	0.291666	0.403824	0.531206	0.530053	0.524492	0.518014	0.534033	0.514387	0.546916	0.52631	0.391509	0.375741	0.398436	0.324042	0.259908	0.253282	0.344864	0.251253	0.280832	0.438358	0.536024	0.464665	0.353157	0.32417	0.35752	0.529741	0.67154	0.689695	0.725112	0.680716	0.613605	0.58633	0.626219	0.596302
0.740179	0.750069	0.753227	0.746705	0.720157	0.669506	0.690314	0.678331	0.61295	0.577284	0.6074	0.588909	0.591757	0.608169	0.524038	0.391626	0.341894	0.464	0.595603	0.589287	0.583869	0.574559	0.593965	0.580533	0.612311	0.581757	0.424403	0.393402	0.40211	0.31987	0.257546	0.252948	0.348002	0.251617	0.292142	0.46177	0.5442	0.446084	0.328087	0.301937	0.342201	0.526336	0.685493	0.713217	0.759228	0.716557	0.643952	0.609366	0.649313	0.622493
[truncated: 44 more columns]

## Sheet: 300mT
1	0.985303	0.963067	0.954294	0.956935	0.940939	0.935733	0.9203	0.902832	0.899711	0.898915	0.890341	0.870461	0.834393	0.682143	0.56607	0.374583	0.5365	0.835529	0.849509	0.786294	0.579001	0.71444	0.611718	0.484414	0.244363	0.182669	0.326177	0.490134	0.455589	0.336409	0.351957	0.391319	0.330921	0.288968	0.360041	0.455436	0.490275	0.39836	0.210055	0.272094	0.532924	0.576513	0.561013	0.503953	0.5072	0.525421	0.367172	0.263562	0.375242
0.985303	1	0.983192	0.966848	0.961379	0.942473	0.937575	0.919247	0.903222	0.89961	0.893919	0.889371	0.873112	0.832512	0.67893	0.560282	0.366726	0.529671	0.83517	0.85047	0.778515	0.566829	0.704078	0.611779	0.501824	0.271158	0.212637	0.35347	0.502708	0.45573	0.331862	0.336432	0.371203	0.315394	0.280517	0.35801	0.458045	0.498742	0.402481	0.201803	0.253302	0.520271	0.567397	0.551694	0.491659	0.493416	0.52342	0.382251	0.27693	0.375803
0.963067	0.983192	1	0.987581	0.968578	0.945225	0.937588	0.916675	0.904935	0.90166	0.891754	0.892764	0.8806	0.834007	0.680623	0.557595	0.358635	0.523422	0.839282	0.856633	0.77174	0.549112	0.684234	0.603541	0.514397	0.295169	0.241012	0.380539	0.516695	0.454503	0.32185	0.311062	0.341018	0.28752	0.254143	0.337898	0.447933	0.500164	0.399934	0.182997	0.220523	0.497023	0.547847	0.530736	0.467442	0.468644	0.514033	0.394435	0.285416	0.366545
0.954294	0.966848	0.987581	1	0.981991	0.950483	0.938084	0.915981	0.903759	0.89958	0.890436	0.895202	0.883228	0.834079	0.678045	0.554685	0.35576	0.522297	0.840876	0.856608	0.768763	0.542204	0.67631	0.596984	0.513687	0.297893	0.244581	0.383514	0.514575	0.446335	0.31147	0.298635	0.326711	0.270103	0.236122	0.322445	0.441353	0.495685	0.391824	0.172587	0.207159	0.484804	0.535375	0.519825	0.457603	0.459259	0.505049	0.386386	0.27566	0.354466
0.956935	0.961379	0.968578	0.981991	1	0.980434	0.957039	0.932017	0.918478	0.916637	0.913358	0.913229	0.896781	0.854081	0.703586	0.585626	0.385253	0.549851	0.860085	0.871546	0.788716	0.560005	0.694013	0.605522	0.499744	0.271718	0.220538	0.361	0.498727	0.438624	0.307065	0.301141	0.32911	0.269222	0.236289	0.318692	0.432998	0.475433	0.367132	0.157986	0.201726	0.472758	0.52692	0.516965	0.45803	0.462964	0.494805	0.353183	0.241714	0.334525
0.940939	0.942473	0.945225	0.950483	0.980434	1	0.980531	0.948109	0.932079	0.929635	0.928635	0.927004	0.909424	0.871651	0.737146	0.6282	0.425378	0.583205	0.877061	0.883094	0.800736	0.56725	0.694866	0.606171	0.493844	0.262642	0.213828	0.351005	0.489683	0.430625	0.299476	0.290468	0.310271	0.250845	0.227534	0.303998	0.409631	0.445756	0.335922	0.134299	0.179326	0.446514	0.505164	0.495417	0.437212	0.441428	0.466313	0.32168	0.213059	0.308645
0.935733	0.937575	0.937588	0.938084	0.957039	0.980531	1	0.977039	0.947909	0.933592	0.929412	0.927096	0.908941	0.873423	0.746904	0.638327	0.43306	0.590965	0.882468	0.887102	0.809654	0.58207	0.705477	0.612876	0.495248	0.262492	0.212099	0.347044	0.487296	0.432499	0.302779	0.293598	0.311786	0.253213	0.234024	0.306968	0.408463	0.443114	0.332133	0.137337	0.18597	0.448271	0.504047	0.491927	0.433248	0.43597	0.460158	0.317391	0.211089	0.309319
0.9203	0.919247	0.916675	0.915981	0.932017	0.948109	0.977039	1	0.978845	0.942391	0.930541	0.923413	0.902384	0.872557	0.756465	0.654773	0.447355	0.599866	0.883608	0.888594	0.817235	0.596788	0.715132	0.610655	0.47565	0.239434	0.191236	0.325479	0.471027	0.428024	0.308101	0.305662	0.320526	0.254833	0.235259	0.306401	0.407335	0.435727	0.319103	0.127675	0.184258	0.437803	0.494246	0.487963	0.431342	0.435063	0.45283	0.304124	0.202282	0.308265
0.902832	0.903222	0.904935	0.903759	0.918478	0.932079	0.947909	0.978845	1	0.968409	0.935845	0.920588	0.898816	0.865651	0.753368	0.655991	0.448712	0.597517	0.879087	0.884061	0.8033	0.578494	0.694799	0.598899	0.478418	0.251725	0.20791	0.339924	0.473806	0.418703	0.293797	0.281649	0.293433	0.229036	0.208485	0.28648	0.395406	0.428924	0.312417	0.11023	0.158015	0.413882	0.473812	0.469155	0.411073	0.414592	0.440156	0.301766	0.198851	0.293455
0.899711	0.89961	0.90166	0.89958	0.916637	0.929635	0.933592	0.942391	0.968409	1	0.972109	0.931188	0.90235	0.871534	0.755164	0.657732	0.453348	0.602407	0.880473	0.885852	0.801219	0.567187	0.687289	0.590276	0.464545	0.238337	0.193769	0.32915	0.470753	0.418921	0.292213	0.278656	0.291332	0.225913	0.202221	0.278625	0.389394	0.421521	0.30282	0.096627	0.147871	0.413542	0.474208	0.469955	0.411263	0.417548	0.441373	0.295494	0.187402	0.280584
0.898915	0.893919	0.891754	0.890436	0.913358	0.928635	0.929412	0.930541	0.935845	0.972109	1	0.96875	0.919398	0.884427	0.768685	0.669816	0.465187	0.613057	0.881829	0.885245	0.810418	0.582115	0.708136	0.602337	0.451317	0.213232	0.16623	0.30298	0.460069	0.419329	0.301652	0.302258	0.314263	0.245569	0.223443	0.291931	0.393287	0.409937	0.291045	0.103144	0.163615	0.418296	0.479719	0.481053	0.429414	0.438504	0.443047	0.276687	0.168331	0.272763
0.890341	0.889371	0.892764	0.895202	0.913229	0.927004	0.927096	0.923413	0.920588	0.931188	0.96875	1	0.968267	0.901833	0.774613	0.671413	0.460146	0.607325	0.880474	0.884024	0.802887	0.570017	0.698142	0.607175	0.478455	0.248167	0.203926	0.338913	0.480708	0.423384	0.298321	0.291025	0.299461	0.230726	0.209729	0.283772	0.392308	0.418292	0.302233	0.105569	0.149856	0.409104	0.472242	0.473089	0.421359	0.430447	0.447362	0.29479	0.181918	0.273196
0.870461	0.873112	0.8806	0.883228	0.896781	0.909424	0.908941	0.902384	0.898816	0.90235	0.919398	0.968267	1	0.940568	0.792881	0.675413	0.453155	0.595449	0.870336	0.880077	0.800406	0.566012	0.688996	0.603149	0.489485	0.269526	0.225805	0.360773	0.502354	0.440114	0.309253	0.295362	0.301692	0.229386	0.204738	0.284511	0.396854	0.433747	0.322228	0.115105	0.151345	0.416811	0.48043	0.480374	0.428309	0.437895	0.462511	0.320436	0.20746	0.291815
0.834393	0.832512	0.834007	0.834079	0.854081	0.871651	0.873423	0.872557	0.865651	0.871534	0.884427	0.901833	0.940568	1	0.906369	0.75821	0.502504	0.622588	0.862251	0.868449	0.80592	0.580083	0.698666	0.604311	0.468013	0.244931	0.196325	0.33426	0.506946	0.474903	0.350357	0.347725	0.351681	0.264321	0.232159	0.307563	0.405024	0.424347	0.315946	0.12697	0.173548	0.429846	0.495936	0.498282	0.457279	0.47587	0.47876	0.318365	0.21004	0.312601
0.682143	0.67893	0.680623	0.678045	0.703586	0.737146	0.746904	0.756465	0.753368	0.755164	0.768685	0.774613	0.792881	0.906369	1	0.914112	0.609585	0.657329	0.781038	0.773357	0.737255	0.553479	0.648041	0.574029	0.44975	0.255859	0.210411	0.325712	0.492207	0.484286	0.374025	0.361537	0.349463	0.263438	0.233787	0.289462	0.364225	0.366987	0.285447	0.14367	0.169964	0.371629	0.431331	0.438862	0.41453	0.432377	0.419151	0.28453	0.202456	0.305289
0.56607	0.560282	0.557595	0.554685	0.585626	0.6282	0.638327	0.654773	0.655991	0.657732	0.669816	0.671413	0.675413	0.75821	0.914112	1	0.820554	0.795135	0.725665	0.679179	0.652059	0.498857	0.573478	0.515276	0.388758	0.220405	0.180716	0.27218	0.418818	0.43469	0.355323	0.33826	0.310581	0.230438	0.20236	0.2312	0.289797	0.284683	0.226071	0.126166	0.142055	0.29148	0.344835	0.371762	0.366582	0.376386	0.338042	0.210066	0.147247	0.252303
0.374583	0.366726	0.358635	0.35576	0.385253	0.425378	0.43306	0.447355	0.448712	0.453348	0.465187	0.460146	0.453155	0.502504	0.609585	0.820554	1	0.946793	0.585669	0.475404	0.46232	0.361256	0.396691	0.353866	0.250708	0.141731	0.109466	0.159365	0.263399	0.294442	0.262891	0.248499	0.21204	0.153896	0.140893	0.142039	0.162174	0.157151	0.147686	0.109941	0.108164	0.180504	0.211762	0.249743	0.267697	0.265258	0.211174	0.110802	0.073625	0.167224
0.5365	0.529671	0.523422	0.522297	0.549851	0.583205	0.590965	0.599866	0.597517	0.602407	0.613057	0.607325	0.595449	0.622588	0.657329	0.795135	0.946793	1	0.760788	0.635771	0.588789	0.440814	0.502356	0.438875	0.317942	0.16859	0.133991	0.213056	0.335517	0.345945	0.292684	0.284502	0.253927	0.179048	0.160502	0.185517	0.233599	0.238764	0.197359	0.110676	0.123432	0.257812	0.296219	0.324318	0.323699	0.328479	0.293775	0.16867	0.10546	0.209363
0.835529	0.83517	0.839282	0.840876	0.860085	0.877061	0.882468	0.883608	0.879087	0.880473	0.881829	0.880474	0.870336	0.862251	0.781038	0.725665	0.585669	0.760788	1	0.95447	0.823935	0.567523	0.679704	0.585039	0.446391	0.22281	0.188062	0.328233	0.479785	0.435238	0.322237	0.315206	0.308325	0.210562	0.181242	0.258335	0.367928	0.397084	0.27325	0.0682245	0.114403	0.385092	0.454215	0.460245	0.407556	0.426176	0.445945	0.287175	0.17285	0.27125
0.849509	0.85047	0.856633	0.856608	0.871546	0.883094	0.887102	0.888594	0.884061	0.885852	0.885245	0.884024	0.880077	0.868449	0.773357	0.679179	0.475404	0.635771	0.95447	1	0.889695	0.611918	0.700287	0.580879	0.448512	0.225288	0.188079	0.334375	0.494391	0.44723	0.323844	0.317462	0.324746	0.232443	0.199897	0.278048	0.386472	0.41917	0.290998	0.0733928	0.121248	0.398766	0.468608	0.474982	0.41956	0.440826	0.470776	0.311967	0.192372	0.286101
0.786294	0.778515	0.77174	0.768763	0.788716	0.800736	0.809654	0.817235	0.8033	0.801219	0.810418	0.802887	0.800406	0.80592	0.737255	0.652059	0.46232	0.588789	0.823935	0.889695	1	0.874935	0.843977	0.604993	0.435233	0.203794	0.154825	0.2902	0.473469	0.470625	0.364878	0.376613	0.396267	0.317908	0.276905	0.327525	0.396393	0.400672	0.317758	0.167864	0.228605	0.442054	0.489273	0.504997	0.472583	0.483753	0.467631	0.302267	0.21808	0.337353
0.579001	0.566829	0.549112	0.542204	0.560005	0.56725	0.58207	0.596788	0.578494	0.567187	0.582115	0.570017	0.566012	0.580083	0.553479	0.498857	0.361256	0.440814	0.567523	0.611918	0.874935	1	0.883791	0.55625	0.36697	0.166363	0.110761	0.195271	0.351524	0.388486	0.327311	0.354313	0.383096	0.349506	0.312583	0.326727	0.344753	0.320517	0.298658	0.254854	0.316818	0.415916	0.423852	0.440838	0.433948	0.430492	0.37562	0.234846	0.202201	0.326039
0.71444	0.704078	0.684234	0.67631	0.694013	0.694866	0.705477	0.715132	0.694799	0.687289	0.708136	0.698142	0.688996	0.698666	0.648041	0.573478	0.396691	0.502356	0.679704	0.700287	0.843977	0.883791	1	0.832705	0.553181	0.261197	0.195868	0.298545	0.45489	0.461798	0.379799	0.423269	0.465275	0.406494	0.35245	0.396918	0.447524	0.433154	0.388592	0.300862	0.372372	0.533127	0.550776	0.559067	0.537736	0.54423	0.50696	0.314055	0.238617	0.385899
0.611718	0.611779	0.603541	0.596984	0.605522	0.606171	0.612876	0.610655	0.598899	0.590276	0.602337	0.607175	0.603149	0.604311	0.574029	0.515276	0.353866	0.438875	0.585039	0.580879	0.604993	0.55625	0.832705	1	0.795934	0.445118	0.35026	0.409142	0.485471	0.428643	0.3266	0.354389	0.400787	0.348111	0.302057	0.367728	0.437401	0.449883	0.420454	0.314903	0.331157	0.484164	0.500822	0.498724	0.472694	0.473597	0.487634	0.349866	0.258185	0.359753
0.484414	0.501824	0.514397	0.513687	0.499744	0.493844	0.495248	0.47565	0.478418	0.464545	0.451317	0.478455	0.489485	0.468013	0.44975	0.388758	0.250708	0.317942	0.446391	0.448512	0.435233	0.36697	0.553181	0.795934	1	0.812938	0.641022	0.598587	0.554523	0.420392	0.288637	0.249696	0.294847	0.280418	0.243704	0.33187	0.430102	0.499345	0.481301	0.3202	0.239172	0.388618	0.410797	0.396278	0.355407	0.339638	0.439185	0.455685	0.369541	0.36111
0.244363	0.271158	0.295169	0.297893	0.271718	0.262642	0.262492	0.239434	0.251725	0.238337	0.213232	0.248167	0.269526	0.244931	0.255859	0.220405	0.141731	0.16859	0.22281	0.225288	0.203794	0.166363	0.261197	0.445118	0.812938	1	0.884973	0.681892	0.480238	0.322662	0.220486	0.136371	0.153884	0.180196	0.168459	0.25135	0.338709	0.417719	0.416424	0.268972	0.135385	0.233829	0.256871	0.233449	0.195415	0.181144	0.31438	0.431562	0.386132	0.30951
0.182669	0.212637	0.241012	0.244581	0.220538	0.213828	0.212099	0.191236	0.20791	0.193769	0.16623	0.203926	0.225805	0.196325	0.210411	0.180716	0.109466	0.133991	0.188062	0.188079	0.154825	0.110761	0.195868	0.35026	0.641022	0.884973	1	0.861693	0.546142	0.324749	0.207559	0.108819	0.114788	0.152398	0.162554	0.258336	0.346487	0.416417	0.393364	0.225305	0.0915006	0.202891	0.233067	0.211296	0.168735	0.163209	0.308187	0.445342	0.415283	0.3334
0.326177	0.35347	0.380539	0.383514	0.361	0.351005	0.347044	0.325479	0.339924	0.32915	0.30298	0.338913	0.360773	0.33426	0.325712	0.27218	0.159365	0.213056	0.328233	0.334375	0.2902	0.195271	0.298545	0.409142	0.598587	0.681892	0.861693	1	0.802148	0.491067	0.299056	0.220541	0.245981	0.240284	0.233487	0.354701	0.465875	0.543446	0.480395	0.23599	0.130634	0.327692	0.373288	0.35454	0.303875	0.313945	0.45847	0.546697	0.492641	0.445508
0.490134	0.502708	0.516695	0.514575	0.498727	0.489683	0.487296	0.471027	0.473806	0.470753	0.460069	0.480708	0.502354	0.506946	0.492207	0.418818	0.263399	0.335517	0.479785	0.494391	0.473469	0.351524	0.45489	0.485471	0.554523	0.480238	0.546142	0.802148	1	0.810949	0.529327	0.45381	0.458379	0.382409	0.332257	0.440006	0.530896	0.595558	0.532863	0.28782	0.236884	0.481767	0.525329	0.509831	0.472834	0.497324	0.592656	0.581165	0.508112	0.524102
0.455589	0.45573	0.454503	0.446335	0.438624	0.430625	0.432499	0.428024	0.418703	0.418921	0.419329	0.423384	0.440114	0.474903	0.484286	0.43469	0.294442	0.345945	0.435238	0.44723	0.470625	0.388486	0.461798	0.428643	0.420392	0.322662	0.324749	0.491067	0.810949	1	0.839211	0.690015	0.579389	0.454275	0.370244	0.425469	0.454197	0.485532	0.465247	0.314514	0.307478	0.502656	0.511691	0.489886	0.483815	0.509136	0.542035	0.487107	0.433269	0.489093
0.336409	0.331862	0.32185	0.31147	0.307065	0.299476	0.302779	0.308101	0.293797	0.292213	0.301652	0.298321	0.309253	0.350357	0.374025	0.355323	0.262891	0.292684	0.322237	0.323844	0.364878	0.327311	0.379799	0.3266	0.288637	0.220486	0.207559	0.299056	0.529327	0.839211	1	0.888717	0.618838	0.460306	0.376535	0.390657	0.367874	0.364813	0.367419	0.295419	0.317239	0.445414	0.422501	0.390807	0.397181	0.428857	0.437139	0.382861	0.358865	0.429188
0.351957	0.336432	0.311062	0.298635	0.301141	0.290468	0.293598	0.305662	0.281649	0.278656	0.302258	0.291025	0.295362	0.347725	0.361537	0.33826	0.248499	0.284502	0.315206	0.317462	0.376613	0.354313	0.423269	0.354389	0.249696	0.136371	0.108819	0.220541	0.45381	0.690015	0.888717	1	0.825325	0.590371	0.453375	0.45542	0.413964	0.377955	0.370137	0.322128	0.395076	0.518937	0.495853	0.47499	0.481316	0.511177	0.483198	0.359802	0.333887	0.456024
0.391319	0.371203	0.341018	0.326711	0.32911	0.310271	0.311786	0.320526	0.293433	0.291332	0.314263	0.299461	0.301692	0.351681	0.349463	0.310581	0.21204	0.253927	0.308325	0.324746	0.396267	0.383096	0.465275	0.400787	0.294847	0.153884	0.114788	0.245981	0.458379	0.579389	0.618838	0.825325	1	0.843422	0.576274	0.547221	0.498218	0.454751	0.443186	0.371903	0.45097	0.591946	0.589312	0.580143	0.573477	0.592483	0.565734	0.413558	0.378231	0.509486
0.330921	0.315394	0.28752	0.270103	0.269222	0.250845	0.253213	0.254833	0.229036	0.225913	0.245569	0.230726	0.229386	0.264321	0.263438	0.230438	0.153896	0.179048	0.210562	0.232443	0.317908	0.349506	0.406494	0.348111	0.280418	0.180196	0.152398	0.240284	0.382409	0.454275	0.460306	0.590371	0.843422	1	0.818906	0.694999	0.512342	0.427076	0.432212	0.405131	0.459796	0.538669	0.522798	0.498919	0.491702	0.502051	0.488987	0.400233	0.396849	0.493299
0.288968	0.280517	0.254143	0.236122	0.236289	0.227534	0.234024	0.235259	0.208485	0.202221	0.223443	0.209729	0.204738	0.232159	0.233787	0.20236	0.140893	0.160502	0.181242	0.199897	0.276905	0.312583	0.35245	0.302057	0.243704	0.168459	0.162554	0.233487	0.332257	0.370244	0.376535	0.453375	0.576274	0.818906	1	0.898676	0.545426	0.390689	0.374566	0.3726	0.420057	0.455756	0.422565	0.390296	0.391663	0.402716	0.395191	0.36383	0.381875	0.457393
0.360041	0.35801	0.337898	0.322445	0.318692	0.303998	0.306968	0.306401	0.28648	0.278625	0.291931	0.283772	0.284511	0.307563	0.289462	0.2312	0.142039	0.185517	0.258335	0.278048	0.327525	0.326727	0.396918	0.367728	0.33187	0.25135	0.258336	0.354701	0.440006	0.425469	0.390657	0.45542	0.547221	0.694999	0.898676	1	0.779649	0.579691	0.47271	0.377134	0.414129	0.520856	0.504576	0.467209	0.45034	0.457658	0.492708	0.462467	0.459993	0.533662
0.455436	0.458045	0.447933	0.441353	0.432998	0.409631	0.408463	0.407335	0.395406	0.389394	0.393287	0.392308	0.396854	0.405024	0.364225	0.289797	0.162174	0.233599	0.367928	0.386472	0.396393	0.344753	0.447524	0.437401	0.430102	0.338709	0.346487	0.465875	0.530896	0.454197	0.367874	0.413964	0.498218	0.512342	0.545426	0.779649	1	0.864038	0.588504	0.337889	0.355603	0.550789	0.562253	0.532819	0.492073	0.509551	0.590267	0.534268	0.485638	0.554664
0.490275	0.498742	0.500164	0.495685	0.475433	0.445756	0.443114	0.435727	0.428924	0.421521	0.409937	0.418292	0.433747	0.424347	0.366987	0.284683	0.157151	0.238764	0.397084	0.41917	0.400672	0.320517	0.433154	0.449883	0.499345	0.417719	0.416417	0.543446	0.595558	0.485532	0.364813	0.377955	0.454751	0.427076	0.390689	0.579691	0.864038	1	0.803194	0.418308	0.361799	0.573405	0.587392	0.554498	0.497729	0.511764	0.620918	0.582097	0.500898	0.544143
0.39836	0.402481	0.399934	0.391824	0.367132	0.335922	0.332133	0.319103	0.312417	0.30282	0.291045	0.302233	0.322228	0.315946	0.285447	0.226071	0.147686	0.197359	0.27325	0.290998	0.317758	0.298658	0.388592	0.420454	0.481301	0.416424	0.393364	0.480395	0.532863	0.465247	0.367419	0.370137	0.443186	0.432212	0.374566	0.47271	0.588504	0.803194	1	0.76388	0.570641	0.612967	0.552966	0.515187	0.474018	0.460276	0.542684	0.526699	0.458617	0.500326
0.210055	0.201803	0.182997	0.172587	0.157986	0.134299	0.137337	0.127675	0.11023	0.096627	0.103144	0.105569	0.115105	0.12697	0.14367	0.126166	0.109941	0.110676	0.0682245	0.0733928	0.167864	0.254854	0.300862	0.314903	0.3202	0.268972	0.225305	0.23599	0.28782	0.314514	0.295419	0.322128	0.371903	0.405131	0.3726	0.377134	0.337889	0.418308	0.76388	1	0.870073	0.61371	0.402353	0.358963	0.364754	0.3367	0.333826	0.309189	0.303556	0.375108
0.272094	0.253302	0.220523	0.207159	0.201726	0.179326	0.18597	0.184258	0.158015	0.147871	0.163615	0.149856	0.151345	0.173548	0.169964	0.142055	0.108164	0.123432	0.114403	0.121248	0.228605	0.316818	0.372372	0.331157	0.239172	0.135385	0.0915006	0.130634	0.236884	0.307478	0.317239	0.395076	0.45097	0.459796	0.420057	0.414129	0.355603	0.361799	0.570641	0.870073	1	0.791785	0.496509	0.428618	0.436981	0.421011	0.371584	0.268458	0.267964	0.397338
0.532924	0.520271	0.497023	0.484804	0.472758	0.446514	0.448271	0.437803	0.413882	0.413542	0.418296	0.409104	0.416811	0.429846	0.371629	0.29148	0.180504	0.257812	0.385092	0.398766	0.442054	0.415916	0.533127	0.484164	0.388618	0.233829	0.202891	0.327692	0.481767	0.502656	0.445414	0.518937	0.591946	0.538669	0.455756	0.520856	0.550789	0.573405	0.612967	0.61371	0.791785	1	0.853404	0.717259	0.64438	0.621007	0.609942	0.464702	0.409019	0.556913
0.576513	0.567397	0.547847	0.535375	0.52692	0.505164	0.504047	0.494246	0.473812	0.474208	0.479719	0.472242	0.48043	0.495936	0.431331	0.344835	0.211762	0.296219	0.454215	0.468608	0.489273	0.423852	0.550776	0.500822	0.410797	0.256871	0.233067	0.373288	0.525329	0.511691	0.422501	0.495853	0.589312	0.522798	0.422565	0.504576	0.562253	0.587392	0.552966	0.402353	0.496509	0.853404	1	0.904037	0.728622	0.658431	0.649365	0.492202	0.414959	0.555589
0.561013	0.551694	0.530736	0.519825	0.516965	0.495417	0.491927	0.487963	0.469155	0.469955	0.481053	0.473089	0.480374	0.498282	0.438862	0.371762	0.249743	0.324318	0.460245	0.474982	0.504997	0.440838	0.559067	0.498724	0.396278	0.233449	0.211296	0.35454	0.509831	0.489886	0.390807	0.47499	0.580143	0.498919	0.390296	0.467209	0.532819	0.554498	0.515187	0.358963	0.428618	0.717259	0.904037	1	0.88033	0.741365	0.672686	0.485777	0.399978	0.537566
0.503953	0.491659	0.467442	0.457603	0.45803	0.437212	0.433248	0.431342	0.411073	0.411263	0.429414	0.421359	0.428309	0.457279	0.41453	0.366582	0.267697	0.323699	0.407556	0.41956	0.472583	0.433948	0.537736	0.472694	0.355407	0.195415	0.168735	0.303875	0.472834	0.483815	0.397181	0.481316	0.573477	0.491702	0.391663	0.45034	0.492073	0.497729	0.474018	0.364754	0.436981	0.64438	0.728622	0.88033	1	0.895843	0.708329	0.467042	0.383518	0.51856
0.5072	0.493416	0.468644	0.459259	0.462964	0.441428	0.43597	0.435063	0.414592	0.417548	0.438504	0.430447	0.437895	0.47587	0.432377	0.376386	0.265258	0.328479	0.426176	0.440826	0.483753	0.430492	0.54423	0.473597	0.339638	0.181144	0.163209	0.313945	0.497324	0.509136	0.428857	0.511177	0.592483	0.502051	0.402716	0.457658	0.509551	0.511764	0.460276	0.3367	0.421011	0.621007	0.658431	0.741365	0.895843	1	0.851569	0.516594	0.389684	0.514853
0.525421	0.52342	0.514033	0.505049	0.494805	0.466313	0.460158	0.45283	0.440156	0.441373	0.443047	0.447362	0.462511	0.47876	0.419151	0.338042	0.211174	0.293775	0.445945	0.470776	0.467631	0.37562	0.50696	0.487634	0.439185	0.31438	0.308187	0.45847	0.592656	0.542035	0.437139	0.483198	0.565734	0.488987	0.395191	0.492708	0.590267	0.620918	0.542684	0.333826	0.371584	0.609942	0.649365	0.672686	0.708329	0.851569	1	0.780658	0.571013	0.608065
0.367172	0.382251	0.394435	0.386386	0.353183	0.32168	0.317391	0.304124	0.301766	0.295494	0.276687	0.29479	0.320436	0.318365	0.28453	0.210066	0.110802	0.16867	0.287175	0.311967	0.302267	0.234846	0.314055	0.349866	0.455685	0.431562	0.445342	0.546697	0.581165	0.487107	0.382861	0.359802	0.413558	0.400233	0.36383	0.462467	0.534268	0.582097	0.526699	0.309189	0.268458	0.464702	0.492202	0.485777	0.467042	0.516594	0.780658	1	0.890453	0.713078
0.263562	0.27693	0.285416	0.27566	0.241714	0.213059	0.211089	0.202282	0.198851	0.187402	0.168331	0.181918	0.20746	0.21004	0.202456	0.147247	0.073625	0.10546	0.17285	0.192372	0.21808	0.202201	0.238617	0.258185	0.369541	0.386132	0.415283	0.492641	0.508112	0.433269	0.358865	0.333887	0.378231	0.396849	0.381875	0.459993	0.485638	0.500898	0.458617	0.303556	0.267964	0.409019	0.414959	0.399978	0.383518	0.389684	0.571013	0.890453	1	0.842614
0.375242	0.375803	0.366545	0.354466	0.334525	0.308645	0.309319	0.308265	0.293455	0.280584	0.272763	0.273196	0.291815	0.312601	0.305289	0.252303	0.167224	0.209363	0.27125	0.286101	0.337353	0.326039	0.385899	0.359753	0.36111	0.30951	0.3334	0.445508	0.524102	0.489093	0.429188	0.456024	0.509486	0.493299	0.457393	0.533662	0.554664	0.544143	0.500326	0.375108	0.397338	0.556913	0.555589	0.537566	0.51856	0.514853	0.608065	0.713078	0.842614	1
0.419237	0.413907	0.397114	0.384955	0.376936	0.353823	0.352201	0.352392	0.332835	0.323477	0.326426	0.32231	0.333249	0.366073	0.36048	0.316293	0.239236	0.279667	0.32384	0.332832	0.382454	0.35924	0.436311	0.395909	0.340345	0.237757	0.250832	0.382116	0.497965	0.49644	0.449708	0.501226	0.547769	0.509403	0.464244	0.523395	0.533407	0.524201	0.497955	0.393589	0.433993	0.592641	0.599979	0.58412	0.572053	0.566147	0.601381	0.561705	0.588868	0.858851
0.478319	0.46629	0.443121	0.432278	0.428915	0.39995	0.397049	0.399648	0.377024	0.373606	0.383306	0.367878	0.373657	0.41674	0.395391	0.337788	0.240299	0.291911	0.366002	0.378047	0.424535	0.386279	0.484802	0.432705	0.338874	0.186421	0.179579	0.339133	0.503018	0.507408	0.444526	0.528654	0.60678	0.544743	0.464001	0.528558	0.553067	0.541404	0.500374	0.377194	0.4513	0.647428	0.670541	0.66092	0.644365	0.629621	0.631698	0.514795	0.487794	0.700715
0.484538	0.47474	0.458153	0.449905	0.439099	0.407848	0.406533	0.405748	0.386571	0.381569	0.38548	0.376821	0.388239	0.417459	0.387134	0.327957	0.232282	0.286754	0.367722	0.382533	0.421681	0.381305	0.489571	0.461039	0.396589	0.240601	0.218255	0.375817	0.531799	0.511753	0.425628	0.492852	0.586076	0.521495	0.428335	0.503812	0.553552	0.568203	0.535862	0.388491	0.444869	0.66096	0.681534	0.658406	0.631165	0.614668	0.626935	0.512154	0.465384	0.615822
0.416368	0.410158	0.395301	0.385868	0.367913	0.331827	0.32591	0.318275	0.302016	0.296554	0.296766	0.28948	0.297199	0.315535	0.293289	0.25563	0.199966	0.231176	0.26398	0.280109	0.34132	0.33911	0.423936	0.409446	0.377828	0.259129	0.236093	0.362425	0.483352	0.46873	0.404295	0.456352	0.545389	0.509017	0.424122	0.488959	0.525176	0.548883	0.549259	0.43291	0.46397	0.631592	0.621191	0.587151	0.571258	0.552774	0.562628	0.477917	0.445547	0.571996
0.210806	0.204588	0.182418	0.170667	0.153915	0.118527	0.111239	0.10122	0.0824673	0.0746798	0.0733642	0.0588078	0.0588188	0.0751782	0.0867095	0.0901945	0.104856	0.0884914	0.0231809	0.0351121	0.146342	0.232153	0.249922	0.235683	0.240713	0.197836	0.159937	0.195861	0.271676	0.320267	0.334039	0.367159	0.413338	0.439424	0.388661	0.391223	0.349709	0.353872	0.431491	0.448046	0.453669	0.459551	0.396463	0.364755	0.382278	0.354302	0.331518	0.307883	0.332476	0.428488
0.18886	0.179728	0.155015	0.140712	0.121312	0.0838979	0.0810773	0.0697401	0.0459384	0.0331785	0.0330162	0.0185622	0.0171476	0.0328871	0.0438237	0.0420517	0.0519367	0.0354028	-0.0210439	-0.00414505	0.115913	0.218704	0.222524	0.195671	0.201746	0.16467	0.115463	0.144559	0.242043	0.320843	0.339653	0.382396	0.439249	0.476864	0.42318	0.407953	0.339297	0.333351	0.42896	0.468165	0.474157	0.464319	0.397978	0.360433	0.375535	0.337171	0.307424	0.29146	0.327765	0.422029
0.239912	0.240381	0.231067	0.221054	0.189905	0.147328	0.144245	0.122738	0.101186	0.0812601	0.0709287	0.0714309	0.077663	0.0746231	0.0606272	0.0303481	0.00891418	0.0176096	0.0269865	0.0544322	0.14152	0.208402	0.224227	0.221673	0.279076	0.249082	0.210997	0.26436	0.338579	0.363014	0.3348	0.363935	0.451133	0.489317	0.421395	0.438261	0.405103	0.42595	0.49197	0.457957	0.442515	0.502965	0.462015	0.404936	0.393302	0.347893	0.371991	0.387513	0.400006	0.467704
0.132095	0.139122	0.136246	0.128385	0.0930633	0.053284	0.053268	0.0298118	0.0107014	-0.0112543	-0.0272356	-0.0242953	-0.0226061	-0.0488797	-0.0635756	-0.0850727	-0.0814346	-0.0835269	-0.0807046	-0.0563201	0.0218912	0.111929	0.103604	0.123987	0.240632	0.269034	0.23769	0.233292	0.21286	0.206276	0.212214	0.219085	0.291217	0.383383	0.359906	0.363664	0.308712	0.322145	0.395919	0.413567	0.385187	0.368635	0.305372	0.245442	0.241307	0.191	0.233072	0.317381	0.347619	0.355079
0.0929934	0.0994679	0.0929494	0.0831632	0.0486496	0.0117756	0.0149364	-0.00331729	-0.0208567	-0.0415193	-0.0558922	-0.0594303	-0.0645242	-0.092496	-0.10828	-0.137293	-0.14201	-0.141599	-0.1168	-0.0917892	-0.0268295	0.0629434	0.0489191	0.0631965	0.193186	0.243392	0.215065	0.198022	0.157263	0.1439	0.169528	0.180365	0.245641	0.345863	0.347914	0.349244	0.286783	0.289445	0.344549	0.366539	0.345164	0.309642	0.249143	0.193836	0.19263	0.144579	0.187099	0.29273	0.333307	0.316517
0.125612	0.132223	0.119767	0.107951	0.0759713	0.0409135	0.0451688	0.0328213	0.0160729	-0.00297069	-0.0136	-0.0236828	-0.0325529	-0.0518563	-0.0797714	-0.126653	-0.151346	-0.136373	-0.075396	-0.0475681	-0.000194247	0.0659534	0.0652021	0.06124	0.166614	0.200748	0.18455	0.203742	0.19423	0.182584	0.196978	0.226192	0.297071	0.368949	0.367923	0.380459	0.326837	0.330799	0.356779	0.336136	0.331024	0.333712	0.288255	0.238744	0.232263	0.199617	0.251683	0.332944	0.364794	0.35567
0.225194	0.2274	0.212551	0.199764	0.172182	0.135408	0.136463	0.125283	0.107276	0.0943597	0.0882927	0.074375	0.071807	0.0695735	0.0296802	-0.0288021	-0.0696349	-0.0372245	0.0387843	0.0705062	0.115049	0.149036	0.179366	0.156955	0.203974	0.184296	0.172284	0.243401	0.307308	0.321915	0.306115	0.355246	0.431675	0.448436	0.406212	0.432884	0.404396	0.422644	0.441862	0.375141	0.386631	0.453276	0.419129	0.37832	0.362756	0.347754	0.397269	0.412794	0.417886	0.450255
0.402482	0.403092	0.396266	0.385343	0.362069	0.330164	0.325781	0.316429	0.307767	0.305881	0.294849	0.284689	0.297553	0.300311	0.23916	0.16119	0.0704424	0.138946	0.271568	0.303296	0.31991	0.279546	0.365491	0.35237	0.362599	0.260258	0.252974	0.394742	0.50874	0.482567	0.398482	0.450343	0.540678	0.501312	0.423292	0.502806	0.552986	0.588971	0.546776	0.364714	0.39069	0.592123	0.598628	0.568331	0.528011	0.529096	0.59761	0.543063	0.490492	0.56208
0.407427	0.412342	0.41586	0.410349	0.38303	0.353734	0.347849	0.335944	0.335768	0.337667	0.319414	0.319833	0.34172	0.342049	0.275146	0.191669	0.0896016	0.164392	0.313303	0.340632	0.337374	0.271516	0.366524	0.37399	0.411659	0.311839	0.318813	0.476749	0.569477	0.492416	0.374209	0.408584	0.499963	0.451044	0.363812	0.471991	0.570336	0.621852	0.556905	0.321447	0.327353	0.574728	0.601198	0.573056	0.513553	0.511961	0.608463	0.573347	0.501986	0.5586
0.367245	0.372826	0.372886	0.369002	0.338309	0.303426	0.297177	0.285644	0.280886	0.276438	0.263235	0.266998	0.285861	0.287511	0.219873	0.135292	0.0371474	0.103573	0.248139	0.276988	0.285742	0.249455	0.336941	0.33655	0.373388	0.291555	0.305713	0.448248	0.520933	0.440971	0.344466	0.389928	0.486581	0.454363	0.379495	0.482893	0.565701	0.601948	0.548669	0.33523	0.342129	0.556995	0.581287	0.555724	0.501943	0.487421	0.57391	0.549263	0.483403	0.532456
0.358233	0.362669	0.359701	0.353586	0.323598	0.28588	0.279698	0.270177	0.26186	0.257215	0.24384	0.241131	0.251672	0.251726	0.186304	0.105392	0.013346	0.0759569	0.220217	0.255442	0.269052	0.23965	0.321714	0.31158	0.339655	0.258422	0.269817	0.404179	0.485428	0.417817	0.330702	0.383951	0.482645	0.459023	0.39259	0.491906	0.557478	0.590152	0.543735	0.348793	0.36434	0.563531	0.581943	0.554998	0.507756	0.488074	0.558874	0.530668	0.47103	0.528133
0.367245	0.374716	0.376537	0.370766	0.339121	0.301891	0.295828	0.283806	0.276847	0.271184	0.252468	0.252362	0.259987	0.253077	0.189802	0.103848	0.0169044	0.0839082	0.233659	0.269441	0.275715	0.232974	0.310552	0.310278	0.360044	0.287252	0.30177	0.433561	0.50204	0.423173	0.322966	0.357396	0.458114	0.446659	0.381471	0.483111	0.552445	0.599128	0.555996	0.351638	0.352083	0.558498	0.579617	0.549481	0.493394	0.471311	0.551985	0.542279	0.489198	0.538998
0.365052	0.378404	0.385175	0.378813	0.345043	0.303524	0.294756	0.279682	0.27843	0.273801	0.250122	0.250167	0.25786	0.24516	0.177452	0.079173	-0.00625022	0.0661358	0.230389	0.267249	0.267971	0.221822	0.292603	0.296841	0.36786	0.318284	0.343074	0.46457	0.496174	0.396799	0.304301	0.327271	0.421671	0.422744	0.365131	0.470641	0.540936	0.584043	0.533202	0.330834	0.318119	0.515744	0.54317	0.50925	0.440894	0.430082	0.53217	0.550927	0.506326	0.532531
0.333517	0.348642	0.357291	0.353557	0.319557	0.280835	0.272125	0.257347	0.259826	0.249669	0.221867	0.224791	0.234698	0.207761	0.141634	0.0557716	-0.0247224	0.0411752	0.200076	0.229108	0.226923	0.198581	0.2514	0.260345	0.350553	0.335572	0.367485	0.457853	0.44337	0.330672	0.25919	0.262175	0.33264	0.361905	0.342629	0.442959	0.506649	0.532182	0.472764	0.311477	0.289529	0.437867	0.45353	0.408974	0.343181	0.346347	0.46337	0.519448	0.486816	0.479372
0.360019	0.367894	0.366491	0.362334	0.336317	0.302515	0.295094	0.285177	0.280038	0.269866	0.253037	0.246052	0.247548	0.223076	0.156593	0.0844568	-0.00104479	0.0642334	0.216291	0.240139	0.249259	0.227035	0.277509	0.253252	0.299456	0.283941	0.315077	0.404667	0.408803	0.322547	0.278169	0.302865	0.368236	0.400417	0.396319	0.478993	0.51742	0.513208	0.446447	0.315679	0.324992	0.452689	0.455442	0.41738	0.371184	0.376655	0.468258	0.497546	0.478174	0.496274
0.391928	0.404997	0.407629	0.402524	0.375209	0.345746	0.339687	0.324598	0.319143	0.31815	0.29914	0.291872	0.289257	0.261389	0.193318	0.115737	0.0208621	0.0953382	0.263007	0.288659	0.278969	0.234289	0.289216	0.26459	0.327386	0.320266	0.36249	0.459613	0.447351	0.349701	0.300745	0.309475	0.359985	0.393348	0.406929	0.498256	0.54651	0.549557	0.4625	0.292523	0.294337	0.450334	0.457527	0.42371	0.37948	0.383691	0.494367	0.538932	0.512969	0.518456
0.368674	0.390135	0.401667	0.397526	0.369259	0.344511	0.341032	0.328074	0.330474	0.327355	0.29992	0.302307	0.302442	0.270822	0.216286	0.143049	0.0448959	0.113655	0.268914	0.289575	0.265207	0.215375	0.266558	0.262474	0.341604	0.347096	0.396689	0.479123	0.430486	0.312651	0.262052	0.237578	0.263371	0.317132	0.357628	0.445144	0.500739	0.504257	0.410011	0.244364	0.219318	0.355756	0.363783	0.335954	0.292691	0.300585	0.427493	0.513108	0.489221	0.4578
0.360398	0.388004	0.407613	0.405738	0.377326	0.353343	0.348384	0.331873	0.33933	0.333928	0.297098	0.305306	0.308225	0.264786	0.204231	0.128772	0.0256987	0.0970939	0.271411	0.29369	0.249566	0.181231	0.235619	0.260128	0.364035	0.379836	0.435498	0.503545	0.41796	0.270167	0.218114	0.168875	0.178274	0.248715	0.309947	0.405727	0.474535	0.487736	0.379449	0.20087	0.160671	0.291265	0.300356	0.272021	0.220804	0.237908	0.384508	0.492975	0.469642	0.41925
0.296653	0.334377	0.366411	0.367165	0.33199	0.308503	0.302456	0.276645	0.289795	0.282643	0.234736	0.255144	0.264051	0.198432	0.137007	0.0649733	-0.0262401	0.0433614	0.222553	0.242096	0.173738	0.0988896	0.143974	0.211281	0.382057	0.433467	0.492587	0.532888	0.395439	0.20948	0.14344	0.0611077	0.0654261	0.158435	0.236281	0.342493	0.425948	0.461554	0.360632	0.169842	0.0901922	0.209714	0.217447	0.174597	0.110927	0.123903	0.304211	0.468825	0.450925	0.364155
0.217099	0.258503	0.2943	0.296903	0.256721	0.234253	0.230387	0.201384	0.215305	0.203728	0.154103	0.182452	0.193961	0.118464	0.0665516	0.00646754	-0.0663074	-0.0101816	0.145337	0.159653	0.0917275	0.0372075	0.0716939	0.168747	0.365185	0.436541	0.496445	0.514209	0.343466	0.145159	0.0759486	-0.0192712	-0.0124191	0.0957128	0.182768	0.292345	0.377912	0.416025	0.340527	0.172578	0.0645137	0.151896	0.153778	0.110755	0.051891	0.0502962	0.234362	0.432649	0.425156	0.312743
0.165619	0.207731	0.244319	0.247556	0.20403	0.183781	0.181997	0.15134	0.166486	0.153268	0.104103	0.135652	0.149617	0.0755441	0.0323834	-0.0169616	-0.0744093	-0.0291281	0.103844	0.117192	0.0463404	-0.00453266	0.0287885	0.147547	0.360164	0.441277	0.500917	0.509609	0.3253	0.124669	0.0518977	-0.0510295	-0.0461848	0.0601933	0.14731	0.258849	0.342091	0.390254	0.332342	0.170473	0.0453831	0.120882	0.119541	0.0769363	0.025921	0.0220501	0.202438	0.409817	0.403144	0.277684
0.224885	0.26638	0.302431	0.30686	0.262701	0.24254	0.243246	0.213306	0.226673	0.212376	0.165715	0.199566	0.21545	0.14545	0.0987396	0.0422733	-0.0299461	0.024218	0.169834	0.184734	0.111006	0.0440762	0.0952751	0.214309	0.419129	0.475844	0.529144	0.560458	0.398001	0.193672	0.104844	0.00946662	0.023311	0.113284	0.187241	0.306682	0.397525	0.453573	0.388512	0.204141	0.0824159	0.190025	0.192735	0.145673	0.092267	0.0920847	0.274628	0.461911	0.439416	0.324591
0.367954	0.404599	0.434862	0.43882	0.40088	0.378631	0.379589	0.355632	0.363366	0.350544	0.310524	0.337438	0.350476	0.294425	0.239632	0.165544	0.0606279	0.138232	0.311757	0.328298	0.263973	0.175942	0.256149	0.347329	0.497624	0.489963	0.525584	0.593566	0.49755	0.310865	0.206928	0.14769	0.188613	0.254588	0.301274	0.427713	0.521413	0.570082	0.48639	0.275483	0.182428	0.341334	0.35376	0.306965	0.242306	0.240754	0.412713	0.544005	0.501208	0.435549
0.45853	0.484294	0.504338	0.505071	0.47437	0.452897	0.453384	0.435131	0.434728	0.42771	0.397946	0.41126	0.419668	0.383786	0.322492	0.235196	0.112416	0.204231	0.391487	0.409419	0.358889	0.260197	0.357038	0.405725	0.487932	0.432253	0.458276	0.559064	0.530142	0.379809	0.273903	0.254068	0.316288	0.3478	0.364981	0.490976	0.579638	0.61307	0.524343	0.310161	0.25733	0.445554	0.463894	0.424339	0.362525	0.360416	0.50301	0.563781	0.503711	0.496926
0.539899	0.551139	0.55486	0.551543	0.532964	0.50993	0.509668	0.501767	0.490337	0.489245	0.473451	0.470469	0.472143	0.463415	0.392922	0.294204	0.153812	0.253969	0.457049	0.47814	0.449369	0.344053	0.448611	0.434239	0.425451	0.313202	0.329171	0.473133	0.527353	0.431912	0.33748	0.368047	0.45199	0.441788	0.422803	0.532552	0.607061	0.616025	0.524784	0.323216	0.331373	0.542585	0.564136	0.533875	0.477944	0.482919	0.576677	0.549115	0.482869	0.542024
0.576384	0.582377	0.579577	0.574953	0.561057	0.536475	0.533056	0.529903	0.515142	0.513211	0.503391	0.495386	0.494248	0.492105	0.410749	0.303165	0.149678	0.255478	0.481163	0.509147	0.485929	0.371569	0.47726	0.434571	0.385027	0.244074	0.257324	0.42023	0.515144	0.440683	0.349252	0.396214	0.486272	0.461716	0.425296	0.527573	0.602462	0.601845	0.497907	0.295254	0.335171	0.562261	0.58882	0.562151	0.509442	0.52595	0.598815	0.531175	0.461686	0.538722
0.573461	0.588638	0.597972	0.595536	0.573879	0.546617	0.541422	0.530879	0.52288	0.518116	0.498998	0.497579	0.497172	0.481473	0.398146	0.288107	0.129435	0.238563	0.477514	0.508211	0.469964	0.34936	0.457264	0.436849	0.41823	0.286724	0.300961	0.451016	0.52136	0.422261	0.317961	0.342824	0.425144	0.408095	0.373659	0.491556	0.58972	0.606829	0.506863	0.28631	0.302307	0.541415	0.572225	0.540539	0.477448	0.48429	0.580906	0.541532	0.467344	0.523182
0.550062	0.574003	0.596844	0.595422	0.562834	0.533578	0.526606	0.50792	0.509468	0.504473	0.472992	0.481638	0.486098	0.455938	0.370503	0.266201	0.120933	0.227951	0.460397	0.490118	0.433142	0.308285	0.415036	0.422727	0.456028	0.355782	0.367514	0.491814	0.526503	0.409785	0.291892	0.28402	0.354998	0.348391	0.322402	0.445518	0.554985	0.604282	0.524516	0.290455	0.270112	0.505762	0.534348	0.494914	0.423741	0.416517	0.539024	0.552399	0.477139	0.500603
0.592227	0.61283	0.632356	0.630724	0.600415	0.572508	0.567098	0.548581	0.54893	0.546385	0.516154	0.525739	0.534605	0.507678	0.416836	0.311953	0.162687	0.273524	0.509583	0.538109	0.480819	0.34313	0.451772	0.452363	0.480753	0.375442	0.383053	0.505437	0.54586	0.437173	0.317311	0.305567	0.374373	0.362551	0.330697	0.45215	0.561577	0.616166	0.528567	0.276856	0.258135	0.509931	0.547159	0.510996	0.4413	0.43469	0.553954	0.558264	0.478895	0.50367
0.625413	0.64151	0.657744	0.65669	0.631316	0.603687	0.598886	0.58121	0.580473	0.579478	0.553486	0.558062	0.565576	0.54334	0.447148	0.338114	0.184408	0.298288	0.540222	0.5665	0.507739	0.365046	0.479556	0.47474	0.488552	0.369515	0.373103	0.502107	0.555404	0.451435	0.328496	0.322327	0.390962	0.371109	0.332793	0.453253	0.564989	0.614054	0.514286	0.255347	0.245897	0.513516	0.558994	0.522902	0.453777	0.448702	0.559359	0.543056	0.463557	0.501369
0.645193	0.659941	0.674816	0.671927	0.648659	0.621093	0.6146	0.599081	0.598164	0.598928	0.574914	0.572059	0.576156	0.557398	0.455271	0.341165	0.189456	0.311517	0.560861	0.586511	0.529216	0.381798	0.49665	0.469301	0.460297	0.330776	0.328761	0.464448	0.540621	0.460304	0.341981	0.35015	0.419555	0.384619	0.335341	0.446011	0.557058	0.602597	0.498239	0.249991	0.264005	0.538982	0.581229	0.542834	0.473643	0.469792	0.563661	0.518316	0.437643	0.497247
0.682924	0.693262	0.702887	0.700084	0.681688	0.656871	0.650775	0.639189	0.632631	0.633484	0.616053	0.606771	0.605988	0.591533	0.482702	0.367724	0.212814	0.342849	0.600865	0.626872	0.57746	0.422286	0.534273	0.475483	0.429749	0.279073	0.271664	0.419441	0.523594	0.456601	0.345952	0.370622	0.44124	0.39952	0.347181	0.448568	0.555086	0.59092	0.480851	0.244024	0.276224	0.55046	0.598728	0.568568	0.4979	0.49827	0.575888	0.498862	0.412472	0.489564
0.745809	0.748312	0.749219	0.745901	0.736098	0.712026	0.707783	0.701245	0.687534	0.691	0.681626	0.66699	0.660309	0.647973	0.525179	0.405209	0.235846	0.37679	0.656173	0.685003	0.639751	0.475697	0.591484	0.499046	0.401266	0.223248	0.214591	0.37924	0.5145	0.45707	0.349746	0.39056	0.461374	0.415249	0.373003	0.466569	0.563109	0.579003	0.455871	0.229081	0.284031	0.554184	0.604203	0.587351	0.525059	0.536859	0.595529	0.475262	0.382422	0.47975
0.749331	0.752835	0.751844	0.747346	0.737902	0.714029	0.711027	0.708781	0.693931	0.697708	0.687447	0.669722	0.66187	0.643978	0.510832	0.39039	0.22013	0.365131	0.653964	0.681878	0.634197	0.471555	0.587131	0.49237	0.384692	0.209586	0.206647	0.361554	0.48403	0.431823	0.332874	0.366196	0.427736	0.395159	0.371021	0.461786	0.553122	0.561845	0.429272	0.208757	0.27032	0.531177	0.575034	0.558569	0.500057	0.517306	0.578641	0.454777	0.363787	0.455741
0.733182	0.734136	0.726955	0.721318	0.714757	0.693337	0.692169	0.693224	0.676004	0.679994	0.674604	0.651619	0.637326	0.62195	0.4919	0.37894	0.218364	0.358356	0.632991	0.658563	0.620045	0.469847	0.579763	0.473988	0.345411	0.164409	0.164953	0.319079	0.443167	0.403141	0.321042	0.365625	0.424069	0.395357	0.378318	0.463015	0.54001	0.531309	0.401463	0.207571	0.285665	0.522936	0.554837	0.543703	0.493082	0.506838	0.554118	0.430036	0.355281	0.451303
0.741561	0.744459	0.739646	0.735003	0.72691	0.706575	0.704919	0.699633	0.684109	0.688402	0.681978	0.663075	0.649485	0.631316	0.501863	0.385715	0.226293	0.3699	0.646672	0.671459	0.62458	0.464471	0.570844	0.469854	0.36009	0.191496	0.191393	0.342536	0.464761	0.413354	0.31928	0.35393	0.409137	0.382033	0.368195	0.455999	0.533915	0.539024	0.414845	0.212068	0.279532	0.516319	0.545269	0.536904	0.483238	0.498524	0.562396	0.453474	0.373981	0.459373
0.761262	0.764387	0.76198	0.758793	0.750461	0.728193	0.725179	0.717029	0.704031	0.709437	0.702268	0.686495	0.673897	0.649989	0.512855	0.393966	0.231155	0.378401	0.667963	0.692483	0.633272	0.46246	0.576237	0.481245	0.376568	0.200296	0.198365	0.350209	0.470775	0.411625	0.310339	0.336687	0.384993	0.352104	0.338432	0.43303	0.519588	0.53512	0.406962	0.190606	0.2491	0.500467	0.546692	0.538112	0.477783	0.49351	0.556499	0.449745	0.363716	0.440026
0.797979	0.806653	0.811648	0.810158	0.798759	0.775423	0.768346	0.755017	0.747151	0.755615	0.738634	0.729845	0.723881	0.685698	0.534003	0.408563	0.233362	0.388863	0.70739	0.734795	0.652832	0.453545	0.570956	0.486554	0.405274	0.225969	0.222009	0.376394	0.487125	0.403018	0.279638	0.284649	0.327502	0.294042	0.277787	0.376533	0.488164	0.523623	0.38702	0.142835	0.183926	0.460089	0.52077	0.514324	0.448165	0.464012	0.543986	0.445239	0.341576	0.402895
0.81236	0.824544	0.834125	0.833936	0.81999	0.796052	0.78796	0.774984	0.771304	0.778763	0.757444	0.750929	0.748478	0.704562	0.548171	0.421107	0.241537	0.400862	0.728398	0.755772	0.662784	0.452571	0.568086	0.488139	0.42108	0.243886	0.231771	0.379539	0.483907	0.389764	0.259426	0.254709	0.289709	0.246719	0.234353	0.331939	0.458445	0.507919	0.370431	0.121184	0.153003	0.43292	0.497561	0.492076	0.426183	0.442955	0.52657	0.429511	0.317415	0.36424
0.82368	0.83381	0.840262	0.840862	0.828427	0.804302	0.796656	0.782963	0.776135	0.781765	0.763643	0.759111	0.756524	0.711581	0.550106	0.424618	0.25248	0.413076	0.735408	0.758375	0.666053	0.454223	0.572949	0.496103	0.424512	0.239053	0.221313	0.37168	0.480534	0.38295	0.253589	0.253419	0.292166	0.249973	0.236073	0.327181	0.441983	0.494376	0.365472	0.119915	0.158328	0.438576	0.501923	0.498913	0.435898	0.453012	0.525506	0.41623	0.30402	0.35985
[truncated: 44 more columns]
