# Supplementary material for: Observation of the photonic Hall effect and photonic magnetoresistance in random lasers
Source: Nat Commun. 2024 May 30;15:4589. doi: 10.1038/s41467-024-48942-6 (PMC11139889; doi:10.1038/s41467-024-48942-6)
Supplement: Supplementary file 3 — Source Data [file 41467_2024_48942_MOESM3_ESM.zip › Zhijia Hu-Data/Figure S7/Figure S7 data (a,b).xls]

## Sheet: Sheet1
	Ksca
α	μr=1.12874	μr=1.12595	μr=1.11868	μr=1.10949	μr=1.08872	μr=1.05676	μr=1.03309	μr=1.02114
0.01	0	0	0	0	0	0	0	0
0.02	1.19888e-07	1.19874e-07	1.19838e-07	1.19793e-07	1.1969e-07	1.19532e-07	1.19414e-07	1.19354e-07
0.03	6.39595e-07	6.39521e-07	6.3933e-07	6.39089e-07	6.38541e-07	6.37696e-07	6.37069e-07	6.36753e-07
0.04	2.0396e-06	2.03936e-06	2.03875e-06	2.03798e-06	2.03623e-06	2.03355e-06	2.03155e-06	2.03053e-06
0.05	4.99378e-06	4.99322e-06	4.99172e-06	4.98984e-06	4.98557e-06	4.979e-06	4.97411e-06	4.97163e-06
0.06	1.03708e-05	1.03697e-05	1.03666e-05	1.03626e-05	1.03538e-05	1.03401e-05	1.033e-05	1.03248e-05
0.07	1.92356e-05	1.92334e-05	1.92277e-05	1.92204e-05	1.9204e-05	1.91787e-05	1.91599e-05	1.91504e-05
0.08	3.28514e-05	3.28476e-05	3.28379e-05	3.28255e-05	3.27975e-05	3.27543e-05	3.27222e-05	3.2706e-05
0.09	5.26821e-05	5.2676e-05	5.26605e-05	5.26408e-05	5.25957e-05	5.25265e-05	5.24753e-05	5.24489e-05
0.1	8.03949e-05	8.0386e-05	8.0362e-05	8.03319e-05	8.02633e-05	8.01579e-05	8.00794e-05	8.00399e-05
0.11	0.000117864	0.000117851	0.000117815	0.000117771	0.000117671	0.000117517	0.000117402	0.000117344
0.12	0.000167172	0.000167153	0.000167104	0.000167041	0.000166899	0.000166681	0.000166519	0.000166436
0.13	0.000230618	0.000230592	0.000230523	0.000230437	0.000230242	0.000229941	0.000229718	0.000229605
0.14	0.000310716	0.000310681	0.000310589	0.000310473	0.000310211	0.000309806	0.000309506	0.000309354
0.15	0.000410205	0.000410159	0.000410038	0.000409885	0.00040954	0.000409007	0.000408611	0.000408411
0.16	0.000532052	0.000531991	0.000531835	0.000531638	0.00053119	0.000530501	0.000529989	0.00052973
0.17	0.000679453	0.000679377	0.000679178	0.000678926	0.000678356	0.000677478	0.000676826	0.000676496
0.18	0.000855849	0.000855753	0.000855502	0.000855186	0.000854471	0.000853367	0.000852548	0.000852134
0.19	0.00106	0.00106	0.00106	0.00106	0.00106	0.00106	0.00106	0.00106
0.2	0.00131	0.00131	0.00131	0.00131	0.00131	0.00131	0.00131	0.0013
0.21	0.0016	0.0016	0.0016	0.0016	0.00159	0.00159	0.00159	0.00159
0.22	0.00193	0.00193	0.00193	0.00193	0.00193	0.00192	0.00192	0.00192
0.23	0.00231	0.00231	0.00231	0.00231	0.00231	0.0023	0.0023	0.0023
0.24	0.00275	0.00275	0.00275	0.00275	0.00274	0.00274	0.00274	0.00274
0.25	0.00324	0.00324	0.00324	0.00324	0.00324	0.00324	0.00323	0.00323
0.26	0.00381	0.00381	0.00381	0.0038	0.0038	0.0038	0.00379	0.00379
0.27	0.00444	0.00444	0.00444	0.00444	0.00444	0.00443	0.00443	0.00442
0.28	0.00516	0.00515	0.00515	0.00515	0.00515	0.00514	0.00514	0.00513
0.29	0.00595	0.00595	0.00595	0.00595	0.00594	0.00594	0.00593	0.00593
0.3	0.00684	0.00684	0.00684	0.00684	0.00683	0.00682	0.00682	0.00681
0.31	0.00783	0.00783	0.00783	0.00782	0.00782	0.00781	0.0078	0.0078
0.32	0.00892	0.00892	0.00892	0.00892	0.00891	0.0089	0.00889	0.00889
0.33	0.01013	0.01013	0.01013	0.01012	0.01012	0.0101	0.0101	0.01009
0.34	0.01146	0.01146	0.01146	0.01145	0.01145	0.01143	0.01142	0.01142
0.35	0.01293	0.01292	0.01292	0.01292	0.01291	0.01289	0.01288	0.01287
0.36	0.01453	0.01453	0.01452	0.01452	0.01451	0.01449	0.01448	0.01447
0.37	0.01628	0.01628	0.01628	0.01627	0.01626	0.01624	0.01622	0.01622
0.38	0.01819	0.01819	0.01819	0.01818	0.01817	0.01815	0.01813	0.01812
0.39	0.02028	0.02028	0.02027	0.02026	0.02025	0.02022	0.02021	0.0202
0.4	0.02254	0.02254	0.02253	0.02253	0.02251	0.02248	0.02246	0.02246
0.41	0.025	0.025	0.02499	0.02498	0.02496	0.02494	0.02491	0.0249
0.42	0.02766	0.02766	0.02765	0.02764	0.02762	0.02759	0.02757	0.02756
0.43	0.03054	0.03053	0.03053	0.03052	0.03049	0.03046	0.03044	0.03042
0.44	0.03364	0.03364	0.03363	0.03362	0.0336	0.03356	0.03353	0.03352
0.45	0.03699	0.03699	0.03698	0.03697	0.03694	0.0369	0.03687	0.03686
0.46	0.04059	0.04059	0.04058	0.04057	0.04054	0.0405	0.04046	0.04045
0.47	0.04447	0.04446	0.04445	0.04444	0.04441	0.04436	0.04433	0.04431
0.48	0.04862	0.04862	0.04861	0.04859	0.04856	0.04851	0.04847	0.04845
0.49	0.05308	0.05307	0.05306	0.05305	0.05301	0.05295	0.05291	0.05289
0.5	0.05785	0.05784	0.05783	0.05781	0.05777	0.05771	0.05767	0.05765
0.51	0.06295	0.06294	0.06293	0.06291	0.06287	0.0628	0.06276	0.06273
0.52	0.06839	0.06839	0.06837	0.06835	0.06831	0.06824	0.06819	0.06816
0.53	0.0742	0.07419	0.07418	0.07416	0.07411	0.07404	0.07398	0.07395
0.54	0.08039	0.08038	0.08036	0.08034	0.08029	0.08021	0.08015	0.08012
0.55	0.08697	0.08696	0.08694	0.08692	0.08687	0.08678	0.08672	0.08669
0.56	0.09397	0.09396	0.09394	0.09392	0.09386	0.09377	0.09371	0.09367
0.57	0.1014	0.10139	0.10137	0.10134	0.10128	0.10119	0.10112	0.10109
0.58	0.10928	0.10927	0.10925	0.10922	0.10916	0.10906	0.10899	0.10895
0.59	0.11763	0.11762	0.1176	0.11757	0.11751	0.1174	0.11733	0.11729
0.6	0.12647	0.12647	0.12644	0.12641	0.12634	0.12623	0.12615	0.12611
0.61	0.13582	0.13581	0.13579	0.13576	0.13568	0.13557	0.13549	0.13544
0.62	0.1457	0.14569	0.14566	0.14563	0.14555	0.14544	0.14535	0.1453
0.63	0.15612	0.15611	0.15609	0.15605	0.15597	0.15585	0.15576	0.15571
0.64	0.16712	0.1671	0.16708	0.16704	0.16696	0.16683	0.16673	0.16669
0.65	0.1787	0.17868	0.17865	0.17862	0.17853	0.1784	0.1783	0.17825
0.66	0.19088	0.19087	0.19084	0.1908	0.19071	0.19058	0.19048	0.19042
0.67	0.2037	0.20369	0.20366	0.20362	0.20352	0.20338	0.20328	0.20323
0.68	0.21717	0.21715	0.21712	0.21708	0.21699	0.21684	0.21674	0.21668
0.69	0.23131	0.23129	0.23126	0.23122	0.23112	0.23098	0.23087	0.23081
0.7	0.24614	0.24613	0.24609	0.24605	0.24595	0.2458	0.24569	0.24564
0.71	0.26169	0.26167	0.26164	0.2616	0.2615	0.26135	0.26124	0.26118
0.72	0.27797	0.27796	0.27793	0.27788	0.27778	0.27763	0.27752	0.27746
0.73	0.29502	0.29501	0.29497	0.29493	0.29483	0.29468	0.29457	0.29451
0.74	0.31285	0.31284	0.31281	0.31276	0.31266	0.31251	0.3124	0.31234
0.75	0.33149	0.33148	0.33144	0.3314	0.3313	0.33115	0.33104	0.33098
0.76	0.35095	0.35094	0.35091	0.35086	0.35077	0.35062	0.3505	0.35045
0.77	0.37126	0.37125	0.37121	0.37117	0.37108	0.37093	0.37082	0.37077
0.78	0.39243	0.39242	0.39239	0.39235	0.39225	0.39211	0.39201	0.39195
0.79	0.41448	0.41447	0.41443	0.4144	0.41431	0.41417	0.41407	0.41401
0.8	0.43741	0.43739	0.43736	0.43733	0.43724	0.43711	0.43701	0.43696
0.81	0.46121	0.4612	0.46117	0.46114	0.46105	0.46093	0.46084	0.46079
0.82	0.48588	0.48587	0.48584	0.48581	0.48573	0.48562	0.48553	0.48549
0.83	0.51139	0.51138	0.51135	0.51132	0.51125	0.51114	0.51106	0.51102
0.84	0.53768	0.53767	0.53765	0.53762	0.53756	0.53746	0.53738	0.53735
0.85	0.56469	0.56468	0.56466	0.56464	0.56458	0.56449	0.56442	0.56439
0.86	0.59232	0.59231	0.5923	0.59227	0.59222	0.59215	0.59209	0.59206
0.87	0.62045	0.62044	0.62042	0.62041	0.62036	0.6203	0.62025	0.62022
0.88	0.64891	0.64891	0.64889	0.64888	0.64884	0.64879	0.64875	0.64873
0.89	0.67753	0.67753	0.67752	0.67751	0.67748	0.67744	0.67741	0.67739
0.9	0.70609	0.70609	0.70608	0.70608	0.70606	0.70603	0.70601	0.706
0.91	0.73436	0.73436	0.73436	0.73435	0.73435	0.73433	0.73432	0.73432
0.92	0.7621	0.7621	0.7621	0.7621	0.7621	0.7621	0.7621	0.7621
0.93	0.78904	0.78904	0.78904	0.78905	0.78906	0.78907	0.78908	0.78908
0.94	0.81495	0.81495	0.81496	0.81497	0.81498	0.81501	0.81503	0.81504
0.95	0.8396	0.8396	0.83961	0.83962	0.83964	0.83968	0.83971	0.83972
0.96	0.86278	0.86278	0.8628	0.86281	0.86284	0.86289	0.86292	0.86294
0.97	0.88433	0.88433	0.88435	0.88436	0.8844	0.88446	0.8845	0.88452
0.98	0.90411	0.90412	0.90413	0.90415	0.90419	0.90426	0.9043	0.90433
0.99	0.92204	0.92204	0.92206	0.92208	0.92212	0.92219	0.92224	0.92227
1	0.93804	0.93805	0.93807	0.93809	0.93814	0.93821	0.93826	0.93829
1.01	0.95212	0.95213	0.95214	0.95216	0.95221	0.95228	0.95234	0.95237
1.02	0.96427	0.96427	0.96429	0.96431	0.96436	0.96443	0.96448	0.96451
1.03	0.97452	0.97453	0.97454	0.97456	0.97461	0.97467	0.97473	0.97475
1.04	0.98294	0.98294	0.98296	0.98297	0.98301	0.98308	0.98312	0.98314
1.05	0.98958	0.98958	0.98959	0.98961	0.98964	0.9897	0.98974	0.98976
1.06	0.99452	0.99452	0.99453	0.99455	0.99457	0.99462	0.99465	0.99466
1.07	0.99785	0.99785	0.99786	0.99787	0.99789	0.99792	0.99794	0.99795
1.08	0.99965	0.99965	0.99965	0.99966	0.99967	0.99968	0.99969	0.9997
1.09	1	1	1	1	1	1	1	1
1.1	0.999	0.99899	0.99899	0.99899	0.99898	0.99896	0.99895	0.99894
1.11	0.99672	0.99672	0.99671	0.9967	0.99668	0.99664	0.99662	0.9966
1.12	0.99326	0.99325	0.99324	0.99323	0.99319	0.99314	0.9931	0.99308
1.13	0.98869	0.98868	0.98866	0.98864	0.9886	0.98852	0.98847	0.98844
1.14	0.98309	0.98308	0.98306	0.98304	0.98298	0.98289	0.98282	0.98278
1.15	0.97655	0.97654	0.97652	0.97648	0.97641	0.9763	0.97622	0.97617
1.16	0.96914	0.96913	0.9691	0.96906	0.96898	0.96884	0.96875	0.9687
1.17	0.96094	0.96092	0.96089	0.96085	0.96075	0.9606	0.96048	0.96043
1.18	0.95202	0.952	0.95196	0.95191	0.9518	0.95163	0.95151	0.95144
1.19	0.94245	0.94244	0.94239	0.94234	0.94222	0.94203	0.94189	0.94181
1.2	0.93232	0.9323	0.93225	0.93219	0.93206	0.93185	0.9317	0.93162
1.21	0.92169	0.92167	0.92162	0.92155	0.92141	0.92118	0.92102	0.92093
1.22	0.91063	0.91061	0.91056	0.91049	0.91033	0.91009	0.90991	0.90982
1.23	0.89923	0.8992	0.89914	0.89907	0.8989	0.89865	0.89845	0.89836
1.24	0.88753	0.88751	0.88745	0.88737	0.88719	0.88692	0.88672	0.88661
1.25	0.87562	0.8756	0.87553	0.87545	0.87526	0.87498	0.87476	0.87466
1.26	0.86356	0.86353	0.86347	0.86338	0.86319	0.86289	0.86267	0.86255
1.27	0.85141	0.85139	0.85132	0.85123	0.85103	0.85072	0.85048	0.85037
1.28	0.83924	0.83922	0.83914	0.83905	0.83884	0.83852	0.83828	0.83816
1.29	0.82711	0.82708	0.827	0.82691	0.82669	0.82636	0.82612	0.82599
1.3	0.81506	0.81503	0.81495	0.81486	0.81464	0.8143	0.81405	0.81392
1.31	0.80316	0.80313	0.80305	0.80295	0.80272	0.80238	0.80212	0.80199
1.32	0.79144	0.79141	0.79133	0.79123	0.791	0.79065	0.79039	0.79025
1.33	0.77996	0.77993	0.77985	0.77974	0.77951	0.77915	0.77889	0.77876
1.34	0.76875	0.76872	0.76864	0.76853	0.7683	0.76794	0.76767	0.76753
1.35	0.75785	0.75782	0.75774	0.75764	0.7574	0.75703	0.75676	0.75663
1.36	0.7473	0.74727	0.74719	0.74708	0.74684	0.74648	0.74621	0.74607
1.37	0.73713	0.73709	0.73701	0.7369	0.73666	0.7363	0.73602	0.73588
1.38	0.72735	0.72732	0.72723	0.72713	0.72689	0.72652	0.72624	0.7261
1.39	0.718	0.71797	0.71788	0.71778	0.71754	0.71717	0.71689	0.71675
1.4	0.7091	0.70906	0.70898	0.70887	0.70863	0.70826	0.70799	0.70785
1.41	0.70066	0.70063	0.70054	0.70044	0.7002	0.69982	0.69955	0.69941
1.42	0.69271	0.69268	0.69259	0.69248	0.69224	0.69187	0.69159	0.69145
1.43	0.68525	0.68522	0.68513	0.68503	0.68478	0.68441	0.68413	0.68399
1.44	0.6783	0.67827	0.67818	0.67808	0.67783	0.67746	0.67718	0.67704
1.45	0.67187	0.67183	0.67175	0.67164	0.6714	0.67102	0.67074	0.6706
1.46	0.66595	0.66591	0.66583	0.66572	0.66548	0.6651	0.66482	0.66468
1.47	0.66055	0.66051	0.66043	0.66032	0.66007	0.65969	0.65941	0.65927
1.48	0.65566	0.65563	0.65554	0.65543	0.65518	0.6548	0.65452	0.65437
1.49	0.65128	0.65125	0.65116	0.65105	0.6508	0.65041	0.65013	0.64998
1.5	0.64739	0.64736	0.64727	0.64716	0.64691	0.64652	0.64623	0.64608
1.51	0.64398	0.64395	0.64386	0.64375	0.64349	0.6431	0.64281	0.64266
1.52	0.64103	0.641	0.64091	0.64079	0.64054	0.64014	0.63984	0.63969
1.53	0.63852	0.63848	0.63839	0.63827	0.63801	0.63761	0.63731	0.63716
1.54	0.6364	0.63637	0.63628	0.63616	0.63589	0.63549	0.63518	0.63503
1.55	0.63467	0.63464	0.63454	0.63442	0.63415	0.63374	0.63343	0.63328
1.56	0.63328	0.63325	0.63315	0.63303	0.63276	0.63234	0.63202	0.63187
1.57	0.63221	0.63217	0.63207	0.63195	0.63167	0.63125	0.63093	0.63077
1.58	0.6314	0.63137	0.63127	0.63114	0.63086	0.63043	0.63011	0.62994
1.59	0.63084	0.6308	0.6307	0.63058	0.63029	0.62985	0.62952	0.62936
1.6	0.63048	0.63044	0.63034	0.63021	0.62992	0.62947	0.62914	0.62897
1.61	0.63029	0.63025	0.63014	0.63001	0.62972	0.62926	0.62892	0.62875
1.62	0.63022	0.63018	0.63008	0.62994	0.62964	0.62918	0.62883	0.62866
1.63	0.63025	0.63021	0.63011	0.62997	0.62967	0.62919	0.62884	0.62867
1.64	0.63035	0.63031	0.6302	0.63006	0.62975	0.62927	0.62892	0.62874
1.65	0.63049	0.63044	0.63033	0.63019	0.62988	0.62939	0.62903	0.62884
1.66	0.63063	0.63058	0.63047	0.63033	0.63001	0.62951	0.62915	0.62896
1.67	0.63076	0.63071	0.6306	0.63045	0.63013	0.62962	0.62925	0.62906
1.68	0.63085	0.6308	0.63069	0.63054	0.63021	0.6297	0.62932	0.62913
1.69	0.63089	0.63085	0.63073	0.63058	0.63025	0.62973	0.62934	0.62915
1.7	0.63087	0.63083	0.63071	0.63056	0.63022	0.62969	0.6293	0.62911
1.71	0.63078	0.63073	0.63061	0.63046	0.63012	0.62959	0.62919	0.62899
1.72	0.63061	0.63056	0.63044	0.63029	0.62994	0.6294	0.629	0.6288
1.73	0.63036	0.63032	0.63019	0.63004	0.62968	0.62914	0.62874	0.62853
1.74	0.63004	0.62999	0.62987	0.62971	0.62935	0.6288	0.6284	0.62819
1.75	0.62964	0.62959	0.62947	0.62931	0.62895	0.62839	0.62798	0.62778
1.76	0.62918	0.62913	0.629	0.62884	0.62848	0.62792	0.62751	0.6273
1.77	0.62866	0.62861	0.62848	0.62832	0.62796	0.62739	0.62698	0.62676
1.78	0.6281	0.62805	0.62792	0.62776	0.62739	0.62682	0.6264	0.62619
1.79	0.6275	0.62745	0.62733	0.62716	0.62679	0.62622	0.6258	0.62559
1.8	0.62689	0.62684	0.62672	0.62655	0.62618	0.62561	0.62518	0.62497
1.81	0.62628	0.62623	0.6261	0.62594	0.62557	0.62499	0.62456	0.62435
1.82	0.62568	0.62563	0.6255	0.62534	0.62497	0.62439	0.62396	0.62374
1.83	0.62512	0.62507	0.62494	0.62477	0.6244	0.62382	0.62339	0.62317
1.84	0.62459	0.62454	0.62441	0.62425	0.62387	0.62329	0.62286	0.62265
1.85	0.62413	0.62408	0.62395	0.62378	0.62341	0.62283	0.6224	0.62218
1.86	0.62374	0.62369	0.62356	0.62339	0.62301	0.62243	0.622	0.62179
1.87	0.62343	0.62338	0.62325	0.62309	0.62271	0.62213	0.6217	0.62148
1.88	0.62323	0.62318	0.62304	0.62288	0.6225	0.62192	0.62149	0.62128
1.89	0.62313	0.62308	0.62295	0.62278	0.62241	0.62183	0.6214	0.62118
1.9	0.62315	0.6231	0.62297	0.6228	0.62243	0.62185	0.62142	0.6212
1.91	0.62329	0.62324	0.62311	0.62294	0.62257	0.62199	0.62157	0.62135
1.92	0.62356	0.62351	0.62338	0.62322	0.62285	0.62227	0.62184	0.62163
1.93	0.62397	0.62392	0.62379	0.62363	0.62326	0.62268	0.62226	0.62204
1.94	0.62452	0.62447	0.62434	0.62417	0.6238	0.62323	0.6228	0.62259
1.95	0.6252	0.62515	0.62502	0.62486	0.62449	0.62392	0.62349	0.62328
1.96	0.62602	0.62597	0.62584	0.62568	0.62531	0.62474	0.62432	0.6241
1.97	0.62698	0.62693	0.6268	0.62664	0.62627	0.6257	0.62528	0.62506
1.98	0.62806	0.62802	0.62789	0.62772	0.62736	0.62679	0.62637	0.62616
1.99	0.62928	0.62923	0.6291	0.62894	0.62857	0.62801	0.62759	0.62738
2	0.63062	0.63057	0.63044	0.63028	0.62991	0.62935	0.62893	0.62872
