# Supplementary material for: Observation of the photonic Hall effect and photonic magnetoresistance in random lasers
Source: Nat Commun. 2024 May 30;15:4589. doi: 10.1038/s41467-024-48942-6 (PMC11139889; doi:10.1038/s41467-024-48942-6)
Supplement: Supplementary file 3 — Source Data [file 41467_2024_48942_MOESM3_ESM.zip › Zhijia Hu-Data/Figure S7/Figure S7 data (c,d).xls]

## Sheet: Sheet1
	Kabs
α	μr=1.12874	μr=1.12595	μr=1.11868	μr=1.10949	μr=1.08872	μr=1.05676	μr=1.03309	μr=1.02114
0.01	0.00437	0.00437	0.00437	0.00437	0.00437	0.00438	0.00438	0.00438
0.02	0.00874	0.00874	0.00874	0.00874	0.00875	0.00876	0.00877	0.00877
0.03	0.01311	0.01312	0.01312	0.01312	0.01313	0.01315	0.01316	0.01317
0.04	0.0175	0.01751	0.01751	0.01752	0.01753	0.01755	0.01757	0.01758
0.05	0.02191	0.02191	0.02192	0.02193	0.02194	0.02197	0.02199	0.022
0.06	0.02634	0.02634	0.02635	0.02635	0.02637	0.02641	0.02643	0.02644
0.07	0.03078	0.03079	0.0308	0.03081	0.03083	0.03087	0.0309	0.03091
0.08	0.03526	0.03527	0.03527	0.03529	0.03531	0.03536	0.03539	0.0354
0.09	0.03977	0.03977	0.03979	0.0398	0.03983	0.03988	0.03991	0.03993
0.1	0.04432	0.04432	0.04433	0.04435	0.04438	0.04444	0.04448	0.0445
0.11	0.0489	0.04891	0.04892	0.04894	0.04898	0.04904	0.04908	0.0491
0.12	0.05353	0.05354	0.05355	0.05357	0.05362	0.05368	0.05373	0.05375
0.13	0.05822	0.05822	0.05824	0.05826	0.0583	0.05837	0.05843	0.05845
0.14	0.06295	0.06296	0.06298	0.063	0.06305	0.06312	0.06318	0.06321
0.15	0.06775	0.06776	0.06778	0.0678	0.06785	0.06793	0.068	0.06803
0.16	0.07261	0.07262	0.07264	0.07266	0.07272	0.07281	0.07287	0.07291
0.17	0.07754	0.07755	0.07757	0.0776	0.07766	0.07775	0.07782	0.07786
0.18	0.08255	0.08256	0.08258	0.08261	0.08268	0.08278	0.08285	0.08289
0.19	0.08764	0.08765	0.08767	0.0877	0.08777	0.08788	0.08796	0.088
0.2	0.09282	0.09283	0.09285	0.09288	0.09296	0.09307	0.09316	0.0932
0.21	0.09809	0.0981	0.09813	0.09816	0.09824	0.09836	0.09845	0.09849
0.22	0.10346	0.10347	0.1035	0.10354	0.10362	0.10374	0.10384	0.10389
0.23	0.10894	0.10895	0.10898	0.10902	0.10911	0.10924	0.10934	0.10939
0.24	0.11454	0.11455	0.11458	0.11462	0.11471	0.11485	0.11496	0.11501
0.25	0.12026	0.12027	0.1203	0.12034	0.12044	0.12059	0.1207	0.12075
0.26	0.12611	0.12612	0.12615	0.1262	0.1263	0.12645	0.12657	0.12663
0.27	0.1321	0.13211	0.13215	0.13219	0.1323	0.13246	0.13258	0.13264
0.28	0.13823	0.13825	0.13829	0.13834	0.13845	0.13862	0.13874	0.13881
0.29	0.14453	0.14455	0.14459	0.14464	0.14475	0.14493	0.14506	0.14513
0.3	0.151	0.15101	0.15106	0.15111	0.15123	0.15142	0.15155	0.15162
0.31	0.15764	0.15766	0.1577	0.15776	0.15789	0.15808	0.15822	0.1583
0.32	0.16448	0.1645	0.16454	0.1646	0.16473	0.16494	0.16509	0.16516
0.33	0.17152	0.17153	0.17158	0.17164	0.17178	0.17199	0.17215	0.17223
0.34	0.17877	0.17879	0.17884	0.1789	0.17905	0.17927	0.17943	0.17951
0.35	0.18625	0.18627	0.18632	0.18639	0.18654	0.18677	0.18694	0.18703
0.36	0.19398	0.194	0.19405	0.19412	0.19428	0.19452	0.1947	0.19479
0.37	0.20196	0.20198	0.20204	0.20211	0.20227	0.20252	0.20271	0.2028
0.38	0.21021	0.21024	0.2103	0.21037	0.21054	0.2108	0.211	0.21109
0.39	0.21876	0.21879	0.21885	0.21893	0.2191	0.21937	0.21958	0.21968
0.4	0.22762	0.22764	0.22771	0.22779	0.22797	0.22826	0.22847	0.22857
0.41	0.2368	0.23683	0.23689	0.23698	0.23717	0.23746	0.23768	0.23779
0.42	0.24633	0.24636	0.24643	0.24652	0.24672	0.24702	0.24725	0.24737
0.43	0.25623	0.25626	0.25633	0.25643	0.25663	0.25695	0.25719	0.25731
0.44	0.26653	0.26656	0.26663	0.26673	0.26694	0.26728	0.26752	0.26765
0.45	0.27724	0.27727	0.27735	0.27745	0.27767	0.27802	0.27827	0.2784
0.46	0.28839	0.28842	0.2885	0.28861	0.28884	0.2892	0.28947	0.2896
0.47	0.30001	0.30005	0.30013	0.30024	0.30048	0.30085	0.30113	0.30127
0.48	0.31213	0.31217	0.31226	0.31237	0.31262	0.31301	0.3133	0.31344
0.49	0.32478	0.32482	0.32491	0.32503	0.32529	0.32569	0.32599	0.32615
0.5	0.338	0.33803	0.33813	0.33825	0.33852	0.33894	0.33926	0.33941
0.51	0.35181	0.35184	0.35194	0.35207	0.35235	0.35279	0.35312	0.35328
0.52	0.36625	0.36629	0.36639	0.36652	0.36682	0.36727	0.36761	0.36778
0.53	0.38137	0.38141	0.38152	0.38165	0.38196	0.38243	0.38278	0.38296
0.54	0.3972	0.39724	0.39735	0.39749	0.39781	0.39831	0.39867	0.39885
0.55	0.41379	0.41383	0.41395	0.4141	0.41443	0.41494	0.41532	0.41551
0.56	0.43118	0.43123	0.43135	0.4315	0.43185	0.43238	0.43277	0.43297
0.57	0.44943	0.44948	0.4496	0.44976	0.45012	0.45067	0.45108	0.45129
0.58	0.46858	0.46863	0.46876	0.46893	0.4693	0.46987	0.4703	0.47052
0.59	0.48869	0.48874	0.48888	0.48905	0.48944	0.49004	0.49048	0.49071
0.6	0.50982	0.50987	0.51001	0.51019	0.51059	0.51122	0.51168	0.51191
0.61	0.53202	0.53207	0.53222	0.5324	0.53283	0.53347	0.53395	0.5342
0.62	0.55535	0.55541	0.55556	0.55576	0.55619	0.55687	0.55737	0.55762
0.63	0.57989	0.57995	0.58011	0.58031	0.58076	0.58146	0.58198	0.58225
0.64	0.60569	0.60575	0.60592	0.60613	0.6066	0.60733	0.60787	0.60814
0.65	0.63282	0.63289	0.63306	0.63327	0.63377	0.63452	0.63509	0.63537
0.66	0.66135	0.66142	0.6616	0.66182	0.66233	0.66312	0.66371	0.664
0.67	0.69134	0.69141	0.6916	0.69184	0.69237	0.69319	0.69379	0.6941
0.68	0.72287	0.72294	0.72313	0.72338	0.72393	0.72478	0.72541	0.72573
0.69	0.75598	0.75606	0.75626	0.75651	0.75709	0.75797	0.75863	0.75896
0.7	0.79074	0.79082	0.79103	0.79129	0.79189	0.79281	0.79349	0.79384
0.71	0.82719	0.82728	0.82749	0.82777	0.82839	0.82935	0.83005	0.83041
0.72	0.86538	0.86546	0.86569	0.86597	0.86662	0.86761	0.86835	0.86872
0.73	0.90531	0.9054	0.90563	0.90593	0.9066	0.90763	0.9084	0.90879
0.74	0.94699	0.94709	0.94733	0.94764	0.94833	0.94941	0.9502	0.95061
0.75	0.9904	0.9905	0.99075	0.99107	0.9918	0.99291	0.99374	0.99416
0.76	1.03548	1.03558	1.03584	1.03618	1.03693	1.03809	1.03895	1.03938
0.77	1.08213	1.08223	1.08251	1.08285	1.08363	1.08484	1.08573	1.08618
0.78	1.1302	1.13031	1.1306	1.13095	1.13177	1.13302	1.13395	1.13442
0.79	1.1795	1.17961	1.17991	1.18028	1.18113	1.18243	1.1834	1.18388
0.8	1.22976	1.22988	1.23018	1.23057	1.23145	1.23281	1.23381	1.23432
0.81	1.28064	1.28076	1.28108	1.28148	1.2824	1.28381	1.28485	1.28538
0.82	1.33172	1.33185	1.33218	1.3326	1.33356	1.33502	1.33611	1.33666
0.83	1.38251	1.38265	1.38299	1.38343	1.38443	1.38596	1.38709	1.38767
0.84	1.43244	1.43258	1.43294	1.4334	1.43444	1.43603	1.43722	1.43782
0.85	1.48086	1.481	1.48138	1.48186	1.48294	1.48461	1.48584	1.48647
0.86	1.52706	1.52721	1.5276	1.52811	1.52924	1.53098	1.53227	1.53293
0.87	1.57031	1.57047	1.57089	1.57141	1.57259	1.57442	1.57577	1.57645
0.88	1.60989	1.61005	1.61049	1.61103	1.61227	1.61418	1.6156	1.61631
0.89	1.64508	1.64525	1.64571	1.64628	1.64758	1.64957	1.65106	1.6518
0.9	1.67528	1.67546	1.67593	1.67653	1.67789	1.67998	1.68153	1.68231
0.91	1.69997	1.70016	1.70066	1.70129	1.7027	1.70489	1.70651	1.70732
0.92	1.71884	1.71903	1.71955	1.7202	1.72168	1.72396	1.72565	1.7265
0.93	1.73171	1.73191	1.73245	1.73313	1.73467	1.73703	1.73879	1.73968
0.94	1.73863	1.73884	1.7394	1.74011	1.7417	1.74416	1.74598	1.7469
0.95	1.73985	1.74008	1.74065	1.74138	1.74303	1.74557	1.74745	1.7484
0.96	1.7358	1.73603	1.73662	1.73737	1.73907	1.74168	1.74362	1.7446
0.97	1.72706	1.72729	1.7279	1.72866	1.7304	1.73308	1.73507	1.73607
0.98	1.7143	1.71453	1.71515	1.71594	1.71771	1.72044	1.72247	1.72349
0.99	1.69828	1.69852	1.69915	1.69994	1.70174	1.70451	1.70657	1.70761
1	1.67977	1.68001	1.68065	1.68145	1.68327	1.68608	1.68816	1.68921
1.01	1.65953	1.65978	1.66042	1.66123	1.66306	1.66588	1.66798	1.66904
1.02	1.63828	1.63852	1.63916	1.63998	1.64181	1.64465	1.64675	1.64782
1.03	1.61663	1.61688	1.61752	1.61833	1.62017	1.623	1.62511	1.62617
1.04	1.59516	1.59541	1.59605	1.59686	1.59869	1.60151	1.60361	1.60467
1.05	1.57433	1.57457	1.57521	1.57601	1.57783	1.58064	1.58273	1.58378
1.06	1.55451	1.55475	1.55538	1.55618	1.55798	1.56077	1.56284	1.56388
1.07	1.536	1.53624	1.53686	1.53765	1.53944	1.54219	1.54424	1.54527
1.08	1.51901	1.51925	1.51987	1.52065	1.52241	1.52513	1.52716	1.52818
1.09	1.50371	1.50394	1.50455	1.50532	1.50706	1.50975	1.51174	1.51275
1.1	1.49019	1.49042	1.49102	1.49178	1.49349	1.49614	1.49811	1.4991
1.11	1.4785	1.47873	1.47932	1.48007	1.48176	1.48436	1.4863	1.48728
1.12	1.46867	1.46889	1.46947	1.47021	1.47187	1.47444	1.47635	1.47731
1.13	1.46067	1.46089	1.46147	1.46219	1.46383	1.46635	1.46823	1.46918
1.14	1.45449	1.4547	1.45527	1.45598	1.45759	1.46007	1.46192	1.46285
1.15	1.45005	1.45027	1.45082	1.45152	1.4531	1.45555	1.45736	1.45828
1.16	1.4473	1.44751	1.44806	1.44874	1.4503	1.45271	1.45449	1.45539
1.17	1.44616	1.44636	1.4469	1.44758	1.44911	1.45147	1.45323	1.45412
1.18	1.44652	1.44673	1.44725	1.44792	1.44943	1.45176	1.45348	1.45436
1.19	1.4483	1.4485	1.44902	1.44967	1.45116	1.45345	1.45515	1.45601
1.2	1.45137	1.45157	1.45208	1.45273	1.45419	1.45645	1.45813	1.45897
1.21	1.45562	1.45581	1.45631	1.45695	1.4584	1.46063	1.46228	1.46312
1.22	1.46089	1.46108	1.46158	1.46221	1.46364	1.46584	1.46748	1.4683
1.23	1.46705	1.46724	1.46774	1.46836	1.46977	1.47195	1.47357	1.47438
1.24	1.47393	1.47412	1.47461	1.47523	1.47663	1.47879	1.48039	1.4812
1.25	1.48135	1.48154	1.48202	1.48264	1.48403	1.48617	1.48776	1.48856
1.26	1.48911	1.4893	1.48978	1.49039	1.49178	1.49391	1.49549	1.49629
1.27	1.49701	1.4972	1.49768	1.49829	1.49967	1.50179	1.50337	1.50417
1.28	1.50483	1.50502	1.5055	1.50611	1.50748	1.50961	1.51118	1.51198
1.29	1.51234	1.51253	1.51301	1.51362	1.515	1.51713	1.51871	1.5195
1.3	1.51933	1.51951	1.52	1.52061	1.522	1.52413	1.52572	1.52652
1.31	1.52557	1.52575	1.52624	1.52686	1.52825	1.5304	1.53199	1.5328
1.32	1.53085	1.53104	1.53153	1.53215	1.53356	1.53572	1.53733	1.53814
1.33	1.53501	1.5352	1.53569	1.53632	1.53774	1.53992	1.54154	1.54236
1.34	1.53787	1.53807	1.53857	1.5392	1.54063	1.54284	1.54448	1.54531
1.35	1.53934	1.53953	1.54004	1.54068	1.54213	1.54436	1.54602	1.54685
1.36	1.53933	1.53952	1.54004	1.54068	1.54215	1.54441	1.54608	1.54693
1.37	1.53781	1.53801	1.53853	1.53918	1.54066	1.54294	1.54464	1.5455
1.38	1.5348	1.535	1.53553	1.53619	1.53769	1.53999	1.54171	1.54257
1.39	1.53037	1.53057	1.5311	1.53177	1.53328	1.53561	1.53734	1.53821
1.4	1.52461	1.52481	1.52535	1.52602	1.52754	1.52989	1.53164	1.53252
1.41	1.51765	1.51786	1.5184	1.51908	1.52061	1.52298	1.52474	1.52563
1.42	1.50967	1.50987	1.51041	1.5111	1.51264	1.51502	1.51679	1.51769
1.43	1.50083	1.50104	1.50158	1.50226	1.50381	1.50621	1.50799	1.50888
1.44	1.49132	1.49153	1.49207	1.49276	1.49432	1.49672	1.49851	1.49941
1.45	1.48135	1.48155	1.4821	1.48279	1.48435	1.48676	1.48855	1.48945
1.46	1.47109	1.47129	1.47184	1.47253	1.47409	1.4765	1.47829	1.4792
1.47	1.46072	1.46093	1.46148	1.46217	1.46373	1.46614	1.46793	1.46884
1.48	1.45043	1.45064	1.45118	1.45187	1.45343	1.45584	1.45763	1.45854
1.49	1.44034	1.44055	1.4411	1.44179	1.44335	1.44576	1.44754	1.44845
1.5	1.43061	1.43082	1.43136	1.43205	1.43361	1.43601	1.4378	1.4387
1.51	1.42134	1.42155	1.42209	1.42278	1.42433	1.42673	1.42851	1.42942
1.52	1.41263	1.41284	1.41338	1.41407	1.41562	1.41801	1.41979	1.42068
1.53	1.40455	1.40476	1.4053	1.40598	1.40753	1.40992	1.41169	1.41258
1.54	1.39716	1.39737	1.39791	1.39859	1.40013	1.40251	1.40428	1.40517
1.55	1.3905	1.39071	1.39125	1.39193	1.39346	1.39584	1.3976	1.39849
1.56	1.38459	1.3848	1.38533	1.38601	1.38754	1.38991	1.39167	1.39255
1.57	1.37944	1.37964	1.38018	1.38085	1.38238	1.38474	1.38649	1.38738
1.58	1.37503	1.37524	1.37577	1.37644	1.37796	1.38031	1.38206	1.38294
1.59	1.37135	1.37156	1.37209	1.37276	1.37428	1.37662	1.37836	1.37924
1.6	1.36837	1.36857	1.3691	1.36977	1.37128	1.37361	1.37535	1.37622
1.61	1.36603	1.36623	1.36676	1.36742	1.36893	1.37126	1.37299	1.37386
1.62	1.36429	1.36449	1.36501	1.36568	1.36718	1.3695	1.37122	1.37209
1.63	1.36308	1.36328	1.36381	1.36447	1.36596	1.36827	1.36999	1.37085
1.64	1.36234	1.36254	1.36306	1.36372	1.36521	1.36751	1.36922	1.37008
1.65	1.362	1.3622	1.36272	1.36337	1.36486	1.36715	1.36885	1.36971
1.66	1.36198	1.36217	1.36269	1.36334	1.36482	1.3671	1.3688	1.36965
1.67	1.36219	1.36239	1.3629	1.36355	1.36502	1.36729	1.36898	1.36983
1.68	1.36257	1.36276	1.36327	1.36392	1.36539	1.36765	1.36932	1.37017
1.69	1.36302	1.36321	1.36372	1.36437	1.36583	1.36808	1.36975	1.37059
1.7	1.36348	1.36367	1.36418	1.36482	1.36627	1.36851	1.37017	1.37101
1.71	1.36386	1.36405	1.36456	1.3652	1.36664	1.36887	1.37052	1.37136
1.72	1.3641	1.3643	1.3648	1.36543	1.36687	1.36909	1.37074	1.37157
1.73	1.36414	1.36433	1.36483	1.36546	1.36689	1.3691	1.37074	1.37157
1.74	1.36391	1.3641	1.3646	1.36523	1.36665	1.36885	1.37048	1.37131
1.75	1.36337	1.36356	1.36405	1.36468	1.3661	1.36829	1.36991	1.37073
1.76	1.36247	1.36266	1.36315	1.36378	1.36519	1.36737	1.36898	1.3698
1.77	1.36118	1.36137	1.36186	1.36248	1.36389	1.36606	1.36767	1.36848
1.78	1.35949	1.35967	1.36016	1.36078	1.36218	1.36434	1.36595	1.36676
1.79	1.35737	1.35755	1.35804	1.35866	1.36005	1.3622	1.3638	1.36461
1.8	1.35482	1.355	1.35549	1.3561	1.35749	1.35963	1.36122	1.36203
1.81	1.35184	1.35203	1.35251	1.35312	1.35451	1.35664	1.35822	1.35902
1.82	1.34846	1.34864	1.34912	1.34973	1.35111	1.35323	1.35481	1.35561
1.83	1.34468	1.34487	1.34535	1.34595	1.34732	1.34944	1.35101	1.3518
1.84	1.34054	1.34072	1.3412	1.3418	1.34317	1.34528	1.34684	1.34763
1.85	1.33606	1.33625	1.33672	1.33732	1.33868	1.34078	1.34234	1.34312
1.86	1.33129	1.33147	1.33194	1.33254	1.33389	1.33598	1.33753	1.33832
1.87	1.32625	1.32643	1.3269	1.3275	1.32885	1.33092	1.33247	1.33325
1.88	1.32099	1.32117	1.32164	1.32223	1.32358	1.32565	1.32718	1.32796
1.89	1.31555	1.31573	1.3162	1.31679	1.31812	1.32019	1.32171	1.32249
1.9	1.30997	1.31015	1.31062	1.3112	1.31253	1.31459	1.31611	1.31688
1.91	1.30429	1.30447	1.30493	1.30552	1.30684	1.30889	1.3104	1.31117
1.92	1.29855	1.29873	1.29919	1.29977	1.30109	1.30313	1.30464	1.3054
1.93	1.29279	1.29296	1.29342	1.294	1.29532	1.29734	1.29885	1.29961
1.94	1.28703	1.28721	1.28767	1.28824	1.28955	1.29157	1.29307	1.29382
1.95	1.28132	1.2815	1.28195	1.28253	1.28383	1.28584	1.28733	1.28809
1.96	1.27568	1.27586	1.27631	1.27688	1.27818	1.28018	1.28167	1.28242
1.97	1.27014	1.27032	1.27077	1.27134	1.27263	1.27463	1.27611	1.27686
1.98	1.26473	1.2649	1.26535	1.26592	1.26721	1.2692	1.27067	1.27142
1.99	1.25945	1.25962	1.26007	1.26064	1.26193	1.26391	1.26538	1.26613
2	1.25434	1.25451	1.25496	1.25553	1.25681	1.25879	1.26025	1.261
