# Supplementary material for: Observation of the photonic Hall effect and photonic magnetoresistance in random lasers
Source: Nat Commun. 2024 May 30;15:4589. doi: 10.1038/s41467-024-48942-6 (PMC11139889; doi:10.1038/s41467-024-48942-6)
Supplement: Supplementary file 3 — Source Data [file 41467_2024_48942_MOESM3_ESM.zip › Zhijia Hu-Data/Figure S7/Figure S7 data (e,f).xls]

## Sheet: Sheet1
	Kext
α	μr=1.12874	μr=1.12595	μr=1.11868	μr=1.10949	μr=1.08872	μr=1.05676	μr=1.03309	μr=1.02114
0.01	0.00437	0.00437	0.00437	0.00437	0.00437	0.00438	0.00438	0.00438
0.02	0.00874	0.00874	0.00874	0.00874	0.00875	0.00876	0.00877	0.00877
0.03	0.01312	0.01312	0.01312	0.01313	0.01314	0.01315	0.01316	0.01317
0.04	0.01751	0.01751	0.01752	0.01752	0.01754	0.01756	0.01757	0.01758
0.05	0.02192	0.02192	0.02193	0.02194	0.02195	0.02198	0.022	0.02201
0.06	0.02636	0.02636	0.02637	0.02638	0.0264	0.02643	0.02645	0.02646
0.07	0.03083	0.03083	0.03084	0.03085	0.03087	0.03091	0.03094	0.03095
0.08	0.03533	0.03534	0.03535	0.03536	0.03539	0.03543	0.03546	0.03548
0.09	0.03989	0.03989	0.0399	0.03991	0.03995	0.03999	0.04003	0.04005
0.1	0.04449	0.0445	0.04451	0.04452	0.04456	0.04461	0.04465	0.04467
0.11	0.04916	0.04917	0.04918	0.0492	0.04923	0.04929	0.04934	0.04936
0.12	0.0539	0.05391	0.05392	0.05394	0.05398	0.05405	0.05409	0.05412
0.13	0.05872	0.05873	0.05874	0.05876	0.05881	0.05888	0.05893	0.05896
0.14	0.06363	0.06364	0.06366	0.06368	0.06373	0.0638	0.06386	0.06389
0.15	0.06865	0.06866	0.06867	0.0687	0.06875	0.06883	0.06889	0.06892
0.16	0.07378	0.07378	0.0738	0.07383	0.07389	0.07397	0.07404	0.07407
0.17	0.07903	0.07904	0.07906	0.07909	0.07915	0.07924	0.07931	0.07934
0.18	0.08443	0.08443	0.08446	0.08448	0.08455	0.08465	0.08472	0.08476
0.19	0.08997	0.08998	0.09001	0.09004	0.0901	0.09021	0.09028	0.09032
0.2	0.09569	0.0957	0.09572	0.09576	0.09583	0.09594	0.09602	0.09606
0.21	0.10159	0.1016	0.10162	0.10166	0.10173	0.10185	0.10193	0.10198
0.22	0.10769	0.1077	0.10773	0.10776	0.10784	0.10796	0.10805	0.1081
0.23	0.11401	0.11402	0.11404	0.11408	0.11416	0.11429	0.11439	0.11443
0.24	0.12056	0.12057	0.1206	0.12064	0.12072	0.12086	0.12096	0.12101
0.25	0.12737	0.12738	0.12741	0.12745	0.12754	0.12768	0.12778	0.12783
0.26	0.13445	0.13446	0.1345	0.13454	0.13463	0.13478	0.13488	0.13494
0.27	0.14183	0.14184	0.14188	0.14192	0.14202	0.14217	0.14228	0.14234
0.28	0.14953	0.14955	0.14958	0.14963	0.14973	0.14988	0.15	0.15006
0.29	0.15758	0.15759	0.15763	0.15767	0.15778	0.15794	0.15806	0.15812
0.3	0.16599	0.16601	0.16604	0.16609	0.1662	0.16637	0.1665	0.16656
0.31	0.1748	0.17482	0.17486	0.17491	0.17502	0.17519	0.17532	0.17539
0.32	0.18403	0.18405	0.18409	0.18414	0.18426	0.18444	0.18457	0.18464
0.33	0.19372	0.19374	0.19378	0.19383	0.19395	0.19414	0.19428	0.19435
0.34	0.20389	0.20391	0.20395	0.20401	0.20413	0.20432	0.20447	0.20454
0.35	0.21458	0.2146	0.21464	0.2147	0.21483	0.21503	0.21517	0.21525
0.36	0.22582	0.22583	0.22588	0.22594	0.22607	0.22628	0.22643	0.22651
0.37	0.23764	0.23766	0.23771	0.23777	0.2379	0.23811	0.23827	0.23835
0.38	0.25009	0.25011	0.25016	0.25022	0.25036	0.25058	0.25074	0.25082
0.39	0.2632	0.26322	0.26327	0.26334	0.26348	0.2637	0.26387	0.26395
0.4	0.27702	0.27704	0.27709	0.27716	0.27731	0.27754	0.27771	0.27779
0.41	0.29159	0.29161	0.29166	0.29173	0.29188	0.29212	0.29229	0.29238
0.42	0.30695	0.30698	0.30703	0.3071	0.30726	0.3075	0.30768	0.30777
0.43	0.32316	0.32318	0.32324	0.32331	0.32347	0.32372	0.3239	0.32399
0.44	0.34026	0.34028	0.34034	0.34041	0.34058	0.34083	0.34102	0.34112
0.45	0.35831	0.35833	0.35839	0.35847	0.35864	0.3589	0.35909	0.35919
0.46	0.37736	0.37738	0.37744	0.37752	0.37769	0.37796	0.37816	0.37826
0.47	0.39747	0.39749	0.39756	0.39763	0.39781	0.39809	0.39829	0.39839
0.48	0.4187	0.41872	0.41879	0.41887	0.41905	0.41933	0.41954	0.41965
0.49	0.44111	0.44114	0.44121	0.44129	0.44147	0.44176	0.44198	0.44208
0.5	0.46478	0.46481	0.46487	0.46496	0.46515	0.46545	0.46566	0.46577
0.51	0.48976	0.48979	0.48986	0.48995	0.49014	0.49045	0.49067	0.49079
0.52	0.51614	0.51617	0.51624	0.51633	0.51653	0.51684	0.51707	0.51719
0.53	0.54399	0.54401	0.54409	0.54418	0.54439	0.54471	0.54494	0.54506
0.54	0.57338	0.57341	0.57348	0.57358	0.57379	0.57412	0.57436	0.57449
0.55	0.6044	0.60443	0.6045	0.6046	0.60482	0.60516	0.60541	0.60554
0.56	0.63713	0.63716	0.63724	0.63734	0.63756	0.63791	0.63817	0.6383
0.57	0.67166	0.67169	0.67177	0.67188	0.67211	0.67247	0.67274	0.67287
0.58	0.70809	0.70812	0.7082	0.70831	0.70855	0.70892	0.7092	0.70934
0.59	0.7465	0.74654	0.74662	0.74673	0.74698	0.74737	0.74765	0.7478
0.6	0.78701	0.78704	0.78713	0.78724	0.7875	0.7879	0.78819	0.78834
0.61	0.8297	0.82973	0.82982	0.82994	0.83021	0.83062	0.83093	0.83108
0.62	0.87468	0.87471	0.87481	0.87493	0.87521	0.87564	0.87596	0.87612
0.63	0.92206	0.9221	0.9222	0.92233	0.92262	0.92306	0.92339	0.92356
0.64	0.97195	0.97199	0.97209	0.97223	0.97253	0.97299	0.97334	0.97351
0.65	1.02446	1.0245	1.02461	1.02475	1.02506	1.02555	1.02591	1.02609
0.66	1.0797	1.07974	1.07986	1.08	1.08033	1.08084	1.08121	1.0814
0.67	1.13778	1.13783	1.13795	1.1381	1.13845	1.13898	1.13937	1.13957
0.68	1.19882	1.19887	1.199	1.19916	1.19952	1.20007	1.20049	1.20069
0.69	1.26293	1.26298	1.26311	1.26328	1.26366	1.26424	1.26467	1.26489
0.7	1.33019	1.33025	1.33039	1.33056	1.33096	1.33158	1.33203	1.33226
0.71	1.40072	1.40078	1.40093	1.40111	1.40153	1.40218	1.40266	1.40291
0.72	1.4746	1.47466	1.47482	1.47501	1.47546	1.47614	1.47665	1.47691
0.73	1.5519	1.55196	1.55213	1.55233	1.5528	1.55353	1.55406	1.55433
0.74	1.63266	1.63273	1.6329	1.63312	1.63362	1.63438	1.63495	1.63524
0.75	1.71692	1.71699	1.71717	1.7174	1.71793	1.71874	1.71934	1.71965
0.76	1.80465	1.80472	1.80492	1.80517	1.80573	1.80659	1.80723	1.80755
0.77	1.89581	1.89589	1.89609	1.89636	1.89695	1.89787	1.89854	1.89889
0.78	1.99028	1.99037	1.99059	1.99087	1.9915	1.99247	1.99319	1.99356
0.79	2.0879	2.08799	2.08822	2.08852	2.08919	2.09023	2.09099	2.09138
0.8	2.1884	2.1885	2.18875	2.18907	2.18978	2.19088	2.1917	2.19211
0.81	2.29146	2.29156	2.29183	2.29216	2.29293	2.2941	2.29497	2.29541
0.82	2.39661	2.39672	2.397	2.39736	2.39817	2.39943	2.40036	2.40082
0.83	2.5033	2.50342	2.50372	2.5041	2.50497	2.50631	2.5073	2.5078
0.84	2.61085	2.61098	2.6113	2.61171	2.61264	2.61406	2.61512	2.61565
0.85	2.71847	2.7186	2.71894	2.71938	2.72037	2.72189	2.72302	2.72359
0.86	2.82522	2.82536	2.82573	2.8262	2.82725	2.82888	2.83008	2.83069
0.87	2.93012	2.93027	2.93066	2.93116	2.93229	2.93402	2.9353	2.93595
0.88	3.03208	3.03224	3.03266	3.03319	3.03439	3.03623	3.0376	3.0383
0.89	3.13	3.13017	3.13061	3.13118	3.13246	3.13442	3.13588	3.13662
0.9	3.22279	3.22297	3.22345	3.22405	3.2254	3.22749	3.22904	3.22983
0.91	3.30945	3.30964	3.31015	3.31078	3.31222	3.31444	3.31608	3.31691
0.92	3.38909	3.3893	3.38983	3.3905	3.39202	3.39436	3.3961	3.39698
0.93	3.46102	3.46123	3.46179	3.4625	3.46409	3.46656	3.46839	3.46931
0.94	3.52473	3.52495	3.52554	3.52628	3.52795	3.53054	3.53245	3.53342
0.95	3.57997	3.5802	3.58081	3.58159	3.58333	3.58603	3.58802	3.58903
0.96	3.62673	3.62697	3.6276	3.6284	3.63021	3.63301	3.63508	3.63613
0.97	3.66521	3.66546	3.66611	3.66693	3.6688	3.67168	3.67382	3.6749
0.98	3.6958	3.69606	3.69673	3.69757	3.69949	3.70244	3.70463	3.70574
0.99	3.71907	3.71933	3.72001	3.72087	3.72282	3.72583	3.72806	3.72919
1	3.73565	3.73591	3.7366	3.73747	3.73945	3.74249	3.74476	3.7459
1.01	3.74626	3.74652	3.74722	3.7481	3.75009	3.75315	3.75543	3.75659
1.02	3.75162	3.75189	3.75259	3.75347	3.75546	3.75853	3.76082	3.76197
1.03	3.75246	3.75272	3.75342	3.7543	3.75628	3.75935	3.76163	3.76278
1.04	3.74943	3.74969	3.75038	3.75125	3.75323	3.75627	3.75853	3.75968
1.05	3.74315	3.74341	3.74409	3.74495	3.7469	3.74991	3.75215	3.75328
1.06	3.73417	3.73442	3.73509	3.73594	3.73786	3.74082	3.74302	3.74414
1.07	3.72295	3.7232	3.72386	3.72469	3.72657	3.72948	3.73164	3.73273
1.08	3.7099	3.71015	3.71079	3.7116	3.71345	3.71629	3.7184	3.71947
1.09	3.69537	3.69561	3.69624	3.69703	3.69883	3.7016	3.70366	3.70471
1.1	3.67965	3.67988	3.6805	3.68127	3.68302	3.68571	3.68772	3.68873
1.11	3.66298	3.6632	3.6638	3.66455	3.66624	3.66886	3.67081	3.67179
1.12	3.64555	3.64577	3.64635	3.64707	3.64872	3.65125	3.65313	3.65409
1.13	3.62754	3.62776	3.62831	3.62901	3.6306	3.63305	3.63488	3.6358
1.14	3.60909	3.6093	3.60984	3.61051	3.61205	3.61441	3.61617	3.61706
1.15	3.59032	3.59052	3.59104	3.59169	3.59317	3.59545	3.59715	3.598
1.16	3.57133	3.57152	3.57202	3.57265	3.57407	3.57627	3.5779	3.57873
1.17	3.55221	3.55239	3.55287	3.55348	3.55485	3.55696	3.55853	3.55933
1.18	3.53302	3.5332	3.53366	3.53424	3.53556	3.5376	3.53911	3.53987
1.19	3.51384	3.51401	3.51445	3.51501	3.51628	3.51824	3.51969	3.52043
1.2	3.4947	3.49486	3.49529	3.49583	3.49705	3.49894	3.50033	3.50104
1.21	3.47565	3.4758	3.47622	3.47674	3.47791	3.47973	3.48107	3.48175
1.22	3.4567	3.45685	3.45724	3.45775	3.45888	3.46063	3.46193	3.46258
1.23	3.43785	3.438	3.43838	3.43887	3.43996	3.44165	3.44291	3.44354
1.24	3.4191	3.41925	3.41962	3.42009	3.42115	3.42278	3.424	3.42461
1.25	3.40042	3.40056	3.40092	3.40137	3.4024	3.40399	3.40517	3.40577
1.26	3.38175	3.38188	3.38223	3.38268	3.38368	3.38523	3.38638	3.38696
1.27	3.36303	3.36316	3.3635	3.36394	3.36492	3.36644	3.36756	3.36813
1.28	3.34417	3.3443	3.34464	3.34507	3.34603	3.34752	3.34863	3.34919
1.29	3.32508	3.32521	3.32555	3.32597	3.32692	3.3284	3.32949	3.33004
1.3	3.30567	3.30579	3.30613	3.30654	3.30749	3.30895	3.31004	3.31059
1.31	3.28581	3.28594	3.28627	3.28669	3.28763	3.28909	3.29017	3.29072
1.32	3.26542	3.26555	3.26588	3.2663	3.26725	3.26871	3.26979	3.27034
1.33	3.24441	3.24454	3.24487	3.24529	3.24625	3.24772	3.24881	3.24936
1.34	3.22272	3.22284	3.22318	3.22361	3.22457	3.22605	3.22715	3.2277
1.35	3.2003	3.20043	3.20077	3.2012	3.20217	3.20367	3.20478	3.20534
1.36	3.17716	3.17729	3.17764	3.17807	3.17906	3.18058	3.1817	3.18227
1.37	3.15334	3.15347	3.15382	3.15426	3.15526	3.1568	3.15794	3.15852
1.38	3.12891	3.12904	3.1294	3.12984	3.13085	3.13241	3.13357	3.13416
1.39	3.10398	3.10412	3.10448	3.10493	3.10595	3.10753	3.1087	3.1093
1.4	3.07871	3.07885	3.07921	3.07967	3.0807	3.0823	3.08349	3.08409
1.41	3.05327	3.05341	3.05377	3.05423	3.05528	3.05689	3.05809	3.0587
1.42	3.02785	3.02799	3.02836	3.02882	3.02988	3.0315	3.03271	3.03332
1.43	3.00267	3.00281	3.00318	3.00365	3.0047	3.00634	3.00755	3.00817
1.44	2.97793	2.97807	2.97844	2.97891	2.97997	2.98161	2.98283	2.98345
1.45	2.95385	2.95399	2.95436	2.95483	2.95589	2.95754	2.95876	2.95937
1.46	2.93062	2.93076	2.93113	2.9316	2.93266	2.9343	2.93552	2.93614
1.47	2.90842	2.90856	2.90893	2.9094	2.91046	2.91209	2.91331	2.91392
1.48	2.88741	2.88755	2.88792	2.88839	2.88944	2.89107	2.89228	2.89289
1.49	2.86773	2.86787	2.86824	2.8687	2.86975	2.87137	2.87257	2.87318
1.5	2.84948	2.84962	2.84998	2.85044	2.85148	2.85309	2.85428	2.85488
1.51	2.83274	2.83288	2.83324	2.83369	2.83472	2.83631	2.8375	2.83809
1.52	2.81756	2.8177	2.81805	2.8185	2.81952	2.8211	2.82227	2.82286
1.53	2.80396	2.8041	2.80445	2.8049	2.8059	2.80746	2.80862	2.8092
1.54	2.79195	2.79208	2.79243	2.79287	2.79387	2.7954	2.79655	2.79713
1.55	2.78149	2.78162	2.78196	2.7824	2.78338	2.7849	2.78603	2.7866
1.56	2.77254	2.77267	2.77301	2.77343	2.7744	2.7759	2.77701	2.77758
1.57	2.76502	2.76515	2.76548	2.76591	2.76686	2.76834	2.76943	2.76999
1.58	2.75886	2.75898	2.75931	2.75973	2.76067	2.76212	2.7632	2.76375
1.59	2.75394	2.75407	2.75439	2.7548	2.75573	2.75715	2.75822	2.75875
1.6	2.75017	2.75029	2.75061	2.75101	2.75192	2.75332	2.75437	2.7549
1.61	2.7474	2.74752	2.74784	2.74823	2.74912	2.7505	2.75153	2.75205
1.62	2.74552	2.74564	2.74595	2.74633	2.74721	2.74856	2.74957	2.75008
1.63	2.74439	2.7445	2.7448	2.74518	2.74604	2.74737	2.74836	2.74886
1.64	2.74386	2.74398	2.74427	2.74464	2.74549	2.74679	2.74776	2.74825
1.65	2.74381	2.74392	2.74421	2.74458	2.7454	2.74668	2.74763	2.7481
1.66	2.7441	2.74421	2.74449	2.74485	2.74566	2.7469	2.74783	2.7483
1.67	2.74459	2.7447	2.74498	2.74533	2.74612	2.74734	2.74825	2.74871
1.68	2.74517	2.74528	2.74555	2.74589	2.74666	2.74786	2.74875	2.74919
1.69	2.74572	2.74582	2.74609	2.74642	2.74718	2.74835	2.74922	2.74965
1.7	2.74614	2.74623	2.74649	2.74682	2.74756	2.7487	2.74955	2.74998
1.71	2.74632	2.74642	2.74667	2.74699	2.74771	2.74883	2.74966	2.75008
1.72	2.74619	2.74628	2.74653	2.74685	2.74755	2.74865	2.74946	2.74987
1.73	2.74568	2.74578	2.74602	2.74632	2.74702	2.74809	2.74888	2.74928
1.74	2.74474	2.74483	2.74507	2.74537	2.74605	2.7471	2.74788	2.74827
1.75	2.74333	2.74342	2.74365	2.74394	2.74461	2.74564	2.7464	2.74678
1.76	2.74142	2.7415	2.74173	2.74202	2.74267	2.74368	2.74443	2.74481
1.77	2.73899	2.73908	2.7393	2.73959	2.74023	2.74122	2.74195	2.74232
1.78	2.73606	2.73615	2.73637	2.73665	2.73728	2.73825	2.73897	2.73934
1.79	2.73264	2.73273	2.73294	2.73322	2.73384	2.73479	2.7355	2.73586
1.8	2.72876	2.72884	2.72905	2.72932	2.72993	2.73087	2.73157	2.73192
1.81	2.72444	2.72452	2.72473	2.725	2.7256	2.72653	2.72722	2.72756
1.82	2.71975	2.71983	2.72004	2.7203	2.72089	2.7218	2.72248	2.72283
1.83	2.71473	2.71481	2.71501	2.71527	2.71585	2.71676	2.71743	2.71776
1.84	2.70944	2.70951	2.70972	2.70997	2.71055	2.71144	2.7121	2.71244
1.85	2.70394	2.70402	2.70422	2.70447	2.70504	2.70592	2.70658	2.70691
1.86	2.69831	2.69839	2.69858	2.69883	2.6994	2.70027	2.70092	2.70124
1.87	2.6926	2.69268	2.69288	2.69312	2.69368	2.69454	2.69519	2.69551
1.88	2.68689	2.68697	2.68716	2.68741	2.68796	2.68881	2.68945	2.68977
1.89	2.68124	2.68131	2.6815	2.68175	2.68229	2.68314	2.68377	2.68409
1.9	2.6757	2.67577	2.67596	2.6762	2.67675	2.67759	2.67821	2.67853
1.91	2.67033	2.67041	2.6706	2.67083	2.67137	2.67221	2.67282	2.67314
1.92	2.66519	2.66527	2.66545	2.66569	2.66623	2.66705	2.66767	2.66798
1.93	2.66032	2.6604	2.66058	2.66082	2.66135	2.66217	2.66278	2.66309
1.94	2.65577	2.65584	2.65602	2.65625	2.65678	2.6576	2.6582	2.65851
1.95	2.65155	2.65162	2.6518	2.65204	2.65256	2.65337	2.65398	2.65428
1.96	2.64771	2.64778	2.64796	2.64819	2.64872	2.64952	2.65012	2.65043
1.97	2.64426	2.64433	2.64452	2.64475	2.64527	2.64607	2.64667	2.64697
1.98	2.64123	2.6413	2.64148	2.64171	2.64223	2.64303	2.64363	2.64393
1.99	2.63862	2.63869	2.63887	2.6391	2.63962	2.64041	2.64101	2.64131
2	2.63644	2.63651	2.63669	2.63691	2.63743	2.63823	2.63882	2.63912
